# Supplementary material for: De Novo Generation and Identification of Novel Compounds with Drug Efficacy Based on Machine Learning
Source: Adv Sci (Weinh). 2024 Jan 10;11(11):2307245. doi: 10.1002/advs.202307245 (PMC10962488; doi:10.1002/advs.202307245)
Supplement: Supplementary file 2 — Supporting Information [file ADVS-11-2307245-s002.xlsx]

## Sheet: Sheet1
Smiles	Molecular Weight	Standard Relation	Standard Value	Standard Units	pChEMBL Value	label	ic50
CCCCCC(=O)N1CCc2cc(OC)c(OC)c3nccc1c23	328.41	'>'	50	ug.mL-1		0	152248.71
COc1cc2c3c(ccnc3c1OC)N(C(C)=O)CC2	272.3	'='	17	ug.mL-1		0	62431.14
CC(=O)O[C@H]1C(=O)[C@]2(C)[C@@H](O)C[C@H]3OC[C@@]3(OC(C)=O)[C@H]2[C@H](OC(=O)c2ccccc2)[C@]2(O)C[C@H](OC(=O)[C@H](O)[C@@H](NC(=O)c3ccccc3)c3ccccc3)C(C)=C1C2(C)C	853.92	'='	3.4	nM	8.47	1	3.4
C=C([C@H](C)O)[C@@H]1C[C@H]2[C@@](C)(CC[C@@]3(O)C(C)(C)CCC(=O)[C@]23C)O1	336.47	'>'	10000	nM		0	10000
C[C@@H]1O[C@@]1(C)C(=O)C[C@@H]1[C@@]2(C)[C@@H](O)CCC(C)(C)[C@]2(O)CC[C@@]1(C)O	354.49	'>'	10000	nM		0	10000
C/C=C(\C)C(=O)C[C@@H]1[C@@]2(C)[C@@H](O)CCC(C)(C)[C@]2(O)CC[C@@]1(C)O	338.49	'>'	10000	nM		0	10000
CC(C)Cc1ccc(C(C)C(=O)OC(C)CC(=O)OC(C)CC(=O)OC(C)CC(=O)OC(C)CC(=O)O)cc1	550.65	'='	37000	nM	4.43	0	37000
COc1ccc(/C=C\c2cc(OC)c(OC)c(OC)c2)cc1O	316.35	'='	4200	nM	5.38	1	4200
COc1ccc(/C=C\c2cc(OC)c(OC)c(OC)c2)cc1NC(=O)Oc1ccccc1OC	465.5	'='	290	nM	6.54	1	290
COc1ccc(/C=C\c2cc(OC)c(OC)c(OC)c2)cc1NC(=O)Oc1ccccc1C	449.5	'='	160	nM	6.8	1	160
COc1ccc(/C=C\c2cc(OC)c(OC)c(OC)c2)cc1NC(=O)Oc1ccc(C(F)(F)F)cc1	503.47	'='	27.6	nM	7.56	1	27.6
C=CC(=O)Nc1cc(Nc2ncc3ncn(-c4ccc(F)c(Br)c4)c3n2)c(OC)cc1N(C)CCN(C)C	583.47	'='	3640	nM	5.44	1	3640
C=CC(=O)Nc1cc(Nc2ncc3ncn(C4CCCC4)c3n2)c(OC)cc1N(C)CCN(C)C	478.6	'='	20850	nM	4.68	0	20850
C=CC(=O)Nc1cc(Nc2ncc3ncn(-c4ccc(C(C)C)cc4)c3n2)c(OC)cc1N1CCOCC1	513.6	'='	23020	nM	4.64	0	23020
C=CC(=O)Nc1cc(Nc2ncc3[nH]c(=O)n(-c4ccc(I)cc4)c3n2)c(OC)cc1N1CCOCC1	613.42	'='	19580	nM	4.71	0	19580
C=CC(=O)Nc1cc(Nc2ncc3nc(Nc4ccccc4)n(C4CCCC4)c3n2)c(OC)cc1N(C)CCN(C)C	569.71	'='	11440	nM	4.94	0	11440
Nc1nc2[nH]cnc2c(=S)[nH]1	167.2	'='	1240	nM	5.91	1	1240
COc1cccc2c1C(=O)c1c(O)c3c(c(O)c1C2=O)C[C@@](O)(C(C)=O)C[C@@H]3O[C@H]1C[C@H](N)[C@H](O)[C@H](C)O1	527.53	'='	133	nM	6.88	1	133
C=C(C)[C@@H]1CC[C@]2(C(=O)OC)CC[C@]3(C)[C@H](CC[C@@H]4[C@@]5(C)[C@@H](O)OC(=O)C(C)(C)[C@@H]5CC[C@]43C)[C@@H]12	486.69	'='	65000	nM	4.19	0	65000
O=C(CN1CCN(c2nnc(Cc3ccncc3)c3ccccc23)CC1)Nc1cc(C(F)(F)F)ccc1Cl	540.98	'='	4810	nM	5.32	1	4810
Cc1cccc(Cl)c1NC(=O)CN1CCN(c2nnc(Cc3ccncc3)c3ccccc23)CC1	487.01	'='	22590	nM	4.65	0	22590
O=C(CN1CCN(c2nnc(Cc3ccccc3)c3ccccc23)CC1)Nc1ccc(F)c(F)c1	473.53	'='	9510	nM	5.02	1	9510
CNc1ccc(C(=O)Oc2cc(O/N=[N+](\[O-])N(C)C)c([N+](=O)[O-])cc2[N+](=O)[O-])cc1	420.34	'='	7000	nM	5.16	1	7000
CCCCOc1ccc2c3cc[n+](Cc4ccccc4)c(/C=C/c4ccc([N+](=O)[O-])cc4)c3n(CCCc3ccccc3)c2c1.[Br-]	676.65	'='	2500	nM	5.6	1	2500
CCN1CCN(C(=O)C(Cc2ccccc2)NC(=O)Cn2c3ccccc3c3c4c(c5c6ccccc6[nH]c5c32)C(=O)N(C)C4=O)CC1	640.74	'='	2880	nM	5.54	1	2880
COC(=O)C(O)(c1cc2c(c3oc([C@]4(C)C[C@@H]4C)cc(=O)c13)C(=O)c1c(ccc([C@H]3C[C@](C)(N(C)C)[C@H](O[C@@H]4C[C@H](OC)[C@H](O)[C@@H](C)O4)[C@H](C)O3)c1O)C2=O)[C@H]1O[C@H](C)[C@@H](O)[C@@H](OC)[C@@H]1O	924.01	'='	3.9	ug.mL-1		1	4220.73
CC[C@]1(O)C[C@H]2CN(CCc3c([nH]c4ccccc34)[C@@](C(=O)OC)(c3cc4c(cc3OC)N(C=O)[C@H]3[C@@](O)(C(=O)OC)[C@H](OC(C)=O)[C@]5(CC)C=CCN6CC[C@]43[C@@H]65)C2)C1	824.97	'='	5300	nM	5.28	1	5300
CC1=C/C(=C/c2oc3ccccc3[n+]2C)N=C2Sc3cc(Cl)ccc3N12.[O-][Cl+3]([O-])([O-])[O-]	480.33	'='	5100	nM	5.29	1	5100
COc1c(O)cc2oc3cc4c(c(O)c3c(=O)c2c1CC=C(C)C)C=CC(C)(C)O4	408.45	'='	1600	nM	5.8	1	1600
COc1c(O)cc2oc3cc(O)cc(O)c3c(=O)c2c1C/C=C(\C)CCC=C(C)C	410.47	'>'	10000	nM		0	10000
O=c1c2ccc(O)c(O)c2oc2cc(O)cc(O)c12	260.2	'>'	10000	nM		0	10000
COc1c(OC)c(OC)c2c(=O)c3c(O)c4c(cc3oc2c1OC)OC(C)(C)C=C4	414.41	'>'	10000	nM		0	10000
CC(=O)O[C@H]1C(=O)[C@]2(C)[C@@H](O)C[C@H]3OC[C@@]3(OC(C)=O)[C@H]2[C@H](OC(=O)c2ccccc2)[C@]2(O)C[C@H](OC(=O)[C@H](O)[C@@H](NC(=O)c3ccccc3)c3ccccc3)C(C)=C1C2(C)C	853.92	'='	380	nM	6.42	1	380
O=C1c2ccc3c4ccc5c6c(ccc(c7ccc(c2c37)C(=O)N1CCN1CCCCC1)c64)C(=O)N(CCN1CCCCC1)C5=O	612.73	'='	9020	nM	5.04	1	9020
CN(C)CCCNc1nc(-c2ccc(NC(=O)Nc3ccccc3F)cc2)nc2ccsc12	464.57	'='	470	nM	6.33	1	470
COc1cc(-c2nn(-c3ccccc3)cc2C(=O)/C=C\Nc2ccc(C(F)(F)F)cc2)cc(OC)c1OC	523.51	'>'	50000	nM		0	50000
O=c1[nH]cc(F)c(=O)[nH]1	130.08	'='	540000	nM		0	540000
CC1O[C@@H](O[C@H]2C[C@](O)(CO)Cc3c(O)c4c(c(O)c32)C(=O)c2ccccc2C4=O)C[C@@H](O)[C@@H]1N.Cl	521.95	'='	0.01	ug.mL-1		1	19.16
C=CC(=O)Nc1scc(-c2ccccc2)c1C(=O)OCC	301.37	'>'	30000	nM		0	30000
CCCCS(=O)(=O)Cc1nc2c(n1C)C(=O)C(C)=C(C)C2=O	324.4	'>'	100000	nM		0	100000
O=C(Cc1ccc(/C=C/c2cc(O)cc(O)c2)cc1)c1ccccc1O	346.38	'='	56040	nM	4.25	0	56040
O=S(=O)(Nc1ccc(F)c(C#Cc2cnc3[nH]nc(-c4ccncc4)c3c2)c1F)c1cccnc1	488.48	'='	263	nM	6.58	1	263
COc1ccc(-c2nn(-c3ccccc3)cc2C(=O)Nc2nc3ccc(OC)cc3s2)cc1	456.53	'>'	50000	nM		0	50000
Cn1c(CCl)nc2c1C(=O)C=CC2=O	210.62	'>'	100000	nM		0	100000
CC1=C(C)C(=O)c2c(nc(CC(C)(C)[N+](=O)[O-])n2C)C1=O	291.31	'>'	100000	nM		0	100000
CC1=C(C)C(=O)c2c(nc(CS(=O)(=O)c3ccccc3)n2C)C1=O	344.39	'>'	100000	nM		0	100000
CN1C(CCl)=NC2C(=O)C(C3=CC(=O)c4c(nc(CCl)n4C)C3=O)=CC(=O)C21	421.24	'='	2700	nM	5.57	1	2700
O=C(Nc1ccc(Oc2ccnc3[nH]ccc23)c(F)c1)c1nnn(-c2ccc(F)c(F)c2)c1C(F)(F)F	518.38	'='	320	nM	6.5	1	320
O=C(Nc1ccc(Oc2ccnc3[nH]ccc23)cc1)c1nnn(-c2ccc(F)cc2)c1C(F)(F)F	482.4	'='	93	nM	7.03	1	93
CCCCCCCCCCCCOc1cc2oc(-c3ccccc3)cc(=O)c2c(O)c1O	438.56	'>'	20000	nM		0	20000
CC(C)=CCC/C(C)=C/COc1cc(O)c2c(=O)cc(-c3ccccc3)oc2c1	390.48	'>'	20000	nM		0	20000
CCn1cc(-c2nc3ccc([N+](=O)[O-])cc3o2)c(=O)c2cc(F)c(N3CCNC(C)C3)c(F)c21	469.45	'='	0.37	ug.mL-1		1	788.16
CC(=O)O[C@@H]1OC(=O)[C@](Cc2ccccc2)(C(C)=O)[C@@H]1C	290.31	'='	40000	nM	4.4	0	40000
COc1ccc(CNC(=O)[C@@H](Cc2ccc3c(c2)OCO3)[C@@H](CO)Cc2ccc3c(c2)OCO3)cc1	491.54	'='	51100	nM	4.29	0	51100
COc1cc2c(Oc3ccc(NC(=O)c4c(Cl)c5ccccc5n(-c5ccccc5)c4=O)cc3F)ccnc2cc1OCCCN1CCCCC1	707.2	'='	41600	nM	4.38	0	41600
C[C@H]1[C@H](C)CC[C@@]23CC[C@]4(C)[C@](OC2=O)([C@H](F)C[C@@H]2[C@@]5(C)C[C@@H](O)[C@H](O)[C@@](C)(CO)[C@@H]5CC[C@]24C)[C@H]13	506.7	'='	51250	nM	4.29	0	51250
C[C@H]1CN(CCN2C(=O)c3cccc4cc([N+](=O)[O-])cc(c34)C2=O)C[C@@H](C)N1CCN1C(=O)c2cccc3cc([N+](=O)[O-])cc(c23)C1=O	650.65	'='	6100	nM	5.21	1	6100
C[C@H]1[C@H](C)CC[C@@]23CC[C@]4(C)[C@](OC2=O)([C@H](F)C[C@@H]2[C@@]5(C)C(C=O)=C[C@@](C)(CO)[C@@H]5CC[C@]24C)[C@H]13	486.67	'='	1280	nM	5.89	1	1280
Cc1nccn1C(=O)OC[C@]1(C)C=C(C=O)[C@]2(C)[C@H]3C[C@@H](F)[C@]45OC(=O)[C@@]6(CC[C@@H](C)[C@H](C)[C@H]64)CC[C@@]5(C)[C@]3(C)CC[C@@H]12	594.77	'='	2800	nM	5.55	1	2800
C=C(C)[C@@H]1CC[C@]2(C(=O)OC)CC[C@]3(C)[C@H](CC[C@@H]4[C@@]5(C)CCC(=O)C(C)(C)[C@@H]5CC[C@]43C)[C@@H]12	468.72	'='	250000	nM		0	250000
O=c1[nH]cc(F)c(=O)[nH]1	130.08	'='	690	nM	6.16	1	690
Nc1ccn([C@@H]2O[C@H](CO)[C@@H](O)[C@@H]2O)c(=O)n1	243.22	'='	66	nM	7.18	1	66
Cc1nc2c(s1)-c1nc(Nc3cccc([N+](=O)[O-])c3)ncc1CC2	339.38	'='	1400	nM	5.85	1	1400
CCN(CC)CCn1cnnc1-c1cc(Oc2ccc(NC(=O)Nc3ccc(F)c(F)c3)cc2F)ccn1	525.54	'='	1240	nM	5.91	1	1240
COc1cc2c(Nc3ccc(NC(=O)c4ccc(Cl)cc4)cc3)ncnc2cc1OCCN1CCCCC1	532.04	'='	5120	nM	5.29	1	5120
CCN(CC)c1ccc2cc(C(=O)NCCCCN3CCC(Nc4nc5ccccc5n4Cc4ccc(F)cc4)CC3)c(=O)oc2c1	638.79	'='	9900	nM	5	1	9900
C/C=C/C(=O)O[C@H]1[C@H](O[C@H]2CC[C@]34C[C@]35CC[C@]3(C)[C@H]6[C@H](C)C[C@H]7O[C@@]6(C[C@@H]7C(C)(C)OC(C)=O)[C@H](O)[C@@]3(C)[C@@H]5CC[C@H]4C2(C)C)OC[C@@H](O)[C@@H]1O	728.96	'='	78490	nM	4.11	0	78490
CC(=O)O[C@H]1[C@H](O)CO[C@@H](O[C@H]2CC[C@]34C[C@]35C[C@@H](OC(C)=O)[C@]3(C)[C@@H]6[C@H](C[C@@]3(C)[C@@H]5CC[C@H]4C2(C)C)O[C@@]2(C[C@H](O)[C@@]3(C)O[C@@H]23)C[C@H]6C)[C@@H]1O	716.91	'='	50150	nM	4.3	0	50150
CC[C@@]1(O)C(=O)OCc2c1cc1n(c2=O)Cc2cc3c4c(ccc3nc2-1)OCN(C)C4	419.44	'='	690	nM	6.16	1	690
CC(C)=CC[C@@H](O)C1=CC(=O)c2c(O)ccc(O)c2C1=O	288.3	'='	16700	nM	4.78	0	16700
CC(NC(=O)Cn1c2ccccc2c2c3c(c4c5ccccc5[nH]c4c21)C(=O)N(C)C3=O)C(=O)N1CCOCC1	537.58	'>'	10000	nM		0	10000
CCOC(=O)N1CCCN(/[N+]([O-])=N/Oc2ccc([N+](=O)[O-])cc2[N+](=O)[O-])CC1	398.33	'='	800	nM	6.1	1	800
CC(=O)O[C@H]1CC[C@@]2(C)[C@@H](CC[C@]3(C)[C@@H]2CC=C2[C@@H]4CC(C)(C)CC[C@]4(C(=O)OCc4ccccc4)CC[C@]23C)[C@]1(C)/C=N/O	617.87	'='	21430	nM	4.67	0	21430
CCN(CC)CCNC(=O)c1c(C)[nH]c(/C=C2\C(=O)Nc3ccc(F)cc32)c1C	398.48	'='	3800	nM	5.42	1	3800
COc1cc2c(c(OC)c1OC)-c1ccc(OC)c(=O)cc1[C@@H](NC(=O)Nc1ccccc1C)CC2	490.56	'='	26	nM	7.58	1	26
COc1cc2c(c(OC)c1OC)-c1ccc(OC)c(=O)cc1[C@@H](NC(=O)Nc1ccccc1C#N)CC2	501.54	'='	11	nM	7.96	1	11
COc1ccc(OC)c2c1C(=O)C=C([C@@H](CC=C(C)C)OC(=O)c1ccc([N+](=O)[O-])cc1)C2=O	465.46	'='	78200	nM	4.11	0	78200
COc1ccc(OC)c2c1C(=O)C=C([C@@H](CC=C(C)C)OCC(C)(C)O)C2=O	388.46	'='	9700	nM	5.01	1	9700
COc1ccc(OC)c2c1C(=O)C=C([C@@H](CC=C(C)C)OC1CCCO1)C2=O	386.44	'='	11500	nM	4.94	0	11500
CC1CCCCN1CCCOc1ccc2c(Nc3ccc(NC(=O)NCc4ccccc4)cc3)ncnc2c1	524.67	'='	1200	nM	5.92	1	1200
O=C(NCc1ccccc1)Nc1ccc(Nc2ncnc3cc(OCCCN4CCN(CCO)CC4)ccc23)cc1	555.68	'='	26700	nM	4.57	0	26700
O=C(Nc1ccc(Nc2ncnc3cc(OCCCN4CCCC4)ccc23)cc1)NC1CCCCC1	488.64	'='	2600	nM	5.58	1	2600
O=C(Nc1ccc(Nc2ncnc3cc(OCCCN4CCC(CO)CC4)ccc23)cc1)NC1CCCCC1	532.69	'='	29800	nM	4.53	0	29800
CCCCCCCCCCCCCCCCCCOC[C@H](COP(=O)([O-])OCC[N+](C)(C)C)OC(=O)CCCc1ccc(N(CCCl)CCCl)cc1	795.91	'>'	200000	nM		0	200000
COC(=O)/C(C)=C\C[C@@]12OC(C)(C)[C@@H]3C[C@@H](C=C4C(=O)c5c(OC)c6c(c(CC=C(C)C)c5O[C@]431)O[C@](C)(CCC1OC1(C)C)C=C6)C2=O	672.82	'='	2190	nM	5.66	1	2190
[N-]=[N+]=NCCOCCOCCOCCO[Si]1(OCCOCCOCCOCCN=[N+]=[N-])n2c3c4ccccc4c2/N=C2\N=C(/N=c4/c5ccccc5/c(n41)=N/C1=N/C(=N\3)c3ccccc31)c1ccccc12	977.09	'='	3.9	nM	8.41	1	3.9
COc1cccc2c1C(=O)c1c(O)c3c(c(O)c1C2=O)C[C@@](O)(/C(C)=N/OCC(=O)N[C@@H](CC(C)C)C(=O)N[C@@H](CCCNC(=N)N)C(=O)N[C@@H](CCCNC(=N)N)C(=O)N[C@@H](Cc1ccc(O)cc1)C(=O)N[C@H](C(=O)N[C@@H](Cc1cnc[nH]1)C(=O)N[C@@H](CC(C)C)C(=O)N[C@@H](Cc1ccccc1)C(=O)N[C@@H](Cc1ccc(O)cc1)C(=O)N[C@@H](CC(N)=O)C(=O)N[C@H](C(N)=O)[C@@H](C)O)C(C)C)C[C@@H]3O[C@H]1C[C@H](N)[C@H](O)[C@H](C)O1	2063.3	'='	15400	nM	4.81	0	15400
CC(=O)Oc1ccc(C[C@H](C)[C@H](C)Cc2ccc(OC(C)=O)c(OC(C)=O)c2)cc1OC(C)=O	470.52	'='	25600	nM	4.59	0	25600
COc1ccc2nc(NC(=O)c3cn(-c4ccccc4)nc3-c3ccccc3)sc2c1	426.5	'>'	50000	nM		0	50000
CC(C)NCc1cn2c(-c3c[nH]c4ccccc34)cc(-c3ccc(F)cc3F)c(C#N)c2n1	441.49	'='	80	nM	7.1	1	80
COc1cc(-c2cc(-c3ccc(F)cc3F)n3c(CN4CCCC4)cnc3c2C#N)cc(OC)c1OC	504.54	'='	700	nM	6.16	1	700
COc1ccc(-c2cc(-c3ccc(F)cc3)n3c(CN4CCCC4)cnc3c2C#N)c(OC)c1OC	486.55	'='	1950	nM	5.71	1	1950
O=[N+]([O-])c1ccc(CSc2nnc(Cn3nnc4ccccc43)o2)cc1	368.38	'='	34.8	ug.mL-1		0	94467.67
Cc1cccc(CSc2nnc(Cn3nnc4ccccc43)o2)c1	337.41	'='	38.5	ug.mL-1		0	114104.50
Fc1cccc(CSc2nnc(Cn3nnc4ccccc43)o2)c1	341.37	'='	15.47	ug.mL-1		0	45317.40
COc1ccc(-n2ccc(C(=O)c3cc(OC)c(OC)c(OC)c3)c2)cc1O	383.4	'>'	10000	nM		0	10000
COc1ccc(OC)c(/C=C/C(=O)O[C@H]2CC[C@@]3(C)[C@@H](CC[C@]4(C)[C@@H]3C(=O)C=C3[C@H]5C[C@@](C)(C(=O)O)CC[C@]5(C)CC[C@]34C)C2(C)C)c1	660.89	'='	26410	nM	4.58	0	26410
Cc1ccc(/C=C/C(=O)O[C@H]2CC[C@@]3(C)[C@@H](CC[C@]4(C)[C@@H]3C(=O)C=C3[C@H]5C[C@@](C)(C(=O)O)CC[C@]5(C)CC[C@]34C)C2(C)C)cc1	614.87	'='	21720	nM	4.66	0	21720
Cc1nc(C)c(COC(=O)[C@]23CCC(C)(C)C[C@H]2C2=CC[C@@H]4[C@@]5(C)CC[C@H](OC(=O)[C@@H]6CCCN6)C(C)(C)[C@@H]5CC[C@@]4(C)[C@]2(C)CC3)nc1C	688.01	'='	3210	nM	5.49	1	3210
O=c1n(-c2ccc([N+](=O)[O-])cc2)nc(-c2nc3ccccc3[nH]2)c2nc3ccccc3n12	423.39	'='	248000	nM		0	248000
Cc1ccc(-n2nc(-c3nc4ccccc4[nH]3)c3nc4ccccc4n3c2=O)cc1	392.42	'='	15200	nM	4.82	0	15200
COc1ccc(/C=C\c2cc(OC)c(OC)c(OC)c2)cc1O	316.35	'='	270	nM	6.57	1	270
COC(=O)c1sccc1S(=O)(=O)n1cnc2c(-c3ocnc3-c3cc(OC)c(OC)c(OC)c3)ccc(OC)c21	585.62	'='	163	nM	6.79	1	163
COc1ccc(/C=C\c2cc(OC)c(OC)c(OC)c2)cc1NC(=O)Oc1ccc(Br)cc1	514.37	'='	3.5	nM	8.46	1	3.5
COc1ccc(/C=C\c2cc(OC)c(OC)c(OC)c2)cc1NC(=O)Oc1c(C)cccc1C	463.53	'='	600	nM	6.22	1	600
COC(=O)C(C)NC(=O)Cn1c2ccccc2c2c3c(c4c5ccccc5[nH]c4c21)C(=O)N(C)C3=O	482.5	'>'	10000	nM		0	10000
CC(C)CC(NC(=O)Cn1c2ccccc2c2c3c(c4c5ccccc5[nH]c4c21)C(=O)N(C)C3=O)C(=O)N1CCN(C)CC1	592.7	'='	1260	nM	5.9	1	1260
CN1C(=O)c2c(c3c4ccccc4n([C@@H]4O[C@H](CO)[C@@H](O)[C@H](O)[C@H]4O)c3c3[nH]c4ccccc4c23)C1=O	501.5	'='	7440	nM	5.13	1	7440
CC1(C)CC[C@]2(C(=O)NCCCN)CC[C@]3(C)C(=CC[C@@H]4[C@@]5(C)CC[C@H](O)C(C)(C)[C@@H]5CC[C@]43C)[C@@H]2C1	512.82	'='	3970	nM	5.4	1	3970
CC(=O)O[C@@H]1OC(=O)[C@@](OC(C)=O)(C(C)=O)[C@@H]1C	258.23	'>'	50000	nM		0	50000
COc1ccc(/C=C/c2cc(Br)ccc2O)c(OC)c1	335.2	'='	10000	nM	5	0	10000
CC(=O)N[C@H]1[C@H](O[C@H]2CC[C@@]3(C)[C@@H](CC[C@]4(C)[C@@H]3CC=C3[C@@H]5CC(C)(C)CC[C@]5(C(=O)O)CC[C@]34C)C2(C)C)O[C@H](CO)[C@@H](O)[C@@H]1O	659.91	'>'	30000	nM		0	30000
CCCCCC(=O)N[C@H]1[C@H](O[C@H]2CC[C@@]3(C)[C@@H](CC[C@]4(C)[C@@H]3CC=C3[C@@H]5CC(C)(C)CC[C@]5(C(=O)O)CC[C@]34C)C2(C)C)O[C@H](CO)[C@@H](O)[C@@H]1O	716.01	'>'	30000	nM		0	30000
CCCCCCOC(=O)N[C@H]1[C@H](O[C@H]2CC[C@@]3(C)[C@@H](CC[C@]4(C)[C@@H]3CC=C3[C@@H]5CC(C)(C)CC[C@]5(C(=O)O)CC[C@]34C)C2(C)C)O[C@H](CO)[C@@H](O)[C@@H]1O	746.04	'='	21400	nM	4.67	0	21400
CCCCCCCCCOC(=O)N[C@H]1[C@H](O[C@H]2CC[C@@]3(C)[C@@H](CC[C@]4(C)[C@@H]3CC=C3[C@@H]5CC(C)(C)CC[C@]5(C(=O)O)CC[C@]34C)C2(C)C)O[C@H](CO)[C@@H](O)[C@@H]1O	788.12	'='	22000	nM	4.66	0	22000
C#CCCC(=O)N[C@H]1[C@H](O[C@H]2CC[C@@]3(C)[C@@H](CC[C@]4(C)[C@@H]3CC=C3[C@@H]5CC(C)(C)CC[C@]5(C(=O)O)CC[C@]34C)C2(C)C)O[C@H](CO)[C@@H](O)[C@@H]1O	697.95	'>'	30000	nM		0	30000
CN(C)CCNc1nc(-c2ccc(NC(=O)Nc3ccccc3Cl)cc2)nc2ccsc12	467	'='	310	nM	6.51	1	310
C=C(C)C1CC[C@]2(C)CC1c1c(O)c3c(c(CCC(C)(C)Cl)c1O2)O[C@]12[C@@H]4C[C@H](C(=O)[C@]1(C/C=C(/C)C(=O)O)OC4(C)C)C(O)C2(O)C3=O	699.24	'>'	100000	nM		0	100000
COc1cc(N2CCCCC2=O)ccc1Nc1ncc(Cl)c(Nc2ccccc2NC(C)=O)n1	480.96	'>'	10000	nM		0	10000
C=CC(=O)Nc1nc(-c2ccc(OC)cc2)cs1	260.32	'='	12000	nM	4.92	0	12000
COCCOCCOCC(=O)NCCCCCCCCCCNC(=O)[C@]12CCC(C)(C)C[C@H]1C1=CC[C@@H]3[C@@]4(C)C[C@@H](O)[C@H](O)C(C)(C)[C@@H]4CC[C@@]3(C)[C@]1(C)CC2	787.18	'='	13250	nM	4.88	0	13250
C=C1C(=O)O[C@H]2C[C@@H](C)[C@@H]3CC[C@H](O)[C@@]3(C)C[C@H]12	250.34	'='	3370	nM	5.47	1	3370
O=C1c2nccc(O)c2-c2nc3ccccc3c3ccnc1c23	299.29	'='	0.2	ug.mL-1		1	668.25
CCN(CC)CCNc1nc(-c2ccc(NC(=O)Nc3ccc(Cl)cc3Cl)cc2)nc2ccsc12	529.5	'='	1940	nM	5.71	1	1940
COc1cc2c(Oc3ccc(NC(=O)N/N=C(\C)c4ccccc4)cc3F)ccnc2cc1OCCCN1CCCCC1	585.68	'='	200	nM	6.7	1	200
COc1cc(-c2ncoc2-c2ccc(OC)c3ncn(CC(=O)O)c23)cc(OC)c1OC	439.42	'>'	5000	nM		0	5000
COc1cc2c(Oc3ccc(NC(=O)N/N=C/c4ccco4)cc3F)ccnc2cc1OCCCN1CCCCC1	561.61	'='	360	nM	6.44	1	360
COc1ccc2c(=O)c(-c3ccc(F)cc3)c(-c3ccc(Cl)cc3)oc2c1CC(=O)O	438.84	'='	248500	nM		0	248500
COc1ccc(-c2c(-c3ccccc3)oc3c(CC(=O)O)c(OC)ccc3c2=O)cc1	416.43	'='	307500	nM		0	307500
C=C(C)[C@@H]1CC[C@]2(C(=O)OCc3nc(C)c(C)nc3C)CC[C@]3(C)[C@H](CC[C@@H]4[C@@]5(C)CC[C@H](OC(=O)[C@H](C)NC(=O)CN)C(C)(C)[C@@H]5CC[C@]43C)[C@@H]12	719.02	'='	4380	nM	5.36	1	4380
COc1cc([C@@H]2c3cc4c(cc3[C@@H](O[C@@H]3O[C@@H]5CO[C@@H](C)O[C@H]5[C@H](O)[C@H]3O)[C@H]3COC(=O)[C@H]23)OCO4)cc(OC)c1O	588.56	'='	30380	nM	4.52	0	30380
CC1=C(/C=C/C(C)=C/C=C/C(C)=C/C(=O)OCCCCCC(=O)O)C(C)(C)CCC1	414.59	'='	3600	nM	5.44	1	3600
COc1ccc(O)c2c1C(=O)C=C(CCC=C(C)C)C2=O	286.33	'='	5090	nM	5.29	1	5090
CCCCCCCCCCCCCCOC(=O)COc1cc(O)c2c(=O)cc(-c3ccccc3)oc2c1	508.66	'='	16000	nM	4.8	0	16000
CCCCCCCCCCCCCCCCCCOC(=O)COc1cc(O)c2c(=O)cc(-c3ccccc3)oc2c1	564.76	'='	15000	nM	4.82	0	15000
CCCCCCNC(=O)COc1cc(O)c2c(=O)cc(-c3ccccc3)oc2c1	395.46	'='	67000	nM	4.17	0	67000
CCCCCCCNC(=O)COc1cc(O)c2c(=O)cc(-c3ccccc3)oc2c1	409.48	'='	65000	nM	4.19	0	65000
CCCCCCCCNC(=O)COc1cc(O)c2c(=O)cc(-c3ccccc3)oc2c1	423.51	'='	51000	nM	4.29	0	51000
C#CCCCCCCCCCCCC(O)CC(O)CO	284.44	'='	8.9	ug.mL-1		0	31289.55
COc1cc2c(Oc3ccc(N/C=C4\C(=O)NC(=O)N(c5ccc(F)cc5)C4=O)cc3F)ccnc2cc1OCCCN1CCN(C)CC1	672.69	'='	310	nM	6.51	1	310
COc1cc(N2C(=O)NC(=O)/C(=C\Nc3ccc(Oc4ccnc5cc(OCCCN6CCOCC6)c(OC)cc45)c(F)c3)C2=O)c(OC)cc1Cl	736.15	'='	1300	nM	5.89	1	1300
COc1cc(N2C(=O)NC(=O)/C(=C\Nc3ccc(Oc4ccnc5cc(OCCCN6CCC(C)CC6)c(OC)cc45)c(F)c3)C2=O)c(OC)cc1Cl	748.21	'='	630	nM	6.2	1	630
COc1ccc2cc3[n+](cc2c1OC/C=C(\C)CC/C=C(\C)CCC=C(C)C)CCc1cc2c(cc1-3)OCO2.[Br-]	606.6	'='	1820	nM	5.74	1	1820
COc1ccc(CCNC(=O)c2cc3c(o2)C(=O)c2ccccc2C3=O)cc1	375.38	'>'	10000	nM		0	10000
O=C(NCCN1CCCCC1)c1cc2c(o1)C(=O)c1ccccc1C2=O	352.39	'='	70	nM	7.16	1	70
Fc1ccc(Nc2nc(Cl)nc(Nc3ccc(-c4nc5ccccc5o4)cc3)n2)cc1	432.85	'='	47000	nM	4.33	0	47000
O=c1c2cc3ccccc3cc2oc2cc(OCC3CS3)cc(OCC3CS3)c12	422.53	'='	1660	nM	5.78	1	1660
COc1cc(C(=O)/C=C/c2ccc(OCCCC(=O)NCCCNCCCCNCCN)cc2)cc(OC)c1OC	570.73	'='	98000	nM	4.01	0	98000
COc1cc(C(=O)/C=C/c2ccc(OCCCC(=O)NCCCNCCCCN)cc2)cc(OC)c1OC	527.66	'>'	100000	nM		0	100000
CNC(=O)c1cc(Oc2ccc(NC(=O)Nc3ccc(Cl)c(C(F)(F)F)c3)cc2)ccn1	464.83	'='	4000	nM	5.4	1	4000
O=C(/C=C/c1ccc2ccccc2n1)N1CCC=C(Cl)C1=O	312.76	'='	920	nM	6.04	1	920
COc1cc(/C=C/C(=O)N2CCC=CC2=O)cc(OC)c1OC	317.34	'='	2650	nM	5.58	1	2650
Cc1ccc(C)c2oc3cc(=O)c4ncccc4c-3nc12	276.3	'='	5500	nM	5.26	1	5500
COc1cccc(/C=C/C(=O)c2ccc(N)cc2)c1OC	283.33	'='	69580	nM	4.16	0	69580
CNCc1cn2c(-c3c[nH]c4ccccc34)cc(-c3ccc(F)cc3F)c(C#N)c2n1	413.43	'='	160	nM	6.8	1	160
COc1ccc(-c2cc(-c3ccc(F)cc3)n3c(CN4CCN(C)CC4)cnc3c2C#N)c(OC)c1OC	515.59	'='	2040	nM	5.69	1	2040
C=CCCCCCCCCCCCC(O)CC(O)CO	286.46	'='	2.6	ug.mL-1		1	9076.31
CC(C)[C@H]1C(=O)OC[C@@H](NC(=O)c2cnc3ccccc3n2)C(=O)N[C@@H](C)C(=O)N(C)[C@H]2CSC[S+]([O-])C[C@@H](C(=O)N1C)N(C)C(=O)[C@H](C)NC(=O)[C@H](NC(=O)c1cnc3ccccc3n1)COC(=O)[C@H](C(C)C)N(C)C2=O	1117.28	'>'	20	ug.mL-1		0	17900.62
Nc1nc(N)c2cc(CSC(=S)N3CCN(c4ccccc4[N+](=O)[O-])CC3)ccc2n1	455.57	'='	4310	nM	5.37	1	4310
COc1cc2c(Oc3ccc(NC(=O)c4nn(-c5ccccc5C(F)(F)F)c5ccccc5c4=O)cc3F)ccnc2cc1OCCCN1CCCC1	727.72	'='	110	nM	6.96	1	110
Nc1nc(N)c2cc(CSC(=S)N3CCN(c4ccccn4)CC3)ccc2n1	411.56	'='	6200	nM	5.21	1	6200
COc1ccc2cc1Oc1ccc(c(O)c1OC)CCCCC(O)CC2	358.43	'='	23.9	ug.mL-1		0	66679.69
CC[C@@]1(O)C(=O)OCc2c1cc1n(c2=O)Cc2c-1nc1cc3c(cc1c2C[n+]1ccccc1)OCCO3	498.52	'='	84	nM	7.08	1	84
Cn1ccc2c3c(=O)cc(-c4ccccc4)[nH]c3ccc21	274.32	'='	300	nM	6.52	1	300
CC[C@]1(O)C[C@H]2CN(CCc3c([nH]c4ccccc34)[C@@](C(=O)OC)(c3cc4c(cc3OC)N(C=O)[C@H]3[C@@](O)(C(=O)OC)[C@H](OC(C)=O)[C@]5(CC)C=CCN6CC[C@]43[C@@H]65)C2)C1	824.97	'='	10	nM	8	1	10
COCn1ccc2c3c(=O)cc(-c4ccccc4)[nH]c3ccc21	304.35	'='	500	nM	6.3	1	500
O=c1cc(-c2ccccc2)[nH]c2ccc3c(ccn3Cc3ccccc3)c12	350.42	'='	400	nM	6.4	1	400
O=c1cc(-c2ccccc2)[nH]c2ccc3c(ccn3CC3CC3)c12	314.39	'='	60	nM	7.22	1	60
C[C@@H]1O[C@H](OC(=O)[C@]23CCC(C)(C)CC2C2=CCC4[C@@]5(C)C[C@H](O)[C@H](O[C@@H]6O[C@H](CO)[C@@H](O)[C@H](O)[C@H]6O)[C@@](C)(C(=O)O)[C@@H]5CC[C@@]4(C)[C@]2(CO)CC3)[C@@H](O[C@H]2O[C@H](C)[C@@H](O[C@@H]3OC[C@@H](O[C@@H]4OC[C@](O)(CO)[C@H]4O)[C@H](O)[C@H]3O[C@H]3O[C@@H](CO)[C@@H](O)[C@@H](O)[C@@H]3O)[C@H](O)[C@@H]2O)[C@H](O)[C@@H]1O	1399.49	'>'	5	ug.mL-1		0	3572.73
COc1cccc2c1C(=O)c1c(O)c3c(c(O)c1C2=O)C[C@@](O)(C(C)=O)C[C@@H]3O[C@H]1C[C@H](N)[C@H](O)[C@H](C)O1.Cl	563.99	'='	0.072	ug.mL-1		1	127.66
Nn1c(-c2ccccc2)nc2c(-c3ccc(Br)cc3)nc3ccc(Cl)cc3c2c1=O	477.75	'='	2140	nM	5.67	1	2140
CCOC(=O)C1=C(C)NC(C)=C(C(=O)OCC)C1c1ccc(C)cc1	343.42	'='	310200	nM		0	310200
CCOc1ccc(-n2c(S)nnc2Sc2nnc(-c3ccccc3)n2-c2ccccc2)cc1	472.6	'='	46760	nM	4.33	0	46760
COc1ccc(C2=C(c3cc(OC)c(OC)c(OC)c3)C(=O)CC2O)cc1O	386.4	'<'	1	ug.mL-1		1	2587.99
COc1ccc(C2=C(c3cc(OC)c(OC)c(OC)c3)/C(=N\O)C(O)C2)cc1Cl	419.86	'<'	1	ug.mL-1		1	2381.75
COc1cc2c(Oc3ccc(NC(=O)c4cc(-c5ccccc5F)ccn4)cc3F)ccnc2cc1OCCCN1CCOCC1	626.66	'='	400	nM	6.4	1	400
COc1cc2c(Oc3ccc(NC(=O)c4cc(-c5ccc(C)cc5)ccn4)cc3F)ccnc2cc1OCCCN1CCN(C)CC1	635.74	'='	26	nM	7.58	1	26
CC(=O)O[C@H]1C(=O)[C@]2(C)[C@@H](O)C[C@H]3OC[C@@]3(OC(C)=O)[C@H]2[C@H](OC(=O)c2ccccc2)[C@]2(O)C[C@H](OC(=O)[C@H](O)[C@@H](NC(=O)c3ccccc3)c3ccccc3)C(C)=C1C2(C)C	853.92	'='	450	nM	6.35	1	450
CCC(=O)Oc1cc(/C=C/C(=O)c2ccc(OC)c3c2OC(C)(C)C=C3)ccc1OC	422.48	'='	200	nM	6.7	1	200
COc1cc(-c2cc(C(=O)N[C@@H]3c4cc5c(cc4[C@@H](c4cc(OC)c(OC)c(OC)c4)[C@H]4C(=O)OC[C@H]34)OCO5)nc3cc(-c4ccccc4)nn23)cc(OC)c1OC	800.82	'='	9200	nM	5.04	1	9200
COc1ccc(-c2cc(C(=O)N[C@@H]3c4cc5c(cc4[C@@H](c4cc(OC)c(OC)c(OC)c4)[C@H]4C(=O)OC[C@H]34)OCO5)nc3cc(-c4ccccc4)nn23)cc1	740.77	'='	5700	nM	5.24	1	5700
COc1cc([C@@H]2c3cc4c(cc3[C@@H](NC(=O)c3cc(-c5ccc(F)cc5)[nH]n3)[C@H]3COC(=O)[C@@H]32)OCO4)cc(OC)c1OC	601.59	'='	26300	nM	4.58	0	26300
COc1cc(-c2cc(C(=O)N[C@@H]3c4cc5c(cc4[C@@H](c4cc(OC)c(OC)c(OC)c4)[C@H]4C(=O)OC[C@H]34)OCO5)n[nH]2)cc(OC)c1OC	673.68	'='	16800	nM	4.78	0	16800
COc1ccc(-c2cc(C(=O)N[C@@H]3c4cc5c(cc4[C@@H](c4cc(OC)c(OC)c(OC)c4)[C@H]4C(=O)OC[C@H]34)OCO5)n[nH]2)cc1OC	643.65	'='	36300	nM	4.44	0	36300
CCCCn1c2cc(OCCCc3ccccc3)ccc2c2ccnc(C)c21	372.51	'='	51200	nM	4.29	0	51200
Cc1nc(C)c(COC(=O)[C@]23CCC(C)(C)C[C@H]2C2=CC[C@@H]4[C@@]5(C)CC[C@H](OC(=O)[C@@H](N)CO)C(C)(C)[C@@H]5CC[C@@]4(C)[C@]2(C)CC3)nc1C	677.97	'='	4820	nM	5.32	1	4820
Cc1nc(C)c(COC(=O)[C@]23CCC(C)(C)C[C@H]2C2=CC[C@@H]4[C@@]5(C)CC[C@H](OC(=O)[C@H](C)N)C(C)(C)[C@@H]5CC[C@@]4(C)[C@]2(C)CC3)nc1C	661.97	'='	4770	nM	5.32	1	4770
Cc1cc(NC(=O)CSc2nc3ccccc3s2)no1	305.38	'='	400	nM	6.4	1	400
COc1cc2c(c(OC)c1OC)-c1ccc(OC)c(=O)cc1[C@@H](NC(C)=O)CC2	399.44	'<'	1000	nM		1	1000
Cn1ccc2c(Oc3ccc(NC(=O)c4cc5cccnc5n(-c5ccc(C(F)(F)F)cc5Cl)c4=O)cc3F)ccnc21	607.95	'='	5830	nM	5.23	1	5830
Cc1cc(C)[n+](-c2cc(S(N)(=O)=O)cc([N+](=O)[O-])c2O)c(C)c1.[O-][Cl+3]([O-])([O-])[O-]	437.81	'>'	200000	nM		0	200000
NS(=O)(=O)c1cc(NC(=O)Nc2ccc3c(c2)OCO3)c(O)c([N+](=O)[O-])c1	396.34	'>'	200000	nM		0	200000
NS(=O)(=O)c1cc(NC(=O)NCCc2ccccc2)c(O)c([N+](=O)[O-])c1	380.38	'>'	200000	nM		0	200000
COc1cc([C@@H]2c3cc4c(cc3[C@@H](NC(=O)Cn3cc(-c5cccc(N)c5)nn3)[C@H]3COC(=O)[C@@H]32)OCO4)cc(OC)c1OC	613.63	'='	15600	nM	4.81	0	15600
Cc1ccc2oc3cc(=O)c4ncccc4c-3nc2c1C	276.3	'='	1200	nM	5.92	1	1200
Cc1c2oc3c(C)ccc(C(=O)N[C@@H]4C(=O)N[C@H](C(C)C)C(=O)N5CCC[C@H]5C(=O)N(C)CC(=O)N(C)[C@@H](C(C)C)C(=O)O[C@@H]4C)c3nc-2c(C(=O)N[C@@H]2C(=O)N[C@H](C(C)C)C(=O)N3CCC[C@H]3C(=O)N(C)CC(=O)N(C)[C@@H](C(C)C)C(=O)O[C@@H]2C)c(N)c1=O	1255.44	'='	6	nM	8.22	1	6
CC(C)[C@@H]1CC[C@]2(C(=O)O)CC[C@]3(C)[C@H](CC[C@@H]4[C@@]5(C)Cc6nccnc6C(C)(C)[C@@H]5CC[C@]43C)[C@@H]12	492.75	'='	2000	nM	5.7	1	2000
COc1ccc(-c2cccc(O)c2)cc1OC	230.26	'='	29	ug.mL-1		0	125944.58
COc1ccc(-c2cccc(N)c2)cc1OC	229.28	'='	4	ug.mL-1		0	17445.92
CCCCCCCCCCCCCCCOC[C@@H](O)COP(=O)([O-])OCC[N+](C)(C)C	467.63	'='	32000	nM	4.5	0	32000
COc1cc2c(Oc3ccc(NC(=O)c4nn(-c5ccccc5)c(=O)c5ccccc45)cc3F)ccnc2cc1OCCCN1CCCCC1	673.74	'='	1310	nM	5.88	1	1310
COc1cc2c(Oc3ccc(NC(=O)c4nn(-c5ccc(F)cc5)c(=O)c5ccccc45)cc3F)ccnc2cc1OCCCN1CCCCC1	691.73	'='	290	nM	6.54	1	290
COc1cc2c(Oc3ccc(NC(=O)c4nn(-c5ccc(Br)cc5)c(=O)c5ccccc45)cc3F)ccnc2cc1OCCCN1CCCCC1	752.64	'='	770	nM	6.11	1	770
COc1cc2c(Oc3ccc(NC(=O)c4nn(-c5cccc(F)c5)c(=O)c5ccccc45)cc3F)ccnc2cc1OCCCN1CCC(C)CC1	705.76	'='	500	nM	6.3	1	500
CN(C)CCNc1nc(-c2ccc(NC(=O)Nc3ccccc3)cc2)nc2ccsc12	432.55	'='	620	nM	6.21	1	620
CC[C@@]1(OC(=O)C(NC(=O)[C@H](Cc2c[nH]cn2)/N=C(\S)Nc2ccc(O[C@H]3O[C@@H](C)[C@@H](O)[C@@H](OC)[C@@H]3O)cc2)C(C)C)C(=O)OCc2c1cc1n(c2=O)Cc2cc3ccccc3nc2-1	895.99	'='	60	nM	7.22	1	60
COc1cc(/C=C/C(=O)CC(=O)/C=C/c2ccc(O)c(OC)c2)ccc1O	368.39	'='	23400	nM	4.63	0	23400
COc1cccc(-c2cc3ncnc(Nc4cc(OC)c(OC)c(OC)c4)c3s2)c1	423.49	'='	3300	nM	5.48	1	3300
COc1cc(Nc2ncnc3cc(-c4ccc(C)cc4)sc23)cc(OC)c1OC	407.5	'='	20	nM	7.7	1	20
COc1cc(Nc2ncnc3cc(-c4ccc(Br)cc4)sc23)cc(OC)c1OC	472.36	'='	150	nM	6.82	1	150
COc1cc(Nc2ncnc3cc(-c4ccc(F)cc4)sc23)cc(OC)c1OC	411.46	'='	1900	nM	5.72	1	1900
C#CC(=O)N(c1cc(OC)cc(OC)c1)C(C(=O)NC1CCCCC1)c1ccc(OC)cc1	450.54	'='	6300	nM	5.2	1	6300
C#CC(=O)N(Cc1ccccc1Cl)C(C(=O)NC1CCCC1)c1ccccc1	394.9	'='	5400	nM	5.27	1	5400
C#CC(=O)N(c1ccccc1)C(C(=O)NC1CCCCC1)c1cccs1	366.49	'>'	10000	nM		0	10000
C#CC(=O)N(c1ccc(OC)cc1OC)C(C(=O)NC1CCCC1)c1cccs1	412.51	'='	2300	nM	5.64	1	2300
C#CC(=O)N(c1cccc(C(F)(F)F)c1)C(C(=O)NCc1ccccc1)c1cccs1	442.46	'='	7300	nM	5.14	1	7300
CC(C)=CCC/C(C)=C/C[C@@H]1C[C@]2(CC=C(C)C)C(=O)[C@@](CC=C(C)C)(C(=O)C(C(=O)c3ccc(O)c(OC(=O)CCCC[C@@H]4SCC5NC(=O)NC54)c3)=C2O)[C@@]1(C)CCC=C(C)C	897.23	'='	18160	nM	4.74	0	18160
O=C(/C=C(O)/C=C/c1ccc[nH]1)/C=C/c1ccc[nH]1	254.29	'='	8900	nM	5.05	1	8900
Cn1c(=O)c2[nH]c(SC/C(=N/O)c3ccc(Cl)cc3)nc2n(C)c1=O	379.83	'='	1200	nM	5.92	1	1200
CC(=O)O[C@@H]1OC(=O)[C@@](C)(C(C)=O)[C@@H]1C	214.22	'='	12000	nM	4.92	0	12000
CCn1cc(Cl)c2cc(-c3c(-c4cc(Br)c(OC)c(OC)c4)ncn3C)ccc21.Cl	511.25	'='	246	nM	6.61	1	246
COc1ccc(-c2c[nH]nc2-c2cc(OC)c(OC)c(OC)c2)cc1	340.38	'='	10.5	nM	7.98	1	10.5
COc1cc(-c2n[nH]cc2-c2ccc(SC)cc2)cc(OC)c1OC	356.45	'='	51.3	nM	7.29	1	51.3
CCOc1ccc(-c2c[nH]nc2-c2cc(OC)c(OC)c(OC)c2)cc1	354.41	'='	0.3	nM	9.52	1	0.3
Cc1ccc2nc(-c3ccc(F)cc3)cc(C(=O)OCc3ccccc3)c2c1	371.41	'='	15060	nM	4.82	0	15060
CO[C@H]1C=C[C@@]23c4cc5c(cc4CN(C)[C@@H]2C(=O)N(C)[C@H]3C1)OCO5	342.4	'>'	10000	nM		0	10000
COc1cccc2c1C(=O)c1c(O)c3c(c(O)c1C2=O)C[C@@](O)(C(=O)CO)C[C@@H]3O[C@H]1C[C@H](N)[C@H](O)[C@H](C)O1	543.53	'='	2240	nM	5.65	1	2240
COc1cccc2c1C(=O)c1c(O)c3c(c(O)c1C2=O)C[C@@](O)(C(=O)CO)C[C@@H]3O[C@H]1C[C@H](N)[C@H](O)[C@H](C)O1	543.53	'='	120	nM	6.92	1	120
COc1ccc(C2=C(c3cc(OC)c(OC)c(OC)c3)C(=O)C(O)C2)cc1F	388.39	'<'	1	ug.mL-1		1	2574.73
O=[N+]([O-])c1ccc2c3c(n(CCN4CCCC4)cc13)-c1ccccc1O2	349.39	'='	3300	nM	5.48	1	3300
CN(C)CCn1cc2c([N+](=O)[O-])ccc3c2c1-c1ccccc1O3	323.35	'='	4200	nM	5.38	1	4200
C[C@@H]1OC(=O)C[C@H](O)C[C@H](O)CC[C@@H](O)[C@H](O)C[C@H](O)C[C@]2(O)C[C@H](O)[C@@H](C(=O)O)[C@H](C[C@@H](O[C@@H]3O[C@H](C)[C@@H](O)[C@H](N)[C@@H]3O)/C=C/C=C/C=C/C=C/C=C/C=C/C=C/[C@H](C)[C@@H](O)[C@H]1C)O2	924.09	'='	10000	nM	5	0	10000
COc1ccc(/C=N/NC(=O)Nc2ccc(Oc3ccnc4cc(OCCCN5CCOCC5)c(OC)cc34)c(F)c2)cc1	603.65	'='	900	nM	6.05	1	900
COc1cc2c(Oc3ccc(NC(=O)N/N=C/c4ccc(F)cc4Cl)cc3F)ccnc2cc1OCCCN1CCCCC1	624.09	'='	260	nM	6.58	1	260
c1ccc(CCCn2c3ccccc3c3cc(CN4CCN(Cc5cc6c7ccccc7n(CCCc7ccccc7)c6c(-c6ccccc6)n5)CC4)nc(-c4ccccc4)c32)cc1	835.11	'>'	100000	nM		0	100000
O=C1Nc2ccc(Br)cc2C12Nc1ccccc1-n1cccc12	366.22	'='	16980	nM	4.77	0	16980
COc1cc2c(Oc3ccc(NC(=O)c4nn(-c5cccc(C(F)(F)F)c5)c5ccccc5c4=O)cc3F)ccnc2cc1OCCCN1CCC(C)CC1	755.77	'='	1020	nM	5.99	1	1020
COc1cc2c(Oc3ccc(NC(=O)c4nn(-c5cc(C)ccc5C)c5ccccc5c4=O)cc3F)ccnc2cc1OCCCN1CCCC1	687.77	'='	3050	nM	5.52	1	3050
COc1cc2c(Oc3ccc(NC(=O)c4nn(-c5ccc(Cl)cc5)c5ccccc5c4=O)cc3F)ccnc2cc1OCCCN1CCCCC1	708.19	'='	2120	nM	5.67	1	2120
COc1ccc(OC)c(C(=O)/C=C/c2ccc(OC(=O)/C=C/c3ccc(C)cc3)cc2)c1	428.48	'='	16400	nM	4.79	0	16400
COc1ccc(OC)c(C(=O)/C=C/c2cccs2)c1	274.34	'='	13300	nM	4.88	0	13300
CCN1C/C(=C\c2cc(F)cc(F)c2)C(=O)/C(=C/c2cc(F)cc(F)c2)C1	375.37	'='	2100	nM	5.68	1	2100
O=C(Nc1ccc(-n2ncc3ccccc32)cc1)Nc1ccc(Cl)c(C(F)(F)F)c1	430.82	'='	18200	nM	4.74	0	18200
Cc1cccc2c1cnn2-c1ccc(NC(=O)Nc2ccc(Cl)c(C(F)(F)F)c2)cc1	444.84	'='	32000	nM	4.5	0	32000
O=C(Nc1ccc(-n2ncc3c(Br)cccc32)cc1)Nc1ccc(Cl)c(C(F)(F)F)c1	509.71	'='	4000	nM	5.4	1	4000
O=C(Nc1ccc(-n2ncc3c(C(F)(F)F)cccc32)cc1)Nc1ccc(Cl)c(C(F)(F)F)c1	498.81	'='	2900	nM	5.54	1	2900
O=C(NNc1nc2cccc(F)c2n2cccc12)c1cnc2ccccc2n1	372.36	'='	13000	nM	4.89	0	13000
CC(C)[C@@H]1CC[C@]2(C(=O)O)CC[C@]3(C)[C@H](CC[C@@H]4[C@@]5(C)Cc6nc7ccccc7nc6C(C)(C)[C@@H]5CC[C@]43C)[C@@H]12	542.81	'='	123000	nM		0	123000
C[N+](C)(C)CCN1C(=O)c2ccc3c4c(ccc(c24)C1=O)C(=O)N(CC[N+](C)(C)C)C3=O	438.53	'='	3240	nM	5.49	1	3240
COc1cc2c(Oc3ccc(NC(=O)c4nccc(-c5ccccc5)n4)cc3F)ccnc2cc1OCCCN1CCCC1	593.66	'='	390	nM	6.41	1	390
COc1cc2c(Oc3ccc(NC(=O)c4cc(-c5ccccc5C)ccn4)cc3F)ccnc2cc1OCCCN1CCCC1	606.7	'='	1150	nM	5.94	1	1150
COc1ccc(-c2ccnc(C(=O)Nc3ccc(Oc4ccnc5cc(OCCCN6CCCC6)c(OC)cc45)c(F)c3)c2)cc1	622.7	'='	350	nM	6.46	1	350
CS(=O)(=O)c1ccc(C2Oc3ccccc3-n3cccc32)cc1	325.39	'='	100000	nM	4	0	100000
CNC(=O)c1ccc(OC)c(O)c1-c1c(C(=O)NC)ccc(OC)c1OCCN1CCOCC1	473.53	'='	122110	nM		0	122110
Cl.Cl.Cl.O=C1c2cccc3cccc(c23)C(=O)N1CCCNCCCNCCCNC1CC1	517.93	'='	8180	nM	5.09	1	8180
COc1ccc(-n2c(=O)c(C(=O)Nc3ccc(Oc4ccnc5c4ccn5C)c(F)c3)cc3cccnc32)cc1	535.54	'='	1290	nM	5.89	1	1290
O=C(Nc1ccc(Oc2ccnc3[nH]ccc23)c(F)c1)c1cc2cccnc2n(-c2ccc(F)c(Cl)c2)c1=O	543.92	'='	310	nM	6.51	1	310
O=C(Nc1ccc(Oc2ccnc3[nH]ccc23)c(F)c1)c1cc2cccnc2n(-c2ccc(F)cc2)c1=O	509.47	'='	36	nM	7.44	1	36
Cc1ccc(NC(=O)N/N=C2\CC3(CCCCC3)Oc3c2ccc2ccccc32)cc1	413.52	'='	7090	nM	5.15	1	7090
Cc1ccc(NC(=O)N/N=C2\CC3(CCCC3)Oc3ccccc32)cc1	349.43	'='	4710	nM	5.33	1	4710
COc1cc(C2=C(c3cc(C)c(OC)c(C)c3)C(O[SiH2]C(C)(C)C)CC2=O)cc(OC)c1OC	484.67	'='	10	ug.mL-1		0	20632.60
NC(=O)c1csc([C@@H]2O[C@H](CO)[C@H](N)[C@H]2O)n1	259.29	'='	37	nM	7.43	1	37
CNC(=O)c1ccc(OC)c(OCCN2CCOCC2)c1-c1c(C(=O)NC)ccc(OC)c1OCC(=O)Nc1ccc(F)c(Cl)c1	659.11	'='	44710	nM	4.35	0	44710
CCN(CC)CCNC(=O)c1c(C)[nH]c2c1CCC/C2=C1/C(=O)Nc2ccc(C)cc21	420.56	'='	1730	nM	5.76	1	1730
CCN(CC)CCNC(=O)c1c(C)[nH]c2c1CCC/C2=C1/C(=O)Nc2ccccc21	406.53	'='	540	nM	6.27	1	540
O=C1NC(=O)C2(CSC3=C2C(=O)c2ncccc2C3=O)N1	301.28	'='	190	nM	6.72	1	190
O=C1NNC(=O)C2(CSC3=C2C(=O)c2ncccc2C3=O)N1	316.3	'='	1580	nM	5.8	1	1580
COc1ccc(N2C(=O)NC3(CSC4=C3C(=O)c3ncccc3C4=O)C2=O)cc1	407.41	'='	2	nM	8.7	1	2
O=C1C2=C(C(=O)c3ncccc31)C1(CS2)NC(=O)N(c2ccc([N+](=O)[O-])cc2)C1=O	422.38	'='	250	nM	6.6	1	250
O=C(CN1CCN(c2nnc(Cc3ccncc3)c3ccccc23)CC1)Nc1cccc(F)c1	456.53	'='	6130	nM	5.21	1	6130
CCCCCCC[C@@H](C/C=C/CCC(=O)NC/C(=C/Cl)[C@]12O[C@H]1[C@@H](O)CCC2=O)OC	456.02	'='	5200	nM	5.28	1	5200
COc1cccc2c1C(=O)c1c(O)c3c(c(O)c1C2=O)C[C@@](O)(C(=O)CO)C[C@@H]3O[C@H]1C[C@H](N)[C@H](O)[C@H](C)O1	543.53	'='	330	nM	6.48	1	330
COc1cc2c(Oc3ccc(NC(=O)c4nn(-c5ccccc5)c(=O)c5ccccc45)cc3F)ccnc2cc1OCCCN1CCN(C)CC1	688.76	'='	1140	nM	5.94	1	1140
CCN(CC)CCCNc1nc(-c2ccc(NC(=O)Nc3ccc(F)cc3)cc2)nc2c(Cl)c(Cl)sc12	561.51	'='	350	nM	6.46	1	350
CN(C)CCn1cnnc1-c1cc(Oc2ccc(NC(=O)N/N=C/c3ccccc3)cc2F)ccn1	488.53	'='	1120	nM	5.95	1	1120
CN(C)CCn1cnnc1-c1cc(Oc2ccc(NC(=O)N/N=C/c3cccc(Cl)c3Cl)cc2F)ccn1	557.42	'='	130	nM	6.89	1	130
CN(C)CCn1cnnc1-c1cc(Oc2ccc(NC(=O)N/N=C/c3c(Cl)cccc3Cl)cc2F)ccn1	557.42	'='	280	nM	6.55	1	280
C[C@H]1O[C@]1(C)C(=O)C[C@@H]1[C@@]2(C)[C@@H](O)CCC(C)(C)[C@]2(O)CC[C@@]1(C)O	354.49	'>'	10000	nM		0	10000
O=C(CCCCCCC(=O)Nc1ccccc1)NO	264.32	'='	720	nM	6.14	1	720
CCOC(=O)[C@H]1[C@H](C(=O)OCC)C12C(=O)N(C)c1ccccc12	317.34	'='	26910	nM	4.57	0	26910
C=C([C@H](C)O)[C@@H]1C[C@@H]2[C@@]3(C)[C@@H](O)CCC(C)(C)[C@]3(O)CC[C@@]2(C)O1	338.49	'>'	10000	nM		0	10000
C=C([C@@H]1C[C@@H]2[C@@]3(C)[C@@H](O)CCC(C)(C)[C@]3(O)CC[C@@]2(C)O1)[C@@H](C)O	338.49	'>'	10000	nM		0	10000
C/C=C(\C)[C@@H]1C[C@H]2[C@@](C)(CC[C@@]3(O)C(C)(C)CCC[C@]23C)O1	306.49	'>'	10000	nM		0	10000
COc1ccc(-c2nn(-c3ccccc3)cc2C(=O)/C=C\Nc2cc(OC)c(OC)c(OC)c2)cc1	485.54	'='	14600	nM	4.84	0	14600
COc1cc2c(Oc3ccc(NC(=O)c4c(C)n(-c5ccc(F)c(F)c5)c(=O)n4C)cc3F)ccnc2cc1OCCCN1CCC(C)CC1	689.74	'='	230	nM	6.64	1	230
COc1cc2c(Oc3ccc(NC(=O)c4c(C)n(-c5ccc(F)c(F)c5)c(=O)n4C)cc3F)ccnc2cc1OCCCN1CCN(C)CC1	690.72	'='	180	nM	6.75	1	180
O=C1N/C(=N/c2nc3cc(-c4ccc(Br)cc4)sc3s2)S/C1=C/c1ccc(Cl)cc1	532.9	'='	15200	nM	4.82	0	15200
Cc1ccc(/C=C2/S/C(=N\c3nc4cc(-c5ccc(Cl)cc5)sc4s3)NC2=O)cc1	468.03	'='	45500	nM	4.34	0	45500
O=C1N/C(=N/c2nc3cc(-c4ccc(Cl)cc4)sc3s2)S/C1=C/c1ccc2ccccc2c1	504.06	'>'	50000	nM		0	50000
OCC1=C[C@@H](O)[C@@H]2C=CO[C@@H](O[C@@H]3O[C@H](CO)[C@@H](O)[C@H](O)[C@H]3O)[C@H]12	346.33	'>'	10000	nM		0	10000
C[C@]1(O)C[C@@H](O)[C@@H]2C=CO[C@@H](O[C@@H]3O[C@H](CO[C@H]4C[C@@H]5[C@H]([C@H](O[C@@H]6O[C@H](CO)[C@@H](O)[C@H](O)[C@H]6O)O4)[C@@](C)(O)C[C@H]5O)[C@@H](O)[C@H](O)[C@H]3O)[C@@H]21	696.7	'>'	10000	nM		0	10000
CO[C@@H]1[C@@H](O)[C@H](O[C@@H]2O[C@H](O[C@@H]3[C@@H](O)[C@H](O[C@@H]4OC=C[C@@H]5[C@H]4[C@@](C)(O)C[C@H]5O)O[C@H](CO)[C@H]3O)C[C@@H]3[C@H]2[C@@](C)(O)C[C@H]3O)O[C@H](CO)[C@H]1O	710.72	'>'	10000	nM		0	10000
CN(C)CCn1cnnc1-c1cc(Oc2ccc(NC(=O)N/N=C/c3cccc(O)c3)cc2F)ccn1	504.53	'='	330	nM	6.48	1	330
CN(C)CCn1cnnc1-c1cc(Oc2ccc(NC(=O)N/N=C/c3ccc4c(c3)OCO4)cc2F)ccn1	532.54	'='	470	nM	6.33	1	470
CNC(=O)c1cc(Oc2ccc(NC(=O)Nc3ccc(Cl)c(C(F)(F)F)c3)cc2)ccn1	464.83	'='	3610	nM	5.44	1	3610
CCN(CC)CCCNc1nc(-c2ccc(NC(=O)Nc3ccccc3Cl)cc2)nc2c(Cl)c(Cl)sc12	577.97	'='	410	nM	6.39	1	410
CC[C@]1(O)C[C@H]2CN(CCc3c([nH]c4ccccc34)[C@@](C(=O)OC)(c3cc4c(cc3OC)N(C=O)[C@H]3[C@@](O)(C(=O)OC)[C@H](OC(C)=O)[C@]5(CC)C=CCN6CC[C@]43[C@@H]65)C2)C1	824.97	'='	210	nM	6.68	1	210
CC1CCN(Cc2ccc3nc(NC(=O)N/N=C/c4c[nH]c5ccccc45)sc3c2)CC1	446.58	'='	15200	nM	4.82	0	15200
[Br-].c1ccc(CCCn2c3ccccc3c3cc[n+](CCc4ccccc4)cc32)cc1	471.44	'='	3300	nM	5.48	1	3300
COc1cccc(N2C(=O)CS/C2=N\c2csc(C3CC=Cc4ccccc43)c2C2CC=Cc3ccccc32)c1	560.74	'>'	50000	nM		0	50000
c1ccc2c([Se][Se]c3cccc4ccccc34)cccc2c1	412.25	'='	34000	nM	4.47	0	34000
CN(C)CCNc1nc(-c2ccc(NC(=O)Nc3ccccc3Cl)cc2)nc2c(Cl)c(Cl)sc12	535.89	'='	570	nM	6.24	1	570
CC[C@@]1(O)C(=O)OCc2c1cc1n(c2=O)Cc2cc3ccccc3nc2-1	348.36	'='	10000	nM	5	0	10000
COc1ccc(-c2nc3ccc(C)cn3c2Nc2c(C)cccc2C)c(OC)c1	387.48	'='	10030	nM	5	0	10030
COc1ccc(-c2nc3ccc(Br)cn3c2Nc2c(C)cccc2C)cc1OC	452.35	'='	9140	nM	5.04	1	9140
N=C(N)NCCC[C@@H]1NC(=O)[C@H](Cc2cn(CCOCCO[Si]3(OCCOCCO)n4c5c6ccccc6c4/N=C4\N=C(/N=c6/c7ccccc7/c(n63)=N/C3=N/C(=N\5)c5ccccc53)c3ccccc34)nn2)NC(=O)[C@@H](Cc2ccccc2)NC(=O)[C@H](CC(=O)O)NC(=O)CNC1=O	1346.47	'='	35	nM	7.46	1	35
N=C(N)NCCC[C@@H]1NC(=O)[C@H](Cc2cn(CCOCCO[Si]3(OCCOCCn4cc(C[C@@H]5NC(=O)[C@@H](Cc6ccccc6)NC(=O)[C@H](CC(=O)O)NC(=O)CNC(=O)[C@H](CCCNC(=N)N)NC5=O)nn4)n4c5c6ccccc6c4/N=C4\N=C(/N=c6/c7ccccc7/c(n63)=N/C3=N/C(=N\5)c5ccccc53)c3ccccc34)nn2)NC(=O)[C@@H](Cc2ccccc2)NC(=O)[C@H](CC(=O)O)NC(=O)CNC1=O	1942.09	'='	14	nM	7.85	1	14
CC(=O)O[C@@H]1OC(=O)[C@](C)(C(C)=O)[C@@H]1C(C)C	242.27	'>'	50000	nM		0	50000
COc1cc2c(Oc3ccc(NC(=O)c4nn(-c5ccccc5Cl)c5ccccc5c4=O)cc3F)ccnc2cc1OCCCN1CCOCC1	710.16	'='	240	nM	6.62	1	240
COc1cc2c(Oc3ccc(CC(=O)N/N=C(/C)c4ccccc4)cc3F)ccnc2cc1OCCCN1CCCC1	570.67	'='	440	nM	6.36	1	440
CCCCCCC#Cc1ccc(CO[C@H]2CN[C@H](C(=O)NCCc3ccccn3)C2)cc1	433.6	'='	9600	nM	5.02	1	9600
CNC(=O)c1cc(Oc2ccc(NC(=O)Nc3ccc(Cl)c(C(F)(F)F)c3)cc2)ccn1	464.83	'='	5900	nM	5.23	1	5900
COc1cc2c(Oc3ccc(NC(=O)c4nnn(-c5ccc(F)cc5)c4C(F)(F)F)cc3F)ccnc2cc1OCCCN1CCCCC1	682.65	'='	150	nM	6.82	1	150
COc1cc2c(Oc3ccc(NC(=O)c4nnn(-c5ccc(F)c(F)c5)c4C(F)(F)F)cc3F)ccnc2cc1OCCCN1CCCCC1	700.64	'='	180	nM	6.75	1	180
CCOC(=O)[C@H]1[C@H](C(=O)c2ccc(OC)cc2)C12C(=O)N(C)c1ccccc12	379.41	'='	13190	nM	4.88	0	13190
COc1cc(Cn2cc(C(=O)N[C@H]3c4cc5c(cc4[C@@H](c4cc(OC)c(OC)c(OC)c4)[C@H]4C(=O)OC[C@H]34)OCO5)nn2)cc(OC)c1OC	688.69	'='	8545	nM	5.07	1	8545
COc1cc([C@@H]2c3cc4c(cc3[C@H](NC(=O)c3cn(Cc5ccc6c(c5)OCO6)nn3)[C@H]3COC(=O)[C@@H]32)OCO4)cc(OC)c1OC	642.62	'='	36350	nM	4.44	0	36350
COc1ccc(/C=C\c2cc(OC)c(OC)c(OC)c2)cc1OCCCCCCCCCCCCCCCc1cn(CCCCC[C@@H]2CC=CC(=O)O2)nn1	760.03	'='	22000	nM	4.66	0	22000
O=C1/C(=C/c2ccc(S(F)(F)(F)(F)F)cc2)CSC/C1=C\c1ccc(S(F)(F)(F)(F)F)cc1	544.5	'='	980	nM	6.01	1	980
CCN(CC)CC1=C(Cl)c2cc(Cl)ccc2SC1	302.27	'>'	100	ug.mL-1		0	330830.05
O=CC1=C(Cl)c2cc(Br)ccc2SC1	289.58	'='	28.79	ug.mL-1		0	99419.85
O=C1OCC2=C1C(c1ccc(-c3ccc(-c4cc(F)cc(Cl)c4)cc3)cc1)c1cc3[nH]ccc3cc1N2	506.96	'='	8700	nM	5.06	1	8700
O=C1OCC2=C1C(c1ccc(-c3ccc(-c4cc(F)cc(Cl)c4)cc3)cc1)c1c(ccc3cn[nH]c13)N2	507.95	'='	9420	nM	5.03	1	9420
COc1ccc(Nc2nc(NCc3ccco3)c3ccccc3n2)cc1	346.39	'='	12190	nM	4.91	0	12190
CCN(CC)CCNc1nc(NCc2ccco2)c2ccccc2n1	339.44	'='	10290	nM	4.99	0	10290
O=C(Nc1ccc2[nH]ncc2c1)c1cccc(NC(=O)c2ccccn2)c1	357.37	'='	17190	nM	4.76	0	17190
C/C=C1/CN2CC[C@@]34c5cc([C@@H](C)[C@@H]6[C@@H](O)OC[C@H]7[C@@H]8Cc9c(n(C)c%10ccccc9%10)[C@H](C[C@H]76)N8C)c(OC)cc5N(C)[C@H]3[C@@H]2C[C@H]1C4C(=O)OC	706.93	'='	700	nM	6.16	1	700
CCC1SCC(=O)N1c1c(C#N)c2n(c1C(=O)Nc1ccccc1)CCCC2	394.5	'='	2060	nM	5.69	1	2060
CS(=O)(=O)CCNCc1ccc(-c2ccc3ncnc(Nc4ccc(OCc5cccc(F)c5)c(Cl)c4)c3c2)o1	581.07	'='	12670	nM	4.9	0	12670
OC[C@@H]1C[C@H](CO)[C@@H]2C(c3ccc(Br)cc3)=NO[C@H]12	326.19	'='	37.3	ug.mL-1		0	114350.53
O=C(O)[C@H]1C[C@@H](C(=O)O)[C@H]2ON=C(c3ccccc3Cl)[C@@H]12	309.71	'>'	50	ug.mL-1		0	161441.35
COC(=O)[C@H]1C[C@@H](C(=O)OC)[C@H]2ON=C(c3ccc(C)cc3)[C@@H]12	317.34	'>'	50	ug.mL-1		0	157559.72
COc1cc2c(Oc3ccc(N/C=C4\C(=O)NC(=O)N(c5ccc(F)c(Cl)c5)C4=O)cc3F)ccnc2cc1OCCCN1CCCC1	678.09	'='	190	nM	6.72	1	190
Nc1c(-c2ccc(Cl)cc2)n[nH]c1C(=O)N/N=C/c1ccccc1	339.79	'='	4080	nM	5.39	1	4080
Cc1nc2c(-c3ccc(Cl)cc3)n[nH]c2c(=O)[nH]1	260.68	'='	780	nM	6.11	1	780
Cc1nc(C2=CCOCC2)c2[nH]nc(-c3ccc(Cl)cc3)c2n1	326.79	'='	880	nM	6.06	1	880
C[C@H]1[C@H](C)CC[C@@]23CC[C@]4(C)[C@](OC2=O)([C@H](F)C[C@@H]2[C@@]5(C)C(C=O)=C[C@@](C)(COC(=O)/C=C/c6ccccc6)[C@@H]5CC[C@]24C)[C@H]13	616.81	'='	710	nM	6.15	1	710
CC(=O)OC[C@]1(C)[C@@H](OC(C)=O)[C@H](OC(C)=O)C[C@@]2(C)[C@H]1CC[C@]1(C)[C@@H]2C[C@@H](F)[C@]23NC(=O)[C@@]4(CC[C@@H](C)[C@H](C)[C@H]42)CC[C@]31C	631.83	'='	7500	nM	5.12	1	7500
COC(=O)CN1C(=O)[C@]23CC[C@@H](C)[C@H](C)[C@H]2[C@]12[C@H](F)C[C@@H]1[C@@]4(C)C[C@@H](OC(C)=O)[C@H](OC(C)=O)[C@@](C)(COC(C)=O)[C@@H]4CC[C@@]1(C)[C@]2(C)CC3	703.89	'='	9230	nM	5.04	1	9230
Cn1c(CBr)nc2c1C(=O)C=CC2=O	255.07	'>'	100000	nM		0	100000
Nc1ccccc1/C=C/c1ccncc1	196.25	'='	255000	nM		0	255000
COc1cccc(/C=C/c2ccccn2)c1	211.26	'='	223000	nM		0	223000
Cc1c(C(=O)Nc2ccc(Oc3ccnc4[nH]ccc34)c(F)c2)nnn1-c1ccccc1	428.43	'='	290	nM	6.54	1	290
C[C@@H]1O[C@H](OC(=O)[C@]23CCC(C)(C)CC2C2=CCC4[C@@]5(C)C[C@H](O)[C@H](O[C@@H]6O[C@H](CO)[C@@H](O)[C@H](O)[C@H]6O)[C@@](C)(C(=O)O)[C@@H]5CC[C@@]4(C)[C@]2(CO)CC3)[C@@H](O[C@H]2O[C@H](C)[C@@H](O[C@@H]3OC[C@@H](O)[C@H](O[C@@H]4OC[C@](O)(CO)[C@H]4O)[C@H]3O)[C@H](O)[C@@H]2O)[C@H](O)[C@@H]1O	1237.35	'>'	5	ug.mL-1		0	4040.89
COc1cc2c(Oc3ccc(NC(=O)N/N=C/c4ccc(C(F)(F)F)cc4)cc3F)ccnc2cc1OCCCN1CCCCC1	639.65	'='	660	nM	6.18	1	660
COc1cc2c(Oc3ccc(/C=N/NC(=O)Nc4ccccc4)cc3F)ccnc2cc1OCCCN1CCCCC1	571.65	'='	190	nM	6.72	1	190
CCn1c2ccccc2c2cc(CN3CCN(Cc4cc5c6ccccc6n(CC)c5cn4)CC3)ncc21	502.67	'='	32800	nM	4.48	0	32800
Fc1ccc(Cn2c3ccccc3c3cc(CN4CCN(Cc5cc6c7ccccc7n(Cc7ccc(F)cc7)c6cn5)CC4)ncc32)cc1	662.79	'='	18300	nM	4.74	0	18300
Cc1nc(CN2CCN(Cc3cc4c5ccccc5n(CC(C)C)c4c(C)n3)CC2)cc2c3ccccc3n(CC(C)C)c12	586.83	'='	11300	nM	4.95	0	11300
CCCCn1c2ccccc2c2cc(CN3CCN(Cc4cc5c6ccccc6n(CCCC)c5c(-c5ccc(OC)c(OC)c5)n4)CC3)nc(-c3ccc(OC)c(OC)c3)c21	831.07	'='	11800	nM	4.93	0	11800
COC(C)(C)CCC[C@@](O)(CO[C@@H]1O[C@H](CO)[C@@H](O)[C@H](O)[C@H]1O)[C@H]1CC[C@]2(C)[C@@H]1CC[C@@H]1C3=C(CC[C@]12C)C(C)(C)[C@@H]1CC[C@H]3O1	650.89	'='	28130	nM	4.55	0	28130
COc1ccc(/C=C\c2cc(OC)c(OC)c(OC)c2)cc1NC(=O)Oc1ccc(F)cc1	453.47	'='	60	nM	7.22	1	60
COc1ccc(/C=C\c2cc(OC)c(OC)c(OC)c2)cc1NC(=O)Oc1ccccc1Br	514.37	'='	7.5	nM	8.12	1	7.5
COc1ccc(/C=C\c2cc(OC)c(OC)c(OC)c2)cc1NC(=O)Oc1cccc(C)c1	449.5	'='	46	nM	7.34	1	46
COc1ccc(/C=C\c2cc(OC)c(OC)c(OC)c2)cc1NC(=O)Oc1ccccc1C(F)(F)F	503.47	'='	16	nM	7.8	1	16
COc1ccc(/C=C\c2cc(OC)c(OC)c(OC)c2)cc1NC(=O)Oc1cccc(C(F)(F)F)c1	503.47	'='	13	nM	7.89	1	13
Cc1c(C)c2c(c(C)c1O)CCC(C)(COc1ccc(CC3SC(=O)NC3=O)cc1)O2	441.55	'>'	100000	nM		0	100000
CCOC(=O)c1cc2ccc(O[C@H]3O[C@@H]4O[C@@]5(C)CC[C@H]6[C@H](C)CC[C@@H]([C@H]3C)[C@]64OO5)cc2oc1=O	500.54	'='	7170	nM	5.14	1	7170
Cc1c(C)c2ccc(OCCCO[C@H]3O[C@@H]4O[C@@]5(C)CC[C@H]6[C@H](C)CC[C@@H]([C@H]3C)[C@]64OO5)cc2oc1=O	514.62	'='	3540	nM	5.45	1	3540
C[C@@H]1CC[C@H]2[C@@H](C)[C@@H](OCCc3cn(CCOc4ccc5c(C(F)(F)F)cc(=O)oc5c4)nn3)O[C@@H]3O[C@@]4(C)CC[C@@H]1[C@@]23OO4	635.64	'='	3580	nM	5.45	1	3580
Cc1c(/N=C/c2ccc(Cl)cc2Cl)c(=O)n(-c2ccccc2)n1C	360.24	'='	177827941	nM		0	177827941
O=C(Cn1ccc(-c2ccccn2)n1)Nc1cnn(-c2ccccc2)c1	344.38	'='	10820	nM	4.97	0	10820
Cn1cc(NC(=O)Cn2ccc(-c3cccc(Cl)c3)n2)cn1	315.76	'='	22560	nM	4.65	0	22560
CCCCOc1ccc(-c2nnnn2-c2cc(OC)c(OC)c(OC)c2)cc1	384.44	'>'	10000	nM		0	10000
CCCCCOc1ccc(-c2nnnn2-c2cc(OC)c(OC)c(OC)c2)cc1	398.46	'>'	10000	nM		0	10000
C=C(C)[C@@H]1CC[C@]2(C(=O)OC)CC[C@]3(C)[C@H](CC[C@@H]4[C@@]5(C)CC[C@H](OC(C)=O)C(C)(C)[C@@H]5CC[C@]43C)[C@@H]12	512.78	'='	250000	nM		0	250000
C[C@@H](c1ccccc1)[C@@H](C(=O)Nc1ccc(I)cc1F)N1C(=O)N[C@H](c2ccc(OC[C@H](O)CO)cc2)C1=O	647.44	'='	110	nM	6.96	1	110
COc1cc(C(=O)/C=C/c2cccc(OCCCCCC(=O)N[C@@H]3c4cc5c(cc4[C@@H](c4cc(OC)c(OC)c(OC)c4)[C@H]4C(=O)OC[C@H]34)OCO5)c2)cc(OC)c1OC	823.89	'='	21100	nM	4.68	0	21100
COc1cc(/C=C/C(=O)c2c(C)nc3ccccc3c2C)ccc1OCCCCCC(=O)N[C@@H]1c2cc3c(cc2[C@@H](c2cc(OC)c(OC)c(OC)c2)[C@H]2C(=O)OC[C@H]12)OCO3	842.94	'='	11800	nM	4.93	0	11800
O=C(O)CCCc1ccc(N(CCCl)CCCl)cc1	304.22	'='	70000	nM	4.16	0	70000
O=c1c2cc3ccccc3cc2oc2cc(OCC3CS3)cc(O)c12	350.39	'='	5400	nM	5.27	1	5400
COc1ccc(C(=O)/C=C/c2ccc(F)cc2F)cc1	274.27	'='	11130	nM	4.95	0	11130
COc1ccc2c(c1)c(CC(=O)NCCN1CCCC1)c(C)n2C(=O)c1cc(OC)c(OC)c(OC)c1	509.6	'='	34000	nM	4.47	0	34000
CC1=C(CC(=O)NCCN2CCCC2)c2cc(F)ccc2/C1=C\c1ccc([S+](C)[O-])cc1	452.6	'='	52000	nM	4.28	0	52000
COc1ccc2c(c1)c(CC(=O)O)c(C)n2C(=O)c1ccc(Cl)cc1	357.79	'='	1052000	nM		0	1052000
CC1=C(CC(=O)Nc2ccc(Cl)cc2)c2cc(F)ccc2/C1=C\c1ccc([S+](C)[O-])cc1	465.98	'='	1697000	nM		0	1697000
COc1ccc(NC(=O)CC2=C(C)/C(=C/c3ccc([S+](C)[O-])cc3)c3ccc(F)cc32)cc1	461.56	'='	2539000	nM		0	2539000
COc1cccc2c1C(=O)c1c(O)c3c(c(O)c1C2=O)C[C@@](O)(/C(C)=N/OCC(=O)NCCCC[C@H](NC(=O)[C@H](Cc1c[nH]c2ccccc12)NC(=O)[C@H](CC(=O)O)NC(=O)[C@H](Cc1cnc[nH]1)NC(=O)[C@H](CO)NC(=O)[C@H](Cc1c[nH]c2ccccc12)NC(=O)[C@H](Cc1cnc[nH]1)NC(=O)[C@@H]1CCC(=O)N1)C(=O)N1CCC[C@H]1C(=O)NCC(N)=O)C[C@@H]3O[C@H]1C[C@H](N)[C@H](O)[C@H](C)O1	1841.92	'='	27800	nM	4.56	0	27800
[C-]#[N+][C@@]12CCC(=C)[C@H]3[C@H](CC(C)(C)NC=O)C[C@H](C)[C@@H](CC[C@@H]1C)[C@@H]32	342.53	'='	3.5	ug.mL-1		0	10218.08
COc1ccc(-n2nc(-c3nc4ccccc4[nH]3)c3nc4ccccc4n3c2=O)cc1	408.42	'='	6000	nM	5.22	1	6000
CCOC(=O)n1c(-c2nn(-c3ccc(Cl)cc3)c(=O)n3c2nc2ccccc23)nc2ccccc21	484.9	'='	29700	nM	4.53	0	29700
CNC(=O)/C=C(\C)c1ccc(NC(=O)Nc2ccc(Cl)c(C(F)(F)F)c2)cc1	411.81	'>'	50000	nM		0	50000
COc1cccc2c1C(=O)c1c(O)c3c(c(O)c1C2=O)C[C@@](O)(C(=O)CO)C[C@@H]3O[C@H]1C[C@H](N)[C@H](O)[C@H](C)O1	543.53	'='	100	nM	7	1	100
CC1(C)Cc2c(ccc(C(=O)/C=C/c3ccc(Cl)cc3Cl)c2OCc2ccccc2)O1	453.37	'>'	100000	nM		0	100000
CC1(C)Cc2c(OCc3ccccc3)ccc(C(=O)/C=C/c3ccc(Br)cc3)c2O1	463.37	'>'	100000	nM		0	100000
COc1cc(-c2nnc(SCc3ccccc3Cl)n2/N=C/c2ccccc2)cc(OC)c1OC	495	'>'	200000	nM		0	200000
Cc1c(/N=C/c2cccc([N+](=O)[O-])c2)c(=O)n(-c2ccccc2)n1C	336.35	'='	7.4131e+08	nM		0	7.4131e+08
COc1ccccc1/C=N/c1c(C)n(C)n(-c2ccccc2)c1=O	321.38	'='	7.07946e+07	nM		0	7.07946e+07
CCCCCCCCCCCCCCCCCC(=O)N1CCc2cc(OC)c(OC)c3nccc1c23	496.74	'>'	50	ug.mL-1		0	100656.28
COc1ccc(/C=C/C(=O)c2cc(OC)c(OC)c(OC)c2)cc1OCC(=O)Nc1ccc2ncsc2c1	534.59	'='	8400	nM	5.08	1	8400
Oc1ccccc1/C=C/c1ccc(Br)cc1	275.14	'='	14400	nM	4.84	0	14400
CC(=O)O[C@H]1C(=O)[C@]2(C)[C@@H](O)C[C@H]3OC[C@@]3(OC(C)=O)[C@H]2[C@H](OC(=O)c2ccccc2)[C@]2(O)C[C@H](OC(=O)[C@H](O)[C@@H](NC(=O)c3ccccc3)c3ccccc3)C(C)=C1C2(C)C	853.92	'='	8	nM	8.1	1	8
COc1cc(C(=O)c2c(-c3ccoc3)[nH]c3ccccc23)cc(OC)c1OC	377.4	'='	184	nM	6.74	1	184
COc1cc(C(O)c2c(-c3cc[nH]c3)[nH]c3ccccc23)cc(OC)c1OC	378.43	'='	88	nM	7.06	1	88
COc1cc(Sc2c(-c3cn[nH]c3)[nH]c3ccccc23)cc(OC)c1OC	381.46	'='	94	nM	7.03	1	94
COc1cc2c(c(OC)c1OC)-c1ccc(OC)c(=O)cc1[C@@H](NC(C)=O)CC2	399.44	'='	18	nM	7.75	1	18
CC1O[C@@H](O[C@H]2C[C@](O)(CO)Cc3c(O)c4c(c(O)c32)C(=O)c2ccccc2C4=O)C[C@@H](O)[C@@H]1NC(=O)C(F)(F)F	581.5	'='	0.026	ug.mL-1		1	44.71
COc1cc([C@@H]2c3cc4c(cc3[C@H](O)[C@H]3COC(=O)[C@H]23)OCO4)cc(OC)c1OC	414.41	'='	11	nM	7.96	1	11
CO[C@@]12[C@H](COC(N)=O)C3=C(C(=O)C(C)=C(N)C3=O)N1C[C@@H]1N[C@@H]12	334.33	'='	99	nM	7	1	99
N=C(N)NCCC[C@H](NC(=O)[C@H](CCCNC(=N)N)NC(=O)[C@H](CCCNC(=N)N)NC(=O)[C@H](CCCNC(=N)N)NC(=O)[C@H](CCCNC(=N)N)NC(=O)[C@H](CCCNC(=N)N)NC(=O)[C@H](CCCNC(=N)N)NC(=O)CNC(=O)CNC(=O)[C@H](Cc1c[nH]c2ccccc12)NC(=O)[C@H](CCCNC(=N)N)NC(=O)[C@H](Cc1c[nH]c2ccccc12)NC(=O)[C@H](CCCNC(=N)N)NC(=O)[C@@H](N)Cc1c[nH]c2ccccc12)C(N)=O	2095.48	'='	14000	nM	4.85	0	14000
COc1cc2c(cc1OC)[C@H]1CCc3cc(OC)c(OC)c(OC)c3[C@@H](C2)N1C	399.49	'>'	50000	nM		0	50000
O=[N+]([O-])c1ccc(/C=C/c2nccc3c4ccccc4n(CCCc4ccccc4)c23)cc1	433.51	'>'	200000	nM		0	200000
Cc1ccc(/C=C2\SC(=O)N(Cc3ccc(C(=O)O)cc3)C2=O)cc1	353.4	'='	72000	nM	4.14	0	72000
CCc1ccc(NC(=O)CSc2nnc(-c3cc(OC)c(OC)c(OC)c3)[nH]2)cc1	428.51	'>'	100000	nM		0	100000
COc1ccc(NC(=O)CSc2nnc(-c3cc(OC)c(OC)c(OC)c3)n2-n2cccc2)cc1OC	525.59	'>'	100000	nM		0	100000
COc1ccc(C(=O)/C=C/c2ccc(-c3ccccc3)cc2)c2c1C=CC(C)(C)O2	396.49	'>'	10000	nM		0	10000
O=C1/C(=C/c2ccc(O)cc2)CCC/C1=C\c1ccc(O)cc1	306.36	'='	11700	nM	4.93	0	11700
Cc1ccc(-c2cc(C(F)(F)F)nn2-c2ccc(NS(N)(=O)=O)cc2)cc1	396.39	'='	28	ug.mL-1		0	70637.50
CCOc1ccc(-c2nc(N)c(C(=O)c3cc(OC)c(OC)c(OC)c3)s2)cc1	414.48	'>'	10000	nM		0	10000
COc1cc(C(=O)c2sc(-c3ccc(OC(F)(F)F)cc3)nc2N)cc(OC)c1OC	454.43	'>'	10000	nM		0	10000
CCCCCCCCCCCC(=O)Nc1ccc(/C=C/c2ccccc2)cc1	377.57	'>'	100	ug.mL-1		0	264851.55
C=C(C)[C@@H]1CC[C@]2(CO)CC[C@]3(C)[C@H](CC[C@@H]4[C@@](C)(CCO)[C@H](C(C)(C)CO)CC[C@]43C)[C@@H]12	460.74	'='	11000	nM	4.96	0	11000
C=C(C)[C@@H]1CC[C@]2(C(=O)O)CC[C@]3(C)[C@H](CC[C@@H]4[C@@]5(C)CC[C@H](O)C(C)(C)[C@@H]5CC[C@]43C)[C@@H]12	456.71	'='	89000	nM	4.05	0	89000
Nc1cccc(/C=C/c2ccccc2)c1	195.26	'='	12.9	ug.mL-1		0	66065.76
COc1cccc(/C=C/c2ccc(O)cc2)c1	226.28	'='	26	ug.mL-1		0	114901.89
COc1ccc(CCc2cccc3c2Nc2ccccc2S3(=O)=O)cc1OC	395.48	'>'	50000	nM		0	50000
COc1cccc(N2C(=O)/C(=C/c3ccc(OCC(=O)Nc4ccc(C)cc4)cc3)N=C2c2ccccc2)c1	517.59	'='	5800	nM	5.24	1	5800
COc1cc(C2CC(O)CC(C(O)Cc3ccc(O)cc3)O2)ccc1O	360.41	'>'	50	ug.mL-1		0	138730.89
O=c1[nH]cc(F)c(=O)[nH]1	130.08	'='	3240	nM	5.49	1	3240
CCCCCCCCCCOc1ccc2c3cc[n+](Cc4ccccc4)c(C)c3n(CC(C)C)c2c1.[Br-]	565.64	'='	1700	nM	5.77	1	1700
CCn1c2cc(OCc3c(F)c(F)c(F)c(F)c3F)ccc2c2cc[n+](Cc3ccccc3)c(C)c21.[Br-]	577.39	'='	1600	nM	5.8	1	1600
COc1cc(C2=C(c3ccc(SC)cc3)CC(O)/C2=N/O)cc(OC)c1OC	401.48	'='	36	ug.mL-1		0	89668.23
COc1ccc(C2=C(c3cc(OC)c(OC)c(OC)c3)C(=O)C(O)C2)cc1OC(C)C	428.48	'>'	100	ug.mL-1		0	233383.12
CCOC(=O)Cn1cnc2c(-c3ocnc3-c3cc(OC)c(OC)c(OC)c3)ccc(OC)c21	467.48	'>'	500	nM		0	500
COc1cc(-c2ncoc2-c2ccc(OC)c3[nH]cnc23)cc(OC)c1OC	381.39	'='	8.4	nM	8.08	1	8.4
C=CC(=O)Nc1cccc(Oc2nc(Nc3ccc(N4CCN(C)CC4)cc3OC)ncc2Cl)c1	494.98	'='	2950	nM	5.53	1	2950
COc1cccc(-c2nnc(NC(=O)CC3SC(=O)NC3=O)s2)c1	364.41	'='	56000	nM	4.25	0	56000
O=C(CC1SC(=O)NC1=O)Nc1nnc(-c2ccc(F)cc2)s1	352.37	'='	42000	nM	4.38	0	42000
O=C(CC1SC(=O)NC1=O)Nc1nnc(-c2ccc(Cl)cc2)s1	368.83	'='	64000	nM	4.19	0	64000
Cc1ccc(NC(=S)NC(=O)c2ccc(OCc3ccccc3)cc2)cc1-c1nc2ccccc2[nH]1	492.6	'='	28820	nM	4.54	0	28820
Cc1ccc(NC(=S)NC(=O)c2ccc(OCc3ccccc3F)cc2)cc1-c1nc2ccccc2[nH]1	510.59	'='	1870	nM	5.73	1	1870
Cc1ccc(NC(=S)NC(=O)c2ccc(OCc3cccc(Cl)c3Cl)cc2)cc1-c1nc2ccccc2[nH]1	561.49	'='	63710	nM	4.2	0	63710
Cc1ccc(NC(=S)NC(=O)c2ccc(OCc3ccc(F)cc3)cc2)cc1-c1nc2ccccc2[nH]1	510.59	'='	1910	nM	5.72	1	1910
O=C(NC(=S)Nc1ccc(Cl)c(-c2nc3ccccc3[nH]2)c1)c1ccc(OCc2ccc(Cl)c(Cl)c2)cc1	581.91	'='	4930	nM	5.31	1	4930
Cc1c(CC(=O)NCCN(C)C)c2cc(NC(=O)c3ccccc3)ccc2n1C(=O)c1ccc(Br)cc1	561.48	'='	6720	nM	5.17	1	6720
COc1cc2oc(-c3ccccc3)cc(=O)c2c(O)c1O	284.27	'>'	40000	nM		0	40000
COc1cc(O)c2c(=O)cc(-c3ccccc3)oc2c1	268.27	'>'	20000	nM		0	20000
CCOC(=O)[C@H]1[C@H](C(=O)c2cc(OC)c(OC)c(OC)c2)C12C(=O)Nc1ccc(Cl)cc12	459.88	'='	25060	nM	4.6	0	25060
CCOC(=O)[C@H]1[C@H](C(=O)c2ccc3ccccc3c2)C12C(=O)Nc1ccc(Cl)cc12	419.86	'='	5010	nM	5.3	1	5010
O=C(O)CC1OC[C@@H](Cc2ccc3c(c2)OCO3)[C@@H]1Cc1ccc2c(c1)OCO2	398.41	'>'	100000	nM		0	100000
CC(C)Cc1ccc(C(C)C(=O)NCC[Se]C#N)cc1	337.32	'>'	50000	nM		0	50000
CC(C)Cc1ccc(C(C)C(=O)O)cc1	206.28	'>'	50000	nM		0	50000
COc1cc2c(Nc3ccc(NC(=O)c4ccccc4)cc3)ncnc2cc1OCCCN1CCN(C)CC1	526.64	'='	31260	nM	4.5	0	31260
COc1ccc(C(=O)Nc2ccc(Nc3ncnc4cc(OCc5ccccc5)c(OC)cc34)cc2)cc1	506.56	'>'	100000	nM		0	100000
O=C(CCCCCCC(=O)Nc1ccccc1)NO	264.32	'>'	1000	nM		0	1000
NC(=O)c1csc([C@@H]2O[C@H](CO)[C@@H](O)[C@H]2O)n1	260.27	'='	260	nM	6.58	1	260
NC(=O)c1csc([C@@H]2O[C@H](CO)[C@@H](O)[C@H]2N)n1	259.29	'>'	100000	nM		0	100000
COc1cc2c(Oc3ccc(NC(=O)c4[nH]c(=O)n(-c5ccccc5Cl)c4C)cc3F)ccnc2cc1OCCCN1CCN(C)CC1	675.16	'='	86	nM	7.07	1	86
O=C(NNc1nc2ccccc2n2cccc12)c1ccc2cc[nH]c2c1	341.37	'>'	20000	nM		0	20000
NCCC(=O)NNc1nc2ccccc2n2cccc12	269.31	'>'	20000	nM		0	20000
C[N+](C)(C)CCN1C(=O)c2ccc3c4ccc5c6c(ccc(c7ccc(c2c37)C1=O)c64)C(=O)N(CC[N+](C)(C)C)C5=O	562.67	'>='	100000	nM		0	100000
COc1ccc(C2=C(c3cc(OC)c(OC)c(OC)c3)C(=O)CC2O)cc1	370.4	'='	15	ug.mL-1		0	40496.76
COc1cc(C2=C(c3cc(C)c(OC)c(C)c3)C(O)CC2=O)cc(OC)c1OC	398.46	'>'	100	ug.mL-1		0	250966.22
COc1ccc(C2=C(c3cc(OC)c(OC)c(OC)c3)C(=O)C(OC(C)=O)C2)cc1O	428.44	'<'	1	ug.mL-1		1	2334.05
COc1ccc(C2=C(c3cc(OC)c(OC)c(OC)c3)C(=O)C(OC(C)=O)C2)cc1Cl	446.88	'<'	1	ug.mL-1		1	2237.74
COc1ccc(C2=C(c3cc(OC)c(OC)c(OC)c3)C(=O)C(O[SiH2]C(C)(C)C)C2)cc1OC(C)C	514.69	'='	9	ug.mL-1		0	17486.25
COc1ccc(C2=C(c3cc(OC)c(OC)c(OC)c3)/C(=N\O)C(O)C2)cc1	385.42	'<'	1	ug.mL-1		1	2594.57
Clc1cccc(N2CCN(CCCNc3nc(NCc4ccco4)c4ccccc4n3)CC2)c1Cl	511.46	'='	3370	nM	5.47	1	3370
c1coc(CNc2nc(NCCCN3CCCC3)nc3ccccc23)c1	351.45	'='	6010	nM	5.22	1	6010
Cc1cccc(N2CCN(CCCCNc3nc(NCc4ccco4)c4cc(F)ccc4n3)CC2)c1C	502.64	'='	1830	nM	5.74	1	1830
COc1cccc(N2C(=O)CS/C2=N\c2csc(-c3ccc(C)cc3)c2)c1	394.52	'>'	50000	nM		0	50000
O=C1CS/C(=N\c2c[se]c(-c3ccc(Cl)cc3)c2)N1	355.71	'>'	50000	nM		0	50000
Cc1ccc(/C=C2\S/C(=N\c3nc(-c4ccc(Cl)cc4)cs3)NC2=O)cc1	411.94	'='	500	nM	6.3	1	500
C=CCc1cccc(/C=N/NC(=O)CN2CCN(Cc3ccccc3)CC2)c1O	392.5	'='	1020	nM	5.99	1	1020
CC1CCN(Cc2ccc3nc(NC(=O)N/N=C/c4cn(Cc5ccc(Cl)cc5)c5ccccc45)sc3c2)CC1	571.15	'='	750	nM	6.12	1	750
CO[C@@]12[C@H](COC(N)=O)C3=C(C(=O)C(C)=C(N)C3=O)N1C[C@@H]1N[C@@H]12	334.33	'='	900	nM	6.05	1	900
COc1ccc(CN2C(=O)C(=O)c3cc(/C=C/C(=O)N4CCCC4)ccc32)cc1	390.44	'='	5230	nM	5.28	1	5230
O=C1OCC2=C1C(c1ccc(-c3ccc(-c4ccc(F)cc4)cc3)cc1)c1c(-c3ccccc3)n[nH]c1N2	499.55	'='	3310	nM	5.48	1	3310
COc1ccc(C2=C(c3cc(OC)c(OC)c(OC)c3)C(=O)C(O)C2)cc1	370.4	'<'	1	ug.mL-1		1	2699.78
C=C(C)[C@@H]1CC[C@]2(C(=O)O)CC[C@]3(C)[C@H](CC[C@@H]4[C@@]5(C)[C@@H](O)OC(=O)C(C)(C)[C@@H]5CC[C@]43C)[C@@H]12	472.67	'='	58000	nM	4.24	0	58000
COc1cc2c(Oc3ccc(CC(=O)N/N=C(/C)c4ccccc4)cc3F)ccnc2cc1OCCCN1CCC(C)CC1	598.72	'='	950	nM	6.02	1	950
COc1cc2c(Oc3ccc(NC(=O)C4(C(=O)Nc5ccc(F)cc5)CC4)cc3F)ccnc2cc1OCCCN1CCOCC1	632.66	'='	190	nM	6.72	1	190
C/C=C(\C)SC(CC=C(C)C)c1cc(OC)c2c(c1OC)C(=O)C=CC2=O	386.51	'='	16900	nM	4.77	0	16900
COc1ccccc1C(=O)SC(CC=C(C)C)C1=CC(=O)c2c(OC)ccc(OC)c2C1=O	466.56	'='	75400	nM	4.12	0	75400
[Br-].c1ccc(CCCn2c3ccccc3c3cc[n+](Cc4ccccc4)cc32)cc1	457.42	'='	7600	nM	5.12	1	7600
COc1ccc(Cn2c3ccccc3c3cc[n+](Cc4ccccc4)cc32)cc1.[Br-]	459.39	'='	19200	nM	4.72	0	19200
O=C1c2cccc3cc([N+](=O)[O-])cc(c23)C(=O)N1CCCNC1CC1NCCCN1C(=O)c2cccc3cc([N+](=O)[O-])cc(c23)C1=O	636.62	'='	3300	nM	5.48	1	3300
C=C(C)[C@@H]1CC[C@]2(C(=O)OC)CC[C@]3(C)[C@H](CC[C@@H]4[C@@]5(C)CC[C@H](O)C(C)(C)[C@@H]5CC[C@]43C)[C@@H]12	470.74	'='	61000	nM	4.21	0	61000
NCCCNCCCNC1=CC(=O)c2cc3cc4ccccc4cc3cc2C1=O	387.48	'='	21900	nM	4.66	0	21900
COc1ccc(/C=C\c2cc(OC)c(OC)c(OC)c2)cc1OCCC/C=C/c1ccc(Cl)cc1	495.02	'='	18000	nM	4.75	0	18000
COc1ccc(/C=C/CCCOc2cc(/C=C\c3cc(OC)c(OC)c(OC)c3)ccc2OC)cc1	490.6	'='	47000	nM	4.33	0	47000
NC(=O)c1ccc2nc(-c3ccc(OCc4ccccc4)cc3OCc3ccccc3)c(NC3CCCCC3)n2c1	546.67	'='	9200	nM	5.04	1	9200
CC(=O)O[C@@H]1[C@H]2C[C@H](OC(=O)c3ccccc3)[C@]3(COC(=O)CC(C)C)[C@@H](OC(C)=O)[C@@H](OC(=O)c4ccccc4)C[C@@H](C)[C@@]13OC2(C)C	678.78	'='	82	nM	7.09	1	82
CCCCC(=O)Oc1c(OC)cc2ccnc3c2c1N(C)C=C3	312.37	'='	9	ug.mL-1		0	28811.99
C/C(=C\COc1c2ccoc2cc2oc(=O)ccc12)CCC(O)C(C)(C)O	372.42	'>'	500000	nM		0	500000
COc1cccc(-c2nc(N)c(C(=O)c3cc(OC)c(OC)c(OC)c3)s2)c1	400.46	'='	22.3	nM	7.65	1	22.3
CCC(=O)SC(CC=C(C)C)c1cc(OC)c2c(c1OC)C(=O)C=CC2=O	388.49	'='	40500	nM	4.39	0	40500
NCCC(=O)Nc1ccc(-n2nc(C(F)(F)F)cc2-c2ccc3c(c2)Nc2ccccc2S3)cc1	495.53	'='	7.5	ug.mL-1		0	15135.31
NCCCC[C@H](N)C(=O)Nc1ccc(-n2nc(C(F)(F)F)cc2-c2ccc3c(ccc4ccccc43)c2)cc1	531.58	'='	19.5	ug.mL-1		0	36683.10
NCCCC[C@H](N)C(=O)Nc1ccc(-n2nc(C(F)(F)F)cc2-c2ccc3c(c2)Nc2ccccc2S3)cc1	552.63	'='	5.2	ug.mL-1		1	9409.55
CC[C@H](C)[C@H]1C(=O)N2CCC[C@H]2C(=O)O[C@H](C(C)(C)C)C[C@@H](C)C[C@H](O)[C@H](C)C2=N[C@@H](/C=C(\C)C(=O)N[C@@H](Cc3ccc(OC)cc3)C(=O)N(C)[C@@H](C)C(=O)N1C)CS2	840.14	'='	1.4	nM	8.85	1	1.4
[N-]=[N+]=N[C@@H]1[C@H](O)[C@@H](CO)O[C@H]1c1nc(C(N)=O)cs1	285.29	'>'	100000	nM		0	100000
NC(=O)c1csc([C@@H]2O[C@H](CO)[C@@H](O)[C@H]2NC(=O)c2ccccc2)n1	363.4	'='	20	nM	7.7	1	20
C[C@H]1C[C@]2(O[C@H]3C[C@H]4[C@@H]5CC[C@H]6C[C@H](O)CC[C@]6(C)[C@H]5[C@@H](O)C[C@]4(C)[C@H]3[C@@]2(C)O)OC1(C)C	462.67	'='	0.05	ug.mL-1		1	108.07
COC1=Cc2ccnc3ccnc(c23)C1=O	212.21	'='	1.5	ug.mL-1		1	7068.47
Oc1cc2ccnc3c2c(c1O)NC=C3	200.2	'='	2.2	ug.mL-1		0	10989.01
COC(=O)C(O)(c1cc2c(c3oc([C@]4(C)C[C@@H]4C)cc(=O)c13)C(=O)c1c(ccc([C@H]3C[C@](C)(N(C)C)[C@H](O[C@@H]4C[C@H](OC)[C@H](O)[C@@H](C)O4)[C@H](C)O3)c1O)C2=O)[C@H]1O[C@H](C)[C@@H](O)[C@@H](OC)[C@@H]1O	924.01	'='	3.98	ug.mL-1		1	4307.31
CC(C)(O)c1cc2nc(N/N=C/c3cn(Cc4ccc(C#N)cc4)c4ccccc34)nc(N3CCOCC3)c2s1	551.68	'='	2540	nM	5.59	1	2540
Clc1ccc(Cn2c(/C=N/Nc3nc(N4CCOCC4)c4sccc4n3)nc3ccccc32)cc1	504.02	'='	770	nM	6.11	1	770
CC[C@@]1(O)C(=O)OCc2c1cc1n(c2=O)Cc2cc3c4c(ccc3nc2-1)OCN(c1ccc(Cl)cc1)C4	515.95	'='	210	nM	6.68	1	210
CC1CC(=O)NN=C1c1ccc(NC(=O)Nc2ccc3c(/C=N/c4nccs4)n[nH]c3c2)cc1	472.53	'='	12800	nM	4.89	0	12800
COc1cc2c(Oc3ccc(NC(=O)c4cn(-c5ccccc5C)nn4)cc3F)ccnc2cc1OCCCN1CCCC1	596.66	'='	1200	nM	5.92	1	1200
COc1cc(-c2ncn(C)c2-c2ccc3c(c2)c(Cl)cn3C)cc(OC)c1OC.Cl	448.35	'='	15.6	nM	7.81	1	15.6
COc1cccc2c1C(=O)c1c(O)c3c(c(O)c1C2=O)C[C@@](O)(C(=O)CO)C[C@@H]3O[C@H]1C[C@H](N)[C@H](O)[C@H](C)O1	543.53	'='	0.06	ug.mL-1		1	110.39
CC(C)(C)c1ccc(Cn2c(/C=N/Nc3nc(N4CCOCC4)c4sccc4n3)nc3ccccc32)cc1	525.68	'='	4180	nM	5.38	1	4180
CC(=O)O[C@@H]1OC(=O)[C@](Br)(C(C)=O)[C@@H]1C	279.09	'='	12000	nM	4.92	0	12000
Cc1cc(=O)n(-c2cccc(C(F)(F)F)c2)nc1C(=O)Nc1ccc(Oc2ccnc3c2ccn3C)cc1	519.48	'='	1530	nM	5.82	1	1530
COc1ccc(-n2nc(C(=O)Nc3ccc(Oc4ccnc5[nH]ccc45)c(F)c3)c(C)cc2=O)cc1	485.48	'='	280	nM	6.55	1	280
Cc1cc(=O)n(-c2cccc(F)c2)nc1C(=O)Nc1ccc(Oc2ccnc3[nH]ccc23)c(F)c1	473.44	'='	93	nM	7.03	1	93
NCCC(=O)Nc1ccc(-n2nc(C(F)(F)F)cc2-c2ccc3c(c2)oc2ccccc23)cc1	464.45	'='	7.2	ug.mL-1		0	15502.21
COc1ccc(C(=O)/C=C/c2ccc(Cl)cc2)c2c1C=CC(C)(C)O2	354.83	'>'	10000	nM		0	10000
COc1ccc(-c2nc(N)c(C(=O)c3cc(OC)c(OC)c(OC)c3)s2)cc1OC	430.48	'='	220	nM	6.66	1	220
COc1cccc(-c2cc(C(=O)Nc3ccc(Oc4ccnc5cc(OCCCN6CCOCC6)c(OC)cc45)c(F)c3)c3ccccc3n2)c1	688.76	'='	3050	nM	5.52	1	3050
COc1cc2c(Oc3ccc(NC(=O)c4cc(-c5ccc(C)cc5)nc5ccc(F)cc45)cc3F)ccnc2cc1OCCCN1CCC(C)CC1	702.8	'='	420	nM	6.38	1	420
COC(=O)c1ccc2c(c1)NC(=O)/C2=C(\Nc1ccc2[nH]cc(CN(C)C)c2c1)c1ccccc1	466.54	'='	130	nM	6.89	1	130
Clc1cccc(N2CCN(CCCCNc3nc(NCc4ccco4)c4ccccc4n3)CC2)c1Cl	525.48	'='	3370	nM	5.47	1	3370
CCCCNc1nc(NCc2ccco2)c2ccccc2n1	296.37	'='	2940	nM	5.53	1	2940
Cc1cccc(N2CCN(CCCNc3nc(NCc4ccco4)c4cc(F)ccc4n3)CC2)c1C	488.61	'='	1050	nM	5.98	1	1050
CCCCNc1nc(NCc2ccco2)c2cc(F)ccc2n1	314.36	'='	3040	nM	5.52	1	3040
CCN(CC)CCNc1nc(-c2ccc(NC(=O)Nc3ccccc3Cl)cc2)nc2ccsc12	495.05	'='	620	nM	6.21	1	620
CC[C@H](C)[C@@H]1OC(=O)[C@H](C(C)C)N(C)C(=O)[C@H](C(C)C)NC(=O)[C@@H](C)[C@@H](CCCC#CBr)OC(=O)[C@H](C(C)C)N(C)C(=O)[C@@H]2CCCN2C1=O	767.8	'='	26000	nM	4.58	0	26000
CCCCC[C@H]1OC(=O)[C@H](C(C)C)N(C)C(=O)[C@@H]2CCCN2C(=O)[C@H]([C@@H](C)CC)OC(=O)[C@H](C(C)C)N(C)C(=O)[C@H](C(C)C)NC(=O)[C@H]1C	692.94	'='	33000	nM	4.48	0	33000
CCN(CC)CCNC(=O)c1c(C)[nH]c(/C=C2\C(=O)Nc3ccc(F)cc32)c1C	398.48	'='	1300	nM	5.89	1	1300
COc1cccc2c1C(=O)c1c(O)c3c(c(O)c1C2=O)C[C@@](O)(/C(C)=N/OCC(=O)N[C@@H](CC(C)C)C(=O)N[C@@H](CCCNC(=N)N)C(=O)N[C@@H](CCCNC(=N)N)C(=O)N[C@@H](Cc1ccc(O)cc1)C(=O)N[C@H](C(=O)N[C@@H](Cc1cnc[nH]1)C(=O)N[C@@H](CC(C)C)C(=O)N[C@@H](CCCCN)C(=O)N[C@@H](Cc1ccc(O)cc1)C(=O)N[C@@H](C)C(=O)N[C@H](C(N)=O)[C@@H](C)O)C(C)C)C[C@@H]3O[C@H]1C[C@H](N)[C@H](O)[C@H](C)O1	2001.28	'='	50300	nM	4.3	0	50300
COc1cc2c(Nc3ccc(NC(=O)c4ccc(Cl)cc4)cc3)ncnc2cc1OCCCN1CCOCC1	548.04	'='	9390	nM	5.03	1	9390
COc1cc2c(Oc3ccc(NC(=O)N/N=C/c4ccc(C(F)(F)F)cc4)cc3F)ccnc2cc1OCCCN1CCCC1	625.62	'='	810	nM	6.09	1	810
CSC1SC[C@H]2C(=O)N(C)[C@@H](C(C)C)C(=O)OC[C@@H](NC(=O)c3cnc4ccccc4n3)C(=O)N[C@@H](C)C(=O)N(C)[C@@H]1C(=O)N(C)[C@@H](C(C)C)C(=O)OC[C@@H](NC(=O)c1cnc3ccccc3n1)C(=O)N[C@@H](C)C(=O)N2C	1101.28	'='	3.5	nM	8.46	1	3.5
CCCCCCCCCCCCCC(=O)N[C@H]1CCc2cc(OC)c(OC)c(OC)c2-c2ccc(OC)c(=O)cc21	567.77	'='	36	nM	7.44	1	36
CCCCCCCCCCCCCCCCC(=O)N[C@H]1CCc2cc(OC)c(OC)c(OC)c2-c2ccc(OC)c(=O)cc21	609.85	'='	1010	nM	6	1	1010
CC(C)=CCCC1(C)CCc2c(cc(O)c3c2O[C@H](c2ccc(O)cc2)CC3=O)O1	408.49	'>'	10000	nM		0	10000
C=C(CCC=C(C)C)C(O)Cc1c(O)ccc2c1O[C@H](c1ccc(O)cc1)CC2=O	408.49	'>'	10000	nM		0	10000
c1ccc(-c2ccccn2)cc1	155.2	'>'	400000	nM		0	400000
c1ccc(-c2cccnc2)cc1	155.2	'>'	400000	nM		0	400000
COc1ccc(-c2ncccn2)c(OC)c1	216.24	'='	30000	nM	4.52	0	30000
c1ccc(-c2cncnc2)cc1	156.19	'>'	400000	nM		0	400000
COc1cccc(N2CCCCC2)c1	191.27	'='	26000	nM	4.58	0	26000
CSCC[C@H](N)C(=O)NCCNC(=O)[C@]12CC[C@@H](C)[C@H](C)[C@H]1C1=CC[C@@H]3[C@@]4(C)CC[C@H](OC(C)=O)C(C)(C)[C@@H]4CC[C@@]3(C)[C@]1(C)CC2	672.03	'<'	10000	nM		0	10000
Oc1cc(-c2cccs2)nc2ccc3[nH]ccc3c12	266.32	'='	30000	nM	4.52	0	30000
COc1cccc2c1C(=O)c1c(O)c3c(c(O)c1C2=O)C[C@@](O)(C(=O)CO)C[C@@H]3O[C@H]1C[C@H](N)[C@H](O)[C@H](C)O1.Cl	579.99	'='	580	ug.mL-1		0	1000017.24
COc1ccc(-c2nnnn2-c2cc(OC)c(OC)c(OC)c2)cc1F	360.35	'='	2.7	nM	8.57	1	2.7
CCOC(=O)CSc1nnc(CCCCc2nnc(SCC(=O)OCC)n2-c2ccc(OCC)cc2)n1-c1ccc(OCC)cc1	668.84	'='	13180	nM	4.88	0	13180
COC(=O)CNc1c(C(=O)NCc2ccc(F)cc2)nc(Br)c2cccnc12	447.26	'>'	10000	nM		0	10000
COc1cc(C(=O)c2sc(-c3ccc(Cl)cc3)nc2N)cc(OC)c1OC	404.88	'='	2083	nM	5.68	1	2083
Oc1ccc([Se][Se]c2ccc(O)cc2)cc1	344.13	'='	37000	nM	4.43	0	37000
OCc1ccc([Se][Se]c2ccc(CO)cc2)cc1	372.18	'='	27000	nM	4.57	0	27000
O=C(CCCO[N+](=O)[O-])Oc1ccccc1C(=O)Oc1ccc(-c2cc(=S)ss2)cc1	477.54	'='	48	nM	7.32	1	48
COc1ccc(-n2c(=O)c(C(=O)Nc3ccc(Oc4ccnc5cc(OCCCN6CCOCC6)c(OC)cc45)c(F)c3)nc3ccccc32)c(OC)c1	735.77	'='	1290	nM	5.89	1	1290
O=C(CCC(=O)Oc1ccccc1C(=O)Oc1ccc(-c2cc(=S)ss2)cc1)OCCCCO[N+](=O)[O-]	563.63	'='	80	nM	7.1	1	80
CC1=CCC(O)C(C)(C)C1Cc1c(O)ccc2c1O[C@H](c1ccc(O)cc1)CC2=O	408.49	'>'	10000	nM		0	10000
C=C1C(=O)O[C@H]2[C@H]1CC[C@@](C)(O)[C@]13C=C[C@](C)([C@H]21)[C@]1(C3)C(=O)O[C@@H]2[C@H]3C(C)=CC[C@H]3[C@](C)(O)C[C@H](OC(=O)/C(C)=C/C)[C@H]21	592.73	'>'	10000	nM		0	10000
CC1=CC[C@@H]2[C@H]1[C@H]1OC(=O)[C@@H](C)[C@@H]1[C@H](O)C[C@@]2(C)O	266.34	'>'	10000	nM		0	10000
Cc1c2c(cc[n+]1Cc1ccccc1)c1ccc(OCc3ccccc3)cc1n2CC(C)C.[Br-]	515.5	'='	3400	nM	5.47	1	3400
CCC(C)(C)c1ccc(O)c(NS(=O)(=O)c2ccccc2OC(F)(F)F)c1	403.42	'='	24100	nM	4.62	0	24100
N#CC1=C(N)Oc2c(ccc3ccccc23)C1c1cccc([N+](=O)[O-])c1	343.34	'='	46.9	nM	7.33	1	46.9
CNC(=O)c1cc(Oc2ccc(NC(=O)c3cc4cccnc4n(-c4ccc(OC)cc4)c3=O)cc2)ccn1	521.53	'='	920	nM	6.04	1	920
COc1ccc(-n2c(C)nc3c(-c4ccc(Cl)cc4)nc4ccccc4c3c2=O)cc1	427.89	'>'	100000	nM		0	100000
COc1cccc(-n2c(C)nc3c(-c4ccc(Cl)cc4)nc4ccccc4c3c2=O)c1	427.89	'>'	100000	nM		0	100000
COc1ccccc1-n1c(C)nc2c(-c3ccc(Cl)cc3)nc3ccccc3c2c1=O	427.89	'>'	100000	nM		0	100000
CCN1C/C(=C\c2ccc(F)cc2F)C(=O)/C(=C/c2ccc(F)cc2F)C1	375.37	'='	3100	nM	5.51	1	3100
CN(Cc1cnc2nc(N)nc(N)c2n1)c1ccc(C(=O)N[C@@H](CCC(=O)O)C(=O)O)cc1	454.45	'='	0.23	ug.mL-1		1	506.11
O=C(Cc1ccc(Br)cc1)NCc1ccc(-c2nc(C(=O)N3CCCCC3)cs2)cc1	498.45	'='	45.28	ug.mL-1		0	90841.61
NCCCCCCNC(=O)c1nccc2c1[nH]c1ccccc12	310.4	'='	73200	nM	4.13	0	73200
COc1ccc(/C=C\c2cc(OC)c(OC)c(OC)c2)cc1O	316.35	'='	130	nM	6.89	1	130
C[C@@H]1O[C@@H](O[C@H]2[C@H](O[C@H]3CC[C@@]4(C)[C@@H](CC[C@]5(C)[C@@H]4CC=C4[C@@H]6CC(C)(C)CC[C@]6(C(=O)NCc6cn(-c7ccccc7Cl)nn6)CC[C@]45C)C3(C)C)OC[C@H](O[C@@H]3O[C@H](CO)[C@@H](O)[C@H](O)[C@H]3O)[C@@H]2O)[C@H](O)[C@H](O)[C@H]1O	1087.75	'='	4180	nM	5.38	1	4180
CCCCCCCN(CCc1ccc(O[C@@](C)(CC)C(=O)O)cc1)c1nc2ccccc2o1	452.6	'='	50000	nM	4.3	0	50000
CCCCCCCN(CCc1ccc(O[C@@](C)(CC)C(=O)O)cc1)c1nc2ccccc2o1	452.6	'>'	100000	nM		0	100000
COc1ccc(CC(=O)NCc2ccc(-c3nc(C(=O)N4CCCCC4)cs3)cc2)cc1	449.58	'>'	1000	ug.mL-1		0	2224298.23
O=C(Cc1ccccc1F)NCc1ccc(-c2nc(C(=O)N3CCCCC3)cs2)cc1	437.54	'>'	1000	ug.mL-1		0	2285505.33
C=C1CCC2[C@@](C)(C(=O)OCCCCCCOC(=O)[C@@H]3C(C=O)=Cc4cc5c(cc4[C@H]3c3cc(OC)c(OC)c(OC)c3)OCO5)CCC[C@]2(C)[C@H]1CCc1ccc2c(OC(C)=O)ccc(OC(C)=O)c2c1	987.15	'='	1910	nM	5.72	1	1910
COc1cc(-c2nc(C(=O)N[C@@H]3c4cc5c(cc4[C@@H](c4cc(OC)c(OC)c(OC)c4)[C@H]4C(=O)OC[C@H]34)OCO5)cc3c2[nH]c2ccccc23)cc(OC)c1OC	773.8	'='	86470	nM	4.06	0	86470
CC(C)Cc1ccc(C(C)C(=O)NCC[Se]C#N)cc1	337.32	'>'	50000	nM		0	50000
O=C(Nc1cccc(C(=O)Nc2ccc3[nH]ccc3c2)c1)c1ccc(Oc2ccccc2)cc1	447.49	'='	21090	nM	4.68	0	21090
O=C(Nc1ccc2c(/C=N/c3ccccn3)n[nH]c2c1)Nc1nncs1	364.39	'='	9400	nM	5.03	1	9400
CCCC(=O)OC[C@]1(C)C=C(C=O)[C@]2(C)[C@H]3C[C@@H](F)[C@]45OC(=O)[C@@]6(CC[C@@H](C)[C@H](C)[C@H]64)CC[C@@]5(C)[C@]3(C)CC[C@@H]12	556.76	'='	1290	nM	5.89	1	1290
CC(=O)OC[C@]1(C)[C@@H](OC(C)=O)[C@H](OC(C)=O)C[C@@]2(C)[C@H]1CC[C@]1(C)[C@@H]2C[C@@H](F)[C@]23[C@@H]4[C@@H](C)[C@H](C)CC[C@@]4(CC[C@]21C)C(=O)N3C	645.85	'='	8500	nM	5.07	1	8500
CC/C=N/c1c(C#N)c2n(c1C(=O)Nc1ccc(Cl)cc1)CCC2	340.81	'='	1020	nM	5.99	1	1020
O=C(Nc1ccc([N+](=O)[O-])cc1Cl)c1cc(Cl)ccc1O	327.12	'='	7200	nM	5.14	1	7200
O[C@H]1CCN(c2nc(Nc3cccc4c3CCCC4)c3ccccc3n2)C1	360.46	'='	7120	nM	5.15	1	7120
COc1cc(-c2nccn2S(=O)(=O)c2ccc(C)cc2)cc(OC)c1OC	388.45	'>'	100000	nM		0	100000
COc1cccc(-n2ccnc2-c2cc(OC)c(OC)c(OC)c2)c1	340.38	'='	18900	nM	4.72	0	18900
COc1cc(-c2nccn2-c2cccc([N+](=O)[O-])c2)cc(OC)c1OC	355.35	'>'	100000	nM		0	100000
COc1ccc(OC(=O)c2cc(OC)c(OC)c(OC)c2)cc1N	333.34	'>'	100000	nM		0	100000
CCCCCCc1c2c(c(C)c3c1C(=O)OC3)Oc1ccccc1O2	338.4	'='	1330	nM	5.88	1	1330
COc1cc(C(=O)c2cn(-c3ccc(F)cc3)cc2-c2ccc(N)cc2)cc(OC)c1OC	446.48	'='	35	nM	7.46	1	35
C=C(C)[C@@H]1CC[C@]2(COC(=O)c3nc(C)c(C)nc3C)CC[C@]3(C)[C@H](CC[C@@H]4[C@@]5(C)CC[C@H](OC(=O)CN(C)C(=O)CCNC(C)=O)C(C)(C)[C@@H]5CC[C@]43C)[C@@H]12	775.09	'='	12480	nM	4.9	0	12480
CN(C)Cc1ccc2nc(NC(=O)N/N=C/c3c[nH]c4ccccc34)sc2c1	392.49	'='	5004	nM	5.3	1	5004
CC1CCN(Cc2ccc3nc(NC(=O)N/N=C/c4cn(Cc5ccc(Cl)cc5)c5ccccc45)sc3c2)CC1	571.15	'='	6427	nM	5.19	1	6427
CCOc1ccc(-c2sc(N)nc2-c2cc(OC)c(OC)c(OC)c2)cc1	386.47	'='	38.2	nM	7.42	1	38.2
COc1ccc(-c2sc(N)nc2-c2cc(OC)c(OC)c(OC)c2)cc1F	390.44	'='	5.7	nM	8.24	1	5.7
COC(=O)[C@@H]1CCCN1C(=O)C1=C(C)NC(=S)NC1c1cccc(OC/C=C\COc2cccc(C3NC(=S)NC(C)=C3C(=O)N3CCC[C@H]3C(=O)OC)c2)c1	802.98	'>'	200	ug.mL-1		0	249072.21
COC(=O)[C@@H]1CCCN1C(=O)C1=C(C)NC(=S)NC1c1cccc(OCCCCCOc2cccc(C3NC(=S)NC(C)=C3C(=O)N3CCC[C@H]3C(=O)OC)c2)c1	819.02	'>'	200	ug.mL-1		0	244194.28
CCOC(=O)C1=C(C)NC(=S)NC1c1cccc(OC/C=C/COc2cccc(C3NC(=S)NC(C)=C3C(=O)OCC)c2)c1	636.8	'>'	200	ug.mL-1		0	314070.35
O=C1OCC2=C1C(c1ccc(-c3ccc(-c4ccc(F)cc4)cc3)cc1)c1c(ccc3cn[nH]c13)N2	473.51	'='	1690	nM	5.77	1	1690
O=C1OCC2=C1C(c1ccc(-c3ccc(-c4ccc(OC(F)(F)F)cc4)cc3)cc1)c1c(ccc3cn[nH]c13)N2	539.51	'='	1000	nM	6	1	1000
COc1ccc(C(=O)/C=C/c2cccc(OC)c2OC)cc1OC	328.36	'='	35860	nM	4.45	0	35860
COc1ccc(C(=O)/C=C/c2ccccc2Cl)cc1OC	302.76	'='	15450	nM	4.81	0	15450
COc1cc(/C=N/c2c(C)n(C)n(-c3ccccc3)c2=O)ccc1O	337.38	'='	5.37032e+08	nM		0	5.37032e+08
COc1ccccc1/C=C/c1ccccc1	210.28	'='	42800	nM	4.37	0	42800
CC(/C=C/[C@@]1(O)C(C)(C)CCC[C@@]1(C)O)=C\C(=O)O[C@@H]1C[C@](C)(O)[C@H]2[C@H](O[C@@H]3O[C@H](CO)[C@@H](O)[C@H](O)[C@H]3O)OC=C[C@H]21	598.69	'>'	10000	nM		0	10000
CC1(C)Cc2c(ccc(C(=O)/C=C/c3cn(-c4ccccc4)nc3-c3cccc([N+](=O)[O-])c3)c2OCc2ccccc2)O1	571.63	'>'	100000	nM		0	100000
Cc1cc(NC(=O)CSc2nnnn2-c2ccccc2)no1	316.35	'='	740	nM	6.13	1	740
Cc1cc(NC(=O)CSc2nc[nH]n2)no1	239.26	'='	1130	nM	5.95	1	1130
Oc1cccc(-c2cccc(O)c2)c1	186.21	'='	2.5	ug.mL-1		0	13425.70
COc1ccc(-c2ccccc2O)cc1	200.24	'='	47	ug.mL-1		0	234718.34
COc1cccc(-c2ccc(O)cc2)c1	200.24	'='	24	ug.mL-1		0	119856.17
COc1cccc(-c2cccc(O)c2)c1	200.24	'='	16	ug.mL-1		0	79904.12
Nc1ccc(-c2ccccc2)cc1	169.23	'>'	100	ug.mL-1		0	590911.78
COc1ccc(-c2nn(-c3ccccc3)cc2C(=O)/C=C\Nc2ccc(C(F)(F)F)cc2)cc1	463.46	'='	9870	nM	5.01	1	9870
O=c1[nH]cc(F)c(=O)[nH]1	130.08	'='	25000	nM	4.6	0	25000
COc1cc2c(Oc3ccc(NC(=O)c4nccc(-c5ccc(C)cc5)n4)cc3F)ccnc2cc1OCCCN1CCOCC1	623.68	'='	240	nM	6.62	1	240
COc1ccc(-c2ccnc(C(=O)Nc3ccc(Oc4ccnc5cc(OCCCN6CCOCC6)c(OC)cc45)c(F)c3)c2)c(OC)c1	668.72	'='	1530	nM	5.82	1	1530
COc1cc2c(Oc3ccc(NC(=O)c4cc(-c5ccc(F)cc5)ccn4)cc3F)ccnc2cc1OCCCN1CCN(C)CC1	639.7	'='	1460	nM	5.84	1	1460
CN(C)CCCn1cnnc1-c1cc(Oc2ccc(NC(=O)Nc3ccc(Cl)c(C(F)(F)F)c3)cc2F)ccn1	577.97	'='	1400	nM	5.85	1	1400
COc1cc(Sc2c(-c3ccccc3)[nH]c3ccccc23)cc(OC)c1OC	391.49	'='	105	nM	6.98	1	105
CCCCCCCCCCCCOc1c(OC)ccc2cc3[n+](cc12)CCc1cc2c(cc1-3)OCO2.[Br-]	570.57	'='	280	nM	6.55	1	280
CCCCOc1c(OC)ccc2cc3[n+](cc12)CCc1cc2c(cc1-3)OCO2.[Br-]	458.35	'='	4410	nM	5.36	1	4410
CS(=O)(=O)c1ccc(Cc2nnc3n2N=C(c2ccc(O)c(C(N)=O)c2)CS3)cc1	443.51	'>'	100000	nM		0	100000
O=C(/C=C/c1ccc(O)c(O)c1)/C=C/c1ccc(O)c(O)c1	298.29	'='	9020	nM	5.04	1	9020
COc1ccc(/C=C/C(=O)/C=C/c2ccc(OC)c(OC)c2)cc1OC	354.4	'='	2170	nM	5.66	1	2170
COc1ccc(/C=C2\COC/C(=C\c3ccc(OC)c(OC)c3OC)C2=O)c(OC)c1OC	456.49	'='	2450	nM	5.61	1	2450
O=C1/C(=C/c2ccc(O)cc2)CSC/C1=C\c1ccc(O)cc1	324.4	'='	4270	nM	5.37	1	4270
O=C1/C(=C/c2cccnc2)COC/C1=C\c1cccnc1	278.31	'='	1810	nM	5.74	1	1810
COc1ccc(/C=C/C(=O)N[C@@H]2c3cc4c(cc3[C@@H](c3cc(OC)c(OC)c(OC)c3)[C@H]3C(=O)OC[C@H]23)OCO4)cc1	573.6	'='	17600	nM	4.75	0	17600
CCN(CC)C(=O)Sc1nnc(CCCCc2nnc(SC(=O)N(CC)CC)n2-c2ccccc2)n1-c1ccccc1	606.82	'='	14320	nM	4.84	0	14320
Nc1nc(N)c2cc(CSC(=S)N3CCN(c4ccc(F)cc4F)CC3)ccc2n1	446.55	'='	5020	nM	5.3	1	5020
COc1ccc2[nH]c(-c3cccs3)c(Sc3cc(OC)c(OC)c(OC)c3)c2c1	427.55	'='	400	nM	6.4	1	400
COc1cc(Sc2c(-c3cccs3)[nH]c3ccccc23)cc(OC)c1OC	397.52	'='	150	nM	6.82	1	150
COc1ccc2c(c1)CCC(=O)/C2=C/c1cc(OC)c(OC)c(OC)c1	354.4	'='	10	nM	8	1	10
Nc1ncnc2c1c(-c1cn[nH]c1)cn2[C@@H]1O[C@H](CO)[C@@H](O)[C@H]1O	332.32	'='	136	nM	6.87	1	136
O=C(Nc1ccc(-n2ncc3cccnc32)cc1)Nc1ccc(Cl)c(C(F)(F)F)c1	431.81	'>'	32000	nM		0	32000
CCn1cc2c(NCCN(C)C)ccc3c2c1-c1ccccc1O3	321.42	'='	44600	nM	4.35	0	44600
COc1ccc(-c2cc(-c3c[nH]c4ccc(F)cc34)nc(N)c2C#N)c(OC)c1OC	418.43	'='	19	nM	7.72	1	19
COc1cc(-c2cc(-c3c[nH]c4cc(F)ccc34)nc(N)c2C#N)cc(OC)c1OC	418.43	'='	450	nM	6.35	1	450
COc1cc(-c2cc(-c3c[nH]c4cc(F)ccc34)nc(N)c2C#N)cc(Br)c1OC	467.3	'='	300	nM	6.52	1	300
O=C(CCC(=O)N1CCCCC1)Nc1cc2c3ccccc3ccc2c2ccccc12	410.52	'='	33300	nM	4.48	0	33300
CCCCCCCCCCCCCCCCCCCc1cc(O)cc(O)c1	376.63	'>'	50	ug.mL-1		0	132756.29
CCCCCCCCCCCCCCCCCCCCCc1cc(O)cc(O)c1	404.68	'>'	50	ug.mL-1		0	123554.41
CCCCCCCCCCCCCCCCCCCCCCCCCc1cc(O)cc(O)c1	460.79	'>'	50	ug.mL-1		0	108509.30
CCCCCCCCCCNC(=O)COc1cc(O)c2c(=O)cc(-c3ccccc3)oc2c1	451.56	'='	25000	nM	4.6	0	25000
COc1cccc2c1C(=O)c1c(O)c3c(c(O)c1C2=O)C[C@@](O)(C(=O)CO)C[C@@H]3O[C@H]1C[C@H](N)[C@H](O)[C@H](C)O1.Cl	579.99	'='	950	nM	6.02	1	950
c1ccc2c(c1)ncc1cc3c(cc12)OCO3	223.23	'>'	10000	nM		0	10000
C=CC1C(=C)C(=O)Oc2ccc3ccccc3c21	236.27	'='	9700	nM	5.01	1	9700
COc1cc([C@@H]2c3cc4c(cc3[C@@H](O[C@@H]3O[C@@H]5CO[C@@H](C)O[C@H]5[C@H](O)[C@H]3O)[C@H]3COC(=O)[C@H]23)OCO4)cc(OC)c1O	588.56	'='	6320	nM	5.2	1	6320
CCCCc1ccc(N2C(=O)NC3(CSC4=C3C(=O)c3ncccc3C4=O)C2=O)cc1	433.49	'='	50	nM	7.3	1	50
O=C(CC1SC(=O)NC1=O)Nc1nnc(-c2ccccc2[N+](=O)[O-])s1	379.38	'='	68000	nM	4.17	0	68000
COc1ccc(C(=O)Nc2ccc(Nc3ncnc4cc(OCCCN5CCN(C)CC5)c(OC)cc34)cc2)cc1	556.67	'='	22130	nM	4.66	0	22130
O=C1Nc2ccc(I)cc2C12Nc1ccccc1-n1cccc12	413.22	'='	19030	nM	4.72	0	19030
CC[C@]1(O)C[C@@H]2CN(CCc3c([nH]c4ccccc34)[C@@](C(=O)OC)(c3cc4c(cc3OC)N(C)[C@H]3[C@@](O)(C(=O)OC)[C@H](OC(C)=O)[C@]5(CC)C=CCN6CC[C@]43[C@@H]65)C2)C1	810.99	'='	4	nM	8.4	1	4
C[C@@H](Cc1ccc2oc(=O)oc2c1)[C@H](C)Cc1ccc2oc(=O)oc2c1	354.36	'='	72300	nM	4.14	0	72300
C=C(C)[C@@H]1CC[C@]2(C(=O)OC)CC[C@]3(C)[C@H](CC[C@@H]4[C@@]5(C)C=C(OC(C)=O)C(=O)C(C)(C)[C@@H]5CC[C@]43C)[C@@H]12	524.74	'='	46000	nM	4.34	0	46000
CC(C)=CC[C@H](OC(=O)C=C(C)C)C1=CC(=O)c2c(O)ccc(O)c2C1=O	370.4	'='	800	nM	6.1	1	800
COc1cc2c(Oc3ccc(NC(=O)c4nn(-c5ccccc5F)c5cc(F)ccc5c4=O)cc3F)ccnc2cc1OCCCN1CCCCC1	709.72	'='	5070	nM	5.29	1	5070
COc1cc2c(Oc3ccc(NC(=O)c4nn(-c5c(Cl)cccc5Cl)c5ccccc5c4=O)cc3F)ccnc2cc1OCCCN1CCC(C)CC1	756.66	'='	920	nM	6.04	1	920
O=C1C2=C(C(=O)c3ncccc31)C1(CS2)NC(=O)N(c2ccc(Cl)cc2)C1=O	411.83	'='	2	nM	8.7	1	2
O=C1NN(c2ccccc2)C(=O)C2(CSC3=C2C(=O)c2ncccc2C3=O)N1	392.4	'='	550	nM	6.26	1	550
Cc1ccc(N2NC(=O)NC3(CSC4=C3C(=O)c3ncccc3C4=O)C2=O)cc1	406.42	'='	200	nM	6.7	1	200
COc1ccc(N2NC(=O)NC3(CSC4=C3C(=O)c3ncccc3C4=O)C2=O)cc1	422.42	'='	650	nM	6.19	1	650
O=c1[nH]cc(F)c(=O)[nH]1	130.08	'='	24500	nM	4.61	0	24500
Nc1nc(N)c2cc(CSC(=S)N3CCN(c4ncccn4)CC3)ccc2n1	412.55	'='	4720	nM	5.33	1	4720
Cc1ccc(N2CCN(C(=S)SCc3ccc4nc(N)nc(N)c4c3)CC2)cc1	424.6	'='	3020	nM	5.52	1	3020
C=C(C)[C@@H]1CC[C@]2(C(=O)O)CC[C@]3(C)[C@H](CC[C@@H]4[C@@]5(C)Cc6nc7ccccc7nc6C(C)(C)[C@@H]5CC[C@]43C)[C@@H]12	540.79	'='	96000	nM	4.02	0	96000
CN1CCN(C(=S)SCc2ccc3nc(N)nc(N)c3c2)CC1	348.5	'>'	20000	nM		0	20000
N#Cc1cccc(-c2cc(O)c3c(ccc4[nH]ccc43)n2)c1	285.31	'>'	50000	nM		0	50000
Nc1ncnc2c1c(-c1ccsc1)cn2[C@@H]1O[C@H](CO)[C@@H](O)[C@H]1O	348.38	'='	184	nM	6.74	1	184
O=c1c2cccnc2oc2cc(OCC3CO3)cc(O)c12	285.26	'='	26320	nM	4.58	0	26320
COc1cccc2c1C(=O)c1c(O)c3c(c(O)c1C2=O)C[C@@](O)(C(=O)CO)C[C@@H]3O[C@H]1C[C@H](N)[C@H](O)[C@H](C)O1	543.53	'='	350	nM	6.46	1	350
Cc1nc2c(-c3ccc(Cl)cc3)nc3ccc(Cl)cc3c2c(=O)n1N	371.23	'='	52000	nM	4.28	0	52000
Nn1c(-c2ccc(Cl)cc2)nc2c(-c3ccc(Cl)cc3)nc3ccccc3c2c1=O	433.3	'='	18100	nM	4.74	0	18100
COC(=O)C(Cc1ccccc1)NC(=O)Cn1c2ccccc2c2c3c(c4c5ccccc5[nH]c4c21)C(=O)N(C)C3=O	558.59	'>'	10000	nM		0	10000
CCN1CCN(C(=O)C(CC(C)C)NC(=O)Cn2c3ccccc3c3c4c(c5c6ccccc6[nH]c5c32)C(=O)N(C)C4=O)CC1	606.73	'='	3480	nM	5.46	1	3480
CC(=O)O[C@H]1CC[C@@H](C)[C@]23OC(C)(C)[C@H](C[C@H](OC(=O)c4ccccc4)[C@]12COC(=O)c1ccccc1)[C@H]3OC(C)=O	578.66	'='	71	nM	7.15	1	71
COc1ccc(CCc2cccc3c(=O)c4ccccc4[nH]c23)cc1O	345.4	'='	12000	nM	4.92	0	12000
CCN(CC)CCn1cc2c([N+](=O)[O-])ccc3c2c1-c1ccccc1O3	351.41	'='	6800	nM	5.17	1	6800
COc1cc2ncnc(Nc3ccc(F)c(Cl)c3)c2cc1OCCCN1CCOCC1	446.91	'='	16930	nM	4.77	0	16930
CNC(=O)c1ccc(OC)c(O)c1-c1c(C(=O)NC)ccc(OC)c1O	360.37	'='	200410	nM		0	200410
O=C(CCC(=O)N1CCCCC1)Nc1cc2c3ccccc3c(NC(=O)CCC(=O)N3CCCCC3)cc2c2ccccc12	592.74	'='	41100	nM	4.39	0	41100
CN1CCN(CCCCNc2cc3c4ccccc4c(NCCCCN4CCN(C)CC4)cc3c3ccccc23)CC1.Cl	603.3	'='	1600	nM	5.8	1	1600
O=C(NNc1nc2cc(F)ccc2n2cccc12)c1ccco1	310.29	'>'	20000	nM		0	20000
CC(=O)NC[C@H]1c2[nH]c3ccccc3c2C[C@H]2[C@H]3c4[nH]c5ccccc5c4C[C@@H]([C@H](C#N)N12)N3C	464.57	'='	1180	nM	5.93	1	1180
COc1cccc2c1C(=O)c1c(O)c3c(c(O)c1C2=O)C[C@@](O)(C(=O)CO)C[C@@H]3O[C@H]1C[C@H](N)[C@H](O)[C@H](C)O1	543.53	'='	320	nM	6.5	1	320
COc1cccc2c1C(=O)C(Oc1ccc(F)cc1)=CC2=O	298.27	'='	2700	nM	5.57	1	2700
CCCCCCCCCCCCCCCCNC(=O)COc1cc(O)c2c(=O)cc(-c3ccccc3)oc2c1	535.73	'='	4200	nM	5.38	1	4200
COc1cccc2c1C(=O)c1c(O)c3c(c(O)c1C2=O)C[C@@](O)(C(=O)CO)C[C@@H]3O[C@H]1C[C@H](N)[C@H](O)[C@H](C)O1	543.53	'='	331	nM	6.48	1	331
COc1cc2c(Oc3ccc(NC(=O)c4c(Cl)c5ccccc5n(-c5ccc(F)cc5)c4=O)cc3F)ccnc2cc1OCCCN1CCOCC1	727.16	'='	140	nM	6.85	1	140
C=C1C(=O)Oc2cc(OC)cc(OC)c2C1C(C)C	262.3	'='	2200	nM	5.66	1	2200
CC(=O)OC1CCCC(O)CCCC(O)CCCC(O)CCCC(O)CCCC(O)CCC[C@@H](O)C[C@@H](O)CCC/C(C)=C\C(=O)OC(C(C)(C)C)CC(O)CCC1	831.18	'='	12000	nM	4.92	0	12000
C[C@]12CC[C@H]3[C@@H](CC=C4C=CCC[C@@]43C)[C@@H]1CC[C@@]2(O)Cc1ccccn1	363.55	'='	10460	nM	4.98	0	10460
CC(C)[C@H]1C(=O)OC[C@@H](NC(=O)c2cnc3ccccc3n2)C(=O)N[C@@H](C)C(=O)N(C)[C@H]2C[S+]([O-])C[S+]([O-])C[C@@H](C(=O)N1C)N(C)C(=O)[C@H](C)NC(=O)[C@H](NC(=O)c1cnc3ccccc3n1)COC(=O)[C@H](C(C)C)N(C)C2=O	1133.28	'>'	20	ug.mL-1		0	17647.89
O=C1C2C=CC(C3C2C2C/C(=N\Cc4ccccc4)[C@]3(O)CN2Cc2ccccc2)[C@@]12CO2	440.54	'='	27000	nM	4.57	0	27000
OCC[n+]1ccc(-c2nc(-c3ccc(-c4ccc(-c5nc(-c6cc[n+](CCO)cc6)c(C(F)(F)C(F)(F)F)o5)cc4)cc3)oc2C(F)(F)C(F)(F)F)cc1.[Cl-].[Cl-]	839.51	'='	840	nM	6.08	1	840
CN(C)C(=O)C[n+]1ccc(-c2nc(-c3ccc(C(c4ccc(-c5nc(-c6cc[n+](CC(=O)N(C)C)cc6)c(C(F)(F)F)o5)cc4)(C(F)(F)F)C(F)(F)F)cc3)oc2C(F)(F)F)cc1.[Cl-].[Cl-]	971.63	'>'	20000	nM		0	20000
CC(=O)[C@]1(C)C(=O)O[C@@H](OC(=O)c2ccccc2)[C@H]1C	276.29	'='	6000	nM	5.22	1	6000
O=C1N/C(=N/c2nc(-c3ccc(Cl)cc3)cs2)S/C1=C\c1ccc2ccccc2c1	447.97	'='	1800	nM	5.75	1	1800
CCO[C@@H]1OC(=O)[C@](C)(C(C)=O)[C@@H]1C	200.23	'>'	50000	nM		0	50000
Cc1cc(C)c2oc3cc(=O)c4ncccc4c-3nc2c1	276.3	'='	1600	nM	5.8	1	1600
O=c1cc2oc3cc4ccccc4cc3nc-2c2cccnc12	298.3	'='	30	nM	7.52	1	30
Clc1cccc(-c2nnc(C(NCc3ccccc3)c3ccc[nH]3)o2)c1	364.84	'='	48300	nM	4.32	0	48300
CC[C@@]1(O)C(=O)OCc2c1cc1n(c2=O)Cc2cc3c4c(ccc3nc2-1)OCN(c1ccccc1OC)C4	511.53	'='	310	nM	6.51	1	310
COc1cc(C(=O)c2c(-c3cccs3)[nH]c3ccccc23)cc(OC)c1OC	393.46	'='	80	nM	7.1	1	80
CN(C)CCN1C(=O)CCC(N2C(=O)c3cccc4cccc(c34)C2=O)C1=O	379.42	'>'	50000	nM		0	50000
CN(C)CCN1C(=O)CCC(N2C(=O)c3ccc4ccccc4c3C2=O)C1=O	379.42	'>'	50000	nM		0	50000
CC(=O)[C@]1(C)C(=O)O[C@@H](OC(=O)C(C)(C)C)[C@H]1C	256.3	'='	9000	nM	5.05	1	9000
OCC[n+]1ccc(-c2nc(-c3ccc(C(c4ccc(-c5nc(-c6cc[n+](CCO)cc6)c(C(F)(F)C(F)(F)F)o5)cc4)(C(F)(F)F)C(F)(F)F)cc3)oc2C(F)(F)C(F)(F)F)cc1.[Cl-].[Cl-]	989.54	'='	6000	nM	5.22	1	6000
CC(C)(O)[C@@H]1Cc2c(cc3oc(CO)cc(=O)c3c2O)O1	292.29	'>'	100000	nM		0	100000
COc1ccc(OC)c2c1C(=O)C=C([C@@H](CC=C(C)C)OC(=O)CCc1ccccc1)C2=O	448.52	'='	56300	nM	4.25	0	56300
COC1=CC2C3C=CC(C2[C@@]2(CO2)C1=O)[C@@]1(CO1)C3=O	274.27	'='	5800	nM	5.24	1	5800
O=C(O)c1ccc(CN2C(=O)S/C(=C\c3ccc(F)cc3)C2=O)cc1	357.36	'='	32000	nM	4.5	0	32000
COc1cc2c(c(OC)c1OC)-c1ccc(OC)c(=O)cc1[C@@H](NC(C)=O)CC2	399.44	'='	20	nM	7.7	1	20
CSc1ccc(/C=C2/C(C)=C(CC(=O)NCCN(C)C)c3cc(F)ccc32)cc1	410.56	'='	11300	nM	4.95	0	11300
Oc1ccc(-c2nnc(Nc3ccc(F)cc3)s2)c(O)c1	303.32	'='	33100	nM	4.48	0	33100
COc1ccc(NC(=O)/C=C/c2ccccc2)c(C(N)=O)c1	296.33	'>'	10000	nM		0	10000
CCn1cc2c([N+](=O)[O-])ccc3c2c1-c1ccccc1O3	280.28	'>'	100000	nM		0	100000
CN(C)CCNc1ccc2c3c(n(CCN(C)C)cc13)-c1ccccc1O2	364.49	'='	65100	nM	4.19	0	65100
CC[C@@]1(O)C(=O)OCc2c1cc1n(c2=O)Cc2c-1nc1cc3c(cc1c2C[n+]1cccc(CO)c1)OCO3	514.51	'='	13	nM	7.89	1	13
CC(=O)OC1C/C(=N/O)C(c2ccccc2)=C1c1ccccc1	307.35	'>'	100	ug.mL-1		0	325361.97
COc1cc(C2=C(c3cc(C)c(OC)c(C)c3)C(OC(C)=O)CC2=O)cc(OC)c1OC	440.49	'>'	100	ug.mL-1		0	227019.91
COc1ccc(C2=C(c3cc(OC)c(OC)c(OC)c3)C(=O)CC2O[SiH2]C(C)(C)C)cc1OC	486.64	'>'	100	ug.mL-1		0	205490.71
COc1ccc(OC)c(C2=C(c3cc(OC)c(OC)c(OC)c3)C(=O)CC2O)c1	400.43	'>'	100	ug.mL-1		0	249731.54
COc1ccc(C2=C(c3cc(OC)c(OC)c(OC)c3)C(=O)C(O)C2)cc1NC(=O)c1ccccc1	489.52	'>'	100	ug.mL-1		0	204281.75
COc1ccc(C2=C(c3cc(OC)c(OC)c(OC)c3)/C(=N\O)C(O)C2)cc1F	403.41	'<'	1	ug.mL-1		1	2478.87
COc1ccc(C2=C(c3cc(OC)c(OC)c(OC)c3)CC(O)C2=O)cc1N	385.42	'<'	1	ug.mL-1		1	2594.57
Cc1cc(C)c2nc3c4cccnc4c(=O)cc-3oc2c1	276.3	'='	200	nM	6.7	1	200
COc1cccc2c1C(=O)c1c(O)c3c(c(O)c1C2=O)C[C@@](O)(/C(C)=N/OCC(=O)N[C@@H](CC(C)C)C(=O)N[C@@H](CCCNC(=N)N)C(=O)N[C@@H](CCCNC(=N)N)C(=O)N[C@@H](Cc1ccc(O)cc1)C(=O)N[C@@H](C)C(=O)N[C@@H](Cc1cnc[nH]1)C(=O)N[C@@H](CC(C)C)C(=O)NCC(=O)N[C@@H](Cc1ccc(O)cc1)C(=O)N[C@@H](C)C(=O)N[C@H](C(N)=O)[C@@H](C)O)C[C@@H]3O[C@H]1C[C@H](N)[C@H](O)[C@H](C)O1	1902.1	'>'	100000	nM		0	100000
O=C(Nc1nc2ccc(F)cc2s1)c1cn(-c2ccccc2)nc1-c1ccccc1	414.47	'='	9800	nM	5.01	1	9800
C[C@H]1[C@H]2[C@H](C[C@H]3[C@@H]4CC=C5C[C@@H](OCc6cn(-c7ccccc7[N+](=O)[O-])nn6)CC[C@]5(C)[C@H]4CC[C@@]32C)O[C@]12CC[C@@H](C)CO2	616.8	'='	5160	nM	5.29	1	5160
CC(C)[C@H]1C(=O)OC[C@@H](NC(=O)c2cnc3ccccc3n2)C(=O)N[C@@H](C)C(=O)N(C)[C@H]2CSCSC[C@@H](C(=O)N1C)N(C)C(=O)[C@H](C)NC(=O)[C@H](NC(=O)c1cnc3ccccc3n1)COC(=O)[C@H](C(C)C)N(C)C2=O	1101.28	'='	5	ug.mL-1		1	4540.17
CN1CCN(c2ncc([N+](=O)[O-])c(Nc3c(C(=O)c4cccs4)[nH]c4cc(Cl)ccc34)n2)CC1	497.97	'='	5560	nM	5.25	1	5560
O=c1c2c(OCC3CS3)cc(OCC3CS3)cc2oc2ccc3ccccc3c12	422.53	'='	750	nM	6.12	1	750
CN1C(=O)c2c(c3c4ccccc4n(CC(=O)NCC(=O)O)c3c3[nH]c4ccccc4c23)C1=O	454.44	'>'	10000	nM		0	10000
CC[C@@]1(O)C(=O)OCc2c1cc1n(c2=O)Cc2c-1nc1cc3c(cc1c2CCl)OCCO3	454.87	'='	13	nM	7.89	1	13
COC(=O)/C=C/c1ccc2c(c1)C(=O)C(=O)N2Cc1ccc(C(F)(F)F)cc1	389.33	'='	40	nM	7.4	1	40
O=C1Nc2ccc(F)cc2C1=O	165.12	'>'	10000	nM		0	10000
Cn1ccc2c(Oc3ccc(NC(=O)c4cc5cccnc5n(-c5ccc(Br)cc5F)c4=O)cc3F)ccnc21	602.4	'='	3290	nM	5.48	1	3290
Cn1ccc2c(Oc3ccc(NC(=O)c4cc5cccnc5n(-c5ccc(F)c(Cl)c5)c4=O)cc3F)ccnc21	557.94	'='	2460	nM	5.61	1	2460
Cn1ccc2c(Oc3ccc(NC(=O)c4cc5cccnc5n(-c5ccc(Br)cc5)c4=O)cc3F)ccnc21	584.41	'='	330	nM	6.48	1	330
CC1=CCC[C@@H]2[C@@]3(C)[C@@H](OC(=O)c4cccnc4)C[C@@]4(COC(=O)C4)O[C@@]3(C)[C@@H](OC(=O)c3ccccc3)[C@H](OC(=O)c3cccnc3)[C@@]12C	680.75	'='	4700	nM	5.33	1	4700
CCCCn1c2ccccc2c2cc(CN3CCN(Cc4cc5c6ccccc6n(CCCC)c5c(-c5ccc(OC)cc5)n4)CC3)nc(-c3ccc(OC)cc3)c21	771.02	'='	11800	nM	4.93	0	11800
O=C1Nc2ccc(F)cc2C12Nc1ccccc1-n1cccc12	305.31	'='	15840	nM	4.8	0	15840
O=C1Nc2ccc([N+](=O)[O-])cc2C12Nc1ccccc1-n1cccc12	332.32	'='	15620	nM	4.81	0	15620
O=C1N(Cc2ccccc2)c2ccc(Br)cc2C12Nc1ccccc1-n1cccc12	456.34	'='	18090	nM	4.74	0	18090
COc1cccc2c1C(=O)c1c(O)c3c(c(O)c1C2=O)C[C@@](O)(C(=O)CO)C[C@@H]3O[C@H]1C[C@H](N)[C@H](O)[C@H](C)O1	543.53	'='	1160	nM	5.94	1	1160
O[C@@H]1C=CC2C3C=CC(C2[C@@]12CO2)[C@@]1(CO1)[C@@H]3O	248.28	'='	17000	nM	4.77	0	17000
c1ccc(NN=C(c2nc3ccccc3[nH]2)c2nc3ccccc3[nH]2)cc1	352.4	'='	81900	nM	4.09	0	81900
NCCCNc1c(C(=O)NCc2ccc(F)cc2)ncc2cccnc12	353.4	'>'	10000	nM		0	10000
CCOC(=O)C(Cc1nc2c(n1C)C(=O)C(C)=C(C)C2=O)(C(=O)OCC)c1ccccc1	438.48	'>'	100000	nM		0	100000
CC1=C(C)C(=O)c2c(nc(CC3([N+](=O)[O-])CCCC3)n2C)C1=O	317.35	'>'	100000	nM		0	100000
COc1ccc(/C=C/c2ccc(N)cc2)cc1	225.29	'='	0.0036	ug.mL-1		1	15.98
Oc1cccc(/C=C/c2ccccc2O)c1	212.25	'='	27	ug.mL-1		0	127208.48
CC1=C(C)C(=O)c2c(nc(CC3([N+](=O)[O-])CCCCC3)n2C)C1=O	331.37	'>'	100000	nM		0	100000
C[C@@H]1O[C@H](OC(=O)[C@]23CCC(C)(C)CC2C2=CCC4[C@@]5(C)C[C@H](O)[C@H](O[C@@H]6O[C@H](CO)[C@@H](O)[C@H](O)[C@H]6O)[C@@](C)(C(=O)O)[C@@H]5CC[C@@]4(C)[C@]2(CO)CC3)[C@@H](O[C@H]2O[C@H](C)[C@@H](O[C@@H]3OC[C@@H](O[C@@H]4O[C@H](CO)[C@H](O)[C@H](O)[C@H]4O)[C@H](O[C@@H]4OC[C@H](O)[C@H](O)[C@H]4O)[C@H]3O)[C@H](O[C@@H]3OC[C@](O)(CO)[C@H]3O)[C@@H]2O)[C@H](O)[C@@H]1O	1531.6	'>'	5	ug.mL-1		0	3264.56
C=C1C(=O)[C@@]23C(=O)O[C@H]4CCC(C)(C)C5[C@H](OC(=O)CCC(=O)OCc6cn(C)c7c6C(=O)C(OC)=CC7=O)OC[C@]54[C@H]2CC[C@@H]1[C@H]3OC(=O)CCC(=O)OCc1cn(C)c2c1C(=O)C(OC)=CC2=O	968.96	'='	399	nM	6.4	1	399
COc1ccc(OC)c2c1C(=O)C=C([C@@H](CC=C(C)C)OC(=O)C(C)C)C2=O	386.44	'='	28700	nM	4.54	0	28700
CC(C)=CC[C@@H](O)C1=CC(=O)c2c(O)ccc(O)c2C1=O	288.3	'='	15800	nM	4.8	0	15800
CCOC(=O)C1=C(C)NC(=S)NC1c1ccc(OC/C=C/COc2ccc(C3NC(=S)NC(C)=C3C(=O)OCC)cc2OC)c(OC)c1	696.85	'>'	200	ug.mL-1		0	287005.81
Nn1c(-c2ccc(Cl)cc2)nc2c(-c3ccc(Br)cc3)nc3ccc(Cl)cc3c2c1=O	512.19	'='	2820	nM	5.55	1	2820
CC[C@@]1(OC(=O)[C@H](NC(=O)[C@H](CCCN=C(N)N)/N=C(\S)Nc2ccc(O[C@H]3O[C@@H](C)[C@@H](O)[C@@H](OC)[C@@H]3O)cc2)C(C)C)C(=O)OCc2c1cc1n(c2=O)Cc2cc3ccccc3nc2-1	915.04	'='	100	nM	7	1	100
O=C(NNc1nc2cc(F)ccc2n2cccc12)c1cccs1	326.36	'>'	20000	nM		0	20000
C=C1C(=O)Oc2cc3c(cc2C1C(C)C)OCO3	246.26	'='	1500	nM	5.82	1	1500
C=C1C(=O)Oc2ccc3ccc(O)cc3c2C1C(C)C	268.31	'='	490	nM	6.31	1	490
C/C=C1/CN(C)[C@H]2Cc3c([nH]c4ccccc34)[C@@H](c3cc4[nH]c5c(c4cc3OC)CCN3C[C@H]4C[C@H](CC)[C@H]3[C@H]5C4)C[C@H]1[C@@H]2C(=O)OC	646.88	'='	930	nM	6.03	1	930
CC(=O)O[C@H]1CC[C@@]2(C)C(=CC[C@H]3[C@@H]4Cc5nnnn5C[C@@]4(C)CC[C@@H]32)C1	370.5	'>'	100000	nM		0	100000
O=C1C(Oc2ccccc2)=CC(=O)c2c(O)cccc21	266.25	'='	2420	nM	5.62	1	2420
NS(=O)(=O)c1ccc(C/N=C/c2ccccc2OCc2cn(CCCOc3ccc4ccc(=O)oc4c3)nn2)cc1	573.63	'='	14290	nM	4.84	0	14290
COc1cc(-c2nccn2Cc2ccccc2)cc(OC)c1OC	324.38	'>'	100000	nM		0	100000
COc1cc(-c2nccn2-c2cccc(C)c2)cc(OC)c1OC	324.38	'='	14600	nM	4.84	0	14600
CN(C)CCn1c(=O)c2c3oc4ccccc4oc3c3[nH]c4ccc(O)cc4c3c2c1=O	429.43	'='	179	nM	6.75	1	179
CNC(=O)c1ccc(OC)c(OCCN(C)C)c1-c1c(C(=O)NC)ccc(OC)c1OCC(=O)Nc1ccc(F)c(Cl)c1	617.07	'='	133480	nM		0	133480
O=C1CCC[C@@H]2[C@H]3CCCN4CCC[C@@H](CN12)[C@@H]34	248.37	'='	28600	nM	4.54	0	28600
O=c1c2cc(O)c(O)cc2oc2cc(O)cc(O)c12	260.2	'>'	10000	nM		0	10000
O=C1NN(c2ccc([N+](=O)[O-])cc2)C(=O)C2(CSC3=C2C(=O)c2ncccc2C3=O)N1	437.39	'='	1010	nM	6	1	1010
COc1ccc2nc(-c3ccc(Cl)cc3)c3nc(C)n(-c4ccccc4OC)c(=O)c3c2c1	457.92	'>'	100000	nM		0	100000
CC[C@@]1(O)C(=O)OCc2c1cc1n(c2=O)Cc2cc3c4c(ccc3nc2-1)OCN(c1ccc(C)cc1)C4	495.54	'='	530	nM	6.28	1	530
CCCCN1COc2ccc3nc4c(cc3c2C1)Cn1c-4cc2c(c1=O)COC(=O)[C@]2(O)CC	461.52	'='	130	nM	6.89	1	130
CCCCCCCCCCCCCCCCCC(=O)OC[C@H](COP(=O)([O-])OC[C@@H](O)CO)OC(=O)CCCCCOC(=O)/C=C(C)/C=C/C=C(C)/C=C/C1=C(C)CCCC1(C)C.[Na+]	931.17	'>'	200000	nM		0	200000
CCN(CC)CCCNc1nc(-c2ccc(NC(=O)Nc3ccc(C)cc3)cc2)nc2c(Cl)c(Cl)sc12	557.55	'='	890	nM	6.05	1	890
C=C1C(=O)[C@]23C[C@@]1(F)CC[C@H]2[C@@]12C=CC(=O)[C@](C)(C(=O)O1)[C@H]2[C@@H]3C(=O)OCc1ccccc1	450.46	'='	59100	nM	4.23	0	59100
C=C1C(=O)[C@]23C[C@@]1(I)CC[C@H]2[C@@]12C=CC(=O)[C@](C)(C(=O)O1)[C@H]2[C@@H]3C(=O)OC	482.27	'='	51900	nM	4.29	0	51900
C/C(=C/C[C@@]12OC(C)(C)[C@H]3C[C@@H](C=C4C(=O)c5c(O)c6c(c(CCC(C)(C)Cl)c5O[C@]431)O[C@]1(C)CC(=O)C(C(C)C)C6C1)C2=O)C(=O)O	681.22	'='	5600	nM	5.25	1	5600
C=C(C)C1CC[C@]2(C)CC1c1c(O)c3c(c(CC=C(C)C)c1O2)O[C@]12C(=C[C@@H]4C[C@@H]1C(C)(C)O[C@@]2(C/C=C(/C)C(=O)O)C4=O)C3=O	628.76	'='	1340	nM	5.87	1	1340
O=C(NC12CC3CC(CC(C3)C1)C2)c1cc2c(o1)C(=O)c1ccccc1C2=O	375.42	'>'	10000	nM		0	10000
CCN1CCN(C(=O)c2cc3c(o2)C(=O)c2ccccc2C3=O)CC1	338.36	'='	210	nM	6.68	1	210
NS(=O)(=O)c1cc([N+](=O)[O-])c(O)c([N+](=O)[O-])c1	263.19	'>'	200000	nM		0	200000
NS(=O)(=O)c1cc(NC(=O)c2ccc(F)cc2)c(OC(=O)c2ccc(F)cc2)c([N+](=O)[O-])c1	477.4	'='	58600	nM	4.23	0	58600
CC1(C)Cc2c(ccc(C(=O)/C=C/c3cn(-c4ccccc4)nc3-c3ccc(Cl)cc3)c2OCc2ccccc2)O1	561.08	'>'	100000	nM		0	100000
COc1ccc(-c2nn(-c3ccccc3)cc2/C=C/C(=O)c2ccc3c(c2OCc2ccccc2)CC(C)(C)O3)cc1	556.66	'>'	100000	nM		0	100000
COc1ccccc1/C=C/C(=O)c1ccc(OC)c2c1OC(C)(C)C=C2	350.41	'>'	10000	nM		0	10000
O=C1c2ccccc2C(=O)c2oc(C(=O)N3CCOCC3)cc21	311.29	'='	860	nM	6.07	1	860
COc1cc2nccc(Oc3ccc(NC(=O)c4cnc(Cl)cc4Nc4ccc(F)c(Br)c4)cc3F)c2cc1OC	641.86	'>'	20000	nM		0	20000
CCN1COc2ccc3nc4c(cc3c2C1)Cn1c-4cc2c(c1=O)COC(=O)[C@]2(O)CC	433.46	'='	140	nM	6.85	1	140
Nc1cccc(/C=C/c2ccc(O)cc2)c1	211.26	'='	51	ug.mL-1		0	241408.69
Nc1cccc(/C=C/c2cccc(O)c2)c1	211.26	'='	43	ug.mL-1		0	203540.66
Nc1ccccc1/C=C/c1cccc(O)c1	211.26	'='	30	ug.mL-1		0	142005.11
COc1ccccc1/C=C/c1cccc(O)c1	226.28	'='	17	ug.mL-1		0	75128.16
COc1ccc(/C=C/c2ccccc2O)cc1	226.28	'='	10	ug.mL-1		0	44193.04
NCCCCCCCCCCNC1=CC(=O)c2cc3ccccc3cc2C1=O	378.52	'='	4100	nM	5.39	1	4100
NCCCCCCCCCCNC1=CC(=O)c2ccccc2C1=O	328.46	'='	16100	nM	4.79	0	16100
Cc1cc(=O)n(-c2ccc(Br)cc2F)nc1C(=O)Nc1ccc(Oc2ccnc3[nH]ccc23)c(F)c1	552.34	'='	290	nM	6.54	1	290
COc1cc(C(=O)O)ccc1C(C)/C=C/C=C(C)C	260.33	'='	6	ug.mL-1		0	23047.67
CC(C)=C/C=C/C(C)c1ccc(C=O)c(O)c1O	246.31	'='	3.3	ug.mL-1		0	13397.75
CC(=O)OC(CC(C)C)CC(C)c1ccc(C=O)cc1O	292.38	'='	3.5	ug.mL-1		0	11970.72
Cc1ccc(/C=C/C(=O)c2cc(OC(C)C)ccc2O)s1	302.4	'='	30200	nM	4.52	0	30200
COc1cc2c(c(OC)c1OC)-c1ccc(OC)c(=O)cc1[C@@H](NC(=O)Nc1ccccc1Cl)CC2	510.97	'='	0.8	nM	9.1	1	0.8
COc1cc2c(c(OC)c1OC)-c1ccc(OC)c(=O)cc1[C@@H](NC(=O)Nc1ccccc1OC(F)(F)F)CC2	560.53	'='	3.8	nM	8.42	1	3.8
COc1cc2c(c(OC)c1OC)-c1ccc(OC)c(=O)cc1[C@@H](NC(=O)Nc1ccc(F)cc1C)CC2	508.55	'='	14	nM	7.85	1	14
COc1cc2c(c(OC)c1OC)-c1ccc(OC)c(=O)cc1[C@@H](NC(=O)Nc1ccc(F)cc1Cl)CC2	528.96	'='	1.75	nM	8.76	1	1.75
COc1cc2c(c(OC)c1OC)-c1ccc(OC)c(=O)cc1[C@@H](NC(=O)Nc1ccc(-c3ccccc3)cc1)CC2	552.63	'='	1.2	nM	8.92	1	1.2
COc1ccccc1-n1cc(CNC(=O)[C@]23CCC(C)(C)C[C@H]2C2=CC[C@@H]4[C@@]5(C)CC[C@H](O[C@@H]6OC[C@H](O[C@@H]7O[C@H](CO)[C@@H](O)[C@H](O)[C@H]7O)[C@H](O)[C@H]6O[C@@H]6O[C@@H](C)[C@H](O)[C@@H](O)[C@H]6O)C(C)(C)[C@@H]5CC[C@@]4(C)[C@]2(C)CC3)nn1	1083.33	'='	44430	nM	4.35	0	44430
COC(=O)/C=C/c1ccc2c(c1)C(=O)C(=O)N2Cc1cc(C)cc(C)c1	349.39	'='	70	nM	7.16	1	70
COC(=O)/C=C/c1ccc2c(c1)C(=O)C(=O)N2Cc1ccc(Cl)c(Cl)c1	390.22	'='	210	nM	6.68	1	210
COc1ccc2c(c1)C(=O)C(=O)N2	177.16	'>'	10000	nM		0	10000
CCCCCCC(=O)Oc1c(OC)cc2ccnc3c2c1N(C)C=C3	340.42	'='	13	ug.mL-1		0	38188.12
O=C(O)Cn1nnc(-c2cn(-c3ccccc3)nc2-c2ccc(Cl)cc2)n1	380.8	'='	6430	nM	5.19	1	6430
C=CC(=O)Nc1cc(Nc2ncc3ncn(-c4ccc(F)c(Cl)c4)c3n2)c(OC)cc1N(C)CCN(C)C	539.02	'='	1610	nM	5.79	1	1610
COc1cc2c(Oc3ccc(NC(=O)c4c(C)n(-c5ccccc5)c(=O)n4C)cc3F)ccnc2cc1OCCCN1CCCC1	625.7	'='	940	nM	6.03	1	940
COc1cc2c(Oc3ccc(NC(=O)c4c(C)n(-c5ccc(C)cc5)c(=O)n4C)cc3F)ccnc2cc1OCCCN1CCC(C)CC1	667.78	'='	790	nM	6.1	1	790
COc1cc2c(Oc3ccc(NC(=O)c4c(C)n(-c5ccc(F)cc5)c(=O)n4C)cc3F)ccnc2cc1OCCCN1CCN(C)CC1	672.73	'='	190	nM	6.72	1	190
C=CC(=O)Nc1cc(Nc2ncc3ncn(-c4ccc(F)cc4)c3n2)c(OC)cc1N(C)CCN(C)C	504.57	'='	11960	nM	4.92	0	11960
COc1cc2c(Oc3ccc(NC(=O)c4c(C)n(-c5ccc(OC(F)(F)F)cc5)c(=O)n4C)cc3F)ccnc2cc1OCCCN1CCC(C)CC1	737.75	'='	400	nM	6.4	1	400
COc1cc2c(Oc3ccc(NC(=O)c4c(C)n(-c5cccc(C(F)(F)F)c5)c(=O)n4C)cc3F)ccnc2cc1OCCCN1CCC(C)CC1	721.75	'='	520	nM	6.28	1	520
C=C(C)[C@@H]1CC[C@]2(C(=O)OC)CC[C@]3(C)[C@H](CC[C@@H]4[C@@](C)(CC(=O)OC)[C@H](C(C)(C)C(=O)OC)CC[C@]43C)[C@@H]12	544.77	'='	99000	nM	4	0	99000
C=C(C)[C@@H]1CC[C@]2(C(=O)OC)CC[C@]3(C)[C@H](CC[C@@H]4[C@@]5(C)C=C(OC)C(=O)C(C)(C)[C@@H]5CC[C@]43C)[C@@H]12	496.73	'='	19000	nM	4.72	0	19000
COc1ccccc1-c1cccc(O)c1	200.24	'='	22	ug.mL-1		0	109868.16
Nc1ccc(-c2ccccc2O)cc1	185.23	'='	27.3	ug.mL-1		0	147384.33
COc1ccc(-c2cccc(O)c2)cc1	200.24	'='	72	ug.mL-1		0	359568.52
O=C1c2ccccc2C(=O)N1/N=C1\CC2(CCCCC2)Oc2c1ccc1ccccc21	410.47	'='	8340	nM	5.08	1	8340
COc1ccc(/C=C/C(=O)c2cc(OC)c(OC)c(OC)c2)cc1OCCCC(=O)NCCCCN(CCCN)CCCCN	628.81	'='	74700	nM	4.13	0	74700
CC(C)c1cccc(C(=O)Nc2cccc(Nc3ccnc(NC(=O)C4CC4)c3)c2)c1	414.51	'='	462	nM	6.33	1	462
COc1cc2c(cc1O)[C@@H]1CCc3cc(OC)c(OC)c(OC)c3[C@H]2CN1S(=O)(=O)c1ccc(C)cc1	525.62	'='	10800	nM	4.97	0	10800
COC1=CC2(C=C(OC)C1=O)CC[C@H]1c3c(cc(OC)c(O)c32)CCN1C	371.43	'>'	50000	nM		0	50000
COc1cc2c3c(c1O)-c1c(cc(OC)c(OC)c1OC)CC[C@@H]3N(S(=O)(=O)C(F)(F)F)CC2	503.5	'='	10400	nM	4.98	0	10400
Cc1c2ccc(N(C)c3ccnc(Nc4ccc(/C=C/C(=O)NO)cc4)n3)cc2nn1C	429.48	'='	2960	nM	5.53	1	2960
Cc1ccc(Nc2nccc(N(C)c3ccc4c(C)n(C)nc4c3)n2)cc1S(N)(=O)=O	437.53	'>'	5000	nM		0	5000
CC(C)(C)OC(=O)Nc1ccc(OCCCOc2no[n+]([O-])c2S(=O)(=O)c2ccccc2)c(C(=O)Oc2ccc(-c3cc(=S)ss3)cc2)c1	743.86	'='	926	nM	6.03	1	926
COc1cc2c(Oc3ccc(NC(=O)NN4C(=O)CSC4c4c(F)cccc4F)c4ccccc34)ccnc2cc1OCCCN1CCCC1	699.78	'='	1860	nM	5.73	1	1860
COc1cc2c(Oc3c(F)cc(NC(=O)NN4C(=O)C(C)(C)SC4c4c(F)cccc4F)cc3F)ccnc2cc1OCCCN1CCCC1	713.75	'='	950	nM	6.02	1	950
COc1cc2c(Oc3c(F)cc(NC(=O)NN4C(=O)CSC4c4c(F)cccc4F)cc3F)ccnc2cc1OCCN1CCC(N2CCCCC2)CC1	768.83	'='	490	nM	6.31	1	490
COc1cc(/C=C2\CSC/C(=C\c3cc(OC)c(O)c(OC)c3)C2=O)cc(OC)c1O	444.51	'='	1730	nM	5.76	1	1730
O=C1c2c(O)ccc(O)c2C(=O)c2c(NCCNCCO)ccc(NCCNCCO)c21	444.49	'='	25	nM	7.6	1	25
COc1cccc2c1C(=O)c1c(O)c3c(c(O)c1C2=O)C[C@@](O)(C(=O)CO)C[C@@H]3O[C@H]1C[C@H](N)[C@H](O)[C@H](C)O1	543.53	'='	15	nM	7.82	1	15
Cc1c(C)c2c(c(C)c1O)CCC(C)(COc1ccc(CC3SC(=O)NC3=O)cc1)O2	441.55	'='	50000	nM	4.3	0	50000
CCCCCCCN(CCc1ccc(O[C@](C)(CC)C(=O)O)cc1)c1nc2ccccc2o1	452.6	'>'	100000	nM		0	100000
COc1ccc(CN2C(=O)C(=O)c3cc(/C=C/C(=O)O)ccc32)cc1	337.33	'>'	10000	nM		0	10000
O=C(/C=C/c1ccc2c(c1)C(=O)C(=O)N2Cc1ccc(Br)cc1)OCCO	430.25	'='	680	nM	6.17	1	680
COc1cc(N2C(=O)NC(=O)/C(=C\Nc3ccc(Oc4ccnc5cc(OCCCN6CCCC6)c(OC)cc45)c(F)c3)C2=O)c(OC)cc1Cl	720.15	'='	9400	nM	5.03	1	9400
COc1ccc(C2=C(c3cc(OC)c(OC)c(OC)c3)/C(=N\O)CC2O)cc1O	401.42	'='	9	ug.mL-1		0	22420.41
Cc1cccc(-n2c(CCCCc3nnc(SCC(=O)NN)n3-c3cccc(C)c3)nnc2SCC(=O)NN)c1	580.74	'='	38250	nM	4.42	0	38250
CC(C)[C@H]1C(=O)OC[C@@H](NC(=O)c2cnc3ccccc3n2)C(=O)N[C@@H](C)C(=O)N(C)[C@H]2CS(=O)(=O)CS(=O)(=O)C[C@@H](C(=O)N1C)N(C)C(=O)[C@H](C)NC(=O)[C@H](NC(=O)c1cnc3ccccc3n1)COC(=O)[C@H](C(C)C)N(C)C2=O	1165.27	'>'	20	ug.mL-1		0	17163.40
CN(C)CCN1C(=O)c2cccc3cccc(c23)C1=O	268.32	'='	5050	nM	5.3	1	5050
c1cc2c3ccc4c5c(ccc(c6ccc7c(c1CN(CCN1CCCCC1)C7)c26)c53)CN(CCN1CCCCC1)C4	556.8	'='	5400	nM	5.27	1	5400
CN(C)CCN1Cc2ccc3c4c(ccc(c24)C1)CN(CCN(C)C)C3	352.53	'='	15200	nM	4.82	0	15200
CC1(C)CCC[C@@]2(C)[C@H]1CC[C@]1(C)OC3=CC(=O)C(O)=CC3=C[C@@H]12	328.45	'='	0.2	ug.mL-1		1	608.92
CCSC(CC=C(C)C)C1=CC(=O)c2c(OC)ccc(OC)c2C1=O	360.48	'='	6900	nM	5.16	1	6900
COc1cc(C(CC=C(C)C)SC(C)=O)c(OC)c2c1C(=O)C=CC2=O	374.46	'='	27800	nM	4.56	0	27800
Clc1ccc(-c2nnc(C(NCc3ccccc3)c3ccc[nH]3)o2)cc1	364.84	'='	54500	nM	4.26	0	54500
Brc1ccc(-c2nnc(C(NCc3ccccc3)c3ccc[nH]3)o2)cc1	409.29	'='	58300	nM	4.23	0	58300
NCCCCCCCCNC1=CC(=O)c2cc3ccccc3cc2C1=O	350.46	'='	14600	nM	4.84	0	14600
CCCCn1c2ccccc2c2cc(CNCCCN(C)C)nc(-c3cc(OC)c(OC)c(OC)c3)c21	504.68	'='	11300	nM	4.95	0	11300
CS(=O)(=O)c1ccc(Cc2nnc3n2N=C(c2cc(Cl)sc2S(N)(=O)=O)CS3)cc1	504.04	'>'	100000	nM		0	100000
COc1ccc(C(=O)/C=C/c2ccc(Br)cc2)c2c1C=CC(C)(C)O2	399.28	'>'	10000	nM		0	10000
COc1ccc(C(=O)/C=C/c2ccc(OC)c(OC)c2OC)c2c1C=CC(C)(C)O2	410.47	'>'	10000	nM		0	10000
COc1cccc2c1C(=O)c1c(O)c3c(c(O)c1C2=O)C[C@@](O)(/C(C)=N/OCC(=O)NCCCC[C@@H](NC(=O)[C@H](Cc1ccc(O)cc1)NC(=O)[C@H](CO)NC(=O)[C@H](Cc1c[nH]c2ccccc12)NC(=O)[C@H](Cc1cnc[nH]1)NC(=O)[C@@H]1CCC(=O)N1)C(=O)N[C@@H](CC(C)C)C(=O)N[C@@H](CCCNC(=N)N)C(=O)N1CCC[C@H]1C(=O)NCC(N)=O)C[C@@H]3O[C@H]1C[C@H](N)[C@H](O)[C@H](C)O1	1836	'='	20200	nM	4.7	0	20200
C=CC1C(=C)C(=O)Oc2cc3c(cc21)OCO3	230.22	'='	6200	nM	5.21	1	6200
CC[C@H](C)[C@@H](C(=O)N[C@H](C(=O)N(C)[C@@H]([C@@H](C)CC)[C@@H](CC(=O)N1CCC[C@H]1[C@H](OC)[C@@H](C)C(=O)N[C@@H](Cc1ccccc1)c1nccs1)OC)C(C)C)N(C)C	799.14	'='	1.5	nM	8.82	1	1.5
NCCCC[C@@H](N)C(=O)Nc1ccc(-n2nc(C(F)(F)F)cc2-c2ccc3c(c2)Nc2ccccc2S3)cc1	552.63	'='	17.5	ug.mL-1		0	31666.76
CCCCn1c2ccccc2c2cc(CNCCCCN(CC)CC)nc(-c3cc(OC)c(OC)c(OC)c3)c21	546.76	'='	19800	nM	4.7	0	19800
COc1cccc(/C=C/c2cccnc2)c1	211.26	'='	104000	nM		0	104000
Oc1ccc(/C=C/c2cc(O)cc(O)c2)cc1	228.25	'='	150000	nM		0	150000
COc1ccc(C(=O)/C=C/c2cccs2)c2c1C=CC(C)(C)O2	326.42	'>'	10000	nM		0	10000
COc1ccc(C(=O)/C=C/c2ccc(O)c(Br)c2)c2c1C=CC(C)(C)O2	415.28	'>'	10000	nM		0	10000
COc1ccc(C(=O)/C=C/c2ccc([N+](=O)[O-])cc2)c2c1C=CC(C)(C)O2	365.39	'='	3730	nM	5.43	1	3730
COc1ccc(C(=O)/C=C/c2ccc(C(F)(F)F)cc2)c2c1C=CC(C)(C)O2	388.38	'>'	10000	nM		0	10000
CS(=O)(=O)c1ccc(Cc2nnc3n2N=C(c2cc(Cl)sc2Cl)CS3)cc1	459.41	'>'	100000	nM		0	100000
CC(C)(O)c1cc2nc(N/N=C/c3cn(Cc4cccc(C#N)c4)c4ccccc34)nc(N3CCOCC3)c2s1	551.68	'='	1390	nM	5.86	1	1390
FC(F)(F)c1cccc(Cn2cc(/C=N/Nc3nc(N4CCOCC4)c4sccc4n3)c3ccccc32)c1	536.58	'='	1680	nM	5.78	1	1680
CC(=O)O[C@@H]1OC(=O)[C@@](C)(C(C)=O)[C@@H]1C(C)C	242.27	'>'	50000	nM		0	50000
C#CC(=O)N(c1cc(OC)cc(OC)c1)C(C(=O)NC1CCCC1)c1ccc(OC)cc1	436.51	'='	2100	nM	5.68	1	2100
COC(=O)[C@@H]1CCCN1C(=O)C1=C(C)NC(=S)NC1c1ccc(OCCCCOc2ccc(C3NC(=S)NC(C)=C3C(=O)N3CCC[C@H]3C(=O)OC)cc2OC)c(OC)c1	865.04	'>'	200	ug.mL-1		0	231203.18
CCOC(=O)C1=C(C)NC(=S)NC1c1cccc(OCCCCCOc2cccc(C3NC(=S)NC(C)=C3C(=O)OCC)c2)c1	652.84	'>'	200	ug.mL-1		0	306353.78
COc1cc(-c2nc(N)sc2-c2ccccc2)cc(OC)c1OC	342.42	'='	7922	nM	5.1	1	7922
COc1ccc(-c2sc(N)nc2-c2cc(OC)c(OC)c(OC)c2)cc1C	386.47	'='	24	nM	7.62	1	24
CC[C@@]12CC(C(=O)OC)=C3N=C4C(=CC(=O)C(OC)=C4OC)[C@@]34CCN([C@@H]3c5cc6c(cc5O[C@@H]3[C@H]1O)NC1=C(C(=O)OC)C[C@]3(CC)[C@@H]5O[C@@H]5CN5CC[C@@]16[C@@H]53)[C@@H]24	792.89	'='	200	nM	6.7	1	200
O=C(O)c1ccc(-c2ccc(/C=C3\SC(=S)N(CCc4ccc(Cl)c(Cl)c4)C3=O)o2)cc1O	520.42	'>'	100000	nM		0	100000
Oc1ccccc1-c1cccnc1	171.2	'='	115000	nM		0	115000
Cn1cccc1/C=C/C(=O)c1cc2c(o1)C(=O)c1ccccc1C2=O	331.33	'='	870	nM	6.06	1	870
CCN(CC)CCNc1ccc2c3c(n(CCN(CC)CC)cc13)-c1ccccc1O2	420.6	'='	29800	nM	4.53	0	29800
O=C(Cc1ccc(Cl)cc1)NCc1ccc(-c2nc(C(=O)N3CCCCC3)cs2)cc1	454	'='	5.37	ug.mL-1		0	11828.19
O=C(NNc1nc2ccccc2n2cccc12)c1cc2ccccc2[nH]1	341.37	'>'	20000	nM		0	20000
C=C(C)[C@@H]1CC[C@]2(C(=O)OCc3nc(C)c(C)nc3C)CC[C@]3(C)[C@H](CC[C@@H]4[C@@]5(C)CC[C@H](O)C(C)(C)[C@@H]5CC[C@]43C)[C@@H]12	590.89	'='	7410	nM	5.13	1	7410
COc1cc(NC(=O)N2CCC2)ccc1Nc1ncc(Cl)c(Nc2ccccc2NC(C)=O)n1	481.94	'='	6770	nM	5.17	1	6770
CN(C)CCN1C(=O)CCC(N2C(=O)c3cccc4cc(N)cc(c34)C2=O)C1=O	394.43	'>'	50000	nM		0	50000
COc1ccc(OC)c(C(=O)/C=C/c2ccc(OC/C=C/c3ccccc3)cc2)c1	400.47	'='	26300	nM	4.58	0	26300
NC(=O)c1csc([C@@H]2O[C@H](CO)[C@H]3O[C@@H]23)n1	242.26	'>'	100000	nM		0	100000
COc1cc(/C=C/C(=O)O[C@@H]2[C@@H]3O[C@]3(CO)[C@H]3[C@H](O[C@@H]4O[C@H](CO)[C@@H](O)[C@H](O)[C@H]4O)OC=C[C@@H]23)ccc1O	538.5	'>'	10000	nM		0	10000
OC[C@H]1O[C@@H](O[C@@H]2OC=C[C@H]3[C@H](O[C@@H]4O[C@H](CO)[C@@H](O)[C@H](O)[C@H]4O)[C@@H]4O[C@]4(CO)[C@@H]23)[C@H](O)[C@@H](O)[C@@H]1O	524.47	'>'	10000	nM		0	10000
C[C@]1(O)C[C@@H](O)[C@@H]2C[C@@H](O[C@H]3C[C@@](C)(O)[C@H]4[C@@H]3C=CO[C@@H]4O[C@H]3O[C@@H](CO)[C@H](O)[C@@H](O)[C@@H]3O)O[C@@H](O[C@H]3O[C@@H](CO)[C@H](O)[C@@H](O)[C@@H]3O)[C@@H]21	696.7	'>'	10000	nM		0	10000
C[C@]1(O)CCC2=CCO[C@@H](O[C@@H]3O[C@H](CO)[C@@H](O)[C@H](O)[C@H]3O)[C@@H]21	332.35	'>'	10000	nM		0	10000
COCOc1cc(C2=C(c3cc(OC)c(OC)c(OC)c3)C(=O)CC2O[SiH2]C(C)(C)C)ccc1OC	516.66	'='	43	ug.mL-1		0	83226.88
COc1cc(C(=O)/C=C/c2ccc(OCCCC(=O)NCCCCN(CCCN)CCCCN)cc2)cc(OC)c1OC	598.79	'='	87200	nM	4.06	0	87200
COc1ccc(/C=C/C(=O)c2cc(OC)c(OC)c(OC)c2)cc1	328.36	'='	7400	nM	5.13	1	7400
COc1cc2c3c(c4cc(OC)c(OC)cc4c2cc1OC)C(c1ccc(C)cc1)CC(=O)N3	457.53	'>'	20000	nM		0	20000
CC(C)OC1OC(=O)C(Cl)=C1Cl	211.04	'='	7200	nM	5.14	1	7200
COc1ccc(/C=C/C(=O)c2cc(OC)c(OC)c(OC)c2)cc1O	344.36	'='	23100	nM	4.64	0	23100
CCNC(=O)c1cc(Oc2ccc(NC(=O)c3cc4cccnc4n(-c4ccc(Cl)cc4)c3=O)cc2)ccn1	539.98	'='	330	nM	6.48	1	330
C/C=C(/C)C(=O)O[C@H]1[C@H](O)C(C)(C)C[C@H]2C3=CC[C@@H]4[C@@]5(C)CC[C@H](O[C@@H]6O[C@H](C(=O)O)[C@@H](O)[C@H](O)[C@H]6O[C@H]6O[C@H](C)[C@@H](O)[C@H](O)[C@@H]6O)C(C)(C)[C@@H]5CC[C@@]4(C)[C@]3(C)[C@@H](O)[C@@H](O)[C@]21CO	911.09	'='	40	ug.mL-1		0	43903.46
CC(=O)O[C@H]1C(=O)[C@]2(C)[C@@H](O)C[C@H]3OC[C@@]3(OC(C)=O)[C@H]2[C@H](OC(=O)c2ccccc2)[C@]2(O)C[C@H](OC(=O)[C@H](O)[C@@H](NC(=O)c3ccccc3)c3ccccc3)C(C)=C1C2(C)C	853.92	'='	0.0053	ug.mL-1		1	6.21
C[C@@H]1O[C@@H](O[C@H]2[C@H](O)[C@@H](CO)O[C@@H](O[C@H]3CC[C@@]4(C)C(=CC[C@H]5[C@@H]6C[C@@H]7O[C@@]8(CC[C@@H](C)CO8)[C@@H](C)[C@]7(O)[C@@]6(C)CC[C@@H]54)C3)[C@@H]2O[C@@H]2O[C@@H](O)[C@H](O)[C@@H](O)[C@H]2O)[C@H](O)[C@H](O)[C@H]1O	887.03	'='	1670	nM	5.78	1	1670
C=C(C)[C@@H]1CC[C@]2(CO)CC[C@]3(C)[C@H](CC[C@@H]4[C@@]5(C)CC[C@H](O)C(C)(C)[C@@H]5CC[C@]43C)[C@@H]12	442.73	'>'	20000	nM		0	20000
C=C(C)[C@@H]1CC[C@]2(COC(=O)c3nc(C)c(C)nc3C)CC[C@]3(C)[C@H](CC[C@@H]4[C@@]5(C)CC[C@H](OC(=O)[C@@H]6CCCN6)C(C)(C)[C@@H]5CC[C@]43C)[C@@H]12	688.01	'='	14980	nM	4.82	0	14980
COc1cc(-c2ncoc2-c2ccc(OC)c3c2ncn3CCCO)cc(OC)c1OC	439.47	'='	2220	nM	5.65	1	2220
COc1cc2c(Oc3ccc(NC(=O)c4nccc(-c5ccccc5)n4)cc3F)ccnc2cc1OCCCN1CCOCC1	609.66	'='	150	nM	6.82	1	150
COc1cc2c(Oc3ccc(NC(=O)c4nccc(-c5ccc(F)cc5F)n4)cc3F)ccnc2cc1OCCCN1CCCCC1	643.67	'='	400	nM	6.4	1	400
COc1cc(-c2ncn(C)c2-c2ccc(N(C)C)cc2)cc(Br)c1OC.Cl	452.78	'='	4.3	nM	8.37	1	4.3
COc1ccc(-c2c(-c3cc(Br)c(OC)c(OC)c3)ncn2C)cc1N.Cl.Cl	491.21	'='	0.02	nM	10.7	1	0.02
COc1ccc(-c2c(-c3cc(Cl)c(OC)c(OC)c3)ncn2C)cc1F.Cl	413.28	'='	530	nM	6.28	1	530
COc1cc2c(Oc3ccc(NC(=O)c4cc(-c5ccc(C)cc5)ccn4)cc3F)ccnc2cc1OCCCN1CCCCC1	620.72	'='	340	nM	6.47	1	340
CC(C)(C)c1cc(/C=N/NC(=O)c2ccccc2O)c(O)c(C(C)(C)C)c1	368.48	'='	90	nM	7.05	1	90
COc1cc2c(Oc3ccc(NC(=O)c4c(C)n(-c5ccc(C)cc5)c(=O)n4C)cc3F)ccnc2cc1OCCCN1CCN(C)CC1	668.77	'='	490	nM	6.31	1	490
COc1cc2c(Oc3ccc(NC(=O)c4c(C)n(-c5ccc(F)cc5)c(=O)n4C)cc3F)ccnc2cc1OCCCN1CCC(C)CC1	671.75	'='	240	nM	6.62	1	240
COc1cc2c(Oc3ccc(NC(=O)c4c(C)n(-c5ccc(F)c(Cl)c5)c(=O)n4C)cc3F)ccnc2cc1OCCCN1CCN(C)CC1	707.18	'='	140	nM	6.85	1	140
COc1cc2c(Oc3ccc(NC(=O)c4c(C)n(-c5ccc(C(F)(F)F)cc5)c(=O)n4C)cc3F)ccnc2cc1OCCCN1CCC(C)CC1	721.75	'='	360	nM	6.44	1	360
COc1cc2c(Oc3ccc(NC(=O)c4c(C)n(-c5ccccc5Cl)c(=O)n4C)cc3F)ccnc2cc1OCCCN1CCC(C)CC1	688.2	'='	150	nM	6.82	1	150
NCCCCNCCCNC1=CC(=O)c2cc3ccccc3cc2C1=O	351.45	'='	25800	nM	4.59	0	25800
CCCCCCCCCCCCCCCCCC(=O)OC[C@H](COP(=O)([O-])OC[C@@H](O)CO)OC(=O)CCCCCOC(=O)/C=C(C)/C=C/C=C(C)/C=C/C1=C(C)CCCC1(C)C.[Na+]	931.17	'='	6000	nM	5.22	1	6000
CN(C)CCN1C(=O)CCC(N2C(=O)c3cccc4cc([N+](=O)[O-])cc(c34)C2=O)C1=O	424.41	'>'	50000	nM		0	50000
CCN(CC)CCNCc1nccc2c3ccccc3n(CCCc3ccccc3)c12.Cl	451.06	'='	16300	nM	4.79	0	16300
CCN(CC)CCCCNCc1nccc2c3ccccc3n(CC(C)C)c12.Cl	417.04	'='	19500	nM	4.71	0	19500
CCN(CC)CCCCNCc1nccc2c3ccccc3n(Cc3ccccc3)c12.Cl	451.06	'='	12300	nM	4.91	0	12300
CN(C)CCCNCc1nccc2c3ccccc3n(CCCc3ccccc3)c12.Cl	437.03	'='	3900	nM	5.41	1	3900
COc1cc2c(-c3cc(-c4cccc(Cl)c4Cl)c(C#N)c(N)n3)c[nH]c2c(OC)c1OC	469.33	'='	190	nM	6.72	1	190
COc1cc(-c2cc(-c3cn(C)c4ccc(F)cc34)nc(N)c2C#N)cc(OC)c1OC	432.46	'='	1140	nM	5.94	1	1140
c1ccc2c(c1)c(NCCCCN1CCCCC1)cc1c3ccccc3c(NCCCCN3CCCCC3)cc21	536.81	'='	1200	nM	5.92	1	1200
COc1ccc(/C=C/c2nccc3c4ccccc4n(CCCc4ccccc4)c23)cc1	418.54	'>'	200000	nM		0	200000
CCCCCCCCCCCCCCCCCC(=O)Oc1c(OC)cc2ccnc3c2c1N(C)C=C3	494.72	'='	21	ug.mL-1		0	42448.25
CN(C)CCN1C(=O)CCC(N2C(=O)c3ccccc3C2=O)C1=O	329.36	'>'	50000	nM		0	50000
CCCC(=O)N[C@@H](C(C)C)[C@@H](CC(=O)O[C@@H]1COC(=O)c2csc(n2)[C@@H]([C@@](C)(O)CC)OC(=O)[C@@H](C)[C@H](CCCC(C)(Cl)Cl)OC(=O)c2csc1n2)OC(C)=O	864.86	'='	54	nM	7.27	1	54
COc1cc2c(cc1OC)C13C[C@@H](OC)C=C[C@@]14O[C@H]4C(=O)N3CCC2	357.41	'='	24.4	ug.mL-1		0	68268.93
C=C(C)[C@@H]1CC[C@]2(C(=O)OC(=O)[C@]34CC[C@@H](C(=C)C)[C@@H]3[C@H]3CC[C@@H]5[C@@]6(C)CC[C@H](OC(C)=O)C(C)(C)[C@@H]6CC[C@@]5(C)[C@]3(C)CC4)CC[C@]3(C)[C@H](CC[C@@H]4[C@@]5(C)CC[C@H](OC(C)=O)C(C)(C)[C@@H]5CC[C@]43C)[C@@H]12	979.48	'='	173000	nM		0	173000
O=C(CCl)Nc1ccc(SCC(=O)Nc2ccc(Cl)cn2)cc1	370.26	'='	8700	nM	5.06	1	8700
CCN(CC)Cc1ccc2[nH]c(-c3n[nH]cc3Nc3cc(Cl)nc(Sc4ccc(NC(=O)C5CC5)cc4)n3)nc2c1	588.14	'='	798	nM	6.1	1	798
Cc1ccc2[nH]c(-c3n[nH]cc3Nc3cc(Cl)nc(C)n3)nc2c1	339.79	'='	591	nM	6.23	1	591
O=C(CN1CCN(c2nnc(Cc3ccncc3)c3ccccc23)CC1)Nc1ccc(F)c(C(F)(F)F)c1	524.52	'='	1110	nM	5.96	1	1110
O=C(CN1CCN(c2nnc(Cc3ccncc3)c3ccccc23)CC1)Nc1c(F)cccc1F	474.52	'='	28690	nM	4.54	0	28690
COc1cccc2c1C(=O)c1c(O)c3c(c(O)c1C2=O)C[C@@](O)(C(=O)CO)C[C@@H]3O[C@H]1C[C@H](N)[C@H](O)[C@H](C)O1	543.53	'='	70	nM	7.16	1	70
CCOC(=O)CSc1nnc(CCCCc2nnc(SCC(=O)OCC)n2-c2cccc(C)c2)n1-c1cccc(C)c1	608.79	'='	25810	nM	4.59	0	25810
CC(C)Cn1c2ccccc2c2cc[n+](Cc3ccccc3)cc21.[Br-]	395.34	'='	87700	nM	4.06	0	87700
C=CCn1c2ccccc2c2cc[n+](Cc3ccccc3)cc21.[Br-]	379.3	'>'	100000	nM		0	100000
CC(C)n1c2ccccc2c2cc[n+](Cc3ccccc3)cc21.[Br-]	381.32	'>'	100000	nM		0	100000
CCN(CC)CCCNCc1cc2c3ccccc3n(C)c2cn1	324.47	'='	35700	nM	4.45	0	35700
O=c1cc2oc3ccc4ccccc4c3nc-2c2cccnc12	298.3	'='	2	nM	8.7	1	2
COc1cc(-c2nnc(NC(=O)CC3SC(=O)NC3=O)s2)cc(OC)c1OC	424.46	'='	35000	nM	4.46	0	35000
CCCCC/C=C/C=C1\C(=O)C=C[C@H]1C/C=C/CCCC(=O)O[C@H](COC(=O)CCCCCCCCCCCCCCCCC)COP(=O)([O-])OC[C@@H](O)CO.[Na+]	833.03	'='	6400	nM	5.19	1	6400
COC(=O)/C=C/c1ccc2c(c1)C(=O)C(=O)N2CCOc1ccccc1	351.36	'='	200	nM	6.7	1	200
CC1(C)CC[C@]2(C(=O)NCCCOCCOCCOCCCN)CC[C@]3(C)C(=CC[C@@H]4[C@@]5(C)C[C@@H](O)[C@H](O)C(C)(C)[C@@H]5CC[C@]43C)[C@@H]2C1	675.01	'='	11780	nM	4.93	0	11780
CC(=O)O[C@H]1CC[C@@]2(C)[C@@H](CC[C@]3(C)[C@@H]2CC=C2[C@@H]4CC(C)(C)CC[C@]4(C(=O)O)CC[C@]23C)C1(C)C	498.75	'='	148480	nM		0	148480
COc1cccc(CNC(=O)[C@@H](Cc2ccc3c(c2)OCO3)[C@@H](CO)Cc2ccc3c(c2)OCO3)c1	491.54	'='	25500	nM	4.59	0	25500
Cl.O=C1/C(=C/c2ccc(O)cc2)CNC/C1=C\c1ccc(O)cc1	343.81	'='	6920	nM	5.16	1	6920
COc1cccc2c1C(=O)c1c(O)c3c(c(O)c1C2=O)C[C@@](O)(C(=O)CO)C[C@@H]3O[C@H]1C[C@H](N)[C@H](O)[C@H](C)O1	543.53	'='	680	nM	6.17	1	680
C=CC(=O)Nc1cccc(Nc2nc(N/N=C/c3cn(Cc4ccccc4)c4ccccc34)ncc2Cl)c1	522.01	'='	11030	nM	4.96	0	11030
COc1ccc(-c2nc(CN3CCN(Cc4cc5c6ccccc6n(Cc6ccccc6)c5c(-c5ccc(OC)cc5)n4)CC3)cc3c4ccccc4n(Cc4ccccc4)c23)cc1	839.06	'>'	100000	nM		0	100000
COc1cc(-c2nc(CN3CCN(Cc4cc5c6ccccc6n(CCCc6ccccc6)c5c(-c5cc(OC)c(OC)c(OC)c5)n4)CC3)cc3c4ccccc4n(CCCc4ccccc4)c23)cc(OC)c1OC	1015.27	'>'	100000	nM		0	100000
NCC(=O)Nc1ccc(-n2nc(C(F)(F)F)cc2-c2ccc3c(ccc4ccccc43)c2)cc1	460.46	'='	3.6	ug.mL-1		1	7818.27
COc1ccc(-c2oc3c(CC(=O)O)c(OC)ccc3c(=O)c2-c2ccccc2)cc1OC	446.46	'='	794900	nM		0	794900
CCOC(=O)/C=C/c1ccc2c(c1)C(=O)C(=O)N2Cc1ccc(OC)cc1	365.39	'='	60	nM	7.22	1	60
Cc1ccc(-c2ccc(-c3cc(C(F)(F)F)nn3-c3ccc(NS(N)(=O)=O)cc3)cc2)cc1	472.49	'='	9	ug.mL-1		0	19048.02
COc1cc(C(=O)c2sc(-c3ccc(C)cc3)nc2N)cc(OC)c1OC	384.46	'='	53.1	nM	7.28	1	53.1
CCc1ccc(-c2nc(N)c(C(=O)c3cc(OC)c(OC)c(OC)c3)s2)cc1	398.48	'='	1018	nM	5.99	1	1018
CCn1c(Cl)c(Cl)c2cc(-c3c(-c4cc(Br)c(OC)c(OC)c4)ncn3C)ccc21.Cl	545.69	'>'	1000	nM		0	1000
COc1cc(-c2ncn(C)c2-c2ccc3c(c2)c(Cl)c(Cl)n3C)cc(Br)c1OC.Cl	531.67	'='	223	nM	6.65	1	223
COc1cccc2c1C(=O)c1c(O)c3c(c(O)c1C2=O)C[C@@](O)(C(=O)CO)C[C@@H]3O[C@H]1C[C@H](N)[C@H](O)[C@H](C)O1	543.53	'='	19300	nM	4.71	0	19300
CCOC(=O)CC1(c2ccccc2)Nn2c(nnc2-c2cc(OC)c(OC)c(OC)c2)S1	456.52	'>'	200000	nM		0	200000
COc1ccc(C2(CC(=O)c3ccc(C)cc3)Nn3c(nnc3-c3cc(OC)c(OC)c(OC)c3)S2)c(OC)c1	562.65	'='	66810	nM	4.17	0	66810
COc1ccc(/C=N/NC(=O)Nc2ccc(Oc3ccnc4cc(OCCCN5CCCC5)c(OC)cc34)c(F)c2)cc1	587.65	'='	690	nM	6.16	1	690
COc1cc2c(Oc3ccc(NC(=O)N/N=C/c4ccc(Cl)cc4Cl)cc3F)ccnc2cc1OCCCN1CCCCC1	640.54	'='	370	nM	6.43	1	370
COc1cc2c(Oc3ccc(NC(=O)N/N=C/c4ccc(F)cc4Cl)cc3F)ccnc2cc1OCCCN1CCC(C)CC1	638.12	'='	440	nM	6.36	1	440
COc1cc2c(Oc3ccc(/C=N/NC(=O)Nc4ccc(F)c(F)c4)cc3F)ccnc2cc1OCCCN1CCCCC1	607.63	'='	490	nM	6.31	1	490
C=C(c1ccc(OC)c(/C=C2/C(=O)Nc3ccc(OC)cc32)c1)c1cc(OC)c(OC)c(OC)c1	473.53	'='	107	nM	6.97	1	107
CCN(CC)Cc1ccc2[nH]c(-c3n[nH]cc3Nc3cc(Cl)nc(S(C)(=O)=O)n3)nc2c1	474.98	'='	789	nM	6.1	1	789
CSc1nc(Cl)cc(Nc2c[nH]nc2-c2nc3cc(C)ccc3[nH]2)n1	371.86	'='	656	nM	6.18	1	656
O=C(Nc1ccc(Sc2nc(Cl)cc(Nc3c[nH]nc3-c3nc4cc(CN5CCCCC5)ccc4[nH]3)n2)cc1)C1CC1	600.15	'='	1299	nM	5.89	1	1299
Cc1nc(Cl)cc(Nc2c[nH]nc2-c2nc3cc(CN4CCOCC4)ccc3[nH]2)n1	424.9	'='	352	nM	6.45	1	352
CC(CCC(C)C1CCC2C3CC4OC45CC(O)CCC5(C)C3CCC12C)C1CC1C	428.7	'='	69900	nM	4.16	0	69900
C[C@@]1(O)[C@@H]2C(=C[C@H]1O)C=CO[C@H]2O[C@@H]1O[C@H](CO)[C@@H](O)[C@H](O)[C@H]1O	346.33	'>'	10000	nM		0	10000
CCc1ccc(-c2nnnn2-c2cc(OC)c(OC)c(OC)c2)cc1	340.38	'='	182	nM	6.74	1	182
COc1ccc(-c2nnnn2-c2cc(OC)c(OC)c(OC)c2)cc1Cl	376.8	'='	35.9	nM	7.45	1	35.9
COc1ccc(-c2nnnn2-c2cc(OC)c(OC)c(OC)c2)cc1C	356.38	'='	5.6	nM	8.25	1	5.6
OC[C@H]1O[C@@H](O[C@@H]2OC=C[C@H]3[C@H](O)[C@@H]4O[C@]4(CO)[C@@H]23)[C@H](O)[C@@H](O)[C@@H]1O	362.33	'>'	10000	nM		0	10000
CN(C)C/C=C/C(=O)Nc1cccc(Nc2nc(N/N=C/c3ccc(F)cc3F)ncc2Cl)c1	485.93	'='	2920	nM	5.54	1	2920
COc1cc2c(Oc3ccc(NC(=O)c4nn(-c5ccccc5OC(F)(F)F)c5ccccc5c4=O)cc3F)ccnc2cc1OCCCN1CCOCC1	759.71	'='	1120	nM	5.95	1	1120
COc1cc2ccc1Oc1cc(ccc1O)CCC(=O)CCCC2	326.39	'='	5.3	ug.mL-1		0	16238.24
COc1cc(CC/C=C/C(=O)CCc2ccc(O)cc2)ccc1O	326.39	'='	8.2	ug.mL-1		0	25123.32
C=C1C(=O)O[C@H]2[C@H]1C[C@H](OC(=O)C(C)(O)CC)/C(C)=C/CC[C@@]1(C)O[C@H]21	364.44	'='	11.7	ug.mL-1		0	32104.05
C=C1C(=O)O[C@H]2[C@H]1C[C@H](OC(=O)CC(C)(C)O)/C(C)=C/CC[C@@]1(C)O[C@H]21	364.44	'='	17.5	ug.mL-1		0	48018.88
C=C(C)[C@@H]1CC[C@]2(C(=O)OC)CC[C@]3(C)[C@H](CC[C@@H]4[C@@]5(C)C=C(O)C(=O)C(C)(C)[C@@H]5CC[C@]43C)[C@@H]12	482.71	'='	6000	nM	5.22	1	6000
C=C(C)[C@@H]1CC[C@]2(C(=O)OC(C)=O)CC[C@]3(C)[C@H](CC[C@@H]4[C@@]5(C)CC[C@H](OC(C)=O)C(C)(C)[C@@H]5CC[C@]43C)[C@@H]12	540.79	'='	110000	nM		0	110000
CCN(CC)CCNCc1cc2c3ccccc3n(Cc3ccccc3)c2cn1	386.54	'='	5200	nM	5.28	1	5200
CCN(CC)CCNCc1cc2c3ccccc3n(Cc3cccc(Cl)c3)c2cn1	420.99	'='	19700	nM	4.71	0	19700
CCCCn1c2ccccc2c2cc(CNCCCN(CC)CC)nc(-c3cc(OC)c(OC)c(OC)c3)c21	532.73	'='	14000	nM	4.85	0	14000
CC(C)(O)[C@@H]1CC[C@@]2(C)CCC[C@@](C)(O)[C@@H]2C1	240.39	'='	12.9	ug.mL-1		0	53662.80
C=C(C)[C@@H]1CC[C@]2(C(=O)O)CC[C@]3(C)[C@H](CC[C@@H]4[C@@]5(C)Cc6nccnc6C(C)(C)[C@@H]5CC[C@]43C)[C@@H]12	490.73	'='	16000	nM	4.8	0	16000
CC(=O)O[C@@H]1C[C@@]23C[C@@]24CC[C@H](O)C(C)(C)[C@@H]4CC[C@H]3[C@]2(C)C[C@@H]3O[C@@]4(CC[C@@]5(C)O[C@@H]45)C[C@@H](C)[C@@H]3[C@@]12C	526.76	'='	35360	nM	4.45	0	35360
CC[C@]1(O)C[C@H]2CN(CCc3c([nH]c4ccccc34)[C@@](C(=O)OC)(c3cc4c(cc3OC)N(C=O)[C@H]3[C@@](O)(C(=O)OC)[C@H](OC(C)=O)[C@]5(CC)C=CCN6CC[C@]43[C@@H]65)C2)C1	824.97	'='	10	nM	8	1	10
Cc1cccc(-c2cc(O)c3c(ccc4[nH]ccc43)n2)c1	274.32	'='	8000	nM	5.1	1	8000
COc1ccc(-c2nn(-c3ccccc3)cc2C(=O)c2cn(Cc3ccc(OC)c(OC)c3)nn2)cc1	495.54	'='	1780	nM	5.75	1	1780
COC(=O)[C@]12CC[C@@H](C)[C@H](C)[C@H]1C1=CC(=O)[C@@H]3[C@@]4(C)C(C#N)=C[C@@](C)(COS(C)(=O)=O)[C@@H]4CC[C@@]3(C)[C@]1(C)CC2	571.78	'='	9770	nM	5.01	1	9770
C[C@@H]1[C@H]2C3=CC[C@@H]4[C@@]5(C)C[C@@H](O)[C@H](O)[C@@](C)(CO)[C@@H]5CC[C@@]4(C)[C@]3(C)CC[C@@]2(C(=O)O)CC[C@H]1C	488.71	'='	64330	nM	4.19	0	64330
Oc1cccc(/C=N/Nc2nc(NCCCN3CCOCC3)c3ccccc3n2)c1	406.49	'='	6320	nM	5.2	1	6320
CN1CCC(Nc2nc(N/N=C/c3ccc(F)cc3Cl)nc3ccccc23)CC1	412.9	'='	270	nM	6.57	1	270
Fc1ccc(Cn2ccnc2/C=N/Nc2nc(NCCCN3CCOCC3)c3ccccc3n2)cc1	488.57	'='	930	nM	6.03	1	930
Clc1cccc(Cn2ccnc2/C=N/Nc2nc(NCCCN3CCOCC3)c3ccccc3n2)c1Cl	539.47	'='	720	nM	6.14	1	720
CC1(C)Cc2c(OCc3ccccc3)ccc(C(=O)/C=C/c3cn(-c4ccccc4)nc3-c3ccc([N+](=O)[O-])cc3)c2O1	571.63	'>'	100000	nM		0	100000
CNC(=S)N/N=C/c1ccc(C(F)(F)F)cc1	261.27	'='	5060	nM	5.3	1	5060
FC(F)(F)c1ccc(/C=N/Nc2nc(-c3ccc(Cl)cc3Cl)cs2)cc1	416.25	'='	11150	nM	4.95	0	11150
C[C@]12CC[C@H]3[C@@H](CCC4=C(O)C(=O)CC[C@@]43C)[C@@H]1CCC2=O	302.41	'>'	100000	nM		0	100000
ClC/C=C/C[N+]12CN3CN(CN(C3)C1)C2.[Cl-]	265.19	'='	3080	nM	5.51	1	3080
COc1c(O)cc2oc3c4c(cc(O)c3c(=O)c2c1C/C=C(\C)CC=C(C)C)OC(C)(C)C=C4	462.54	'>'	10000	nM		0	10000
COc1c(O)cc2oc3c(CC=C(C)C)c(O)cc(O)c3c(=O)c2c1CC=C(C)C	410.47	'>'	10000	nM		0	10000
C=C1CCCC(C)(C)C1Cc1c(OC)c(O)cc2oc3cc(O)cc(O)c3c(=O)c12	410.47	'>'	10000	nM		0	10000
COc1c(O)cc2oc3cc(O)cc(O)c3c(=O)c2c1CC1=C(C)CCCC1(C)C	410.47	'>'	10000	nM		0	10000
COc1c(O)cc2oc3cc(O)cc(O)c3c(=O)c2c1CCC1(C)CCCC(C)(C)O1	428.48	'>'	10000	nM		0	10000
CCS(=O)(=O)c1ccc(OC)c(Nc2ncc(-c3cc(-c4ccccn4)cc(-c4ccccn4)c3)o2)c1	512.59	'='	15170	nM	4.82	0	15170
COc1cc2c(cc1OC(C)=O)[C@H]1CCc3cc(OC)c(OC)c(OC)c3[C@@H](C2)N1Cc1ccccc1	503.6	'='	21700	nM	4.66	0	21700
CN(Cc1cnc2nc(N)nc(N)c2n1)c1ccc(C(=O)N[C@@H](CCC(=O)O)C(=O)O)cc1	454.45	'='	1400	nM	5.85	1	1400
Oc1ccc2c(c1)CCc1ccc(O)c(c1)Oc1ccc(cc1O)CCc1cccc(O)c1O2	456.49	'='	15940	nM	4.8	0	15940
[N-]=[N+]=NCCOCCOCCOCCO[Si]1(OCCOCCOCCOCCN=[N+]=[N-])n2c3c4ccccc4c2/N=C2\N=C(/N=c4/c5ccccc5/c(n41)=N/C1=N/C(=N\3)c3ccccc31)c1ccccc12	977.09	'='	6.3	nM	8.2	1	6.3
OCCOCCOCCO[Si]1(OCCOCCOCCO)n2c3c4ccccc4c2/N=C2\N=C(/N=c4/c5ccccc5/c(n41)=N/C1=N/C(=N\3)c3ccccc31)c1ccccc12	838.95	'='	0.3	nM	9.52	1	0.3
OCCOCCOCCOCCO[Si]1(OCCOCCOCCOCCO)n2c3c4ccccc4c2/N=C2\N=C(/N=c4/c5ccccc5/c(n41)=N/C1=N/C(=N\3)c3ccccc31)c1ccccc12	927.06	'='	0.2	nM	9.7	1	0.2
N#Cc1cccc(Cn2cc(/C=N/Nc3nc(N4CCOCC4)c4sccc4n3)c3ccccc32)c1	493.6	'='	4860	nM	5.31	1	4860
CC(C)(O)c1cc2nc(NN)nc(N3CCOCC3)c2s1	309.4	'='	56210	nM	4.25	0	56210
COc1ccc2c(c1)c(CC(=O)NCCN(C)C)c(C)n2S(=O)(=O)c1ccccc1	429.54	'='	7700	nM	5.11	1	7700
C/C=C/C(=O)O[C@@H]1CO[C@@H](O[C@H]2CC[C@]34C[C@]35CC[C@]3(C)[C@H]6[C@H](C)C[C@H]7O[C@@]6(C[C@@H]7C(C)(C)OC(C)=O)[C@H](O)[C@@]3(C)[C@@H]5CC[C@H]4C2(C)C)[C@H](O)[C@H]1O	728.96	'>'	100000	nM		0	100000
CC(=O)O[C@@H]1C[C@@]23C[C@@]24CC[C@H](O[C@@H]2OC[C@@H](O)[C@H](O)[C@H]2O)C(C)(C)[C@@H]4CC[C@H]3[C@]2(C)[C@@H](O)[C@@]34C[C@H](C(C)(C)OC(C)=O)[C@@H](C[C@@H](C)[C@@H]3[C@@]12C)O4	718.93	'>'	100000	nM		0	100000
CC(=O)O[C@@H]1C[C@@]23C[C@@]24CC[C@H](O[C@@H]2OC[C@@H](O)[C@H](O)[C@H]2O)C(C)(C)[C@@H]4CC[C@H]3[C@]2(C)C[C@@H]3OC(C(=O)C(C)C)=C[C@@H](C)[C@@H]3[C@@]12C	644.85	'='	49410	nM	4.31	0	49410
CC(=O)OC(C)(C)[C@H]1C[C@@]23O[C@@H]1C[C@@H](C)[C@@H]2[C@@]1(C)CC[C@@]24C[C@@]25CC[C@H](O)C(C)(C)[C@@H]5CC[C@H]4[C@]1(C)[C@H]3O	528.77	'>'	100000	nM		0	100000
C=C1CCC2[C@@](C)(C(=O)OCCCOC(=O)[C@@H]3C(C=O)=Cc4cc5c(cc4[C@H]3c3cc(OC)c(OC)c(OC)c3)OCO5)CCC[C@]2(C)[C@H]1CCc1ccc2c(OC(C)=O)ccc(OC(C)=O)c2c1	945.07	'='	1510	nM	5.82	1	1510
CC1(C)C=CC(=O)[C@](C)([C@@H]2CC[C@@](C)(Cl)[C@H](Br)C2)O1	349.7	'='	18900	nM	4.72	0	18900
COc1cc2c3c(c4cc(OC)c(OC)cc4c2cc1OC)C(c1cccc(Br)c1)CC(=O)N3	522.4	'>'	20000	nM		0	20000
COc1ccc(C2CC(=O)Nc3c2c2cc(OC)c(OC)cc2c2cc(OC)c(OC)cc32)cc1OC	503.55	'='	12210	nM	4.91	0	12210
CC[C@@]1(O)C(=O)OCc2c1cc1n(c2=O)Cc2c-1nc1cc3c(cc1c2CN1CCN(C)CC1)OCO3.O=C(O)C(F)(F)F	618.57	'='	2	nM	8.7	1	2
O=C1C=C(N2CCC(c3ccc(Cl)cc3)CC2)C(=O)c2c(O)cccc21	367.83	'='	6900	nM	5.16	1	6900
Cc1c2ccc(N(C)c3ccnc(Nc4ccc(C(=O)NCCCCCCCC(=O)Nc5ccccc5N)cc4)n3)cc2nn1C	619.77	'='	2960	nM	5.53	1	2960
O=C1C(c2ccccc2)Oc2ccccc2N1Cc1cn(Cc2ccccc2)nn1	396.45	'>'	100000	nM		0	100000
CN(C)Cc1cn2c(-c3c[nH]c4ccccc34)cc(-c3ccc(F)cc3F)c(C#N)c2n1	427.46	'='	60	nM	7.22	1	60
CCN(CC)Cc1cnc2c(C#N)c(-c3cc(OC)c(OC)c(OC)c3)cc(-c3ccc(F)cc3F)n12	506.55	'='	3510	nM	5.46	1	3510
C=C(COC)[C@@H]1CC[C@]2(C(=O)OC)CC[C@]3(C)[C@H](CC[C@@H]4[C@@]5(C)CC[C@H](OC(=O)n6cncc6C)C(C)(C)[C@@H]5CC[C@]43C)[C@@H]12	608.86	'='	12900	nM	4.89	0	12900
CO[C@H]1[C@@H](O)[C@H](C)O[C@@H](O[C@H]2CC[C@]3(C)[C@H]4CC[C@]5(C)[C@@H](C6=CC(=O)OC6)[C@@H](OC(C)=O)C[C@]5(O)[C@@H]4CC[C@@H]3C2)[C@@H]1OC(C)=O	634.76	'='	100	nM	7	1	100
COc1cccc2c1C(=O)c1c(O)c3c(c(O)c1C2=O)C[C@@](O)(/C(C)=N/OCC(=O)N[C@@H](CC(C)C)C(=O)N[C@@H](CCCNC(=N)N)C(=O)N[C@@H](CCCNC(=N)N)C(=O)N[C@@H](Cc1ccc(O)cc1)C(=O)N[C@H](C(=O)N[C@@H](Cc1cnc[nH]1)C(=O)N[C@@H](C)C(=O)NCC(=O)N[C@@H](Cc1ccc(O)cc1)C(=O)N[C@@H](C)C(=O)N[C@H](C(N)=O)[C@@H](C)O)C(C)C)C[C@@H]3O[C@H]1C[C@H](N)[C@H](O)[C@H](C)O1	1888.07	'>'	100000	nM		0	100000
COc1cc(/C=N/c2c(C)n(C)n(-c3ccccc3)c2=O)cc(OC)c1OC	381.43	'='	2.75423e+08	nM		0	2.75423e+08
CC(C)=CC[C@H](O)C1=CC(=O)c2c(O)ccc(O)c2C1=O	288.3	'='	4030	nM	5.39	1	4030
COc1ccc(O)c2c1C(=O)C=C([C@H](CC=C(C)C)OC(C)=O)C2=O	344.36	'='	620	nM	6.21	1	620
Sc1nnc(CSc2nnc(-c3ccccc3)n2-c2ccccc2)n1-c1ccccc1	442.57	'='	5490	nM	5.26	1	5490
Cc1nc(C)c(-c2ccnc(Nc3ccc(N(C)C)cc3)n2)s1	325.44	'='	128	nM	6.89	1	128
N[C@H]1CC[C@H](Nc2c(C(=O)NCc3ccc(F)cc3)nc(N3CCCCS3(=O)=O)c3cccnc23)CC1	526.64	'>'	10000	nM		0	10000
CN(C)CCn1cnnc1-c1cc(Oc2ccc(NC(=O)Nc3ccccc3C(F)(F)F)cc2F)ccn1	529.5	'='	5860	nM	5.23	1	5860
O=c1c2c(O)cc(OCC3CS3)cc2oc2ccc3ccccc3c12	350.39	'='	3580	nM	5.45	1	3580
O=c1c2ccc3ccccc3c2oc2cc(OCC3CO3)cc(O)c12	334.33	'='	18930	nM	4.72	0	18930
CC[C@@]1(O)C(=O)OCc2c1cc1n(c2=O)Cc2cc3ccccc3nc2-1	348.36	'='	850	nM	6.07	1	850
O=c1c2c(O)cc(OCC3CO3)cc2oc2ccc3ccccc3c12	334.33	'='	960	nM	6.02	1	960
CC(=O)Oc1ccccc1C(=O)O	180.16	'>'	50000	nM		0	50000
CC(=O)Oc1ccccc1C(=O)[Se]CCBr	350.07	'='	27700	nM	4.56	0	27700
OCC[n+]1ccc(-c2nc(-c3ccc(C(c4ccc(-c5nc(-c6cc[n+](CCO)cc6)c(C(F)(F)C(F)(F)F)o5)cc4)(C(F)(F)F)C(F)(F)F)cc3)oc2C(F)(F)C(F)(F)F)cc1.[I-].[I-]	1172.44	'='	7700	nM	5.11	1	7700
COc1ccc([C@@H]2CC(=O)c3c(O)cc(O[C@@H]4O[C@H](CO[C@@H]5O[C@@H](C)[C@H](O)[C@@H](O)[C@H]5O)[C@@H](O)[C@H](O)[C@H]4O)cc3O2)cc1O	610.57	'='	142000	nM		0	142000
C#CC(=O)N(c1cccc(C(F)(F)F)c1)C(C(=O)NC1CCCC1)c1cccc(OC)c1	444.45	'='	7200	nM	5.14	1	7200
CCCCCCCCCCCCCCCC(=O)OCC(CO[C@@H]1O[C@H](CO)[C@@H](O)[C@H](O)[C@H]1O)OC(=O)CCCCCCCCCCCCCCC	731.06	'='	0.21	ug.mL-1		1	287.25
COc1ccc(-c2nc(SCc3ccccc3)sc2-c2ccccc2)c(OC)c1OC	449.6	'='	46000	nM	4.34	0	46000
CC(=O)O[C@H]1CC[C@@]2(C)[C@@H](CC[C@]3(C)[C@@H]2CC=C2[C@@H]4[C@@H](C)[C@H](C)CC[C@]4(C(=O)OCCO)CC[C@]23C)C1(C)C	542.8	'='	23560	nM	4.63	0	23560
COc1cc(-c2cc(-c3c[nH]c4ccccc34)nc(N)c2C#N)cc(Br)c1OC	449.31	'='	0.76	nM	9.12	1	0.76
COc1cc(-c2cc(-c3c[nH]c4ccc(Cl)cc34)nc(N)c2C#N)cc(OC)c1OC	434.88	'='	69	nM	7.16	1	69
COc1cc(-c2cc(-c3c[nH]c4ccc(F)cc34)nc(N)c2C#N)cc(OC)c1OC	418.43	'='	1860	nM	5.73	1	1860
COc1ccc(-c2cc(-c3c[nH]c4cc(F)ccc34)nc(N)c2C#N)c(OC)c1OC	418.43	'='	760	nM	6.12	1	760
COc1cc(-c2cc(-c3cn(C)c4ccccc34)nc(N)c2C#N)cc(Br)c1OC	463.34	'='	0.65	nM	9.19	1	0.65
CCCCC/C=C\C/C=C\CCCCCCCCCc1cc(O)cc(O)c1	372.59	'='	48.28	ug.mL-1		0	129579.43
O=C1C=C(N2CCC(c3ccccc3)CC2)C(=O)c2c(O)cccc21	333.39	'='	5400	nM	5.27	1	5400
CCCCOc1ccc(O)c(C(=O)/C=C/c2ccc(C)s2)c1	316.42	'='	71400	nM	4.15	0	71400
NNc1nc(N2CCOCC2)c2sccc2n1	251.31	'='	23420	nM	4.63	0	23420
COc1cc(-c2nc(SC)[nH]c2-c2cccc(OC)c2OC)cc(OC)c1OC	416.5	'='	27510	nM	4.56	0	27510
COc1ccc(-c2[nH]c(SC)nc2-c2cc(OC)c(OC)c(OC)c2)cc1	386.47	'='	250	nM	6.6	1	250
COc1ccc(OC)c2c1C(=O)C=C([C@@H](CC=C(C)C)Oc1ccco1)C2=O	382.41	'='	18900	nM	4.72	0	18900
COc1ccc(OC)c2c1C(=O)C=C([C@@H](CC=C(C)C)OC1CCOC1)C2=O	386.44	'='	27900	nM	4.55	0	27900
COc1ccc(CCc2cccc3c2Nc2ccccc2S3(=O)=O)cc1	365.45	'='	870	nM	6.06	1	870
CCCCCCCCCCCCCCCCCCOC[C@H](COP(=O)(O)OC[C@@H](O)CO)OC(=O)CCCc1ccc(N(CCCl)CCCl)cc1	784.84	'='	10000	nM	5	0	10000
CCOC(=O)CSc1nnc(-c2cc(OC)c(OC)c(OC)c2)n1/N=C/c1ccc(OC)cc1OC	516.58	'>'	200000	nM		0	200000
COc1cc2c(Oc3ccc(NC(=O)c4nccc(-c5ccc(F)cc5F)n4)cc3F)ccnc2cc1OCCCN1CCOCC1	645.64	'='	2190	nM	5.66	1	2190
COc1ccc(-c2ccnc(C(=O)Nc3ccc(Oc4ccnc5cc(OCCCN6CCN(C)CC6)c(OC)cc45)c(F)c3)c2)c(OC)c1	681.76	'='	420	nM	6.38	1	420
O=C1NNC(=O)C2(CSC3=C2C(=O)c2ncccc2C3=O)N1	316.3	'='	1600	nM	5.8	1	1600
CCCCCc1ccc(N2C(=O)NC3(CSC4=C3C(=O)c3ncccc3C4=O)C2=O)cc1	447.52	'='	250	nM	6.6	1	250
CCOC(=O)N1CCN(/[N+]([O-])=N/Oc2cc(O/N=[N+](\[O-])N(C)C)c([N+](=O)[O-])cc2[N+](=O)[O-])CC1	487.39	'='	4500	nM	5.35	1	4500
CN(C)/[N+]([O-])=N/Oc1cc(O/N=[N+](\[O-])N2CCCC2CO)c([N+](=O)[O-])cc1[N+](=O)[O-]	430.33	'='	2400	nM	5.62	1	2400
CCc1ccc(N2C(=O)NC3(CSC4=C3C(=O)c3ncccc3C4=O)C2=O)cc1	405.44	'='	1	nM	9	1	1
CCN(CC)CCCCNCc1nccc2c3ccccc3n(Cc3ccc(F)cc3)c12.Cl	469.05	'='	18800	nM	4.73	0	18800
C[C@@H]1[C@H]2C3=CC[C@@H]4[C@@]5(C)CC[C@H](O)C(C)(C)[C@@H]5CC[C@@]4(C)[C@]3(C)CC[C@@]2(C(=O)NCCN)CC[C@H]1C	498.8	'='	14300	nM	4.84	0	14300
CC(=O)O[C@H]1C(=O)[C@]2(C)[C@@H](O)C[C@H]3OC[C@@]3(OC(C)=O)[C@H]2[C@H](OC(=O)c2ccccc2)[C@]2(O)C[C@H](OC(=O)[C@H](O)[C@@H](NC(=O)c3ccccc3)c3ccccc3)C(C)=C1C2(C)C	853.92	'<'	10000	nM		0	10000
O=C(O)c1ccc(CN2C(=O)S/C(=C\c3cccs3)C2=O)cc1	345.4	'='	88000	nM	4.06	0	88000
COc1ccc(/C=C2\SC(=O)N(Cc3ccc(C(=O)O)cc3)C2=O)cc1	369.4	'='	44000	nM	4.36	0	44000
COc1cccc(/C=C2\SC(=O)N(Cc3ccc(C(=O)O)cc3)C2=O)c1	369.4	'='	48000	nM	4.32	0	48000
O=C(O)c1ccc(CN2C(=O)S/C(=C\c3ccc(Br)cc3)C2=O)cc1	418.27	'='	30000	nM	4.52	0	30000
COC(=O)/C1=C/CC[C@]2(C)O[C@H]2CC/C(C)=C/[C@]2(C)OC(=O)C(C)=C2CC1	374.48	'>'	50	ug.mL-1		0	133518.48
O=c1c2ccc3ccccc3c2oc2cc(OCC3CS3)cc(O)c12	350.4	'>'	50000	nM		0	50000
COc1cc(/C=N/NC(=O)Cc2ccc(Oc3ccnc4cc(OCCCN5CCOCC5)c(OC)cc34)c(F)c2)ccc1O	618.66	'='	3940	nM	5.41	1	3940
COc1cc2c(Oc3ccc(CC(=O)N/N=C(/C)c4ccc(Cl)cc4)cc3F)ccnc2cc1OCCCN1CCCC1	605.11	'='	290	nM	6.54	1	290
O=C(N/N=C/c1cccc(Cl)c1Cl)Nc1ccc(-c2nc(N3CCOCC3)c3sccc3n2)cc1	527.44	'='	620	nM	6.21	1	620
CNC(=O)c1ccc(OC)c(O)c1-c1c(C(=O)NC)ccc(OC)c1OCC(=O)Nc1ccc(F)c(Cl)c1	545.95	'='	213700	nM		0	213700
C/C(=C/C[C@@]12OC(C)(C)[C@H]3C[C@@H](C=C4C(=O)c5c(O)c6c(c(CCC(C)(C)Cl)c5O[C@]431)O[C@]1(C)CCC(C3(C)CO3)C6C1)C2=O)C(=O)O	681.22	'='	1330	nM	5.88	1	1330
COc1cc(-c2ncn(C)c2-c2ccc3c(c2)c(Cl)cn3C)cc(I)c1OC.Cl	544.22	'='	35.1	nM	7.46	1	35.1
CCn1c(Cl)c(Cl)c2cc(-c3c(-c4cc(Br)c(OC)c(OC)c4)ncn3C)ccc21.Cl	545.69	'='	793	nM	6.1	1	793
CCn1cc(Cl)c2cc(-c3c(-c4cc(I)c(OC)c(OC)c4)ncn3C)ccc21.Cl	558.25	'='	178	nM	6.75	1	178
COC(=O)COc1cc(C(=O)C2=C(O)[C@]3(CC=C(C)C)C[C@@H](C/C=C(\C)CCC=C(C)C)[C@](C)(CCC=C(C)C)[C@](CC=C(C)C)(C2=O)C3=O)ccc1OCC(=O)O	801.03	'>'	20000	nM		0	20000
CC(=O)O[C@H]1C[C@@](C)(Cl)[C@H](Br)C[C@@H]1[C@]1(C)OC(C)(C)[C@@H](Br)C[C@@H]1OC(C)=O	532.7	'>'	100000	nM		0	100000
CC1(C)O[C@@](C)([C@@H]2CC[C@@](C)(Cl)[C@H](Br)C2)CC[C@H]1Br	416.63	'>'	100000	nM		0	100000
CCCCCCCCCCCCCCCCOP(=O)([O-])OCC[N+](C)(C)C	407.58	'='	48600	nM	4.31	0	48600
CC(=O)O[C@H]1[C@@H](OC(=O)c2ccccc2)C[C@@H](C)[C@]23OC(C)(C)[C@H](C[C@H](OC(=O)c4ccccc4)[C@]12COC(=O)c1ccccc1)[C@H]3OC(=O)c1ccccc1	760.84	'='	58	nM	7.24	1	58
CC[C@@]1(O)C(=O)OCc2c1cc1n(c2=O)Cc2cc3c4c(ccc3nc2-1)OCN(c1ccc(F)c(F)c1F)C4	535.48	'='	620	nM	6.21	1	620
CCOP(=O)(OCC)OCc1ccc(OC(C)=O)cc1	302.26	'='	820	nM	6.09	1	820
COc1ccc(OC)c2c1C(=O)C=C([C@@H](CC=C(C)C)OC(C)=O)C2=O	358.39	'='	20800	nM	4.68	0	20800
CCCCCCCCCCCCCCCCCC(=O)O	284.48	'>'	200000	nM		0	200000
CCCCCCCCCCCCCCCCCC(=O)OC[C@H](COP(=O)(O)OC[C@H](O)CO)OC(=O)CCCCCCCCCCCCCCCCC	779.09	'='	25000	nM	4.6	0	25000
COc1cc(-n2nnnc2-c2cccs2)cc(OC)c1OC	318.36	'>'	10000	nM		0	10000
O=c1c2cccnc2oc2cc(OCC3CS3)cc(OCC3CS3)c12	373.46	'>'	50000	nM		0	50000
O=c1c2ccccc2[nH]c2cc(OCC3CS3)cc(OCC3CS3)c12	371.48	'='	23190	nM	4.63	0	23190
CN(C)CCN1C(=O)CCC(N2C(=O)C(c3ccccc3)=C(c3ccccc3)C2=O)C1=O	431.49	'>'	50000	nM		0	50000
c1ccc(Nc2nc(Nc3ccc(-c4nc5ccccc5o4)cc3)nc(N3CCOCC3)n2)cc1	465.52	'='	270	nM	6.57	1	270
COc1ccc(OC)c2c1C(=O)C=C([C@@H](CC=C(C)C)OC(=O)/C=C/c1ccccc1)C2=O	446.5	'='	43100	nM	4.37	0	43100
COc1ccc(/C=C/O[C@H](CC=C(C)C)C2=CC(=O)c3c(OC)ccc(OC)c3C2=O)cc1OC	478.54	'='	31300	nM	4.5	0	31300
COc1ccc(OC)c2c1C(=O)C=C([C@@H](CC=C(C)C)Oc1cccnc1)C2=O	393.44	'='	23100	nM	4.64	0	23100
COc1ccc(OC)c2c1C(=O)C=C([C@H](O)CC=C(C)C)C2=O	316.35	'='	16900	nM	4.77	0	16900
CC(C)=CCC[C@]1(C)C=Cc2c(O)c3c(c(CC=C(C)C)c2O1)O[C@]12C(=C[C@@H]4C[C@H]1C(C)(C)O[C@@]2(C/C=C(/C)C(=O)O)C4=O)C3=O	628.76	'='	3520	nM	5.45	1	3520
COc1cc(CCc2cccc3c2Nc2ccccc2S3(=O)=O)cc(OC)c1OC	425.51	'>'	100000	nM		0	100000
COc1ccc(/C=C/C(=O)c2ccccc2)c(OC)c1	268.31	'='	130650	nM		0	130650
COc1ccc(/C=C/C(=O)c2ccc(N)cc2)c(Cl)c1	287.75	'='	55680	nM	4.25	0	55680
C/C=C(/C)C(=O)O[C@H]1[C@H](OC(C)=O)C(C)(C)C[C@H]2C3=CC[C@@H]4[C@@]5(C)CC[C@H](O[C@@H]6O[C@H](C(=O)O)[C@@H](O)[C@H](O)[C@H]6O[C@H]6O[C@H](C)[C@@H](O)[C@H](O)[C@@H]6O)C(C)(C)[C@@H]5CC[C@@]4(C)[C@]3(C)[C@@H](O)[C@@H](O)[C@]21CO	953.13	'='	40	ug.mL-1		0	41966.99
COC(=O)C(CC(C)C)NC(=O)Cn1c2ccccc2c2c3c(c4c5ccccc5[nH]c4c21)C(=O)N(C)C3=O	524.58	'>'	10000	nM		0	10000
COc1ccc(-c2nc3ccc(Br)cn3c2Nc2c(C)cccc2C)c(OC)c1	452.35	'='	21980	nM	4.66	0	21980
Cc1c2c(cc[n+]1Cc1ccccc1)c1ccc(OCC(C)C)cc1n2CC(C)C.[Br-]	481.48	'='	4200	nM	5.38	1	4200
CCc1ccc(-c2sc(N)nc2-c2cc(OC)c(OC)c(OC)c2)cc1	370.47	'='	54.1	nM	7.27	1	54.1
CCCCCCCCCCCCCCCCCc1cc(O)cc(O)c1	348.57	'='	31.15	ug.mL-1		0	89365.12
O=c1ccc2cc3ccoc3cc2o1	186.17	'='	41700	nM	4.38	0	41700
CC(C)=CC(=O)OC(C)(C)[C@@H]1Cc2cc3ccc(=O)oc3cc2O1	328.36	'='	5200	nM	5.28	1	5200
COc1cc2c(cc1OCc1ccccc1)N(C(=O)OCc1ccc(O[C@@H]3O[C@H](C(=O)O)[C@@H](O)[C@H](O)[C@H]3O)c([N+](=O)[O-])c1)C(O)[C@@H]1CCCN1C2=O	725.66	'='	5280000	nM		0	5280000
COc1cc2c(cc1OCCCCCOc1cc3c(cc1OC)C(=O)N1CCC[C@H]1C(O)N3C(=O)OCc1ccc(O[C@@H]3O[C@H](C(=O)O)[C@@H](O)[C@H](O)[C@H]3O)c([N+](=O)[O-])c1)NC(=O)[C@@H]1CCCN1C2=O	965.92	'='	2690000	nM		0	2690000
COc1ccc(C(=O)/C=C/c2ccc(-n3ccnc3)cc2)c2c1C=CC(C)(C)O2	386.45	'>'	6600	nM		0	6600
COc1ccccc1N1CCN(C2=CC(=O)c3cccc(O)c3C2=O)CC1	364.4	'='	2800	nM	5.55	1	2800
Cc1ccccc1N1CCN(C2=CC(=O)c3cccc(O)c3C2=O)CC1	348.4	'='	2800	nM	5.55	1	2800
COC(=O)[C@]12CCC(C)(C)C[C@H]1C1=CC[C@@H]3[C@@]4(C)Cc5c(-c6ccccc6)nc(=O)[nH]c5C(C)(C)[C@@H]4CC[C@@]3(C)[C@]1(C)CC2	596.86	'>'	100000	nM		0	100000
O=C1NC(=O)C2(CSC3=C2C(=O)c2ncccc2C3=O)N1	301.28	'='	180	nM	6.75	1	180
O=C1NNC(=O)C2(CSC3=C2C(=O)c2ncccc2C3=O)N1	316.3	'='	1600	nM	5.8	1	1600
COc1ccc(C(=O)/C=C/c2cc(Cl)ccc2O)c2c1C=CC(C)(C)O2	370.83	'='	4970	nM	5.3	1	4970
O=S(=O)(NCCC(c1ccccc1)c1ccccc1)c1ccc(Cl)cc1	385.92	'='	18830	nM	4.72	0	18830
Fc1ccc(Nc2nc(NCc3ccccc3)c3ccccc3n2)cc1	344.39	'='	2410	nM	5.62	1	2410
Cc1cccc(Nc2nc(NCc3ccco3)c3ccccc3n2)c1	330.39	'='	10060	nM	5	0	10060
CCOc1ccc2nc(NC(=O)COc3cc(/C=C/C(=O)c4cc(OC)c(OC)c(OC)c4)ccc3OC)sc2c1	578.64	'='	2400	nM	5.62	1	2400
CCCCn1c2ccccc2c2cc(CNCCCCN(CC)CC)ncc21	380.58	'='	27400	nM	4.56	0	27400
COc1ccc(/C=C/c2cccc(N)c2)cc1	225.29	'='	16.3	ug.mL-1		0	72351.19
Nc1ccc(/C=C/c2cccc(O)c2)cc1	211.26	'='	42	ug.mL-1		0	198807.16
COc1cccc(/C=C/c2cccc(O)c2)c1	226.28	'='	11.5	ug.mL-1		0	50821.99
Oc1cccc(/C=C/c2cccc(O)c2)c1	212.25	'='	25.9	ug.mL-1		0	122025.91
Oc1ccccc1/C=C/c1ccccc1O	212.25	'='	25	ug.mL-1		0	117785.63
COc1cc2ncnc(Nc3ccc(O)cc3)c2cc1OC.Cl	333.78	'='	92994	nM	4.03	0	92994
COc1ccc(/C=N/NC(=O)Cc2ccc(Oc3ccnc4cc(OCCCN5CCOCC5)c(OC)cc34)c(F)c2)cc1	602.66	'='	1720	nM	5.76	1	1720
CC1CCCCN1CCCOc1ccc2c(Nc3ccc(NC(=O)NC4CCCCC4)cc3)ncnc2c1	516.69	'='	1800	nM	5.75	1	1800
CC1CCN(CCCOc2ccc3c(Nc4ccc(NC(=O)NC5CCCCC5)cc4)ncnc3c2)CC1	516.69	'='	4100	nM	5.39	1	4100
CCN(CC)CCCOc1ccc2c(Nc3ccc(NC(=O)NC4CCCCC4)cc3)ncnc2c1	490.65	'='	6300	nM	5.2	1	6300
NC(=O)c1sc2c([N+](=O)[O-])cc(SC(F)(F)F)cc2[n+]1[O-]	339.28	'='	2800	nM	5.55	1	2800
O=C(N/N=C/c1ccc(O)c(Br)c1)Nc1ccc(-c2nc(N3CCOCC3)c3sccc3n2)cc1	553.44	'='	350	nM	6.46	1	350
CCN(CC)CCNc1nc(-c2ccc(NC(=O)N/N=C/c3cccc(Cl)c3Cl)cc2)nc2ccsc12	556.52	'='	1340	nM	5.87	1	1340
COC(=O)/C=C/c1ccc2c(c1)CC(=O)N2Cc1ccc(Br)cc1	386.25	'>'	10000	nM		0	10000
COC(=O)/C=C/c1ccc2c(c1)C(O)C(=O)N2Cc1ccc(OC)cc1	353.37	'='	320	nM	6.5	1	320
CCC1CC=CC(=O)O1	126.16	'>'	100	ug.mL-1		0	792644.26
C=CC(=O)Nc1cc(Nc2ncc3ncn(-c4ccccc4Br)c3n2)c(OC)cc1N(C)CCN(C)C	565.48	'='	16240	nM	4.79	0	16240
CCNC(=O)c1cc(Oc2ccc(NC(=O)c3cc4cccnc4n(-c4ccccc4F)c3=O)cc2)ccn1	523.52	'='	260	nM	6.58	1	260
CCCNC(=O)c1cc(Oc2ccc(NC(=O)c3cc4cccnc4n(-c4ccc(F)cc4)c3=O)cc2)ccn1	537.55	'='	84	nM	7.08	1	84
CCCNC(=O)c1cc(Oc2ccc(NC(=O)c3cc4cccnc4n(-c4ccc(Br)cc4F)c3=O)cc2)ccn1	616.45	'='	2160	nM	5.67	1	2160
CCCNC(=O)c1cc(Oc2ccc(NC(=O)c3cc4cccnc4n(-c4ccc(C(F)(F)F)cc4Cl)c3=O)cc2)ccn1	622	'='	1960	nM	5.71	1	1960
COc1cc2c(Oc3ccc(NC(=O)C4(C(=O)Nc5ccc(F)cc5)CC4)cc3F)ccnc2cc1OCCCN1CCOCC1	632.66	'='	290	nM	6.54	1	290
COc1cc2c3c(c4cc(OC)c(OC)cc4c2cc1OC)C(c1ccc(F)cc1)CC(=O)N3	461.49	'='	17400	nM	4.76	0	17400
COc1cc2c3c(c4cc(OC)c(OC)cc4c2cc1OC)C(c1ccc(O)c(O)c1)CC(=O)N3	475.5	'='	10300	nM	4.99	0	10300
COc1cc(C(=O)/C=C/c2ccc(OCCCC(=O)NCCCCN(CCCN)CCCCNCCCN)cc2)cc(OC)c1OC	655.88	'='	91700	nM	4.04	0	91700
COc1ccc(/C=C/C(=O)c2cc(OC)c(OC)c(OC)c2)cc1OCCCC(=O)NCCCCNCCCN	557.69	'>'	100000	nM		0	100000
S=C(N/N=C1\CC2(CCCCC2)Oc2c1ccc1ccccc21)N1CCOCC1	409.56	'='	9310	nM	5.03	1	9310
CC(C)(C)COC1OC(=O)C(Cl)=C1Cl	239.1	'='	7200	nM	5.14	1	7200
O=C(Cc1ccc(F)cc1)NCc1ccc(-c2nc(C(=O)N3CCCCC3)cs2)cc1	437.54	'='	52.04	ug.mL-1		0	118937.70
CC[C@@H](C(=O)[C@@H](C)[C@@H](O)[C@H](C)[C@@H]1O[C@@H]([C@@H](CC)C(=O)O)CC[C@@H]1C)[C@H]1O[C@]2(C=C[C@@H](O)[C@]3(CC[C@@](C)([C@H]4CC[C@](O)(CC)[C@H](C)O4)O3)O2)[C@H](C)C[C@@H]1C	751.01	'='	1430	nM	5.84	1	1430
CC[C@H]1C(=O)[C@@H](C)[C@@H](O)[C@H](C)[C@@H]2O[C@H](CC[C@@H]2C)[C@@H](CC)C(=O)OC/C=C/CCC(=O)O[C@@H]2CC[C@]3(O[C@H]1[C@@H](C)C[C@H]3C)O[C@@]21CC[C@@](C)([C@H]2CC[C@](O)(CC)[C@H](C)O2)O1	847.14	'='	7640	nM	5.12	1	7640
O=C(CCCCCCC(=O)Nc1ccccc1)NO	264.32	'='	1510	nM	5.82	1	1510
CCN(CC)CCCNCc1nccc2c3ccccc3n(CCCc3ccccc3)c12.Cl	465.09	'='	3700	nM	5.43	1	3700
Cc1c(/N=C/c2cccc(Cl)c2)c(=O)n(-c2ccccc2)n1C	325.8	'='	2.69153e+08	nM		0	2.69153e+08
Nc1ccn([C@@H]2O[C@H](CO)[C@@H](O)C2(F)F)c(=O)n1	263.2	'='	1530	nM	5.82	1	1530
COc1ccc2nc(-c3ccc(Cl)cc3)c3nc(C)n(-c4ccc(OC)c(OC)c4)c(=O)c3c2c1	487.94	'>'	100000	nM		0	100000
CC[C@H](C)[C@@H]1NC(=O)CNC(=O)c2csc(n2)[C@H](C(C)(C)O)OC(=O)C(C)(C)[C@H](CCCC(C)(Cl)Cl)OC(=O)c2csc1n2	691.7	'='	47	nM	7.33	1	47
O=C(CC1SC(=O)NC1=O)Nc1nnc(C(F)(F)F)s1	326.28	'='	50000	nM	4.3	0	50000
c1ccc([Se][Se]c2ccccn2)nc1	314.11	'='	30000	nM	4.52	0	30000
Oc1ccccc1[Se][Se]c1ccccc1O	344.13	'='	23000	nM	4.64	0	23000
OCc1ccccc1[Se][Se]c1ccccc1CO	372.18	'='	25000	nM	4.6	0	25000
NCCNc1nccc2c3ccccc3n(Cc3c(F)c(F)c(F)c(F)c3F)c12	406.36	'='	9900	nM	5	1	9900
COC(=O)CNC(=O)Cn1c2ccccc2c2c3c(c4c5ccccc5[nH]c4c21)C(=O)N(C)C3=O	468.47	'='	2880	nM	5.54	1	2880
CC(C)C(NC(=O)Cn1c2ccccc2c2c3c(c4c5ccccc5[nH]c4c21)C(=O)N(C)C3=O)C(=O)N1CCOCC1	565.63	'='	2660	nM	5.58	1	2660
O=C(Cc1cccc(Cl)c1)NCc1ccc(-c2nc(C(=O)N3CCCCC3)cs2)cc1	454	'='	64.33	ug.mL-1		0	141696.04
CCOc1ccc2c3cc[n+](Cc4ccccc4)c(C)c3n(CC)c2c1.[Br-]	425.37	'='	10200	nM	4.99	0	10200
CCn1c2cc(OCCCc3ccccc3)ccc2c2cc[n+](Cc3ccccc3)c(C)c21.[Br-]	515.5	'='	4200	nM	5.38	1	4200
CCCCCCCCCCCCCCCCCCOC[C@H](COP(=O)(O)OC[C@H](O)CO)OC(=O)CCCCCCCCCCCCCCCCC	765.11	'='	9000	nM	5.05	1	9000
CC(=O)O[C@@H](CC=C(C)C)C1=CC(=O)c2c(O)ccc(O)c2C1=O	330.34	'='	10460	nM	4.98	0	10460
COc1ccc(O)c2c1C(=O)C(CCC=C(C)C)=CC2=O	286.33	'='	5980	nM	5.22	1	5980
O=C(O)c1ccc(CN2C(=O)S/C(=C\c3cccnc3)C2=O)cc1	340.36	'='	90000	nM	4.05	0	90000
COc1ccc(-c2cc(-c3c[nH]c4ccccc34)nc(N)c2C#N)c(OC)c1OC	400.44	'='	190	nM	6.72	1	190
O=C1NC(c2c[nH]c3ccc(O)cc23)=C/C1=C1\C(=O)Nc2ccccc21	343.34	'>'	1500	nM		0	1500
COc1ccc(NC(=O)CN2CCN(c3nnc(Cc4ccccc4)c4ccccc34)CC2)cc1OC	497.6	'='	144800	nM		0	144800
O=C(CN1CCN(c2nnc(Cc3ccccc3)c3ccccc23)CC1)Nc1cccc(Br)c1	516.44	'='	13390	nM	4.87	0	13390
Br.C[C@@]1(O)CS[C@@H](n2ccc(N)nc2=O)[C@@H]1O	324.2	'='	2269000	nM		0	2269000
CCSc1nc(-c2cc(OC)c(OC)c(OC)c2)c(-c2ccc(OC)cc2)[nH]1	400.5	'='	360	nM	6.44	1	360
CS(=O)(=O)[O-].CS(=O)(=O)[O-].FC(F)(F)c1oc(-c2ccc(C(c3ccc(-c4nc(-c5cc[n+](CCCl)cc5)c(C(F)(F)F)o4)cc3)(C(F)(F)F)C(F)(F)F)cc2)nc1-c1cc[n+](CCCl)cc1	1045.7	'='	13750	nM	4.86	0	13750
COc1cccc2c1C(=O)c1c(O)c3c(c(O)c1C2=O)C[C@@](O)(C(=O)CO)C[C@@H]3O[C@H]1C[C@H](N)[C@H](O)[C@H](C)O1	543.53	'='	1000	nM	6	1	1000
COc1cc(Cc2c(-c3cccs3)[nH]c3ccccc23)cc(OC)c1OC	379.48	'='	1000	nM	6	1	1000
COc1ccc(-c2ocnc2-c2cc(N)c(OC)c(OC)c2)cc1N.Cl	377.83	'='	57	nM	7.24	1	57
c1coc(CNc2nc(NCCCN3CCOCC3)nc3ccccc23)c1	367.45	'='	23930	nM	4.62	0	23930
c1coc(CNc2nc(NCCCCN3CCOCC3)nc3ccccc23)c1	381.48	'='	1340	nM	5.87	1	1340
CCCCCNc1nc(NCc2ccco2)c2cc(F)ccc2n1	328.39	'='	4030	nM	5.39	1	4030
COc1cc(/C=C2\CCC/C(=C\c3ccc(O)c(OC)c3)C2=O)ccc1O	366.41	'='	3730	nM	5.43	1	3730
COc1ccc(/C=C/C(=O)/C=C/c2ccc(OC)cc2)cc1	294.35	'='	11310	nM	4.95	0	11310
Cl.O=C1/C(=C/c2ccc(Br)cc2)CNC/C1=C\c1ccc(Br)cc1	469.6	'='	4130	nM	5.38	1	4130
COc1ccc(/C=C2\COC/C(=C\c3ccc(OC)cc3)C2=O)cc1	336.39	'='	6050	nM	5.22	1	6050
CC(=O)O[C@H]1CC[C@@]2(C)[C@@H](CC[C@]3(C)[C@@H]2CC=C2[C@@H]4[C@@H](C)[C@H](C)CC[C@]4(C(=O)NCCN)CC[C@]23C)C1(C)C	540.83	'<'	10000	nM		0	10000
COc1cc2c(c(OC)c1OC)-c1c(OC(=O)C3CCCCC3)c(OC)cc3ccnc(c13)CC2	477.56	'='	990	nM	6	1	990
O=C1/C(=C/c2cccnc2)CCC/C1=C\c1cccnc1	276.34	'='	1990	nM	5.7	1	1990
COc1ccc(C(=O)/C=C/c2ccc(F)cc2)c2c1C=CC(C)(C)O2	338.38	'>'	10000	nM		0	10000
COc1ccc(-c2ccc(O)cc2)cc1	200.24	'>'	100	ug.mL-1		0	499400.72
COc1ccc(-c2ccc(N)cc2)c(OC)c1	229.28	'='	2.2	ug.mL-1		1	9595.25
COc1ccc(-c2ccccc2N)cc1OC	229.28	'='	15	ug.mL-1		0	65422.19
C=CCc1ccc(O)c(-c2ccc(O)c(CC=C)c2)c1	266.34	'='	6.1	ug.mL-1		0	22903.06
COc1cc2c(Oc3ccc(NC(=O)c4cn(-c5ccccc5)nn4)cc3F)ccnc2cc1OCCCN1CCC(C)CC1	610.69	'='	190	nM	6.72	1	190
CCOC(=O)N1CCN(/[N+]([O-])=N/Oc2cc(O/N=[N+](\[O-])N3CCN(C(=O)N(CC)CC)CC3)c([N+](=O)[O-])cc2[N+](=O)[O-])CC1	627.57	'='	2500	nM	5.6	1	2500
COc1cc(C(=O)c2ccn(-c3cccc(N)c3)c2)cc(OC)c1OC	352.39	'='	60	nM	7.22	1	60
CCCCc1ccc(Nc2nc(N)n(C(=O)c3cc(OC)c(OC)c(OC)c3)n2)cc1	425.49	'>'	10000	nM		0	10000
COc1cccc(Nc2nc(N)n(C(=O)c3cc(OC)c(OC)c(OC)c3)n2)c1	399.41	'='	700	nM	6.16	1	700
COc1cc(C(=O)n2nc(Nc3ccc4c(c3)OCO4)nc2N)cc(OC)c1OC	413.39	'='	60	nM	7.22	1	60
COC(=O)c1sc2cccc(C)c2c1Nc1cc(OC)c(OC)c(OC)c1	387.46	'='	1024	nM	5.99	1	1024
CCOC(=O)c1sc2c(OC)c(C)c(C)c(C)c2c1Nc1cc(OC)c(OC)c(OC)c1	459.56	'='	14.9	nM	7.83	1	14.9
CC(=O)O[C@H]1C(=O)[C@]2(C)[C@@H](O)C[C@H]3OC[C@@]3(OC(C)=O)[C@H]2[C@H](OC(=O)c2ccccc2)[C@]2(O)C[C@H](OC(=O)[C@H](O)[C@@H](NC(=O)c3ccccc3)c3ccccc3)C(C)=C1C2(C)C	853.92	'='	1.98	nM	8.7	1	1.98
COc1cc([C@@H]2c3cc4c(cc3[C@@H](O[C@@H]3O[C@@H]5CO[C@@H](C)O[C@H]5[C@H](O)[C@H]3O)[C@H]3COC(=O)[C@H]23)OCO4)cc(OC)c1O	588.56	'='	1870	nM	5.73	1	1870
C[C@@H]1O[C@@H](O[C@H]2[C@H](O[C@H]3CC[C@@]4(C)[C@@H](CC[C@]5(C)[C@@H]4CC=C4[C@@H]6CC(C)(C)CC[C@]6(C(=O)NCc6cn(-c7ccccc7)nn6)CC[C@]45C)C3(C)C)OC[C@H](O[C@@H]3O[C@H](CO)[C@@H](O)[C@H](O)[C@H]3O)[C@@H]2O)[C@H](O)[C@H](O)[C@H]1O	1053.3	'='	9300	nM	5.03	1	9300
COc1cc([C@@H]2c3cc4c(cc3[C@@H](O[C@@H]3O[C@@H]5CO[C@@H](C)O[C@H]5[C@H](O)[C@H]3O)[C@H]3COC(=O)[C@H]23)OCO4)cc(OC)c1O	588.56	'='	21450	nM	4.67	0	21450
CC[C@@]1(OC(=O)C(NC(=O)[C@H](CCCCN)/N=C(\S)Nc2ccc(O[C@H]3O[C@@H](C)[C@@H](O)[C@@H](OC)[C@@H]3O)cc2)C(C)C)C(=O)OCc2c1cc1n(c2=O)Cc2cc3ccccc3nc2-1	887.02	'='	150	nM	6.82	1	150
COc1cccc2c1C(=O)c1c(O)c3c(c(O)c1C2=O)C[C@@](O)(C(=O)CO)C[C@@H]3O[C@H]1C[C@H](N)[C@H](O)[C@H](C)O1.Cl	579.99	'='	1760	nM	5.75	1	1760
COc1ccc2c(=O)c(-c3ccc(F)cc3)c(-c3ccc(S(C)(=O)=O)cc3)oc2c1CC(=O)O	482.49	'='	683400	nM		0	683400
COc1ccc(-c2oc3c(CC(=O)O)c(OC)ccc3c(=O)c2-c2ccc(F)cc2)cc1	434.42	'='	143700	nM		0	143700
COc1ccc(-c2c(-c3ccccc3)oc3c(CC(=O)O)c(OC)ccc3c2=O)cc1OC	446.46	'='	341300	nM		0	341300
COc1ccc2c(=O)c(-c3ccccc3)c(-c3ccccc3)oc2c1CC(=O)O	386.4	'='	371200	nM		0	371200
COc1cc2c(Oc3ccc(N/C=C4\C(=O)NC(=O)N(c5ccc(F)cc5)C4=O)cc3F)ccnc2cc1OCCCN1CCOCC1	659.65	'='	240	nM	6.62	1	240
COc1cc2c(Oc3ccc(N/C=C4\C(=O)NC(=O)N(c5ccccc5)C4=O)cc3F)ccnc2cc1OCCCN1CCC(C)CC1	653.71	'='	280	nM	6.55	1	280
COC(=O)/C=C/c1ccc2c(c1)C(=O)C(=O)N2Cc1ccc(F)cc1	339.32	'='	60	nM	7.22	1	60
CNCc1cn2c(-c3c[nH]c4ccccc34)cc(-c3ccc(F)cc3Cl)c(C#N)c2n1	429.89	'='	120	nM	6.92	1	120
N#Cc1c(-c2ccc(F)cc2F)cc(-c2c[nH]c3ccccc23)n2cc(CNC3CC3)nc12	439.47	'='	40	nM	7.4	1	40
CCNCc1cn2c(-c3c[nH]c4ccccc34)cc(-c3ccc(F)cc3F)c(C#N)c2n1	427.46	'='	50	nM	7.3	1	50
COc1ccc(-c2cc(-c3ccc(F)cc3F)n3c(CN4CCOCC4)cnc3c2C#N)c(OC)c1OC	520.54	'='	470	nM	6.33	1	470
COc1ccc(-c2cc(-c3ccc(F)cc3F)n3c(CN4CCCC4)cnc3c2C#N)c(OC)c1OC	504.54	'='	1340	nM	5.87	1	1340
CCN(CC)Cc1cnc2c(C#N)c(-c3ccc(OC)c(OC)c3OC)cc(-c3ccc(F)cc3F)n12	506.55	'='	210	nM	6.68	1	210
C/C1=C/C(=O)O[C@@H]2C[C@@H](CC[C@H](C)/C=C\C=C\CC1)O[C@@](O)([C@@H]1CSC(=O)N1)C2	421.56	'='	0.06	ug.mL-1		1	142.33
COc1ccc(-c2nc(SC)[nH]c2-c2ccc(OC)c(OC)c2)cc1OC	386.47	'='	24130	nM	4.62	0	24130
COc1ccccc1-c1[nH]c(SC)nc1-c1cc(OC)c(OC)c(OC)c1	386.47	'='	21730	nM	4.66	0	21730
CCSc1nc(-c2ccc(OC)c(OC)c2)c(-c2ccc(OC)c(OC)c2)[nH]1	400.5	'='	21170	nM	4.67	0	21170
C=C(C)[C@@H]1CC[C@]2(C(=O)O)CC[C@]3(C)[C@H](CC[C@@H]4[C@@]5(C)C=C(OC(C)=O)C(=O)C(C)(C)[C@@H]5CC[C@]43C)[C@@H]12	510.72	'='	7000	nM	5.16	1	7000
COc1cc(C(CC=C(C)C)SC(=O)C(C)C)c(OC)c2c1C(=O)C=CC2=O	402.51	'='	23900	nM	4.62	0	23900
COc1ccc(/C=C\c2cc(OC)c(OC)c(OC)c2)cc1NC(=O)Oc1cc(C)cc(C)c1	463.53	'='	260	nM	6.58	1	260
COc1ccc(/C=C\c2cc(OC)c(OC)c(OC)c2)cc1NC(=O)Oc1ccc(C)c(Cl)c1	483.95	'='	23	nM	7.64	1	23
COc1ccc2c(c1)c(CC(=O)NCCN(C)C)c(C)n2C(=O)c1ccc(Br)cc1	472.38	'='	13500	nM	4.87	0	13500
CC1=C(CC(=O)NCCC(C)C)c2cc(F)ccc2/C1=C\c1ccc([S+](C)[O-])cc1	425.57	'='	1426000	nM		0	1426000
CCCCCCCCNC(=O)CC1=C(C)/C(=C/c2ccc([S+](C)[O-])cc2)c2ccc(F)cc21	467.65	'='	307000	nM		0	307000
CN1[C@@H]2c3[nH]c4ccccc4c3C[C@H]1[C@H](C#N)N1[C@@H](CNC(=O)c3cccc(C(F)(F)F)c3)c3[nH]c4ccccc4c3C[C@@H]21	594.64	'='	140	nM	6.85	1	140
Oc1ccc2cc1Oc1ccc(cc1)CCc1cc(O)c(c(O)c1)Oc1cccc(c1)CC2	440.5	'='	20110	nM	4.7	0	20110
Oc1cc2ccc1Oc1ccc(cc1)CCc1cccc(O)c1Oc1cccc(c1)CC2	424.5	'='	11590	nM	4.94	0	11590
COc1cccc2c1C(=O)c1c(O)c3c(c(O)c1C2=O)C[C@@](O)(C(=O)CO)C[C@@H]3O[C@H]1C[C@H](N)[C@H](O)[C@H](C)O1	543.53	'='	350	nM	6.46	1	350
C=C1C(=O)O[C@H]2[C@H]1C[C@H](OC(=O)C(C)C(C)O)/C(C)=C/CC[C@@]1(C)O[C@H]21	364.44	'='	11.7	ug.mL-1		0	32104.05
CC[C@@]1(O)C(=O)OCc2c1cc1n(c2=O)Cc2cc3ccccc3nc2-1	348.36	'='	46	nM	7.34	1	46
COc1ccc(-c2cc(-c3c[nH]c4ccc(Cl)cc34)nc(N)c2C#N)c(OC)c1OC	434.88	'='	0.56	nM	9.25	1	0.56
COc1cc2c(-c3cc(-c4ccc(F)cc4F)c(C#N)c(N)n3)cn(C)c2c(OC)c1OC	450.45	'='	10200	nM	4.99	0	10200
COc1cc2c(-c3cc(-c4ccc(F)c(F)c4)c(C#N)c(N)n3)cn(C)c2c(OC)c1OC	450.45	'='	21980	nM	4.66	0	21980
COc1cc(C2C(C#N)=C(N)Oc3cc(N(C)C)ccc32)cc(Br)c1OC	430.3	'='	700	nM	6.16	1	700
O=C1C[C@H]2S[C@H]3C[C@]2(C=C1Br)C1=C(N3)C(=O)c2[nH]cc3c2C1=NCC3	416.3	'='	0.01	ug.mL-1		1	24.02
CC1=CC(=O)[C@]2(C)CC[C@H]([C@H](C)CC(=O)CC(C)C)[C@H]2CC1	304.47	'='	6	ug.mL-1		0	19706.38
C[C@]1(CO)C(=O)[C@H](O)C[C@@]2(C)[C@H]1CC[C@@]1(C)c3cocc3CC[C@@H]12	332.44	'='	6.5	ug.mL-1		0	19552.40
C[C@]12CC[C@H]3[C@@H](CC=C4C[C@@H](O)CC[C@@]43C)[C@@H]1CC[C@@H]2C(=O)C#Cc1ccccc1C(F)(F)F	470.58	'='	9870	nM	5.01	1	9870
CCOC(=O)C1=C(C)NC(=S)NC1c1ccc(OCCCCOc2ccc(C3NC(=S)NC(C)=C3C(=O)OCC)cc2OC)c(OC)c1	698.86	'>'	200	ug.mL-1		0	286180.35
COC(=O)[C@@H]1CCCN1C(=O)C1=C(C)NC(=S)NC1c1cccc(OCCCOc2cccc(C3NC(=S)NC(C)=C3C(=O)N3CCC[C@H]3C(=O)OC)c2)c1	790.96	'>'	200	ug.mL-1		0	252857.29
O=C1C=CC(=O)c2c(O)cccc21	174.16	'>'	100000	nM		0	100000
C=CCc1ccc2c(c1O)C(=O)C=CC2=O	214.22	'>'	100000	nM		0	100000
COc1ccc(/C=C\c2cc(OC)c(OC)c(OC)c2)cc1OCCCCCCCCCCc1cn(CCCCC[C@@H]2CC=CC(=O)O2)nn1	689.89	'='	9000	nM	5.05	1	9000
COc1cc2c(c(OC)c1OC)-c1ccc(OC)c(=O)cc1[C@@H](NC(=O)CCCCCCCCCCCCCCC(=O)OCCCCC[C@@H]1CC=CC(=O)O1)CC2	792.02	'='	8000	nM	5.1	1	8000
COc1cc2c(c(OC)c1OC)-c1ccc(OC)c(=O)cc1[C@@H](NC(=O)CCCC(=O)OC[C@H](C[C@H](O)C[C@@H]1CC=CC(=O)O1)OC)CC2	683.75	'='	7000	nM	5.16	1	7000
CC(=O)OC[C@@]12CC[C@]3(C)[C@H](CC[C@@H]4[C@@]5(C)CC[C@H](OC(C)=O)C(C)(C)[C@@H]5CC[C@]43C)C1=C(C(C)C)C(=O)C2=O	554.77	'='	250000	nM		0	250000
CCN(CC)CCCNCc1cc2c([nH]c3ccccc32)c(-c2cc(OC)c(OC)c(OC)c2)n1	476.62	'>'	50000	nM		0	50000
CCCCCn1ccc2c3c(=O)cc(-c4ccccc4)[nH]c3ccc21	330.43	'='	200	nM	6.7	1	200
CC1CCN(Cc2ccc3nc(NC(=O)N/N=C/c4ccc(OCc5ccccc5)cc4O)sc3c2)CC1	529.67	'='	1570	nM	5.8	1	1570
C=C(C)[C@@H]1CC[C@]2(C(=O)OCOC(C)=O)CC[C@]3(C)[C@H](CC[C@@H]4[C@@]5(C)Cc6nccnc6C(C)(C)[C@@H]5CC[C@]43C)[C@@H]12	562.8	'='	77000	nM	4.11	0	77000
COc1ccc(OC)c(C(=O)/C=C/c2ccc(C)s2)c1	288.37	'='	1800	nM	5.75	1	1800
O=C(NCc1cn(Cc2ccc(F)cc2)nn1)c1cccnc1Nc1ccc(F)cc1	420.42	'='	11010	nM	4.96	0	11010
COc1ccc2c(c1OC)C(=O)O[C@@H]2[C@H]1c2c(c(-c3ccccc3)c3c(c2OC)OCO3)CCN1C	489.52	'='	36500	nM	4.44	0	36500
COc1ccccc1-c1c2c(c(OC)c3c1OCO3)[C@H]([C@H]1OC(=O)c3c1ccc(OC)c3OC)N(C)CC2	519.55	'='	72700	nM	4.14	0	72700
COC(=O)C1=C(C)NC(C)=C(C(=O)OC)C1c1ccc(OC)cc1	331.37	'='	451900	nM		0	451900
CCN1C/C(=C\c2c(F)cc(F)cc2F)C(=O)/C(=C/c2c(F)cc(F)cc2F)C1	411.35	'='	2000	nM	5.7	1	2000
Cc1cccc(N2CCN(CCCCNc3nc(NCc4ccco4)c4ccccc4n3)CC2)c1C	484.65	'='	860	nM	6.07	1	860
COc1cccc(CC(=O)NCc2ccc(-c3nc(C(=O)N4CCCCC4)cs3)cc2)c1	449.58	'='	447.17	ug.mL-1		0	994639.44
CC(C(=O)c1ccccc1)n1cc(-c2ccccc2)nn1	277.33	'>'	300000	nM		0	300000
O=C(Cn1cc(CO)nn1)c1ccccc1	217.23	'>'	300000	nM		0	300000
C=C(C)[C@@H]1CC[C@]2(COC(=O)c3nc(C)c(C)nc3C)CC[C@]3(C)[C@H](CC[C@@H]4[C@@]5(C)CC[C@H](O)C(C)(C)[C@@H]5CC[C@]43C)[C@@H]12	590.89	'='	16340	nM	4.79	0	16340
C=C(C)[C@@H]1CC[C@]2(COC(=O)c3nc(C)c(C)nc3C)CC[C@]3(C)[C@H](CC[C@@H]4[C@@]5(C)CC[C@H](OC(=O)[C@@H]6CCCN6C(=O)CCNC(C)=O)C(C)(C)[C@@H]5CC[C@]43C)[C@@H]12	801.13	'>'	20000	nM		0	20000
C=C(C)[C@@H]1CC[C@]2(COC(=O)c3nc(C)c(C)nc3C)CC[C@]3(C)[C@H](CC[C@@H]4[C@@]5(C)CC[C@H](OC(=O)[C@@H](N)CC(C)C)C(C)(C)[C@@H]5CC[C@]43C)[C@@H]12	704.05	'>'	20000	nM		0	20000
COc1cccc(/C=N/Cc2ccc(S(N)(=O)=O)cc2)c1OCc1cn(CCCOc2ccc3ccc(=O)oc3c2)nn1	603.66	'='	52460	nM	4.28	0	52460
O=Cc1cc(Br)ccc1OCc1cn(CCCOc2ccc3ccc(=O)oc3c2)nn1	484.31	'='	7470	nM	5.13	1	7470
COc1cccc(C=O)c1OCc1cn(CCCOc2ccc3ccc(=O)oc3c2)nn1	435.44	'='	13300	nM	4.88	0	13300
C#CCOc1c(/C=N/Cc2ccc(S(N)(=O)=O)cc2)cccc1OC	358.42	'='	81280	nM	4.09	0	81280
O=C1C2=C(C(=O)c3ncccc31)C1(CS2)NC(=O)N(c2ccccc2)C1=O	377.38	'='	2	nM	8.7	1	2
COC(=O)[C@@H]1CCCN1C(=O)C1=C(C)NC(=S)NC1c1ccc(OCCCCCOc2ccc(C3NC(=S)NC(C)=C3C(=O)N3CCC[C@H]3C(=O)OC)cc2OC)c(OC)c1	879.07	'>'	200	ug.mL-1		0	227513.17
COC(=O)[C@@H]1CCCN1C(=O)C1=C(C)NC(=S)NC1c1cccc(OC/C=C/COc2cccc(C3NC(=S)NC(C)=C3C(=O)N3CCC[C@H]3C(=O)OC)c2)c1	802.98	'>'	200	ug.mL-1		0	249072.21
CCOC(=O)C1=C(C)NC(=S)NC1c1cccc(OC/C=C\COc2cccc(C3NC(=S)NC(C)=C3C(=O)OCC)c2)c1	636.8	'>'	200	ug.mL-1		0	314070.35
Cn1ncc2c(Oc3ccc4[nH]c(Nc5cccc(Cl)c5)nc4c3)ncnc21	391.82	'>'	100000	nM		0	100000
Cc1ccc(Nc2nc3cc(Oc4ncnc5c4cnn5C)ccc3n2C)cc1	385.43	'='	6130	nM	5.21	1	6130
Cn1ncc2c(Oc3ccc4c(c3)nc(Nc3ccc(C#N)cc3)n4C)ncnc21	396.41	'>'	100000	nM		0	100000
CCCCCCCCCCCCCCCCCCOC[C@H](COP(=O)([O-])OC[C@@H](O)CO)OC(=O)CCCCCOC(=O)/C=C(C)/C=C/C=C(C)/C=C/C1=C(C)CCCC1(C)C.[Na+]	917.19	'='	7000	nM	5.16	1	7000
Cc1nccc2c3ccc(OCCCCn4c5ccccc5c5ccnc(-c6ccccc6Cl)c54)cc3n(CCCc3ccccc3)c12.Cl	685.7	'='	20200	nM	4.7	0	20200
Cc1nccc2c3ccc(OCCCCn4c5ccccc5c5ccnc(-c6cccs6)c54)cc3n(CCCc3ccccc3)c12.Cl	657.28	'='	18100	nM	4.74	0	18100
CCCCCCCC(=O)Oc1c(OC)cc2ccnc3c2c1N(C)C=C3	354.45	'='	12	ug.mL-1		0	33855.27
CN(C)CCn1cnnc1-c1cc(Oc2ccc(NC(=O)N/N=C/c3cccc(Br)c3)cc2F)ccn1	567.42	'='	380	nM	6.42	1	380
COc1cc([C@@H]2c3cc4c(cc3[C@@H](NC(=O)Cn3cc(-c5cccc(Cl)c5)nn3)[C@H]3COC(=O)[C@@H]32)OCO4)cc(OC)c1OC	633.06	'='	17500	nM	4.76	0	17500
COc1cc2nccc(Oc3ccc(NC(=O)NS(=O)(=O)Cc4cccc(C)c4)cc3F)c2cc1OC	525.56	'='	6030	nM	5.22	1	6030
CC[C@@]1(O)C(=O)OCc2c1cc1n(c2=O)Cc2cc3c4c(ccc3nc2-1)OCN(c1ccc(OC)cc1)C4	511.53	'='	310	nM	6.51	1	310
CC[C@@]1(O)C(=O)OCc2c1cc1n(c2=O)Cc2cc3c4c(ccc3nc2-1)OCN(Cc1ccc(F)cc1)C4	513.53	'='	1190	nM	5.92	1	1190
CC[C@@]1(O)C(=O)OCc2c1cc1n(c2=O)Cc2cc3c4c(ccc3nc2-1)OCN(Cc1ccccc1)C4	495.54	'='	100	nM	7	1	100
C=C(C)[C@@H]1CC[C@]2(C(=O)O)CC[C@]3(C)[C@H](CC[C@@H]4[C@@]5(C)CC[C@H](OC(C)=O)C(C)(C)[C@@H]5CC[C@]43C)[C@@H]12	498.75	'='	24000	nM	4.62	0	24000
COC(=O)[C@]12CC[C@@H](C)[C@H](C)[C@H]1C1=CC(=O)[C@@H]3[C@@]4(C)C(C=O)=C[C@@](C)(CO)[C@@H]4CC[C@@]3(C)[C@]1(C)CC2	496.69	'='	590	nM	6.23	1	590
Cc1nc(C)c(COC(=O)[C@]23CCC(C)(C)C[C@H]2C2=CC[C@@H]4[C@@]5(C)CC[C@H](OC(=O)CN)C(C)(C)[C@@H]5CC[C@@]4(C)[C@]2(C)CC3)nc1C	647.94	'='	2490	nM	5.6	1	2490
COc1ccc(-c2cc(=O)c3c(OC)c(OC)c(OC)c(OC)c3o2)cc1	372.37	'='	77000	nM	4.11	0	77000
COc1cc2c(c(OC)c1OC)-c1ccc(OC)c(=O)cc1[C@@H](NC(=O)CCCCCCC(=O)OCCCCC[C@H]1CC=CC(=O)O1)CC2	679.81	'='	40000	nM	4.4	0	40000
COc1cc(-c2nnc(SCc3ccc(F)cc3)n2/N=C/c2ccccc2)cc(OC)c1OC	478.55	'>'	200000	nM		0	200000
COc1ccc(/C=N/n2c(SCc3ccc(F)cc3)nnc2-c2cc(OC)c(OC)c(OC)c2)c(OC)c1	538.6	'='	126400	nM		0	126400
O=c1cc2oc3c4c(ccc3nc-2c2cccnc12)CCCC4	302.33	'='	2100	nM	5.68	1	2100
O=c1cc2oc3ccccc3nc-2c2cccnc12	248.24	'='	200	nM	6.7	1	200
COc1ccc(OC)c2c1C(=O)C=C([C@@H](CC=C(C)C)Oc1ccncc1)C2=O	393.44	'='	46700	nM	4.33	0	46700
CCOC(=O)COc1ccc(C2=C(c3cc(OC)c(OC)c(OC)c3)C(=O)CC2O)cc1	442.46	'>'	100	ug.mL-1		0	226009.13
CC(C)(C)[SiH2]OC1CC(=O)C(c2ccccc2)=C1c1ccccc1	336.51	'='	1	ug.mL-1		1	2971.68
COc1ccc(C2=C(c3cc(OC)c(OC)c(OC)c3)C(=O)CC2O[SiH2]C(C)(C)C)cc1	456.61	'>'	100	ug.mL-1		0	219005.28
COc1ccc(C2=C(c3cc(OC)c(OC)c(OC)c3)C(=O)C(OC(C)=O)C2)cc1	412.44	'<'	1	ug.mL-1		1	2424.60
COc1ccc(C2=C(c3cc(OC)c(OC)c(OC)c3)C(=O)C(O[SiH2]C(C)(C)C)C2)cc1	456.61	'='	5	ug.mL-1		0	10950.26
Cc1ccc(F)cc1NC(=O)CN1CCN(c2nnc(Cc3ccncc3)c3ccccc23)CC1	470.55	'='	470	nM	6.33	1	470
O=C(CN1CCN(c2nnc(Cc3ccncc3)c3ccccc23)CC1)Nc1ccc(Br)cc1	517.43	'='	1990	nM	5.7	1	1990
CCOc1cc(/C=C/C(=O)c2ccc(OC)c3c2OC(C)(C)C=C3)ccc1O	380.44	'>'	10000	nM		0	10000
CC(C)(C)OC(=O)N1CCC(Nc2c(C(=O)NCc3ccc(F)cc3)nc(Br)c3cccnc23)CC1	558.45	'>'	10000	nM		0	10000
COc1cc(/C=C2\CCC/C(=C\c3cc(OC)c(O)c(OC)c3)C2=O)cc(OC)c1O	426.47	'='	2700	nM	5.57	1	2700
COc1ccc(/C=C/C(=O)/C=C/c2ccc(OC)c(OC)c2OC)c(OC)c1OC	414.45	'='	5090	nM	5.29	1	5090
Cl.O=C1/C(=C/c2ccc(Cl)cc2)CNC/C1=C\c1ccc(Cl)cc1	380.7	'='	6330	nM	5.2	1	6330
CS(=O)(=O)c1ccc(Cc2nnc3n2N=C(c2ccc(Cl)cc2Cl)CS3)cc1	453.38	'>'	100000	nM		0	100000
COC(=O)CC[C@H](NC(=O)c1ccc(N(C)Cc2cnc3nc(/N=N/c4ccc(O)cc4)nc(/N=N/c4ccc(O)cc4)c3n2)cc1)C(=O)OC	692.69	'='	3920	nM	5.41	1	3920
Cc1ccc(-c2cc(C(F)(F)F)nn2-c2ccc(S(N)(=O)=O)cc2)cc1	381.38	'='	18	ug.mL-1		0	47197.02
NCC(=O)Nc1ccc(-n2nc(C(F)(F)F)cc2-c2ccc3c(c2)oc2ccccc23)cc1	450.42	'='	6.5	ug.mL-1		0	14430.98
NS(=O)(=O)Nc1ccc(-n2nc(C(F)(F)F)cc2-c2ccc3ccccc3c2)cc1	432.43	'='	19	ug.mL-1		0	43937.75
O=C(Nc1cccc(C(=O)Nc2ccc3[nH]ncc3c2)c1)c1ccc(Br)cc1	435.28	'='	14400	nM	4.84	0	14400
O=C(Nc1cccc(C(=O)Nc2ccc3[nH]ncc3c2)c1)c1ccc(C(F)(F)F)cc1	424.38	'='	4410	nM	5.36	1	4410
Cl.O=C(NNc1nc2cc(F)ccc2n2cccc12)c1ccccn1	357.78	'='	17000	nM	4.77	0	17000
O=C1/C(=C/c2ccncc2)CSC/C1=C\c1ccncc1	294.38	'='	1290	nM	5.89	1	1290
COc1ccc(/C=C\c2cc(OC)c(OC)c(OC)c2)cc1O	316.35	'='	3600	nM	5.44	1	3600
COc1cc(-c2ncn(C)c2-c2ccc3c(Cl)cn(C)c3c2)cc(N)c1OC.Cl	433.34	'='	14	nM	7.85	1	14
COc1ccc(-c2c(-c3cc(N)c(OC)c(OC)c3)ncn2C)cc1F.Cl	393.85	'>'	50000	nM		0	50000
COc1ccc(-c2c(-c3cc(Cl)c(OC)c(OC)c3)ncn2C)cc1N.Cl.Cl	446.76	'='	0.06	nM	10.22	1	0.06
COc1cc2c3c(c1O)-c1c(cc(OC)c(OC)c1OC)CC[C@@H]3N(C(=O)C(F)(F)F)CC2	467.44	'='	6450	nM	5.19	1	6450
COc1ccc(CCNc2ncnc3cc(OC)c(OC)cc23)cc1OC.Cl	405.88	'>'	100000	nM		0	100000
CC(=O)O[C@H]1C(=O)[C@]2(C)[C@@H](O)C[C@H]3OC[C@@]3(OC(C)=O)[C@H]2[C@H](OC(=O)c2ccccc2)[C@]2(O)C[C@H](OC(=O)[C@H](O)[C@@H](NC(=O)c3ccccc3)c3ccccc3)C(C)=C1C2(C)C	853.92	'='	50	nM	7.3	1	50
C=C1C(=O)Oc2cc(OC)ccc2C1C(C)C	232.28	'='	1700	nM	5.77	1	1700
COc1cc2ncnc(Nc3ccc(C)cc3)c2cc1OC.Cl	331.8	'='	57865	nM	4.24	0	57865
COc1cc2c(Oc3ccc(NC(=O)c4nccc(-c5ccc(F)cc5)n4)cc3F)ccnc2cc1OCCCN1CCCCC1	625.68	'='	120	nM	6.92	1	120
Cc1ccc(-c2cc(C(F)(F)F)nn2-c2ccc(S(N)(=O)=O)cc2)cc1	381.38	'='	700	nM	6.16	1	700
COc1cc2c(Oc3ccc(NC(=O)NNCc4ccc(F)cc4F)cc3F)ccnc2cc1OCCCN1CCC(C)CC1	623.68	'='	660	nM	6.18	1	660
COc1cc2c(Oc3ccc(NC(=S)N/N=C/c4ccccc4[N+](=O)[O-])cc3F)ccnc2cc1OCCCN1CCCCC1	632.72	'='	140	nM	6.85	1	140
COc1cc2c(Oc3ccc(NC(=O)N/N=C/c4cccc([N+](=O)[O-])c4)cc3F)ccnc2cc1OCCCN1CCCCC1	616.65	'='	320	nM	6.5	1	320
COc1cc2c(Oc3ccc(NC(=O)N/N=C/c4ccccc4C#N)cc3F)ccnc2cc1OCCCN1CCCCC1	596.66	'='	260	nM	6.58	1	260
COc1cc2c(Oc3ccc(NC(=O)N/N=C/c4ccccc4C(F)(F)F)cc3F)ccnc2cc1OCCCN1CCCCC1	639.65	'='	160	nM	6.8	1	160
COc1cc2c(Oc3ccc(NC(=O)N/N=C/c4ccc(F)cc4F)cc3F)ccnc2cc1OCCCN1CCC(C)CC1	621.66	'='	80	nM	7.1	1	80
COc1cc2c(Oc3ccc(NC(=O)N/N=C/c4ccc(OC(F)(F)F)cc4)cc3F)ccnc2cc1OCCCN1CCOCC1	657.62	'='	1400	nM	5.85	1	1400
COc1cc2c(Oc3ccc(NC(=O)N/N=C/c4ccccc4)cc3F)ccnc2cc1OCCCN1CCOCC1	573.63	'='	200	nM	6.7	1	200
CC[C@@H](C(=O)[C@@H](C)[C@@H](O)[C@H](C)CCc1ccc(C)c(O)c1CN1CCOCC1)[C@H]1O[C@](CC)([C@H]2CC[C@](O)(CC)[C@H](C)O2)C[C@@H]1C	645.92	'='	5740	nM	5.24	1	5740
COc1ccc(C(=O)/C=C/c2cccc3ccccc23)c2c1C=CC(C)(C)O2	370.45	'>'	10000	nM		0	10000
COc1ccc(C(=O)/C=C/c2cccc(O)c2)c2c1C=CC(C)(C)O2	336.39	'>'	10000	nM		0	10000
COc1ccc(OC)c(C(=O)/C=C/c2ccc(OC(=O)/C=C/c3cc(OC)c(OC)c(OC)c3)cc2)c1	504.54	'='	23800	nM	4.62	0	23800
COc1ccc(C(=O)/C=C/c2ccsc2)c2c1C=CC(C)(C)O2	326.42	'>'	10000	nM		0	10000
O=C1COc2cc(F)ccc2N1Cc1cn(Cc2ccccc2)nn1	338.34	'>'	100000	nM		0	100000
CSc1c2c3c(n1C)C(=O)C(=O)C(Cl)=C3NCC2	282.75	'='	2.8	ug.mL-1		1	9902.74
O=C(C1=NCC(c2c[nH]c3c(Br)cccc23)N1)c1c[nH]c2ccccc12	407.27	'='	5	ug.mL-1		0	12276.87
COc1cc2c(cc1OCCCCCOc1cc3c(cc1OC)C(=O)N1CCC[C@H]1C(=O)N3)N=C[C@@H]1CCCN1C2=O	576.65	'='	8120	nM	5.09	1	8120
CC[C@H](C)[C@H]1C(=O)N2CCC[C@H]2C(=O)O[C@H](C(C)(C)C)C[C@@H](C)C/C=C(\C)C2=N[C@@H](/C=C(\C)C(=O)N[C@@H](Cc3ccc(OC)cc3)C(=O)N(C)[C@@H](C)C(=O)N1C)CS2	822.13	'='	41	nM	7.39	1	41
CC(C)[C@H](CO)Nc1nc(Nc2cccc(Cl)c2)c2ncn(C(C)C)c2n1	388.9	'>'	100000	nM		0	100000
C/C=C(\C)C(=O)OC(C)(C)[C@@H]1Cc2cc3ccc(=O)oc3cc2O1	328.36	'='	930	nM	6.03	1	930
[Br-].c1ccc(CCCn2c3ccccc3c3cc[n+](Cc4ccccc4)c(-c4ccccc4)c32)cc1	533.51	'='	10800	nM	4.97	0	10800
Fc1ccc(C[n+]2ccc3c4ccccc4n(CCCc4ccccc4)c3c2)cc1.[Cl-]	430.95	'='	9100	nM	5.04	1	9100
CC(C)(C)c1cccc(C(=O)Nc2cccc(Nc3ccnc(NC(=O)C4CC4)c3)c2)c1	428.54	'='	991	nM	6	1	991
O=C(Nc1cccc(Nc2ccnc(NC(=O)C3CC3)c2)c1)c1cccc(C2CC2)c1	412.49	'='	92	nM	7.04	1	92
C=C(C)[C@@H]1CC[C@]2(COC(=O)n3ccnn3)CC[C@]3(C)[C@H](CC[C@@H]4[C@@]5(C)CC[C@H](O)C(C)(C)[C@@H]5CC[C@]43C)[C@@H]12	537.79	'='	7600	nM	5.12	1	7600
C=C(COC)[C@@H]1CC[C@]2(COC(=O)n3ccnn3)CC[C@]3(C)[C@H](CC[C@@H]4[C@@]5(C)CC[C@H](OC(=O)n6cncn6)C(C)(C)[C@@H]5CC[C@]43C)[C@@H]12	662.88	'='	12300	nM	4.91	0	12300
C=C(C)[C@@H]1CC[C@]2(COC(=O)n3ccnc3C)CC[C@]3(C)[C@H](CC[C@@H]4[C@@]5(C)CC[C@H](OC(C)=O)C(C)(C)[C@@H]5CC[C@]43C)[C@@H]12	592.87	'>'	30000	nM		0	30000
Nc1ncn([C@@H]2O[C@H](CO)[C@@H](O)[C@H]2O)c(=O)n1	244.21	'='	3800	nM	5.42	1	3800
CC[C@H]1CN2CCc3cc(OC)c(OC)cc3[C@@H]2C[C@@H]1C[C@H]1NCCc2cc(OC)c(OC)cc21	480.65	'='	33	nM	7.48	1	33
C=C1C(=O)O[C@H]2C[C@@H]1C(OC(C)=O)C/C(C)=C/CC/C(C)=C/CC[C@@]2(C)O	376.49	'='	0.26	ug.mL-1		1	690.59
NC(=O)c1cc(Cl)ccc1NC(=O)C#Cc1ccccc1	298.73	'>'	10000	nM		0	10000
C[C@H]1n2nnnc2C[C@H]2[C@@H]3CCc4cc(OCc5ccccc5)ccc4[C@H]3CC[C@@]21C	414.55	'='	18020	nM	4.74	0	18020
CC1(C)Cc2c(ccc(C(=O)/C=C/c3ccc(Cl)cc3)c2OCc2ccccc2)O1	418.92	'>'	100000	nM		0	100000
Cc1ccc(-c2nn(-c3ccccc3)cc2/C=C/C(=O)c2ccc3c(c2OCc2ccccc2)CC(C)(C)O3)cc1	540.66	'>'	100000	nM		0	100000
O=c1[nH]cc(F)c(=O)[nH]1	130.08	'='	600	nM	6.22	1	600
COc1ccc(C(=O)/C=C/c2ccc(OCC(=O)N[C@@H]3c4cc5c(cc4[C@@H](c4cc(OC)c(OC)c(OC)c4)[C@H]4C(=O)OC[C@H]34)OCO5)c(OC)c2)cc1	737.76	'='	16900	nM	4.77	0	16900
COc1cc(/C=C/C(=O)c2cccc([N+](=O)[O-])c2)ccc1OCC(=O)N[C@@H]1c2cc3c(cc2[C@@H](c2cc(OC)c(OC)c(OC)c2)[C@H]2C(=O)OC[C@H]12)OCO3	752.73	'='	8410	nM	5.08	1	8410
COc1cc(/C=C/C(=O)c2ccc(F)cc2)ccc1OCC(=O)N[C@@H]1c2cc3c(cc2[C@@H](c2cc(OC)c(OC)c(OC)c2)[C@H]2C(=O)OC[C@H]12)OCO3	725.72	'='	21600	nM	4.67	0	21600
O=C(O)/C=C/c1ccccc1	148.16	'='	114000	nM		0	114000
COc1ccc(/C=C\c2cc(OC)c(OC)c(OC)c2)cc1OCc1ccccc1	406.48	'='	39000	nM	4.41	0	39000
CC[C@@]1(O)C(=O)OCc2c1cc1n(c2=O)Cc2c-1nc1cc3c(cc1c2CN1CCN(C)CC1)OCCO3.O=C(O)C(F)(F)F	632.59	'='	6	nM	8.22	1	6
Cc1ccc(CSc2nnc(Cn3nnc4ccccc43)o2)cc1	337.41	'='	42.3	ug.mL-1		0	125366.76
COc1cccc(CSc2nnc(Cn3nnc4ccccc43)o2)c1	353.41	'='	36.22	ug.mL-1		0	102487.20
O=C(Nc1ccc(Sc2nc(Cl)cc(Nc3c[nH]nc3-c3nc4cc(CN5CCOCC5)ccc4[nH]3)n2)cc1)C1CC1	602.12	'='	577	nM	6.24	1	577
CCOc1ccc(-c2nnnn2-c2cc(OC)c(OC)c(OC)c2)cc1	356.38	'='	2.8	nM	8.55	1	2.8
Cc1nccn1CCn1c([N+](=O)[O-])cnc1C	235.25	'='	142.03	ug.mL-1		0	603740.70
Cc1ncc([N+](=O)[O-])n1CCOc1ccc(F)cc1	265.24	'='	102.32	ug.mL-1		0	385763.84
O=[N+]([O-])c1ccc(-c2csc(N/N=C/c3ccc(C(F)(F)F)cc3)n2)cc1	392.36	'>'	63560	nM		0	63560
C1=C\CC[C@]23CN4CCCC/C=C\CC[C@@]5(O[C@H]5[C@@H](c5nccc6c5[nH]c5ccccc56)[C@@H]2CC4)[C@@H]3NCCCC/1	550.79	'='	1.6	ug.mL-1		1	2904.92
C[C@H]1CC[C@H]2C(C)(C)CCC[C@]23Oc2ccc(O)cc2C[C@]13C	314.47	'='	4.7	ug.mL-1		0	14945.78
CC[C@H](C)[C@H]1C(=O)NCCC(=O)N[C@H]([C@@H](C)CC)C(=O)N(C)[C@@H](C(C)C)C(=O)N(C)[C@@H](C)C(=O)NCCC(=O)N[C@H](CC(C)C)C(=O)N(C)[C@H]([C@@H](C)CC)C(=O)O[C@H](C)[C@H](NC(=O)[C@@H](CC(C)C)N(C)C(=O)[C@@H](NC(=O)COC)C(C)C)C(=O)NCCC(=O)N[C@H](CC(C)C)C(=O)N1C	1404.84	'='	5.1	ug.mL-1		1	3630.31
COc1cc(-c2nnc(SCC(=O)Nc3ccc(N4CCCCC4)cc3)n2N)cc(OC)c1OC	498.61	'='	75280	nM	4.12	0	75280
CC[n+]1ccc2c3ccccc3n(CCCc3ccccc3)c2c1.[I-]	442.34	'='	54200	nM	4.27	0	54200
C[n+]1ccc2c3ccccc3n(CCCc3ccccc3)c2c1.[I-]	428.32	'='	97300	nM	4.01	0	97300
CC(C)(O)c1cc2nc(N/N=C/c3cn(Cc4ccc(Cl)cc4Cl)c4ccccc34)nc(N3CCOCC3)c2s1	595.56	'='	5380	nM	5.27	1	5380
Clc1cccc(Cn2c(/C=N/Nc3nc(N4CCOCC4)c4sccc4n3)nc3ccccc32)c1	504.02	'='	1010	nM	6	1	1010
Clc1ccc(Cn2cc(/C=N/Nc3nc(N4CCOCC4)c4sccc4n3)c3ccccc32)c(Cl)c1	537.48	'='	46520	nM	4.33	0	46520
Fc1cccc(Cn2cc(/C=N/Nc3nc(N4CCOCC4)c4sccc4n3)c3ccccc32)c1	486.58	'='	390	nM	6.41	1	390
C[C@]12CC[C@H]3[C@@H](CC[C@@]4(O)C=CCC[C@]34C)[C@@H]1CC/C2=C\c1ccccn1	363.55	'='	57200	nM	4.24	0	57200
C[C@]12CC[C@H]3[C@@H](CCC4=C/C(=N/N)CC[C@@]43C)[C@@H]1CC/C2=C\c1ccccn1	375.56	'='	51700	nM	4.29	0	51700
COc1cc(-c2nccn2-c2ccc3[nH]ccc3c2)cc(OC)c1OC	349.39	'='	9100	nM	5.04	1	9100
CCCCCCCCCCCCCCCC(=O)OCCCCCCOC(=O)CCCCCCCCCCCCCCC	595.01	'='	34.2	ug.mL-1		0	57478.03
C[C@@H]1O[C@@H](O[C@H]2[C@H](O[C@H]3CC[C@@]4(C)[C@@H](CC[C@]5(C)[C@@H]4CC=C4[C@@H]6CC(C)(C)CC[C@]6(C(=O)NCc6cn(-c7ccccc7F)nn6)CC[C@]45C)C3(C)C)OC[C@H](O[C@@H]3O[C@H](CO)[C@@H](O)[C@H](O)[C@H]3O)[C@@H]2O)[C@H](O)[C@H](O)[C@H]1O	1071.29	'='	30870	nM	4.51	0	30870
C[C@@H]1O[C@@H](O[C@H]2[C@H](O[C@H]3CC[C@@]4(C)[C@@H](CC[C@]5(C)[C@@H]4CC=C4[C@@H]6CC(C)(C)CC[C@]6(C(=O)NCc6cn(-c7ccccc7[N+](=O)[O-])nn6)CC[C@]45C)C3(C)C)OC[C@H](O[C@@H]3O[C@H](CO)[C@@H](O)[C@H](O)[C@H]3O)[C@@H]2O)[C@H](O)[C@H](O)[C@H]1O	1098.3	'='	7760	nM	5.11	1	7760
C[C@@H]1O[C@@H](O[C@H]2[C@H](O[C@H]3CC[C@@]4(C)[C@@H](CC[C@]5(C)[C@@H]4CC=C4[C@@H]6CC(C)(C)CC[C@]6(C(=O)O)CC[C@]45C)C3(C)C)OC[C@H](O[C@@H]3O[C@H](CO)[C@@H](O)[C@H](O)[C@H]3O)[C@@H]2O)[C@H](O)[C@H](O)[C@H]1O	897.11	'='	4770	nM	5.32	1	4770
CSC(=S)N/N=C1\CC2(CCCCC2)Oc2c1ccc1ccccc21	370.54	'='	4130	nM	5.38	1	4130
S=C(N/N=C1\CC2(CCCCC2)Oc2c1ccc1ccccc21)N1CCCCC1	407.58	'='	6770	nM	5.17	1	6770
C/C1=C/C(=O)OC(C(C)(C)C)CC(O)CCCC(O)CCCC(O)CCCC(O)CCCC(O)CCCC(O)CCCC(O)CCC[C@@H](O)C[C@@H](O)CCC1	789.15	'='	870	nM	6.06	1	870
COc1ccc2c(c1)N(Cc1cn(Cc3ccccc3)nn1)C(=O)CO2	350.38	'>'	100000	nM		0	100000
COc1cc([C@@H]2c3cc4c(cc3[C@H](NC(=O)c3cn(-c5ccc(C(F)(F)F)cc5)nn3)[C@H]3COC(=O)[C@@H]32)OCO4)cc(OC)c1OC	652.58	'='	4400	nM	5.36	1	4400
COc1cc([C@@H]2c3cc4c(cc3[C@@H](NC(=O)c3cc5c([nH]c6ccccc65)c(-c5cccc(Cl)c5)n3)[C@H]3COC(=O)[C@@H]32)OCO4)cc(OC)c1OC	718.16	'='	5260	nM	5.28	1	5260
C[C@]12CC[C@H]3[C@@H](CC=C4c5cccnc5CC[C@@]43C)[C@@H]1CC/C2=C\c1ccccn1	396.58	'>'	100000	nM		0	100000
COc1cc(-c2nc(C)sc2-c2ccc(C)cc2)cc(OC)c1OC	355.46	'='	722	nM	6.14	1	722
C#CC(=O)N(c1cccc(C(F)(F)F)c1)C(C(=O)NC1CCCC1)c1ccc(F)cc1	432.42	'='	4800	nM	5.32	1	4800
C#CC(=O)N(Cc1ccco1)C(C(=O)NC1CCCC1)c1ccccc1F	368.41	'>'	10000	nM		0	10000
C#CCCC[C@H]1OC(=O)[C@H](C(C)C)N(C)C(=O)[C@@H]2CCCN2C(=O)[C@H](Cc2ccccc2)OC(=O)[C@H](C(C)C)N(C)C(=O)[C@H](C(C)C)NC(=O)[C@H]1C	722.92	'='	49000	nM	4.31	0	49000
Cc1cc(=O)n(-c2ccccc2C(F)(F)F)nc1C(=O)Nc1ccc(Oc2ccnc3[nH]ccc23)c(F)c1	523.45	'='	310	nM	6.51	1	310
Cn1ncc2c(Oc3ccc4c(c3)nc(Nc3ccc(Cl)cc3)n4C)ncnc21	405.85	'='	73560	nM	4.13	0	73560
C=CC(=O)Nc1cc(Nc2ncc3ncn(-c4ccc(CC)cc4)c3n2)c(OC)cc1N(C)CCN(C)C	514.63	'='	8180	nM	5.09	1	8180
C=CC(=O)Nc1cc(Nc2ncc3ncn(-c4ccc(Cl)cc4)c3n2)c(OC)cc1N(C)CCN(C)C	521.03	'='	7690	nM	5.11	1	7690
C=CC(=O)Nc1cc(Nc2ncc3ncn(-c4ccc(Br)cc4)c3n2)c(OC)cc1N(C)CCN(C)C	565.48	'='	1460	nM	5.84	1	1460
C=CC(=O)Nc1cc(Nc2ncc3ncn(-c4ccccc4Cl)c3n2)c(OC)cc1N(C)CCN(C)C	521.03	'='	11330	nM	4.95	0	11330
COc1cc(Cn2cc(C(=O)c3cccnc3Nc3ccc(F)cc3)nn2)cc(OC)c1	433.44	'='	3100	nM	5.51	1	3100
COc1ccc(Cn2cc(C(=O)c3cccnc3Nc3ccc(F)cc3)nn2)cc1OC	433.44	'='	3700	nM	5.43	1	3700
O=C(O)Cn1nnc(-c2cn(-c3ccccc3)nc2-c2ccccc2Cl)n1	380.8	'='	6430	nM	5.19	1	6430
COc1ccc(-c2nn(-c3ccccc3)cc2-c2nnn(CC(=O)O)n2)cc1	376.38	'='	7230	nM	5.14	1	7230
CCOc1ccc2nc(NC(=O)CN3CCN(CCN4C(=O)c5cccc6cccc(c56)C4=O)CC3)sc2c1	543.65	'='	11100	nM	4.96	0	11100
COc1ccc(/C=C2\c3cc(OC)c(OC)c(OC)c3CC[C@@H]2O)cc1C#N	381.43	'='	5	nM	8.3	1	5
COc1ccc2c(c1)CC[C@@H](O)/C2=C/c1cc(OC)c(OC)c(OC)c1	356.42	'='	900	nM	6.05	1	900
Clc1cccc(Cl)c1Cn1cc(/C=N/Nc2nc(N3CCOCC3)c3sccc3n2)c2ccccc21	537.48	'='	35360	nM	4.45	0	35360
N#Cc1ccc(Cn2cc(/C=N/Nc3nc(N4CCOCC4)c4sccc4n3)c3ccccc32)cc1	493.6	'='	25510	nM	4.59	0	25510
CCCCCCCC/C(=C\B1OC(C)(C)C(C)(C)O1)C(C)(O)CCCCCC	394.45	'>'	100000	nM		0	100000
COc1cc(-c2nc(N)sc2-c2cc3ccccc3s2)cc(OC)c1OC	398.51	'='	19.1	nM	7.72	1	19.1
COc1ccc(-c2sc(N)nc2-c2cc(OC)c(OC)c(OC)c2)cc1Cl	406.89	'='	12.8	nM	7.89	1	12.8
CCn1c2cc(OCCCCCn3c4ccccc4c4ccnc(C)c43)ccc2c2ccnc(C)c21.Cl	513.09	'='	14900	nM	4.83	0	14900
CCn1c2cc(OCCCCn3c4ccccc4c4ccncc43)ccc2c2ccnc(C)c21.Cl	485.03	'='	37000	nM	4.43	0	37000
CC1(C)CC[C@]2(C(=O)NCCCCCCNC(=O)[C@]34CCC(C)(C)C[C@H]3C3=CC[C@@H]5[C@@]6(C)CC[C@H](O)C(C)(C)[C@@H]6CC[C@@]5(C)[C@]3(C)CC4)CC[C@]3(C)C(=CC[C@@H]4[C@@]5(C)CC[C@H](O)C(C)(C)[C@@H]5CC[C@]43C)[C@@H]2C1	993.6	'='	73740	nM	4.13	0	73740
COc1cc2c(Oc3ccc(NC(=O)c4nccc(-c5ccc(F)cc5F)n4)cc3F)ccnc2cc1OCCCN1CCN(C)CC1	658.68	'='	480	nM	6.32	1	480
Nc1ccn([C@@H]2O[C@H](CO)[C@@H](O)C2(F)F)c(=O)n1	263.2	'='	1950	nM	5.71	1	1950
CN(Cc1cnc2nc(N)nc(N)c2n1)c1ccc(C(=O)N[C@@H](CCC(=O)O)C(=O)O)cc1	454.45	'='	3450	nM	5.46	1	3450
CC(C(=O)OCc1cn(CC(=O)Nc2ccc(-c3cccnc3)cc2)nn1)n1cnc2c1c(=O)n(C)c(=O)n2C	543.54	'='	27500	nM	4.56	0	27500
COc1cccc2c1C(=O)c1c(O)c3c(c(O)c1C2=O)C[C@@](O)(C(=O)CO)C[C@@H]3O[C@H]1C[C@H](N)[C@H](O)[C@H](C)O1	543.53	'='	400	nM	6.4	1	400
OCCOCCO[Si]1(OCCOCCO)n2c3c4ccccc4c2/N=C2\N=C(/N=c4/c5ccccc5/c(n41)=N/C1=N/C(=N\3)c3ccccc31)c1ccccc12	750.85	'='	1.2	nM	8.92	1	1.2
N=C(N)NCCC[C@@H]1NC(=O)[C@H](Cc2cn(CCOCCOCCO[Si]3(OCCOCCOCCO)n4c5c6ccccc6c4/N=C4\N=C(/N=c6/c7ccccc7/c(n63)=N/C3=N/C(=N\5)c5ccccc53)c3ccccc34)nn2)NC(=O)[C@@H](Cc2ccccc2)NC(=O)[C@H](CC(=O)O)NC(=O)CNC1=O	1434.58	'='	32	nM	7.5	1	32
O=C1OCC2=C1C(c1ccc(-c3ccc(-c4cc(F)cc(F)c4)cc3)cc1)c1c(-c3ccccc3)n[nH]c1N2	517.54	'='	5830	nM	5.23	1	5830
COc1cc2c(c(OC)c1OC)-c1ccc(OC)c(=O)cc1[C@@H](NC(=O)c1ccccc1Cl)CC2	495.96	'='	2.3	nM	8.64	1	2.3
COc1cc2c(c(OC)c1OC)-c1ccc(OC)c(=O)cc1[C@@H](NC(=O)c1cccc(C)c1)CC2	475.54	'='	2.23	nM	8.65	1	2.23
CCCSC(CC=C(C)C)C1=CC(=O)c2c(OC)ccc(OC)c2C1=O	374.5	'='	19800	nM	4.7	0	19800
CCCCCSC(CC=C(C)C)c1cc(OC)c2c(c1OC)C(=O)C=CC2=O	402.56	'='	11800	nM	4.93	0	11800
O=c1[nH]cc(F)c(=O)[nH]1	130.08	'>'	50000	nM		0	50000
O=C(Nc1ccc2c(/C=N/c3ncccn3)n[nH]c2c1)Nc1nccs1	364.39	'='	78600	nM	4.11	0	78600
C[C@H]1[C@H](C)CC[C@@]23CC[C@]4(C)[C@](OC2=O)([C@H](F)C[C@@H]2[C@@]5(C)C[C@@H](O)OC[C@](C)(C=O)[C@@H]5CC[C@]24C)[C@H]13	504.68	'='	11250	nM	4.95	0	11250
CN(C)CCCn1cnnc1-c1cc(Oc2ccc(NC(=O)Nc3ccccc3C(F)(F)F)cc2F)ccn1	543.53	'='	3130	nM	5.5	1	3130
O=C(Nc1ccc(Oc2ccnc(-c3nncn3CCCN3CCOCC3)c2)c(F)c1)Nc1ccc(Cl)c(C(F)(F)F)c1	620.01	'='	2860	nM	5.54	1	2860
COc1cc2c(Nc3ccc(NC(=O)c4ccccc4Cl)cc3)ncnc2cc1OCCCN1CCN(C)CC1	561.09	'='	23160	nM	4.63	0	23160
C[C@]12CC[C@H]3[C@@H](C[C@@H]4O[C@@]45C[C@@H](O)CC[C@]35C)[C@@H]1CC[C@@]2(O)Cc1cccc[n+]1[O-]	413.56	'='	17410	nM	4.76	0	17410
C[C@]12CC[C@H]3[C@@H](C=CC4=C(O)C(=O)CC[C@@]43C)[C@@H]1CC[C@@]2(O)Cc1ccccn1	393.53	'>'	100000	nM		0	100000
COc1cc2c(Oc3ccc(NC(=O)c4cn(-c5ccc(Br)cc5)nn4)cc3F)ccnc2cc1OCCCN1CCOCC1	677.53	'='	260	nM	6.58	1	260
COc1cc2c(Oc3ccc(NC(=O)c4cn(-c5c(Cl)cccc5Cl)nn4)cc3F)ccnc2cc1OCCCN1CCOCC1	667.53	'='	270	nM	6.57	1	270
COc1cc2c(Oc3ccc(NC(=O)c4cn(-c5c(C)cccc5C)nn4)cc3F)ccnc2cc1OCCCN1CCCC1	610.69	'='	2240	nM	5.65	1	2240
COc1cc2c(Oc3ccc(NC(=O)c4cn(-c5ccccc5F)nn4)cc3F)ccnc2cc1OCCCN1CCCCC1	614.65	'='	290	nM	6.54	1	290
COc1cc2c(Oc3ccc(NC(=O)c4cn(-c5ccc(F)c(F)c5)nn4)cc3F)ccnc2cc1OCCCN1CCCCC1	632.64	'='	210	nM	6.68	1	210
COc1cc2c(Oc3ccc(NC(=O)c4cn(-c5ccccc5C)nn4)cc3F)ccnc2cc1OCCCN1CCC(C)CC1	624.72	'='	2380	nM	5.62	1	2380
COc1cc2c(Oc3ccc(NC(=O)c4cn(-c5c(Cl)cccc5Cl)nn4)cc3F)ccnc2cc1OCCCN1CCC(C)CC1	679.58	'='	1390	nM	5.86	1	1390
COc1cc2c(Oc3ccc(NC(=O)c4cn(-c5ccc(F)c(F)c5)nn4)cc3F)ccnc2cc1OCCCN1CCC(C)CC1	646.67	'='	810	nM	6.09	1	810
COc1cc2c(Oc3ccc(NC(=O)c4cn(-c5c(C)cccc5C)nn4)cc3F)ccnc2cc1OCCCN1CCN(C)CC1	639.73	'='	2170	nM	5.66	1	2170
CC(=O)Nc1ccc2c3c(cccc13)C(=O)N(CCCCN1CCC(Nc3nc4ccccc4n3Cc3ccc(F)cc3)CC1)C2=O	632.74	'='	18600	nM	4.73	0	18600
COc1ccc(/C=C/C(=O)c2cc(OC)c(OC)c(OC)c2)cc1O	344.36	'='	1900	nM	5.72	1	1900
COc1ccc(/C=C/C(=O)c2cc(OC)c(OC)c(OC)c2)cc1OCC(=O)Nc1nc2c(C)cccc2s1	548.62	'='	6100	nM	5.21	1	6100
C#CC(=O)N(c1ccc(-n2cnnn2)c(C)c1)C(C(=O)NC1CCCC1)c1ccccc1F	446.49	'='	1800	nM	5.75	1	1800
NCCCC[C@H](N)C(=O)Nc1ccc(-n2nc(C(F)(F)F)cc2-c2ccc(-c3ccc(C(F)(F)F)cc3)cc2)cc1	575.56	'='	3.3	ug.mL-1		1	5733.55
C=C([C@H](C)O)[C@@H]1C[C@H]2[C@@](C)(CC[C@@]3(O)C(C)(C)CCC[C@]23C)O1	322.49	'>'	10000	nM		0	10000
C[C@]12CC[C@H]3[C@@H](CC=C4[C@@H](O)[C@@H](O)CC[C@@]43C)[C@@H]1CC[C@@]2(O)Cc1ccccn1	397.56	'='	5290	nM	5.28	1	5290
NCCCCCCNc1c(C(=O)NCc2ccc(F)cc2)nc(Br)c2cccnc12	474.38	'='	5000	nM	5.3	1	5000
CN(C)CCCNc1c(C(=O)NCc2ccc(F)cc2)nc(Br)c2cccnc12	460.35	'='	6000	nM	5.22	1	6000
CC1=C(CC(=O)Nc2ccc(C#N)cc2)c2cc(F)ccc2/C1=C\c1ccc([S+](C)[O-])cc1	456.54	'='	2580000	nM		0	2580000
COc1ccc(C(=O)/C=C/c2cccc([N+](=O)[O-])c2)c2c1C=CC(C)(C)O2	365.39	'='	4260	nM	5.37	1	4260
COc1ccc(C(=O)/C=C/c2ccc3ccccc3c2)c2c1C=CC(C)(C)O2	370.45	'='	4480	nM	5.35	1	4480
COc1ccc(C(=O)/C=C/c2cccc(Cl)c2)c2c1C=CC(C)(C)O2	354.83	'>'	10000	nM		0	10000
COc1ccc(C(=O)/C=C/c2cccc(C(F)(F)F)c2)c2c1C=CC(C)(C)O2	388.38	'='	9050	nM	5.04	1	9050
COc1ccc(C(=O)/C=C/c2cc(OC)c(OC)c(OC)c2)c2c1C=CC(C)(C)O2	410.47	'>'	10000	nM		0	10000
COc1cc(OC)c(OC)cc1/C=C/C(=O)c1ccc(OC)c2c1OC(C)(C)C=C2	410.47	'>'	10000	nM		0	10000
CO[C@H]1C[C@@H]2CC[C@@H](C)[C@@](O)(O2)C(=O)C(=O)N2CCCC[C@H]2C(=O)O[C@H]([C@H](C)C[C@@H]2CC[C@@H](OCCO)[C@H](OC)C2)CC(=O)[C@H](C)/C=C(\C)[C@@H](O)[C@@H](OC)C(=O)[C@H](C)C[C@H](C)/C=C/C=C/C=C/1C	958.24	'='	15000	nM	4.82	0	15000
Oc1ccc2oc(-c3ccccc3)cc2c1CN1CCC(N2CCCCC2)CC1	390.53	'='	45000	nM	4.35	0	45000
Nn1c(-c2ccccc2)nc2c(-c3ccc(Cl)cc3)nc3ccc(Cl)cc3c2c1=O	433.3	'='	4680	nM	5.33	1	4680
Nn1c(-c2ccccc2)nc2c(-c3ccc(Br)cc3)nc3ccccc3c2c1=O	443.3	'='	89900	nM	4.05	0	89900
Nn1c(-c2ccccc2)nc2c(-c3ccc(Cl)cc3)nc3ccccc3c2c1=O	398.85	'>'	100000	nM		0	100000
COc1ccc(/C=N/n2c(SC)nnc2-c2cc(OC)c(OC)c(OC)c2)c(OC)c1	444.51	'='	143870	nM		0	143870
CS(=O)(=O)c1ccc(Cc2nnc3n2N=C(c2cc(Cl)cc4c2-c2ccc(Cl)cc2C4)CS3)cc1	541.49	'='	100000	nM	4	0	100000
Oc1ccc(-c2cc(=S)ss2)cc1	226.35	'='	35000	nM	4.46	0	35000
CCN(CC)Cc1ccc2nc(NC(=O)N/N=C/c3cn(Cc4ccccc4)c4ccccc34)sc2c1	510.67	'='	69	nM	7.16	1	69
CCN(CC)Cc1ccc2nc(NC(=O)N/N=C/c3cn(Cc4ccc(C(C)(C)C)cc4)c4ccccc34)sc2c1	566.78	'='	6776	nM	5.17	1	6776
CCN(CC)Cc1ccc2nc(NC(=O)N/N=C/c3cn(Cc4ccc(Cl)c(Cl)c4)c4ccccc34)sc2c1	579.56	'='	6199	nM	5.21	1	6199
CCN(CC)Cc1ccc2nc(NC(=O)N/N=C/c3cn(Cc4ccc(Cl)cc4Cl)c4ccccc34)sc2c1	579.56	'='	6056	nM	5.22	1	6056
COc1cc2c(Oc3ccc(NC(=O)c4nn(-c5ccccc5)c(=O)cc4C)cc3F)ccnc2cc1OCCCN1CCCC1	623.69	'='	220	nM	6.66	1	220
COc1cc2c(cc1O)[C@@H]1CCc3cc(OC)c(OC)c(OC)c3[C@H]2CN1C(C)=O	413.47	'>'	50000	nM		0	50000
COc1cc2c(c(OC)c1OC)-c1c(OC(=O)Oc3ccccc3)c(OC)cc3c1[C@H](CC2)N(C)CC3=O	519.55	'='	30800	nM	4.51	0	30800
CCCCCCCCCCCCCCCC(O)CC(O)CO	316.53	'='	3	ug.mL-1		1	9477.77
COc1cccc2c1C(=O)c1c(O)c3c(c(O)c1C2=O)C[C@@](O)(C(=O)CO)C[C@@H]3O[C@H]1C[C@H](N)[C@H](O)[C@H](C)O1	543.53	'='	0.0053	ug.mL-1		1	9.75
C=CC1C(=C)C(=O)Oc2cc(OC)cc(OC)c21	246.26	'='	5900	nM	5.23	1	5900
CN(C)CCN1C(=O)/C(=C/c2ccc(O)cc2)SC1=S	308.43	'='	59670	nM	4.22	0	59670
CCOC(=O)n1c(-c2nn(-c3ccc([N+](=O)[O-])cc3)c(=O)n3c2nc2ccccc23)nc2ccccc21	495.46	'='	21900	nM	4.66	0	21900
COc1ccc(CSc2nnc(Cn3nnc4ccccc43)o2)cc1	353.41	'='	37.62	ug.mL-1		0	106448.60
Fc1ccc(CSc2nnc(Cn3nnc4ccccc43)o2)cc1	341.37	'='	17.62	ug.mL-1		0	51615.55
Clc1ccccc1CSc1nnc(Cn2nnc3ccccc32)o1	357.83	'='	15.27	ug.mL-1		0	42673.90
COc1ccc(C2=C(c3cc(OC)c(OC)c(OC)c3)/C(=N\O)CC2OC(C)=O)cc1	427.45	'='	1.5	ug.mL-1		1	3509.18
COc1ccc(OC)c(C2=C(c3cc(OC)c(OC)c(OC)c3)C(=O)CC2O[SiH2]C(C)(C)C)c1	486.64	'='	5	ug.mL-1		0	10274.54
COc1ccc(C2=C(c3cc(OC)c(OC)c(OC)c3)CC(O)C2=O)cc1[N+](=O)[O-]	415.4	'>'	100	ug.mL-1		0	240731.82
COc1cc2c(Oc3ccc(NC(=O)c4nnn(-c5ccc(C)cc5)c4C(F)(F)F)cc3F)ccnc2cc1OCCCN1CCCC1	664.66	'='	550	nM	6.26	1	550
COc1cc2c(Oc3ccc(NC(=O)c4nn(-c5ccc(Cl)cc5Cl)c5ccccc5c4=O)cc3F)ccnc2cc1OCCCN1CCCCC1	742.63	'='	990	nM	6	1	990
O/N=C1/CC(O)C(c2ccccc2)=C1c1ccccc1	265.31	'>'	100	ug.mL-1		0	376917.57
COc1ccc(C2=C(c3cc(OC)c(OC)c(OC)c3)/C(=N\O)CC2O[SiH2]C(C)(C)C)cc1OC	501.65	'='	20	ug.mL-1		0	39868.43
COc1ccc(C2=C(c3cc(OC)c(OC)c(OC)c3)/C(=N\O)CC2O)cc1	385.42	'='	15	ug.mL-1		0	38918.58
COc1ccc(C2=C(c3cc(OC)c(OC)c(OC)c3)C(=O)C(OC(C)=O)C2)cc1OC(C)C	470.52	'>'	100	ug.mL-1		0	212530.82
COc1ccc(C2=C(c3cc(OC)c(OC)c(OC)c3)/C(=N\O)C(O)C2)cc1OC(C)C	443.5	'='	69	ug.mL-1		0	155580.61
CCN(CC)CCCNc1nc(-c2ccc(NC(=O)Nc3ccc(Cl)cc3)cc2)nc2ccsc12	509.08	'='	58	nM	7.24	1	58
COc1ccc(C(=O)O[C@H](CC=C(C)C)C2=CC(=O)c3c(OC)ccc(OC)c3C2=O)cc1	450.49	'='	51700	nM	4.29	0	51700
C[C@]12CC[C@H]3[C@@H](CC=C4C[C@@H](O)CC[C@@]43C)[C@@H]1CC[C@@H]2C(=O)C#Cc1cccc(C(F)(F)F)c1	470.58	'='	26450	nM	4.58	0	26450
COc1cc2c(Oc3ccc(NC(=O)c4nnn(-c5ccc(F)cc5)c4C(F)(F)F)cc3F)ccnc2cc1OCCCN1CCCC1	668.62	'='	120	nM	6.92	1	120
CCN(CC)Cc1ccc2nc(NC(=O)N/N=C/c3ccc(O)cc3O)sc2c1	413.5	'='	23730	nM	4.62	0	23730
CCN(CC)Cc1ccc2nc(NC(=O)N/N=C/c3ccc(OCc4ccc(Cl)cc4)cc3O)sc2c1	538.07	'='	1020	nM	5.99	1	1020
CC1CCN(Cc2ccc3nc(NC(=O)N/N=C/c4ccc(OCc5ccc(C(C)(C)C)cc5)cc4O)sc3c2)CC1	585.77	'='	870	nM	6.06	1	870
CC1CCN(Cc2ccc3nc(NC(=O)N/N=C/c4ccc(OCc5ccc(Cl)cc5Cl)cc4O)sc3c2)CC1	598.56	'='	1000	nM	6	1	1000
COc1cc([C@@H]2c3cc4c(cc3[C@@H](NC(=O)c3cc(-c5ccc([N+](=O)[O-])cc5)n5nc(-c6ccccc6)cc5n3)[C@H]3COC(=O)[C@@H]32)OCO4)cc(OC)c1OC	755.74	'='	10900	nM	4.96	0	10900
COc1cc([C@@H]2c3cc4c(cc3[C@@H](NC(=O)c3cc(-c5ccc(F)c(F)c5)on3)[C@H]3COC(=O)[C@@H]32)OCO4)cc(OC)c1OC	620.56	'='	14100	nM	4.85	0	14100
COc1cc([C@@H]2c3cc4c(cc3[C@@H](NC(=O)c3cc(-c5ccc([N+](=O)[O-])cc5)on3)[C@H]3COC(=O)[C@@H]32)OCO4)cc(OC)c1OC	629.58	'='	22600	nM	4.65	0	22600
COc1cc(C(=O)c2c(-c3cc[nH]c3)[nH]c3ccccc23)cc(OC)c1OC	376.41	'='	80	nM	7.1	1	80
COc1cc([C@@H]2c3cc4c(cc3[C@@H](NC(=O)c3cc(-c5ccc([N+](=O)[O-])cc5)[nH]n3)[C@H]3COC(=O)[C@@H]32)OCO4)cc(OC)c1OC	628.59	'='	20600	nM	4.69	0	20600
N[C@H]1CC[C@H](Nc2c(C(=O)NCc3ccc(F)cc3)nc(Br)c3cccnc23)CC1	472.36	'<'	1000	nM		1	1000
COc1cc(-c2cc(C(=O)OCCOc3ccc4ccc(=O)oc4c3)nn2-c2ccc(S(N)(=O)=O)cc2)cc(OC)c1OC	621.62	'='	8460	nM	5.07	1	8460
CCc1c2c(nc3ccc(O)cc13)-c1cc3c(c(=O)n1C2)COC(=O)[C@]3(O)CC	392.41	'='	96	nM	7.02	1	96
CC1=CC(=O)c2c(O)cccc2C1=O	188.18	'='	26200	nM	4.58	0	26200
O=C1C=CC(=O)c2c1ccc1c2OCC=C1	212.2	'='	27800	nM	4.56	0	27800
CC1=CC(=O)c2c(ccc3cc(C)oc23)C1=O	226.23	'='	60100	nM	4.22	0	60100
CCN(CC)CCNCc1nccc2c3ccccc3n(Cc3cccc(Cl)c3)c12.Cl	457.45	'='	27000	nM	4.57	0	27000
COc1cc(-c2nc(N)sc2-c2ccc3ccccc3c2)cc(OC)c1OC	392.48	'='	23.9	nM	7.62	1	23.9
CCCn1ccc2c3c(=O)cc(-c4ccccc4)[nH]c3ccc21	302.38	'='	200	nM	6.7	1	200
CN(C)CCCNc1nc(N/N=C/c2ccc(Cl)cc2)nc2ccccc12	382.9	'='	270	nM	6.57	1	270
Cc1ccc(Cn2ccnc2/C=N/Nc2nc(NCCN(C)C)c3ccccc3n2)cc1	428.54	'='	1410	nM	5.85	1	1410
CN(C)CCNc1nc(N/N=C/c2nccn2Cc2ccc(F)cc2)nc2ccccc12	432.51	'='	930	nM	6.03	1	930
CC(=O)[C@@]1(C)C(=O)O[C@@H](OC(=O)C(C)(C)C)[C@H]1C	256.3	'='	2000	nM	5.7	1	2000
COc1cc2c(c(OC)c1OC)-c1ccc(OC)c(=O)cc1[C@@H](NCc1cc(F)cc(F)c1)CC2	483.51	'='	52	nM	7.28	1	52
COc1cc2c(c(OC)c1OC)-c1ccc(OC)c(=O)cc1[C@@H](NCc1cccc(F)c1)CC2	465.52	'='	63.4	nM	7.2	1	63.4
C=C(Br)C(=O)Nc1cccc(/C=C/C(=O)Nc2ccccc2)c1	371.23	'='	16600	nM	4.78	0	16600
C=C(Br)C(=O)Nc1cccc(/C=C/C(=O)Nc2ccc(OC)cc2)c1	401.26	'='	2300	nM	5.64	1	2300
C=C(Br)C(=O)Nc1cccc(/C=C/C(=O)Nc2ccc(OC)c(OC)c2)c1	431.29	'='	1900	nM	5.72	1	1900
COc1cccc(/C=C/C(=O)Nc2cc(OC)c(OC)c(OC)c2)c1	343.38	'='	44100	nM	4.36	0	44100
O=C(/C=C/c1ccc(Cl)cc1)/C=C/c1ccc(Cl)cc1	303.19	'='	10860	nM	4.96	0	10860
NS(=O)(=O)c1ccc(C/N=C/c2cc([N+](=O)[O-])ccc2OCc2cn(CCCOc3ccc4ccc(=O)oc4c3)nn2)cc1	618.63	'='	117000	nM		0	117000
CN1CCC(Nc2nc(N/N=C/c3ccc(Cl)cc3)nc3ccccc23)CC1	394.91	'='	23	nM	7.64	1	23
CN(C)CCCNc1nc(N/N=C/c2nccn2Cc2cccc(Cl)c2Cl)nc2ccccc12	497.43	'='	360	nM	6.44	1	360
COc1cc(-c2nnc(SCC(=O)N(C)c3ccc(C)cc3)n2N)cc(OC)c1OC	443.53	'>'	100000	nM		0	100000
C[C@@H]1O[C@@H](O[C@H]2[C@H](O[C@H]3CC[C@@]4(C)[C@@H](CC[C@]5(C)[C@@H]4CC=C4[C@@H]6CC(C)(C)CC[C@]6(C(=O)NCc6cn(-c7ccc(F)cc7)nn6)CC[C@]45C)C3(C)C)OC[C@H](O[C@@H]3O[C@H](CO)[C@@H](O)[C@H](O)[C@H]3O)[C@@H]2O)[C@H](O)[C@H](O)[C@H]1O	1071.29	'='	2320	nM	5.63	1	2320
COc1cc([C@@H]2c3cc4c(cc3[C@@H](O[C@@H]3O[C@@H]5CO[C@@H](C)O[C@H]5[C@H](O)[C@H]3O)[C@H]3COC(=O)[C@H]23)OCO4)cc(OC)c1O	588.56	'='	1640	nM	5.79	1	1640
COc1cc([C@@H]2c3cc4c(cc3[C@@H](NC(=O)Cn3cc(-c5ccccn5)nn3)[C@H]3COC(=O)[C@@H]32)OCO4)cc(OC)c1OC	599.6	'='	18400	nM	4.74	0	18400
C=C(C)[C@@H]1CC[C@]2(C(=O)OCc3nc(C)c(C)nc3C)CC[C@]3(C)[C@H](CC[C@@H]4[C@@]5(C)CC[C@H](OC(=O)CNC(=O)[C@H](C)N)C(C)(C)[C@@H]5CC[C@]43C)[C@@H]12	719.02	'='	3670	nM	5.43	1	3670
C=C(C)[C@@H]1CC[C@]2(C(=O)OCc3nc(C)c(C)nc3C)CC[C@]3(C)[C@H](CC[C@@H]4[C@@]5(C)CC[C@H](OC(=O)CNC)C(C)(C)[C@@H]5CC[C@]43C)[C@@H]12	661.97	'='	1100	nM	5.96	1	1100
Cc1cc(=O)n(-c2ccc(Br)cc2F)nc1C(=O)Nc1ccc(Oc2ccnc3c2ccn3C)cc1	548.37	'='	5370	nM	5.27	1	5370
Cc1cc(=O)n(-c2ccc(Br)cc2F)nc1C(=O)Nc1ccc(Oc2ccnc3[nH]ccc23)cc1	534.35	'='	7320	nM	5.13	1	7320
Cc1cc(=O)n(-c2ccccc2)nc1C(=O)Nc1ccc(Oc2ccnc3[nH]ccc23)cc1	437.46	'='	350	nM	6.46	1	350
C=C(Br)C(=O)Nc1ccc2c(c1)/C(=C\c1ccsc1)C(=O)N2	375.25	'='	310	nM	6.51	1	310
Cc1cc(=O)n(-c2cccc(F)c2)nc1C(=O)Nc1ccc(Oc2ccnc3c2ccn3C)cc1	469.48	'='	320	nM	6.5	1	320
Cc1cc(=O)n(-c2cccc(Br)c2)nc1C(=O)Nc1ccc(Oc2ccnc3c2ccn3C)cc1	530.38	'='	240	nM	6.62	1	240
Cc1cc(=O)n(-c2ccccc2C(F)(F)F)nc1C(=O)Nc1ccc(Oc2ccnc3c2ccn3C)cc1	519.48	'='	610	nM	6.21	1	610
Cc1cc(=O)n(-c2ccc(Cl)cc2Cl)nc1C(=O)Nc1ccc(Oc2ccnc3c2ccn3C)cc1	520.38	'='	4150	nM	5.38	1	4150
Cc1cc(=O)n(-c2ccc(F)c(Cl)c2)nc1C(=O)Nc1ccc(Oc2ccnc3c2ccn3C)cc1	503.92	'='	3380	nM	5.47	1	3380
COc1cc2c3c(c1O)-c1c(cc(OC)c(OC)c1OC)CC[C@@H]3N(S(C)(=O)=O)CC2	449.53	'='	7950	nM	5.1	1	7950
CCOC(=O)c1c(NN=C(C(C)=O)C(C)=O)sc2c1CCC2	322.39	'='	18700	nM	4.73	0	18700
COC(=O)[C@@]12CC[C@]3(C)[C@H](CC[C@@H]4[C@@]5(C)CC[C@H](OC(C)=O)C(C)(C)[C@@H]5CC[C@]43C)C1=C(C(C)C)C(=O)C2=O	540.74	'='	7000	nM	5.16	1	7000
COc1ccc(/C=C\c2cc(OC)c(OC)c(OC)c2)cc1NC(=O)Oc1cccc(Cl)c1	469.92	'='	9.2	nM	8.04	1	9.2
COc1cccc(OC(=O)Nc2cc(/C=C\c3cc(OC)c(OC)c(OC)c3)ccc2OC)c1	465.5	'='	4.8	nM	8.32	1	4.8
COc1ccc(OC(=O)Nc2cc(/C=C\c3cc(OC)c(OC)c(OC)c3)ccc2OC)cc1	465.5	'='	350	nM	6.46	1	350
COc1ccc(Cn2cc(CNC(=O)c3cccnc3Nc3ccc(OC)cc3OC)nn2)cc1	474.52	'='	10230	nM	4.99	0	10230
Cc1cccc(Nc2nc3cc(Oc4ncnc5c4cnn5C)ccc3n2C)c1	385.43	'='	87110	nM	4.06	0	87110
COc1cccc2c1C(=O)c1c(O)c3c(c(O)c1C2=O)C[C@@](O)(C(C)=O)C[C@@H]3O[C@H]1C[C@H](N)[C@H](O)[C@H](C)O1	527.53	'='	200	nM	6.7	1	200
COc1ccc(-c2cc(C(=O)Nc3ccc(Oc4ccnc5cc(OCCCN6CCOCC6)c(OC)cc45)c(F)c3)c3ccccc3n2)cc1	688.76	'='	3190	nM	5.5	1	3190
COc1cc2c(Oc3ccc(NC(=O)c4cc(-c5ccc(F)cc5)nc5ccc(F)cc45)cc3F)ccnc2cc1OCCCN1CCOCC1	694.71	'='	250	nM	6.6	1	250
COc1cc2c(Oc3ccc(NC(=O)c4cc(-c5cccc(Cl)c5)nc5ccccc45)cc3F)ccnc2cc1OCCCN1CCCCC1	691.2	'='	62	nM	7.21	1	62
COc1cc2c(Oc3ccc(NC(=O)N/N=C/c4ccc([N+](=O)[O-])cc4)cc3F)ccnc2cc1OCCCN1CCCCC1	616.65	'='	370	nM	6.43	1	370
COc1cc2c(Oc3ccc(NC(=O)N/N=C/c4ccc(Cl)cc4)cc3F)ccnc2cc1OCCCN1CCCCC1	606.1	'='	98	nM	7.01	1	98
COc1cc(-c2n[nH]cc2-c2cc3ccccc3s2)cc(OC)c1OC	366.44	'='	7.4	nM	8.13	1	7.4
COc1ccc(-c2c[nH]nc2-c2cc(OC)c(OC)c(OC)c2)cc1C	354.41	'='	37.3	nM	7.43	1	37.3
COc1cc2c(Oc3ccc(NC(=O)c4nn(-c5cccc(F)c5)c(=O)cc4C)cc3F)ccnc2cc1OCCCN1CCCC1	641.68	'='	250	nM	6.6	1	250
Clc1cccc(Cn2c(/C=N/Nc3nc(N4CCOCC4)c4sccc4n3)nc3ccccc32)c1Cl	538.46	'='	6460	nM	5.19	1	6460
Fc1ccc(Cn2cc(/C=N/Nc3nc(N4CCOCC4)c4sccc4n3)c3ccccc32)cc1	486.58	'='	1790	nM	5.75	1	1790
Fc1ccccc1Cn1cc(/C=N/Nc2nc(N3CCOCC3)c3sccc3n2)c2ccccc21	486.58	'='	3280	nM	5.48	1	3280
Clc1ccc(Cn2cc(/C=N/Nc3nc(N4CCOCC4)c4sccc4n3)c3ccccc32)cc1	503.03	'='	5760	nM	5.24	1	5760
Nc1nc(N)c2cc(CSC(=S)N3CCN(Cc4ccccc4)CC3)ccc2n1	424.6	'='	8490	nM	5.07	1	8490
COc1cc2nccc(Oc3ccc(NC(=O)NS(=O)(=O)Cc4ccc(F)cc4)cc3F)c2cc1OC	529.52	'='	2680	nM	5.57	1	2680
COc1cc2c(Oc3ccc(NC(=O)C4(C(=O)Nc5ccc(F)cc5)CC4)cc3F)ccnc2cc1OCCCN1CCOCC1	632.66	'='	220	nM	6.66	1	220
COc1cc2c(Oc3ccc(NC(=O)c4cc(-c5ccccc5)nc5ccccc45)cc3F)ccnc2cc1OCCCN1CCOCC1	658.73	'='	1520	nM	5.82	1	1520
COc1cccc(-c2cc(C(=O)Nc3ccc(Oc4ccnc5cc(OCCCN6CCCC6)c(OC)cc45)c(F)c3)c3ccccc3n2)c1	672.76	'='	1020	nM	5.99	1	1020
CC(C)=CCCC(C)(O)CCc1c(O)cc(O)cc1CCc1ccccc1	368.52	'>'	40000	nM		0	40000
COc1c2occc2cc2ccc(=O)oc12	216.19	'>'	100000	nM		0	100000
O=c1ccc2ccc(O)cc2o1	162.14	'='	4350	nM	5.36	1	4350
CN(C)CCCNc1nc(N/N=C/c2nccn2Cc2ccc(F)cc2)nc2ccccc12	446.53	'='	630	nM	6.2	1	630
CC[C@@]12CC[C@@H]3N(C)c4ccc([C@@H]5[C@H]6O[C@H]6[C@@]6(CC)CC(C(=O)OC)=C7N=C8C(=CC(=O)C(OC)=C8OC)[C@@]78CCN5[C@@H]68)cc4[C@@]34CCN(C[C@H]3O[C@H]31)[C@@H]24	734.89	'='	3400	nM	5.47	1	3400
O=C(/C=C/c1ccc(C(=O)NC(Cc2c[nH]c3ccccc23)C(=O)Nc2ccc3ccccc3c2)cc1)NO	518.57	'='	920	nM	6.04	1	920
O=C(/C=C/c1cccc(S(=O)(=O)Nc2ccccc2)c1)NO	318.35	'='	860	nM	6.07	1	860
CC[C@@]1(OC(=O)C(NC(=O)[C@H](CCCN=C(N)N)/N=C(\S)Nc2ccc(O[C@H]3O[C@@H](C)[C@@H](O)[C@@H](OC)[C@@H]3O)cc2)C(C)C)C(=O)OCc2c1cc1n(c2=O)Cc2cc3ccccc3nc2-1	915.04	'='	100	nM	7	1	100
COc1ccc(-n2ccnc2-c2cc(OC)c(OC)c(OC)c2)cc1N	355.39	'='	200	nM	6.7	1	200
COc1cc(-c2nccn2-c2cccc3ccccc23)cc(OC)c1OC	360.41	'='	14700	nM	4.83	0	14700
COc1ccc(C(=O)Oc2cc(OC)c(OC)c(OC)c2)cc1N	333.34	'>'	100000	nM		0	100000
CCc1c2c(nc3ccc(OC(=O)N4CCC(N5CCCCC5)CC4)cc13)-c1cc3c(c(=O)n1C2)COC(=O)[C@]3(O)CC	586.69	'='	3960	nM	5.4	1	3960
COc1cc2c(c(OC)c1OC)-c1ccc(OC)c(=O)cc1[C@@H](NC(=O)CCCCCCCCCCCCCCC(=O)OCCCCC[C@H]1CC=CC(=O)O1)CC2	792.02	'='	30000	nM	4.52	0	30000
CN1CCC(Nc2nc(N/N=C/c3nccn3Cc3ccccc3)nc3ccccc23)CC1	440.56	'='	750	nM	6.12	1	750
Cc1ccc(-c2cc(NCCN(C)C)c3ccccc3n2)cc1	305.43	'='	1350	nM	5.87	1	1350
C=CC1C(=C)C(=O)Oc2cc(OC)ccc21	216.24	'='	42000	nM	4.38	0	42000
CCCCCCCCCCCC(=O)N[C@H]1[C@H](O[C@H]2CC[C@@]3(C)[C@@H](CC[C@]4(C)[C@@H]3CC=C3[C@@H]5CC(C)(C)CC[C@]5(C(=O)O)CC[C@]34C)C2(C)C)O[C@H](CO)[C@@H](O)[C@@H]1O	800.17	'>'	30000	nM		0	30000
CCCCCCCCCCCCCCCC(=O)N[C@H]1[C@H](O[C@H]2CC[C@@]3(C)[C@@H](CC[C@]4(C)[C@@H]3CC=C3[C@@H]5CC(C)(C)CC[C@]5(C(=O)O)CC[C@]34C)C2(C)C)O[C@H](CO)[C@@H](O)[C@@H]1O	856.28	'>'	30000	nM		0	30000
CCCCCCC(=O)N[C@H]1[C@H](O[C@H]2CC[C@@]3(C)[C@@H](CC[C@]4(C)[C@@H]3CC=C3[C@@H]5CC(C)(C)CC[C@]5(C(=O)O)CC[C@]34C)C2(C)C)O[C@H](CO)[C@H](O)[C@@H]1O	730.04	'>'	30000	nM		0	30000
COc1cc(-c2nc(SC)[nH]c2-c2cc(OC)c(OC)c(OC)c2)cc(OC)c1OC	446.53	'>'	50000	nM		0	50000
COc1ccc(-c2[nH]c(SC)nc2-c2cc(OC)c(OC)c(OC)c2)c(OC)c1	416.5	'='	18570	nM	4.73	0	18570
CC1(C)CC[C@]2(C(=O)O)CC[C@]3(C)C(=CC[C@@H]4[C@@]5(C)C[C@@H](O)[C@H](O)C(C)(C)[C@@H]5CC[C@]43C)[C@@H]2C1	472.71	'='	32200	nM	4.49	0	32200
COCCOCCOCC(=O)NCCCCCCNC(=O)[C@]12CCC(C)(C)C[C@H]1C1=CC[C@@H]3[C@@]4(C)C[C@@H](O)[C@H](O)C(C)(C)[C@@H]4CC[C@@]3(C)[C@]1(C)CC2	731.07	'='	20340	nM	4.69	0	20340
COc1cc2c3c(c4cc(OC)c(OC)cc4c2cc1OC)C(c1ccc(Br)cc1)CC(=O)N3	522.4	'='	15540	nM	4.81	0	15540
COc1cc2c3c(c4cc(OC)c(OC)cc4c2cc1OC)C(c1ccc(Cl)cc1)CC(=O)N3	477.94	'='	13780	nM	4.86	0	13780
COc1cc2c3c(c4cc(OC)c(OC)cc4c2cc1OC)C(c1sccc1C)CC(=O)N3	463.56	'>'	20000	nM		0	20000
COc1cc([C@@H]2c3cc4c(cc3[C@@H](O[C@@H]3O[C@@H]5CO[C@@H](C)O[C@H]5[C@H](O)[C@H]3O)[C@H]3COC(=O)[C@H]23)OCO4)cc(OC)c1O	588.56	'='	1800	nM	5.75	1	1800
COc1cc2c(Oc3ccc(NC(=O)N/N=C/c4ccc[nH]4)cc3F)ccnc2cc1OCCCN1CCCCC1	560.63	'='	440	nM	6.36	1	440
COc1cccc(/C=N/NC(=O)Nc2ccc(Oc3ccnc4cc(OCCCN5CCCCC5)c(OC)cc34)c(F)c2)c1	601.68	'='	330	nM	6.48	1	330
COc1cc2c(Oc3ccc(NC(=O)N/N=C/c4ccccc4F)cc3F)ccnc2cc1OCCCN1CCC(C)CC1	603.67	'='	180	nM	6.75	1	180
Cn1ccc2c(Oc3ccc(NC(=O)Nc4ccc(Cl)c(C(F)(F)F)c4)cc3)ncnc21	461.83	'='	23410	nM	4.63	0	23410
Cc1cccc(Nc2nc3cc(Oc4ncnc5c4cnn5C)ccc3[nH]2)c1	371.4	'>'	100000	nM		0	100000
Cn1ncc2c(Oc3ccc4c(c3)nc(Nc3ccc(F)cc3)n4C)ncnc21	389.39	'='	79140	nM	4.1	0	79140
Cn1ncc2c(Oc3ccc4c(c3)nc(Nc3ccc(C(F)(F)F)cc3)n4C)ncnc21	439.4	'='	63210	nM	4.2	0	63210
Cn1ncc2c(Oc3ccc4c(c3)nc(Nc3ccc(OC(F)(F)F)cc3)n4C)ncnc21	455.4	'='	6920	nM	5.16	1	6920
CC(C)n1ncc2c(Oc3ccc4c(c3)nc(Nc3ccc(Br)cc3)n4C)ncnc21	478.35	'='	9010	nM	5.04	1	9010
Cc1ccc(N2C(=O)NC3(CSC4=C3C(=O)c3ncccc3C4=O)C2=O)cc1	391.41	'='	1	nM	9	1	1
O=C1C2=C(C(=O)c3ncccc31)C1(CS2)NC(=O)N(c2ccncc2)C1=O	378.37	'='	2	nM	8.7	1	2
O=C1C2=C(C(=O)c3ncccc31)C1(CS2)NC(=O)N(c2ccc(N3CCOCC3)cc2)C1=O	462.49	'='	750	nM	6.12	1	750
COc1ccc(/C=C\c2cc(OC)c(OC)c(OC)c2)cc1OCCC/C=C/c1ccc(Br)cc1	539.47	'='	11000	nM	4.96	0	11000
CC(C)n1ncc2c(Oc3ccc4c(c3)nc(Nc3ccc(OC(F)(F)F)cc3)n4C)ncnc21	483.45	'='	9510	nM	5.02	1	9510
Cn1ncc2c(Oc3ccc4oc(Nc5ccc(OC(F)(F)F)cc5)nc4c3)ncnc21	442.36	'>'	100000	nM		0	100000
Cn1ncc2c(Oc3ccc4oc(Nc5ccc(Cl)c(C(F)(F)F)c5)nc4c3)ncnc21	460.8	'='	34020	nM	4.47	0	34020
COc1cc2c(c(OC)c1OC)-c1ccc(OC)c(=O)cc1[C@@H](NC(=O)Nc1c(F)cccc1F)CC2	512.51	'='	25	nM	7.6	1	25
COc1cc2c(c(OC)c1OC)-c1ccc(OC)c(=O)cc1[C@@H](NC(=O)Nc1ccc(C(F)(F)F)cc1Cl)CC2	578.97	'='	190	nM	6.72	1	190
COc1cc2c(c(OC)c1OC)-c1ccc(OC)c(=O)cc1[C@@H](NC(=O)Nc1ccc(Cl)cc1Cl)CC2	545.42	'='	31	nM	7.51	1	31
COc1cc2c(c(OC)c1OC)-c1ccc(OC)c(=O)cc1[C@@H](NC(=O)Nc1cc(C(F)(F)F)cc(C(F)(F)F)c1)CC2	612.52	'='	2600	nM	5.58	1	2600
O=C1OC(O)C(Cl)=C1Cl	168.96	'='	21800	nM	4.66	0	21800
CN(Cc1cnc2nc(N)nc(N)c2n1)c1ccc(C(=O)N[C@@H](CCC(=O)O)C(=O)O)cc1	454.45	'='	4400	nM	5.36	1	4400
COc1ccc(C(=O)/C=C/c2ccc(N(c3ccccc3)c3ccccc3)cc2)c2c1C=CC(C)(C)O2	487.6	'>'	10000	nM		0	10000
COc1cc(NS(C)(=O)=O)ccc1Nc1c2ccccc2nc2ccccc12	393.47	'='	559	nM	6.25	1	559
Cc1cc2nc3c4cccnc4c(=O)cc-3oc2cc1C	276.3	'='	30	nM	7.52	1	30
O=c1cc2oc3ccc4c(c3nc-2c2cccnc12)CCCC4	302.33	'='	1000	nM	6	1	1000
CCN(CC)CCCNCc1nccc2c3ccccc3n(Cc3ccccc3)c12.Cl	437.03	'='	33400	nM	4.48	0	33400
CCN(CC)CCCCNCc1nccc2c3ccccc3n(CCCc3ccccc3)c12.Cl	479.11	'='	3700	nM	5.43	1	3700
COc1cc2c(cc1OCCCCCOc1cc3c(cc1OC)C(=O)N1CCC[C@H]1C(O)N3C(=O)OCc1ccc(O[C@@H]3O[C@H](C(=O)O)[C@@H](O)[C@H](O)[C@H]3O)c([N+](=O)[O-])c1)NC(=O)[C@@H]1CCCN1C2=O	965.92	'='	12880	nM	4.89	0	12880
C[C@@H]1O[C@H](OC(=O)[C@]23CCC(C)(C)CC2C2=CCC4[C@@]5(C)C[C@H](O)[C@H](O[C@@H]6O[C@H](CO)[C@@H](O)[C@H](O)[C@H]6O)[C@@](C)(C(=O)O)[C@@H]5CC[C@@]4(C)[C@]2(CO)CC3)[C@@H](O[C@H]2O[C@H](C)[C@@H](O[C@@H]3OC[C@@H](O[C@@H]4O[C@H](CO)[C@H](O)[C@H](O)[C@H]4O)[C@H](O[C@@H]4OC[C@H](O)[C@H](O)[C@H]4O)[C@H]3O)[C@H](O)[C@@H]2O)[C@H](O)[C@@H]1O	1399.49	'>'	5	ug.mL-1		0	3572.73
O=C(N/N=C/c1ccc(O)cc1)Nc1ccc(-c2nc(NCCCN3CCOCC3)c3sccc3n2)cc1	531.64	'='	810	nM	6.09	1	810
CCN(CC)CCNc1nc(-c2ccc(NC(=O)N/N=C/c3ccc(O)c(O)c3)cc2)nc2ccsc12	519.63	'='	1620	nM	5.79	1	1620
CCN(CC)CCNc1nc(-c2ccc(NC(=O)N/N=C/c3ccc(O)cc3O)cc2)nc2ccsc12	519.63	'='	1610	nM	5.79	1	1610
CCN(CC)CCNc1nc(-c2ccc(NC(=O)N/N=C/c3cc(Br)c(O)c(Br)c3)cc2)nc2ccsc12	661.42	'='	1630	nM	5.79	1	1630
CNC(=O)c1cc(Oc2ccc(NC(=O)Nc3ccc(Cl)c(C(F)(F)F)c3)cc2)ccn1	464.83	'='	3610	nM	5.44	1	3610
COc1cc2c(Oc3ccc(CC(=O)N/N=C/c4ccc(OC(F)(F)F)cc4)cc3F)ccnc2cc1OCCCN1CCCC1	640.63	'='	200	nM	6.7	1	200
COc1ccc(/C=C/c2c3[nH]c4ccccc4c3cc[n+]2Cc2ccccc2)cc1.[Br-]	471.4	'='	9400	nM	5.03	1	9400
O=C(Nc1ccc2[nH]ccc2c1)c1cccc(NC(=O)c2cccc(Cl)n2)c1	390.83	'='	19560	nM	4.71	0	19560
C=CC(=O)Nc1cc(Nc2ncc3nc(Nc4ccccc4)n(C(C)C)c3n2)c(OC)cc1N(C)CCN(C)C	543.68	'='	4720	nM	5.33	1	4720
Oc1ccc2cc1Oc1cccc(c1)CCc1ccc(O)c(c1)Oc1ccc(cc1O)CC2	440.5	'='	12360	nM	4.91	0	12360
COc1cccc2c1Oc1cc(O)c(O)cc1CCc1ccc(O)c(c1)Oc1ccc(cc1)CC2	470.52	'='	1980	nM	5.7	1	1980
CC(C)(O)c1cc2nc(N/N=C/c3cn(Cc4ccccc4F)c4ccccc34)nc(N3CCOCC3)c2s1	544.66	'='	1050	nM	5.98	1	1050
CCCNC(=O)c1cc(Oc2ccc(NC(=O)c3cc4cccnc4n(-c4ccc(Cl)cc4)c3=O)cc2)ccn1	554.01	'='	390	nM	6.41	1	390
O=C1c2cccc3cccc(c23)C(=O)N1CCCCNCCNCCCNCCNCCCCN1C(=O)c2cccc3cccc(c23)C1=O	662.83	'='	6100	nM	5.21	1	6100
COC(=O)c1ccc2c(c1)NC(=O)/C2=C(\Nc1ccc2c(c1)c(CN(C)C)cn2C)c1ccccc1	480.57	'='	460	nM	6.34	1	460
C[C@H]1CCC/C=C/[C@@H]2C[C@H](O)C[C@H]2[C@H](OC(=O)CCCC(=O)OCCOc2no[n+]([O-])c2S(=O)(=O)c2ccccc2)/C=C/C(=O)O1	662.71	'='	280	nM	6.55	1	280
C[C@H]1CCC/C=C/[C@@H]2C[C@H](OC(=O)CCCC(=O)OCCCOc3no[n+]([O-])c3S(=O)(=O)c3ccccc3)C[C@H]2[C@H](O)/C=C/C(=O)O1	676.74	'='	1600	nM	5.8	1	1600
COc1cc(C(=O)Oc2ccc(-c3cc(=S)ss3)cc2)ccc1OC(=O)CCCO[N+](=O)[O-]	507.57	'='	130	nM	6.89	1	130
O=C(Cn1ccc(-c2ccccn2)n1)Nc1cnn(Cc2ccccc2)c1	358.41	'='	12650	nM	4.9	0	12650
Cc1c2ccc(N(C)c3ccnc(Nc4ccc(C(=O)NCCCCCCC(=O)NO)cc4)n3)cc2nn1C	530.63	'='	2510	nM	5.6	1	2510
Cc1c2ccc(N(C)c3ccnc(Nc4ccc(C(=O)Nc5ccccc5N)cc4)n3)cc2nn1C	478.56	'='	1070	nM	5.97	1	1070
COc1cc(-c2nc(N)sc2-c2cccc3ccccc23)cc(OC)c1OC	392.48	'>'	10000	nM		0	10000
COc1ccc(-c2sc(N)nc2-c2cc(OC)c(OC)c(OC)c2)cc1	372.45	'='	11.7	nM	7.93	1	11.7
COC(=O)[C@@H]1CCCN1C(=O)C1=C(C)NC(=S)NC1c1ccc(OC/C=C/COc2ccc(C3NC(=S)NC(C)=C3C(=O)N3CCC[C@H]3C(=O)OC)cc2OC)c(OC)c1	863.03	'>'	200	ug.mL-1		0	231741.65
C#CC(=O)N(c1ccc2c(c1)OCCO2)C(C(=O)NC1CCCC1)c1ccccc1	404.47	'='	3200	nM	5.5	1	3200
C#CC(=O)N(c1ccc(OC)c(OC)c1)C(C(=O)NC1CCCC1)c1cccs1	412.51	'='	5500	nM	5.26	1	5500
COc1cccc2c1C(=O)c1c(O)c3c(c(O)c1C2=O)C[C@@](O)(C(=O)CO)C[C@@H]3O[C@H]1C[C@H](N)[C@H](O)[C@H](C)O1	543.53	'='	37	nM	7.43	1	37
COc1ccc(-c2cc(-c3c[nH]c4c(OC)c(OC)c(OC)cc34)nc(N)c2C#N)c(OC)c1OC	490.52	'='	4890	nM	5.31	1	4890
COc1cc2c(-c3cc(-c4ccc(F)cc4F)c(C#N)c(N)n3)c[nH]c2c(OC)c1OC	436.42	'='	690	nM	6.16	1	690
COc1cc2c(-c3cc(-c4ccc(F)c(F)c4)c(C#N)c(N)n3)c[nH]c2c(OC)c1OC	436.42	'='	1830	nM	5.74	1	1830
COc1cc2c(-c3cc(-c4ccc(F)cc4Cl)c(C#N)c(N)n3)c[nH]c2c(OC)c1OC	452.87	'='	99400	nM	4	0	99400
COc1ccc(-c2cc(-c3cn(C)c4ccccc34)nc(N)c2C#N)c(OC)c1OC	414.47	'='	2660	nM	5.58	1	2660
COc1ccc(-c2cc(-c3cn(C)c4ccc(F)cc34)nc(N)c2C#N)c(OC)c1OC	432.46	'='	0.46	nM	9.34	1	0.46
COc1ccc(-c2cc(=O)c3c(OC)cc(OC)c(OC)c3o2)cc1OC	372.37	'='	28000	nM	4.55	0	28000
CN1CCN(CCCCNc2cc3c4ccccc4ccc3c3ccccc23)CC1	397.57	'='	14300	nM	4.84	0	14300
CCN(CC)CCCCNCc1cc2c3ccccc3n(C)c2c(-c2cc(OC)c(OC)c(OC)c2)n1	504.68	'>'	50000	nM		0	50000
O=c1c2cc3ccccc3cc2oc2cc(OCC3CO3)cc(O)c12	334.33	'='	2340	nM	5.63	1	2340
CCCCCCCCCCCCCCCCCCCCOC(=O)COc1cc(O)c2c(=O)cc(-c3ccccc3)oc2c1	592.82	'='	20000	nM	4.7	0	20000
CCCCCCCCCCCCNC(=O)COc1cc(O)c2c(=O)cc(-c3ccccc3)oc2c1	479.62	'='	16000	nM	4.8	0	16000
CN1C(CCl)=NC2C(=O)C(C3=CC(=O)c4c(nc(CCl)n4C)C3=O)=CC(=O)C21	421.24	'='	3000	nM	5.52	1	3000
Nc1ccc2cc3ccccc3nc2c1CO	224.26	'='	34	nM	7.47	1	34
C/C1=C\C=C(\C(C)C)CC[C@@]2(C)O[C@H](C1)C[C@@](C)(O)CC[C@@H]2O	322.49	'>'	50	ug.mL-1		0	155043.57
Nc1ncnc2c1c(-c1ccoc1)cn2[C@@H]1O[C@H](CO)[C@@H](O)[C@H]1O	332.32	'='	394	nM	6.41	1	394
Nc1ccc2cc3ccc(I)cc3nc2c1CO	350.16	'='	70	nM	7.16	1	70
Cc1ncc([N+](=O)[O-])n1CCOC(=O)c1ccccc1F	293.25	'='	145.85	ug.mL-1		0	497357.20
Cc1ncc([N+](=O)[O-])n1CCOc1ccc(F)c(Cl)c1	299.69	'='	198.99	ug.mL-1		0	663986.12
CCN(CC)CCNCc1nccc2c3ccccc3n(Cc3ccccc3)c12.Cl	423	'='	63800	nM	4.2	0	63800
COc1cc(C2N(c3ccc(C)cc3)CCN2c2ccc(C)cc2)ccc1O	374.48	'='	27630	nM	4.56	0	27630
CC[C@@]1(O)C(=O)OCc2c1cc1n(c2=O)Cc2cc3c(CN(C)C)c(O)ccc3nc2-1	421.45	'='	25	nM	7.6	1	25
NC(=O)CCC(C(=O)O)N1C(=O)c2cccc3cccc(c23)C1=O	326.31	'>'	50000	nM		0	50000
NC(=O)CCC(C(=O)O)N1C(=O)c2cc3ccccc3cc2C1=O	326.31	'>'	50000	nM		0	50000
CS[C@H]1SC[C@H]2C(=O)N(C)[C@@H](C(C)C)C(=O)OC[C@@H](NC(=O)c3cnc4ccccc4n3)C(=O)N[C@@H](C)C(=O)N(C)[C@@H]1C(=O)N(C)[C@@H](C(C)C)C(=O)OC[C@@H](NC(=O)c1cnc3ccccc3n1)C(=O)N[C@@H](C)C(=O)N2C	1101.28	'='	2.2	ug.mL-1		1	1997.68
CCCCCCCCCCCCCCCOC[C@@H](O)COP(=O)(O)OC[C@@H](O)CO	456.56	'='	20000	nM	4.7	0	20000
CN1[C@@H]2c3[nH]c4ccccc4c3C[C@H]1[C@H](C#N)N1[C@@H](CN3C(=O)c4ccccc4C3=O)c3[nH]c4ccccc4c3C[C@@H]21	552.64	'='	80	nM	7.1	1	80
CN1[C@@H]2c3[nH]c4ccccc4c3C[C@H]1[C@H](C#N)N1[C@@H](CNC(=O)c3ccco3)c3[nH]c4ccccc4c3C[C@@H]21	516.61	'='	100	nM	7	1	100
COc1cc2c(Oc3ccc(NC(=O)c4nc5ccccc5n(-c5ccc(Cl)cc5)c4=O)cc3F)ccnc2cc1OCCCN1CCCCC1	708.19	'='	240	nM	6.62	1	240
COc1cc2c(Oc3ccc(NC(=O)c4nc5ccccc5n(-c5ccccc5Cl)c4=O)cc3F)ccnc2cc1OCCCN1CCCC1	694.16	'='	350	nM	6.46	1	350
CN(C)CCCNCc1nccc2c3ccccc3n(Cc3ccc(F)cc3)c12.Cl	426.97	'='	27800	nM	4.56	0	27800
CC(=O)O[C@H]1C(=O)[C@]2(C)[C@@H](O)C[C@H]3OC[C@@]3(OC(C)=O)[C@H]2[C@H](OC(=O)c2ccccc2)[C@]2(O)C[C@H](OC(=O)[C@H](O)[C@@H](NC(=O)c3ccccc3)c3ccccc3)C(C)=C1C2(C)C	853.92	'='	380	nM	6.42	1	380
COc1cc(-c2nnc(SCC(=O)Nc3ccc(C(C)C)cc3)n2N)cc(OC)c1OC	457.56	'>'	100000	nM		0	100000
CC1(C)CC[C@@H]2c3ccc(O)cc3C[C@]3(C)CCC[C@@H]1[C@H]23	284.44	'='	20500	nM	4.69	0	20500
O=c1[nH]cc(F)c(=O)[nH]1	130.08	'='	6500	nM	5.19	1	6500
O=C(c1ccc(OCCN2CCCCC2)cc1)c1c(-c2ccc(OS(=O)(=O)c3ccc(C(F)(F)F)cc3)cc2)sc2cc(OS(=O)(=O)c3ccc(C(F)(F)F)cc3)ccc12	889.91	'='	4000	nM	5.4	1	4000
CC[C@@H](C(=O)[C@@H](C)[C@@H](O)[C@H](C)[C@@H]1O[C@@H]([C@@H](CC)C(=O)[O-])CC[C@@H]1C)[C@H]1O[C@]2(C=C[C@H](OC(=O)c3ccc(F)cc3)[C@]3(CC[C@@](C)([C@H]4CC[C@](O)(CC)[C@H](C)O4)O3)O2)[C@H](C)C[C@@H]1C.[Na+]	895.09	'='	160	nM	6.8	1	160
COc1c(O)cc2oc3cc(O)c(CC=C(C)C)c(O)c3c(=O)c2c1CCC(C)(C)O	428.48	'>'	10000	nM		0	10000
COc1c(O)c(OC)c2oc3cc4c(c(O)c3c(=O)c2c1OC)C=CC(C)(C)O4	400.38	'>'	10000	nM		0	10000
S=C(N/N=C1\CC2(CCCCC2)Oc2c1ccc1ccccc21)N1CCNCC1	408.57	'='	8340	nM	5.08	1	8340
O=C(N/N=C1\CC2(CCCCC2)Oc2c1ccc1ccccc21)Nc1ccc(Cl)cc1	433.94	'='	7370	nM	5.13	1	7370
O=C(N/N=C1\CC2(CCCC2)Oc2ccccc21)Nc1ccc(Cl)cc1	369.85	'='	2750	nM	5.56	1	2750
C/C=C(\C)C(=O)O[C@H]1C[C@@](C)(O)[C@@H]2CC=C(C)[C@@H]2[C@H]2OC(=O)[C@H](C)[C@H]12	348.44	'>'	10000	nM		0	10000
COc1ccc(Cc2cn(CCNC(=O)Nc3cccc(Br)c3)nn2)cc1	430.31	'>'	200000	nM		0	200000
COc1ccc(/C=C/c2cccc(NC(=O)Nc3ccc(Cl)cc3)c2)cc1	378.86	'='	520	nM	6.28	1	520
C=C1C(=O)O[C@H]2[C@H]1CC[C@@](C)(O)[C@]13C=C[C@](C)([C@H]21)[C@]1(C3)C(=O)O[C@@H]2[C@H]3C(C)=CC[C@H]3[C@](C)(O)C[C@H](O)[C@H]21	510.63	'>'	10000	nM		0	10000
CN1C/C(=C\c2ccc(F)c(F)c2)C(=O)/C(=C/c2ccc(F)c(F)c2)C1	361.34	'='	1500	nM	5.82	1	1500
CC[C@@]1(OC(=O)[C@H](NC(=O)[C@H](Cc2c[nH]cn2)/N=C(\S)Nc2ccc(O[C@H]3O[C@@H](C)[C@@H](O)[C@@H](OC)[C@@H]3O)cc2)C(C)C)C(=O)OCc2c1cc1n(c2=O)Cc2cc3ccccc3nc2-1	895.99	'='	160	nM	6.8	1	160
Cc1c2c(cc[n+]1Cc1ccccc1)c1ccc(OCCCc3ccccc3)cc1n2CC(C)C.[Br-]	543.55	'='	4900	nM	5.31	1	4900
CCc1c2c(nc3ccc(O)cc13)-c1cc3c(c(=O)n1C2)COC(=O)[C@@]3(CC)OC(=O)OCCn1ccnc1[N+](=O)[O-]	575.53	'='	9560	nM	5.02	1	9560
COc1cc(-c2cc(-c3ccc(F)cc3)nc(-n3cccc3CNC3CCOCC3)c2C#N)cc(OC)c1OC	542.61	'='	4120	nM	5.38	1	4120
CCNCc1cccn1-c1nc(-c2ccc(F)cc2)cc(-c2cc(OC)c(OC)c(OC)c2)c1C#N	486.55	'='	1210	nM	5.92	1	1210
COc1ccc(-c2cc(-c3ccc(F)cc3)nc(-n3cccc3CN(C)C)c2C#N)c(OC)c1OC	486.55	'='	3710	nM	5.43	1	3710
CNCc1cccn1-c1nc(-c2ccc(F)cc2)cc(-c2ccc(OC)c(OC)c2OC)c1C#N	472.52	'='	60	nM	7.22	1	60
C=C(C)[C@@H]1CC[C@]2(COC(=O)c3nc(C)c(C)nc3C)CC[C@]3(C)[C@H](CC[C@@H]4[C@@]5(C)CC[C@H](OC(=O)[C@@H]6CCCN6C(=O)[C@@H]6CCCN6C(C)=O)C(C)(C)[C@@H]5CC[C@]43C)[C@@H]12	827.16	'>'	20000	nM		0	20000
C=C(C)[C@@H]1CC[C@]2(COC(=O)c3nc(C)c(C)nc3C)CC[C@]3(C)[C@H](CC[C@@H]4[C@@]5(C)CC[C@H](OC(=O)CN(C)C(=O)[C@@H]6CCCN6C(C)=O)C(C)(C)[C@@H]5CC[C@]43C)[C@@H]12	801.13	'='	9710	nM	5.01	1	9710
COc1ccc(/C=C/C(=O)O[C@H]2CC[C@@]3(C)[C@@H](CC[C@]4(C)[C@@H]3C(=O)C=C3[C@H]5C[C@@](C)(C(=O)O)CC[C@]5(C)CC[C@]34C)C2(C)C)cc1	630.87	'='	32990	nM	4.48	0	32990
CC(=O)O[C@@H]1OC(=O)[C@@](Cc2ccccc2)(C(C)=O)[C@@H]1C	290.31	'='	39000	nM	4.41	0	39000
COc1cc([C@@H]2c3cc4c(cc3[C@@H](NC(=O)Cn3cc(CCC5C(=O)c6ccccc6C5=O)nn3)[C@H]3COC(=O)[C@@H]32)OCO4)cc(OC)c1OC	694.7	'='	18500	nM	4.73	0	18500
COc1cc([C@@H]2c3cc4c(cc3[C@@H](NC(=O)Cn3cc(-c5ccc(Br)cc5)nn3)[C@H]3COC(=O)[C@@H]32)OCO4)cc(OC)c1OC	677.51	'='	100	nM	7	1	100
COc1c(-c2ccc(-c3ccccc3)cc2)oc2c(CNCCCNCCCCN)cccc2c1=O.Cl.Cl.Cl	595.01	'='	31400	nM	4.5	0	31400
Cl.Cl.NCCCNCc1c(-c2ccc(-c3ccccc3)cc2)oc2ccccc2c1=O	457.4	'='	24650	nM	4.61	0	24650
CCCCn1c2cc(OCCCCCn3c4ccccc4c4ccnc(C)c43)ccc2c2ccnc(C)c21.Cl	541.14	'='	10100	nM	5	0	10100
CCCCn1c2cc(OCCCCCn3c4ccccc4c4ccncc43)ccc2c2ccnc(C)c21.Cl	527.11	'='	32600	nM	4.49	0	32600
O=c1cc2oc3c(ccc4ccccc43)nc-2c2cccnc12	298.3	'='	300	nM	6.52	1	300
COc1cc2c(Oc3ccc(NC(=O)N/N=C/c4ccccc4)cc3F)ccnc2cc1OCCCN1CCC(C)CC1	585.68	'='	240	nM	6.62	1	240
C[C@H]1CCC/C=C/[C@@H]2C[C@H](O)C[C@H]2[C@H](OC(=O)CCCC(=O)OCCCOc2no[n+]([O-])c2S(=O)(=O)c2ccccc2)/C=C/C(=O)O1	676.74	'='	5700	nM	5.24	1	5700
C[C@H]1CCC/C=C/[C@@H]2C[C@H](OC(=O)CCC(=O)OCCCOc3no[n+]([O-])c3S(=O)(=O)c3ccccc3)C[C@H]2[C@H](O)/C=C/C(=O)O1	662.71	'='	910	nM	6.04	1	910
O=C(O)c1ccccc1C(=O)OCCOc1no[n+]([O-])c1S(=O)(=O)c1ccccc1	434.38	'>'	10000	nM		0	10000
COc1cc2c(c(OC)c1OC)-c1ccc(OC)c(=O)cc1[C@@H](NC(=O)CC1CCCCC1)CC2	481.59	'='	8.7	nM	8.06	1	8.7
O=c1cc(-c2ccccc2)[nH]c2ccc3[nH]ccc3c12	260.3	'='	2000	nM	5.7	1	2000
COC(=O)c1cc2c([nH]1)c(OC)cc1nc(-c3ccccc3)cc(O)c12	348.36	'>'	50000	nM		0	50000
CCN(CC)CCn1ccc2c3c(O)cc(-c4ccccc4)nc3ccc21	359.47	'='	6000	nM	5.22	1	6000
COc1cccc2c1C(=O)c1c(O)c3c(c(O)c1C2=O)CC(O)(C(=O)CO)C[C@@H]3O[C@H]1C[C@H](N)[C@H](O)[C@H](C)O1	543.53	'='	1.44	ug.mL-1		1	2649.35
Fc1ccc(Cn2c3ccccc3c3ccnc(Br)c32)cc1	355.21	'='	245000	nM		0	245000
Brc1nccc2c3ccccc3n(CCCc3ccccc3)c12	365.27	'='	86600	nM	4.06	0	86600
NCCCCCCNc1nccc2c3ccccc3n(CCCc3ccccc3)c12	400.57	'='	21500	nM	4.67	0	21500
CCN(CC)c1ccc(/C=C/C(=O)c2ccc(OC)c3c2OC(C)(C)C=C3)cc1	391.51	'='	550	nM	6.26	1	550
CC[C@@H](C(=O)[C@@H](C)[C@@H](O)[C@H](C)[C@@H]1O[C@@H]([C@@H](CC)C(=O)ONC(=O)Cc2ccccc2)CC[C@@H]1C)[C@H]1O[C@]2(C=C[C@@H](O)[C@]3(CC[C@@](C)([C@H]4CC[C@](O)(CC)[C@H](C)O4)O3)O2)[C@H](C)C[C@@H]1C	884.16	'='	900	nM	6.05	1	900
CCCCCCCC(=O)NOC(=O)[C@H](CC)[C@H]1CC[C@H](C)[C@H]([C@@H](C)[C@H](O)[C@H](C)C(=O)[C@H](CC)[C@H]2O[C@]3(C=C[C@@H](O)[C@]4(CC[C@@](C)([C@H]5CC[C@](O)(CC)[C@H](C)O5)O4)O3)[C@H](C)C[C@@H]2C)O1	892.22	'='	960	nM	6.02	1	960
COc1ccc2c(c1)c(CC(=O)NCCN(C)C)c(C)n2C(=O)c1ccc(OC)c(OC)c1	453.54	'='	44000	nM	4.36	0	44000
COc1cc(/C=C2/C(C)=C(CC(=O)NCCN(C)C)c3cc(F)ccc32)cc(OC)c1OC	454.54	'='	140000	nM		0	140000
COc1ccc(OC)c2c1C(=O)C=C(C(CC=C(C)C)SC(=O)C(C)C)C2=O	402.51	'='	88300	nM	4.05	0	88300
COc1cc(C(CC=C(C)C)SC(=O)CC=C(C)C)c(OC)c2c1C(=O)C=CC2=O	428.55	'='	23200	nM	4.63	0	23200
COc1ccc(-c2c[nH]nc2-c2cc(OC)c(OC)c(OC)c2)cc1F	358.37	'='	15.8	nM	7.8	1	15.8
COc1cc(-c2n[nH]cc2-c2ccc(OC(F)(F)F)cc2)cc(OC)c1OC	394.35	'='	2416	nM	5.62	1	2416
CC1O[C@@H](O[C@H]2C[C@](O)(CO)Cc3c(O)c4c(c(O)c32)C(=O)c2ccccc2C4=O)C[C@@H](O)[C@@H]1N1CCOCC1	555.58	'='	0.13	ug.mL-1		1	233.99
O=C1c2ccccc2C(=O)c2oc(C(=O)N3CCCCC3)cc21	309.32	'='	1570	nM	5.8	1	1570
C[C@H](CC[C@@H](C)[C@H]1CC[C@H]2[C@@H]3CC(=O)C4=CC(=O)CC[C@]4(C)[C@H]3CC[C@@]21C)[C@@H]1C[C@H]1C	424.67	'='	48200	nM	4.32	0	48200
CS(=O)(=O)c1ccc(C(=O)c2ccn(-c3ccccc3F)c2)cc1	343.38	'='	96100	nM	4.02	0	96100
CC[C@@]1(OC(=O)[C@H](NC(=O)[C@H](CCCCN)/N=C(\S)Nc2ccc(O[C@H]3O[C@@H](C)[C@@H](O)[C@@H](OC)[C@@H]3O)cc2)C(C)C)C(=O)OCc2c1cc1n(c2=O)Cc2cc3ccccc3nc2-1	887.02	'='	120	nM	6.92	1	120
CCCC(=O)SC(CC=C(C)C)c1cc(OC)c2c(c1OC)C(=O)C=CC2=O	402.51	'='	30800	nM	4.51	0	30800
C/C=C(\C)SC(CC=C(C)C)C1=CC(=O)c2c(OC)ccc(OC)c2C1=O	386.51	'='	11900	nM	4.92	0	11900
CCCCCC(=O)SC(CC=C(C)C)c1cc(OC)c2c(c1OC)C(=O)C=CC2=O	430.57	'='	22500	nM	4.65	0	22500
CC1(C)O[C@@](C)([C@@H]2CC[C@](C)(Br)[C@@H](Cl)C2)CC[C@@H]1Br	416.63	'='	27300	nM	4.56	0	27300
COc1ccccc1/C=C/c1cncnc1	212.25	'='	146000	nM		0	146000
COc1cc2ncnc(Nc3ccc(Br)cc3)c2cc1OC.Cl	396.67	'>'	100000	nM		0	100000
COc1cccc(/C=C/CCCOc2cc(/C=C\c3cc(OC)c(OC)c(OC)c3)ccc2OC)c1	490.6	'='	25000	nM	4.6	0	25000
COc1ccc2c(c1)SC1=N/C(=C\c3oc4ccccc4[n+]3C)C=C(C)N12.[O-][Cl+3]([O-])([O-])[O-]	475.91	'='	500	nM	6.3	1	500
C=C(C)[C@@H]1CC[C@]2(C(=O)OC)CC[C@]3(C)[C@H](CC[C@@H]4[C@@]5(C)CC(=O)OC(=O)C(C)(C)[C@@H]5CC[C@]43C)[C@@H]12	498.7	'='	12000	nM	4.92	0	12000
Nn1c(-c2ccc(Cl)cc2)nc2c(-c3ccc(Cl)cc3)nc3ccc(Cl)cc3c2c1=O	467.74	'='	1970	nM	5.71	1	1970
COc1cc(C2=C(c3ccc(SC)cc3)CC(O[SiH2]C(C)(C)C)C2=O)cc(OC)c1OC	472.68	'<'	1	ug.mL-1		1	2115.60
O=C(NNc1nc2ccccc2n2cccc12)c1c[nH]c2ccccc12	341.37	'>'	20000	nM		0	20000
O=C1Nc2ccc(Cl)cc2C12Nc1ccccc1-n1cccc12	321.77	'='	10960	nM	4.96	0	10960
O=C(NCc1ccc(C(F)(F)F)cc1)[C@@H](Cc1ccc2c(c1)OCO2)[C@@H](CO)Cc1ccc2c(c1)OCO2	529.51	'='	64910	nM	4.19	0	64910
CC(C)(O)c1cc2nc(N/N=C/c3cn(Cc4cccc(Cl)c4Cl)c4ccccc34)nc(N3CCOCC3)c2s1	595.56	'='	3700	nM	5.43	1	3700
COc1ccc(OC)c(C(=O)/C=C/c2ccoc2)c1	258.27	'='	21300	nM	4.67	0	21300
CC(=O)O[C@@H]1OC(=O)[C@](OC(=O)c2ccccc2)(C(C)=O)[C@@H]1C	320.3	'='	8000	nM	5.1	1	8000
COc1cc2ccc1Oc1cc(ccc1O)CC(O[C@@H]1O[C@H](CO)[C@@H](O)[C@H](O)[C@H]1O)C(=O)CCCC2	504.53	'>'	50	ug.mL-1		0	99102.13
COc1cc(C(=O)OC[C@H]2O[C@@H](Oc3ccc(O)c4c3C(=O)CCC4O)[C@H](O)[C@@H](O)[C@@H]2O)cc(OC)c1O	536.49	'>'	50	ug.mL-1		0	93198.38
CCOC(=O)n1c(-c2nn(-c3ccc(OC)cc3)c(=O)n3c2nc2ccccc23)nc2ccccc21	480.48	'='	38700	nM	4.41	0	38700
COc1ccc(NN=C(c2nc3ccccc3[nH]2)c2nc3ccccc3[nH]2)cc1	382.43	'='	114400	nM		0	114400
C(=C/c1ccccc1)\C[N+]12CN3CN(CN(C3)C1)C2.[Cl-]	292.81	'='	8520	nM	5.07	1	8520
O=C(NC(=O)c1ccc(OCc2ccc(F)cc2)cc1)Nc1ccc(Cl)c(-c2nc3ccccc3[nH]2)c1	514.94	'='	730	nM	6.14	1	730
C=CC(=O)Nc1cccc(Nc2nc(N/N=C/c3ccccc3F)ncc2Cl)c1	410.84	'='	3500	nM	5.46	1	3500
C=CC(=O)Nc1cccc(Nc2nc(N/N=C/c3ccc(F)cc3F)ncc2Cl)c1	428.83	'='	4760	nM	5.32	1	4760
C/C(=N\Nc1ncc(Cl)c(Nc2cccc(NC(=O)/C=C/CN(C)C)c2)n1)c1ccccn1	464.96	'='	120	nM	6.92	1	120
Cc1nc2c(-c3ccc(Cl)cc3)nc3ccccc3c2c(=O)n1N	336.78	'>'	100000	nM		0	100000
NS(=O)(=O)c1ccc(-n2nc(C(=O)O)cc2-c2ccccc2)cc1	343.36	'='	21980	nM	4.66	0	21980
C=CC(=O)Nc1nc(-c2ccccc2OC)cs1	260.32	'>'	30000	nM		0	30000
CCN(CC)CCNCc1cc2c3ccccc3n(CCCc3ccccc3)c2c(-c2cc(OC)c(OC)c(OC)c2)n1	580.77	'='	10900	nM	4.96	0	10900
CCN(CC)CCCCNCc1cc2c3ccccc3n(CCCc3ccccc3)c2c(-c2cc(OC)c(OC)c(OC)c2)n1	608.83	'='	7500	nM	5.12	1	7500
COc1cc2c(Oc3ccc(NC(=O)c4nc5ccccc5n(C5CCCC5)c4=O)cc3F)ccnc2cc1OCCCN1CCCCC1	665.77	'='	4190	nM	5.38	1	4190
COc1cc2c(Oc3ccc(NC(=O)c4nc5ccccc5n(C5CCCC5)c4=O)cc3F)ccnc2cc1OCCCN1CCN(C)CC1	680.78	'='	2490	nM	5.6	1	2490
CC[C@@]1(O)C(=O)OCc2c1cc1n(c2=O)Cc2cc3c4c(ccc3nc2-1)OCN(Cc1ccc(OC)cc1)C4	525.56	'='	1680	nM	5.78	1	1680
COc1cc2c(c(OC)c1OC)-c1ccc(OC)c(=O)cc1[C@@H](NC(=O)Nc1ccccc1F)CC2	494.52	'='	4.7	nM	8.33	1	4.7
COc1cc([C@@H]2c3cc4c(cc3[C@@H](NC(=O)c3cc5c([nH]c6ccccc65)c(-c5ccc6c(c5)OCO6)n3)[C@H]3COC(=O)[C@@H]32)OCO4)cc(OC)c1OC	727.73	'='	30590	nM	4.51	0	30590
CC(=O)O[C@@H]1OC(=O)[C@](C)(C(C)=O)[C@@H]1C	214.22	'='	5000	nM	5.3	1	5000
C=CC(=O)Nc1nc(-c2ccccc2Cl)cs1	264.74	'='	10200	nM	4.99	0	10200
C=CC(=O)N1CCC(Cc2ccccc2)CC1	229.32	'>'	30000	nM		0	30000
C=CC(=O)N1CCC(c2ccccc2)CC1	215.3	'>'	30000	nM		0	30000
C=CC(=O)N(CC(=O)OC)c1nc(-c2ccccc2)cs1	302.36	'>'	30000	nM		0	30000
COc1ccc(-c2c(-c3cc(Br)c(OC)c(OC)c3)ncn2C)cc1F.Cl	457.73	'='	510	nM	6.29	1	510
C=CC(=O)Nc1nc(-c2ccc3ccccc3c2)cs1	280.35	'='	12500	nM	4.9	0	12500
CO[C@H](C(=O)[C@@H](O)[C@@H](C)O)[C@@H]1Cc2cc3cc(O[C@H]4C[C@@H](O[C@@H]5C[C@@H](O)[C@H](O)[C@@H](C)O5)[C@H](O)[C@@H](C)O4)c(C)c(O)c3c(O)c2C(=O)[C@H]1O[C@H]1C[C@@H](O[C@@H]2C[C@@H](O)[C@@H](O[C@@H]3C[C@](C)(O)[C@H](O)[C@@H](C)O3)[C@@H](C)O2)[C@H](O)[C@@H](C)O1	1085.16	'='	33	nM	7.48	1	33
CC(=O)n1c2ccccc2c2ccnc(/C=C/c3ccc([N+](=O)[O-])cc3)c21	357.37	'>'	200000	nM		0	200000
Nn1c(-c2ccc(Cl)cc2)nc2c(-c3ccc(Br)cc3)nc3ccccc3c2c1=O	477.75	'='	23200	nM	4.63	0	23200
CCN(CC)CCNc1nc(-c2ccc(NC(=O)Nc3ccc(F)cc3)cc2)nc2c(Cl)c(Cl)sc12	547.49	'='	650	nM	6.19	1	650
CCN(CC)CCCNc1nc(-c2ccc(NC(=O)Nc3ccc(Cl)cc3Cl)cc2)nc2c(Cl)c(Cl)sc12	612.41	'='	1230	nM	5.91	1	1230
CCN(CC)CCCNc1nc(-c2ccc(NC(=O)Nc3ccccc3)cc2)nc2c(Cl)c(Cl)sc12	543.52	'='	820	nM	6.09	1	820
CN(C)CCNc1nc(-c2ccc(NC(=O)Nc3ccc(Cl)cc3)cc2)nc2ccsc12	467	'='	95	nM	7.02	1	95
CN(C)CCNc1nc(-c2ccc(NC(=O)Nc3ccccc3F)cc2)nc2ccsc12	450.54	'='	510	nM	6.29	1	510
c1ccc2c(c1)Oc1ccc(NCCN3CCCC3)c3cn(CCN4CCCC4)c-2c13	416.57	'='	50500	nM	4.3	0	50500
COc1ccc(-c2cc(=O)c3c(O)c(OC)c(OC)c(OC)c3o2)cc1OC	388.37	'='	12000	nM	4.92	0	12000
CCN(CC)Cc1ccc2nc(NC(=O)N/N=C/c3cn(Cc4ccc(C)cc4)c4ccccc34)sc2c1	524.69	'='	58	nM	7.24	1	58
Cc1ccc(Cn2cc(/C=N/NC(=O)Nc3nc4ccc(CN(C)C)cc4s3)c3ccccc32)cc1	496.64	'='	36	nM	7.44	1	36
COc1ccc(/C=C2\c3cc(OC)c(OC)c(OC)c3CC[C@H]2O)cc1C	370.45	'='	3970	nM	5.4	1	3970
Oc1ccnc2ccc3[nH]ccc3c12	184.2	'>'	50000	nM		0	50000
Cc1cc(O)c2c(ccc3[nH]ccc32)n1	198.22	'>'	50000	nM		0	50000
N#Cc1ccc(-c2cc(O)c3c(ccc4[nH]ccc43)n2)cc1	285.31	'>'	50000	nM		0	50000
COc1cccc(-c2cc(O)c3c(ccc4[nH]ccc43)n2)c1	290.32	'='	6000	nM	5.22	1	6000
NC(=O)c1csc(C[C@H]2O[C@H](CO)[C@H]3O[C@@H]23)n1	256.28	'='	530	nM	6.28	1	530
COc1ccc(/C=C2\c3cc(OC)c(OC)c(OC)c3CC[C@H]2O)cc1[N+](=O)[O-]	401.42	'>'	10000	nM		0	10000
COc1ccc(/C=C2\c3cc(OC)c(OC)c(OC)c3CC[C@@H]2O)cc1O	372.42	'='	260	nM	6.58	1	260
CCCCn1c2ccccc2c2ccnc(CNCCN(CC)CC)c21.Cl	388.99	'>'	100000	nM		0	100000
CN(C)CCCNCc1nccc2c3ccccc3n(Cc3ccccc3)c12.Cl	408.98	'='	32700	nM	4.49	0	32700
CCN(CC)CCNCc1nccc2c3ccccc3n(Cc3ccc(F)cc3)c12.Cl	440.99	'='	58800	nM	4.23	0	58800
CCN(CC)CCCNCc1nccc2c3ccccc3n(Cc3cccc(Cl)c3)c12.Cl	471.48	'='	5700	nM	5.24	1	5700
COc1cccc(-c2ccccc2O)c1	200.24	'='	35	ug.mL-1		0	174790.25
O=C1OCC2=C1C(c1ccc(-c3ccc(-c4cc(F)c(F)c(F)c4)cc3)cc1)c1cc3[nH]ccc3cc1N2	508.5	'='	6600	nM	5.18	1	6600
O=[N+]([O-])c1ccc(NCCCCN2CCC(Nc3nc4ccccc4n3Cc3ccc(F)cc3)CC2)c2nonc12	558.62	'='	36100	nM	4.44	0	36100
CC(=O)O[C@H]1C(=O)[C@]2(C)[C@@H](O)C[C@H]3OC[C@@]3(OC(C)=O)[C@H]2[C@H](OC(=O)c2ccccc2)[C@]2(O)C[C@H](OC(=O)[C@H](O)[C@@H](NC(=O)c3ccccc3)c3ccccc3)C(C)=C1C2(C)C	853.92	'='	0.0053	ug.mL-1		1	6.21
COc1ccc(OC2=CC(=O)c3cc4ccccc4cc3C2=O)cc1	330.34	'='	3830	nM	5.42	1	3830
C=C(C)[C@@H]1CC[C@]2(C(=O)O)CC[C@]3(C)[C@H](CC[C@@H]4[C@@]5(C)CC[C@H](OC(=O)Cn6cc(-c7ccc8[nH]ccc8c7)nn6)C(C)(C)[C@@H]5CC[C@]43C)[C@@H]12	680.93	'>'	50000	nM		0	50000
COc1cc2c(Oc3ccc(NC(=O)c4cn(-c5ccccc5F)nn4)cc3F)ccnc2cc1OCCCN1CCC(C)CC1	628.68	'='	210	nM	6.68	1	210
COc1cc2c(Oc3ccc(NC(=O)c4cn(-c5ccccc5Cl)nn4)cc3F)ccnc2cc1OCCCN1CCN(C)CC1	646.12	'='	160	nM	6.8	1	160
COc1cc2c(Oc3ccc(NC(=O)c4cn(-c5ccc(F)c(F)c5)nn4)cc3F)ccnc2cc1OCCCN1CCN(C)CC1	647.66	'='	430	nM	6.37	1	430
COc1cc(-c2ncn(C)c2-c2ccc3c(c2)c(Cl)cn3C)cc(OC)c1OC.Cl	448.35	'='	26.2	nM	7.58	1	26.2
CC(=O)O[C@@H]1C[C@@]2(C)[C@@H](CC[C@]3(C)[C@@H]2CC=C2[C@@H]4CC(C)(C)CC[C@]4(C(=O)NCCCOCCOCCOCCCNC(=O)[C@]45CCC(C)(C)C[C@H]4C4=CC[C@@H]6[C@@]7(C)C[C@@H](OC(C)=O)[C@H](OC(C)=O)C(C)(C)[C@@H]7CC[C@@]6(C)[C@]4(C)CC5)CC[C@]23C)C(C)(C)[C@H]1OC(C)=O	1297.85	'='	64350	nM	4.19	0	64350
O=C(NNc1nc2cc(F)ccc2n2cccc12)c1ccccc1F	338.32	'>'	20000	nM		0	20000
COc1cc2c(Oc3ccc(NC(=O)N/N=C/c4ccc([N+](=O)[O-])cc4)cc3F)ccnc2cc1OCCCN1CCCC1	602.62	'='	310	nM	6.51	1	310
COc1cc2c(Oc3ccc(NC(=O)N/N=C/c4ccc(OC(F)(F)F)cc4)cc3F)ccnc2cc1OCCCN1CCCCC1	655.65	'='	510	nM	6.29	1	510
C=CCc1cccc(/C=N/NC(=O)Nc2ccc(Oc3ccnc4cc(OCCCN5CCCCC5)c(OC)cc34)c(F)c2)c1O	627.72	'='	27	nM	7.57	1	27
COc1cc2c(Oc3ccc(NC(=S)N/N=C/c4ccccc4)cc3F)ccnc2cc1OCCCN1CCCCC1	587.72	'='	210	nM	6.68	1	210
COc1cc2c(Oc3ccc(NC(=O)C4(C(=O)Nc5ccc(F)cc5)CC4)cc3F)ccnc2cc1OCCCN1CCOCC1	632.66	'='	260	nM	6.58	1	260
Cc1nc(CN2CCN(Cc3cc4c5ccccc5n(C)c4c(C)n3)CC2)cc2c3ccccc3n(C)c12	502.67	'>'	100000	nM		0	100000
CC1CN(C(=O)/C=C/c2ccc(NC(=O)Nc3ccc(Cl)c(C(F)(F)F)c3)cc2)CC(C)O1	481.9	'='	9100	nM	5.04	1	9100
CC(NC(=O)CCc1ccc(NC(=O)Nc2ccc(Cl)c(C(F)(F)F)c2)cc1)c1ccccc1	489.93	'='	26500	nM	4.58	0	26500
CC1CN(C(=O)c2ccc(-c3ccc(NC(=O)Nc4ccc(Cl)c(C(F)(F)F)c4)cc3)cc2)CC(C)O1	531.96	'='	2050	nM	5.69	1	2050
CNC(=O)c1cc(Oc2ccc(NC(=O)Nc3ccc(Cl)c(C(F)(F)F)c3)cc2)ccn1	464.83	'='	15200	nM	4.82	0	15200
CCCCCCCCCCOc1cc2oc(-c3ccccc3)cc(=O)c2c(O)c1O	410.51	'>'	20000	nM		0	20000
CC(C)=CCOc1cc(O)c2c(=O)cc(-c3ccccc3)oc2c1	322.36	'>'	20000	nM		0	20000
O=c1[nH]cc(F)c(=O)[nH]1	130.08	'>'	100000	nM		0	100000
COc1cccc2c1C(=O)c1c(O)c3c(c(O)c1C2=O)C[C@@](O)(C(=O)CO)C[C@@H]3O[C@H]1C[C@H](N)[C@H](O)[C@H](C)O1	543.53	'='	1700	nM	5.77	1	1700
Cc1nc2c(-c3ccc(Br)cc3)nc3ccccc3c2c(=O)n1N	381.23	'='	77800	nM	4.11	0	77800
C=CCOCC1CC=CC(=O)O1	168.19	'='	18.4	ug.mL-1		0	109400.08
O=C(/C=C\Nc1ccc(O)cc1)c1cn(-c2ccccc2)nc1-c1ccc(F)cc1	399.43	'='	1900	nM	5.72	1	1900
COc1cc(-c2nn(-c3ccccc3)cc2C(=O)/C=C\Nc2ccc(Cl)cc2)cc(OC)c1OC	489.96	'='	7680	nM	5.12	1	7680
COc1cc(-c2nn(-c3ccccc3)cc2C(=O)/C=C\Nc2ccc(O)cc2)cc(OC)c1OC	471.51	'='	2500	nM	5.6	1	2500
COc1cc2c(Oc3ccc(NC(=O)c4cc(-c5ccc(C)cc5)ccn4)cc3F)ccnc2cc1OCCCN1CCCC1	606.7	'='	350	nM	6.46	1	350
COc1cc2c(Oc3ccc(NC(=O)c4cc(-c5ccc(F)cc5)ccn4)cc3F)ccnc2cc1OCCCN1CCCC1	610.66	'='	430	nM	6.37	1	430
COc1cc2c(Oc3ccc(NC(=O)c4cc(-c5ccccc5)ccn4)cc3F)ccnc2cc1OCCCN1CCCCC1	606.7	'='	270	nM	6.57	1	270
CC(=O)Oc1ccccc1C(=O)NCCSC#N	264.31	'>'	50000	nM		0	50000
CC(=O)O[C@@H]1C[C@@]2(C)[C@@H](CC[C@]3(C)[C@@H]2CC=C2[C@@H]4CC(C)(C)CC[C@]4(C(=O)NCCCOCCOCCOCCCN)CC[C@]23C)C(C)(C)[C@H]1OC(C)=O	759.08	'='	130490	nM		0	130490
C=C(c1ccc(OC)c(/C=C2/C(=O)Nc3cc(Br)ccc32)c1)c1cc(OC)c(OC)c(OC)c1	522.4	'='	8317	nM	5.08	1	8317
Oc1ccc2oc(Cc3ccccc3)cc2c1CN1CCC(N2CCCCC2)CC1	404.55	'='	5100	nM	5.29	1	5100
C=C(c1ccc(OC)c(/C=C2/C(=O)Nc3ccc(Br)cc32)c1)c1cc(OC)c(OC)c(OC)c1	522.4	'='	5623	nM	5.25	1	5623
Cc1ccc(C)c(-n2nc(C(=O)Nc3ccc(Oc4ccnc5c4ccn5C)cc3)c(C)cc2=O)c1	479.54	'='	1390	nM	5.86	1	1390
CO[C@@]12[C@H](COC(N)=O)C3=C(C(=O)C(C)=C(N)C3=O)N1C[C@@H]1N[C@@H]12	334.33	'='	2100	nM	5.68	1	2100
CNCc1cccn1-c1nc(-c2ccc(F)cc2)cc(-c2cc(OC)c(OC)c(OC)c2)c1C#N	472.52	'='	80	nM	7.1	1	80
COc1ccc(-c2cc3ncnc(Nc4cc(OC)c(OC)c(OC)c4)c3s2)cc1	423.49	'='	60	nM	7.22	1	60
OCCOCCOCCOCCO[Si]1(OCCOCCOCCOCCO)n2c3c4ccccc4c2/N=C2\N=C(/N=c4/c5ccccc5/c(n41)=N/C1=N/C(=N\3)c3ccccc31)c1ccccc12	927.06	'='	0.2	nM	9.7	1	0.2
[N-]=[N+]=NCCOCCOCCOCCO[Si]1(OCCOCCOCCOCCO)n2c3c4ccccc4c2/N=C2\N=C(/N=c4/c5ccccc5/c(n41)=N/C1=N/C(=N\3)c3ccccc31)c1ccccc12	952.07	'='	2.6	nM	8.59	1	2.6
N=C(N)NCCC[C@@H]1NC(=O)[C@H](Cc2cn(CCOCCOCCOCCO[Si]3(OCCOCCOCCOCCO)n4c5c6ccccc6c4/N=C4\N=C(/N=c6/c7ccccc7/c(n63)=N/C3=N/C(=N\5)c5ccccc53)c3ccccc34)nn2)NC(=O)[C@@H](Cc2ccccc2)NC(=O)[C@H](CC(=O)O)NC(=O)CNC1=O	1522.68	'='	32	nM	7.5	1	32
COc1ccc(/C=C\c2cc(OC)c(OC)c(OC)c2)cc1NC(=O)Nc1ccccc1	434.49	'='	7000	nM	5.16	1	7000
COc1ccc(/C=C\c2cc(OC)c(OC)c(OC)c2)cc1NC(=O)Nc1cccc(Br)c1	513.39	'='	1000	nM	6	1	1000
COc1ccc(NC(=O)Nc2cc(/C=C\c3cc(OC)c(OC)c(OC)c3)ccc2OC)cc1	464.52	'='	1780	nM	5.75	1	1780
COc1ccc(/C=C\c2cc(OC)c(OC)c(OC)c2)cc1NC(=O)Nc1cccc(C)c1	448.52	'='	1100	nM	5.96	1	1100
COc1ccc(/C=C\c2cc(OC)c(OC)c(OC)c2)cc1NC(=O)Nc1ccc(C)c(Cl)c1	482.96	'='	2400	nM	5.62	1	2400
COc1cc2c(Oc3ccc(NC(=O)c4cc(-c5ccc(Cl)c(Cl)c5)nc5ccccc45)cc3F)ccnc2cc1OCCCN1CCCCC1	725.65	'='	1210	nM	5.92	1	1210
COc1cc2c(Oc3ccc(NC(=O)c4cc(-c5cccc(Cl)c5)nc5ccc(F)cc45)cc3F)ccnc2cc1OCCCN1CCCC1	695.17	'='	670	nM	6.17	1	670
COc1cc(-c2ncoc2-c2ccc(OC)c3c2ncn3C)cc(OC)c1OC	395.42	'='	14	nM	7.85	1	14
COc1cc(-c2ncoc2-c2ccc(OC)c3ncn(CC#N)c23)cc(OC)c1OC	420.43	'='	1600	nM	5.8	1	1600
COC(=O)n1cnc2c(OC)ccc(-c3ocnc3-c3cc(OC)c(OC)c(OC)c3)c21	439.42	'='	11	nM	7.96	1	11
COc1cc(-c2ncoc2-c2ccc(OC)c3c2ncn3CC(N)=O)cc(OC)c1OC	438.44	'>'	10000	nM		0	10000
CCCCCCCCCCCCCCCOC[C@@H](O)COP(=O)(O)OC[C@H](O)CO	456.56	'='	105000	nM		0	105000
CC(C)=CC[C@@H]1C[C@@]23C[C@@H](CC=C(C)C)C(C)(C)[C@](CC=C(C)C)(C(=O)C(C(=O)c4ccc(O)c(O)c4)=C2OC1(C)C)C3=O	602.81	'='	5100	nM	5.29	1	5100
O=C(NCCN1CCOCC1)c1cc2c(o1)C(=O)c1ccccc1C2=O	354.36	'='	370	nM	6.43	1	370
COc1ccc(C(=O)/C=C/c2ccc(N(C)C)cc2)c2c1C=CC(C)(C)O2	363.46	'='	1870	nM	5.73	1	1870
O=C(NCCN1CCCC1)c1cc2c(o1)C(=O)c1ccccc1C2=O	338.36	'='	300	nM	6.52	1	300
COC(=O)CC1CCN(C(=O)c2cc3c(o2)C(=O)c2ccccc2C3=O)CC1	381.38	'>'	10000	nM		0	10000
O=C1CCN(C(=O)c2cc3c(o2)C(=O)c2ccccc2C3=O)CC1	323.3	'='	1130	nM	5.95	1	1130
CCSC(CC=C(C)C)c1cc(OC)c2c(c1OC)C(=O)C=CC2=O	360.48	'='	8400	nM	5.08	1	8400
CCC(=O)SC(CC=C(C)C)C1=CC(=O)c2c(OC)ccc(OC)c2C1=O	388.49	'='	29300	nM	4.53	0	29300
Cc1c2c(cc[n+]1Cc1ccccc1)c1ccc(OCCCc3ccccc3)cc1n2CCCc1ccccc1.[Br-]	605.62	'='	2000	nM	5.7	1	2000
COc1ccc2cc3[n+](cc2c1OC/C=C(\C)CCC=C(C)C)CCc1cc2c(cc1-3)OCO2.[Br-]	538.48	'='	140	nM	6.85	1	140
COCOc1cc(C2=C(c3cc(OC)c(OC)c(OC)c3)/C(=N\O)CC2O[SiH2]C(C)(C)C)ccc1OC	531.68	'<'	1	ug.mL-1		1	1880.83
COc1ccc(OC)c(C2=C(c3cc(OC)c(OC)c(OC)c3)/C(=N\O)CC2O[SiH2]C(C)(C)C)c1	501.65	'='	50	ug.mL-1		0	99671.09
C=CCOc1cc(C2=C(c3cc(OC)c(OC)c(OC)c3)C(=O)C(O)C2)ccc1OC	426.47	'>'	100	ug.mL-1		0	234483.08
CCCCn1ccc2c3c(=O)cc(-c4ccccc4)[nH]c3ccc21	316.4	'='	30	nM	7.52	1	30
COc1cc(OC)c2c(=O)[nH]c(-c3cc(C)c(OCCO)c(C)c3)nc2c1	370.41	'='	235800	nM		0	235800
Cc1noc(C)c1Cn1c(=O)nc(-c2ccc(Cl)c(Cl)c2)c2c3c(sc21)CC(C(C)(C)C)CC3	516.49	'='	19400	nM	4.71	0	19400
COc1cc2c(Oc3ccc(C4SCC(=O)N4NC(=O)Nc4ccccc4)cc3)ccnc2cc1OCCCN1CCOCC1	629.74	'='	5200	nM	5.28	1	5200
COc1cccc2c1C(=O)c1c(O)c3c(c(O)c1C2=O)C[C@@](O)(C(=O)CO)C[C@@H]3O[C@H]1C[C@H](N)[C@H](O)[C@H](C)O1.Cl	579.99	'='	3800	nM	5.42	1	3800
COc1ccc(C(=O)CSc2nc3[nH]c(=O)n(C)c(=O)c3[nH]2)cc1	346.37	'='	6700	nM	5.17	1	6700
COc1ccc(/C(CSc2nc3[nH]c(=O)n(C)c(=O)c3[nH]2)=N\O)cc1	361.38	'='	1700	nM	5.77	1	1700
Cn1c(=O)[nH]c2nc(SC/C(=N/O)c3ccc(Br)cc3)[nH]c2c1=O	410.25	'='	2000	nM	5.7	1	2000
COc1ccc(C(=O)c2cc(OC)c(OC)c(OC)c2)cc1NC(=O)/C=C/c1ccc([N+](=O)[O-])cc1	492.48	'='	5100	nM	5.29	1	5100
COc1ccc(C(=O)c2cc(OC)c(OC)c(OC)c2)cc1N	317.34	'='	50	nM	7.3	1	50
CC[C@H](C)[C@H]1C(=O)N2CCC[C@H]2C(=O)O[C@H](C(C)(C)C)C[C@@H](C)C/C=C/C2=N[C@@H](CCC(=O)N[C@@H](Cc3ccc(OC)cc3)C(=O)N(C)[C@@H](C)C(=O)N1C)CS2	796.09	'='	21	nM	7.68	1	21
CC(=O)O[C@H]1C(=O)[C@]2(C)[C@@H](O)C[C@H]3OC[C@@]3(OC(C)=O)[C@H]2[C@H](OC(=O)c2ccccc2)[C@]2(O)C[C@H](OC(=O)[C@H](O)[C@@H](NC(=O)c3ccccc3)c3ccccc3)C(C)=C1C2(C)C	853.92	'='	1.9	nM	8.72	1	1.9
Cc1c2oc3c(C)ccc(C(=O)N[C@@H]4C(=O)N[C@H](C(C)C)C(=O)N5CCC[C@H]5C(=O)N(C)CC(=O)N(C)[C@@H](C(C)C)C(=O)O[C@@H]4C)c3nc-2c(C(=O)N[C@@H]2C(=O)N[C@H](C(C)C)C(=O)N3CCC[C@H]3C(=O)N(C)CC(=O)N(C)[C@@H](C(C)C)C(=O)O[C@@H]2C)c(N)c1=O	1255.44	'='	2.9	nM	8.54	1	2.9
COc1cccc2c1C(=O)c1c(O)c3c(c(O)c1C2=O)C[C@@](O)(C(=O)CO)C[C@@H]3O[C@H]1C[C@H](N)[C@H](O)[C@H](C)O1	543.53	'='	900	nM	6.05	1	900
CN1CCN(C(=O)CCC(=O)Nc2cc3c4ccccc4ccc3c3ccccc23)CC1	425.53	'='	9300	nM	5.03	1	9300
CC1CCN(Cc2ccc3nc(NC(=O)N/N=C/c4ccccc4O)sc3c2)CC1	423.54	'='	10400	nM	4.98	0	10400
CN(C)Cc1ccc2nc(NC(=O)N/N=C/c3ccc(OCc4ccccc4Cl)cc3O)sc2c1	510.02	'='	1610	nM	5.79	1	1610
C[C@]12CC[C@H]3[C@@H](CCC4=CC(=O)NCC[C@@]43C)[C@@H]1CC/C2=C\c1ccccn1	376.54	'>'	100000	nM		0	100000
CC(=O)c1ccc(N2CCN(C(=S)SCc3ccc4nc(N)nc(N)c4c3)CC2)cc1	452.61	'='	2280	nM	5.64	1	2280
Nc1nc(N)c2cc(CSC(=S)N3CCN(c4ccc(F)cc4)CC3)ccc2n1	428.56	'='	2050	nM	5.69	1	2050
Nc1nc(N)c2cc(CSC(=S)N3CCN(c4ccc(Cl)cc4)CC3)ccc2n1	445.02	'='	7480	nM	5.13	1	7480
COc1cc2c(Oc3ccc(NC(=O)c4nn(-c5ccccc5C(F)(F)F)c5ccccc5c4=O)cc3F)ccnc2cc1OCCCN1CCOCC1	743.71	'='	510	nM	6.29	1	510
CNC(=O)c1cc(Oc2ccc(-n3cc(-c4cccs4)nn3)cc2)ccn1	377.43	'='	200	nM	6.7	1	200
C=CCC1CN2CCC1CC2[C@@H](c1ccnc2ccc(OC)cc12)n1cc(-c2ccc3ccccc3n2)nn1	516.65	'='	530	nM	6.28	1	530
CCCCNC(=S)N1C/C(=C\c2ccc(C)cc2)C(=O)/C(=C/c2ccc(C)cc2)C1	418.61	'<'	10000	nM		0	10000
CN(C)Cc1ccc2nc(NC(=O)N/N=C/c3ccc(O)cc3O)sc2c1	385.45	'='	77920	nM	4.11	0	77920
O=C(N/N=C/c1ccccc1O)Nc1nc2ccc(N3CCOCC3)cc2s1	397.46	'='	67930	nM	4.17	0	67930
CCN(CC)Cc1ccc2nc(NC(=O)N/N=C/c3ccc(OCc4cccc(Cl)c4)cc3O)sc2c1	538.07	'='	1880	nM	5.73	1	1880
CCN(CC)Cc1ccc2nc(NC(=O)N/N=C/c3ccc(OCc4ccc(Cl)cc4Cl)cc3O)sc2c1	572.52	'='	2430	nM	5.61	1	2430
Cc1ccc(COc2ccc(/C=N/NC(=O)Nc3nc4ccc(N5CCOCC5)cc4s3)c(O)c2)cc1	517.61	'='	1580	nM	5.8	1	1580
O=C(N/N=C/c1ccc(OCc2ccc(Cl)cc2)cc1O)Nc1nc2ccc(N3CCOCC3)cc2s1	538.03	'='	1.8	nM	8.74	1	1.8
COc1ccc([Se][Se]c2ccc(OC)cc2)cc1	372.18	'='	24000	nM	4.62	0	24000
CC(C)=CCC[C@@]1(C)[C@H](CC=C(C)C)C[C@]2(CC=C(C)C)C(=O)[C@@]1(CC=C(C)C)C(=O)C(C(=O)c1ccc(O)c(O)c1)=C2O	602.81	'='	5400	nM	5.27	1	5400
CCCCCCCCc1ccc(-c2ccc(C(=O)O)cc2)cc1	310.44	'>'	200000	nM		0	200000
CCCCCCCCCCCCCCCCCC(=O)OC[C@H](COP(=O)(O)OC[C@H](O)CO)OC(=O)CCCCCCCCCCCCCCCCC	779.09	'>'	200000	nM		0	200000
CCCCCCCCCCCCCCCCCC(=O)OC[C@H](COP(=O)([O-])OC[C@@H](O)CO)OC(=O)CCCCCOC(=O)c1ccc(-c2ccc(CCCCCCCC)cc2)cc1.[Na+]	941.17	'='	8000	nM	5.1	1	8000
CCCCCCCCCCCCCCCCCC(=O)OC[C@@H](O)COP(=O)([O-])OCC(O)CO.[Na+]	534.6	'='	7000	nM	5.16	1	7000
CCCCCCCCCCCCCCCCCCOC[C@H](COP(=O)(O)OC[C@H](O)CO)OC(=O)CCCCCCCCCCCCCCCCC	765.11	'>'	200000	nM		0	200000
CCCCCCCCCCCCCCCCCCOC[C@H](COP(=O)([O-])OC[C@@H](O)CO)OC(=O)CCCCCOC(=O)c1ccc(-c2ccc(CCCCCCCC)cc2)cc1.[Na+]	927.19	'='	3000	nM	5.52	1	3000
C=C(C)[C@@H]1CC[C@]2(COC(=O)n3ccnc3C)CC[C@]3(C)[C@H](CC[C@@H]4[C@@]5(C)CC[C@H](OC(=O)n6ccnc6C)C(C)(C)[C@@H]5CC[C@]43C)[C@@H]12	658.93	'>'	30000	nM		0	30000
CC(=O)O[C@H]1[C@H](O)CO[C@@H](O[C@H]2CC[C@]34C[C@]35C[C@@H](OC(C)=O)[C@]3(C)[C@@H]6[C@H](C[C@@]3(C)[C@@H]5CC[C@H]4C2(C)C)O[C@]2(CC[C@]3(C)O[C@@H]32)C[C@H]6C)[C@@H]1O	700.91	'='	35680	nM	4.45	0	35680
C[C@@H]1C[C@H]2O[C@@]3(C[C@@H]2C(C)(C)O)[C@H](O)[C@@]2(C)[C@@H]4CC[C@H]5C(C)(C)[C@@H](O[C@@H]6OC[C@H](O)[C@H](O)[C@H]6O)CC[C@@]56C[C@@]46CC[C@]2(C)[C@@H]13	618.85	'>'	100000	nM		0	100000
COc1cc2nccc(Oc3ccc(NC(=O)NS(=O)(=O)Cc4ccc(F)cc4)cc3)c2cc1OC	511.53	'='	3250	nM	5.49	1	3250
CCCCOc1cc2nccc(Oc3ccc(NC(=O)NS(=O)(=O)Cc4ccc(C)cc4)cc3F)c2cc1OC	567.64	'='	9320	nM	5.03	1	9320
COc1cc2c(Oc3ccc(NC(=O)NS(=O)(=O)Cc4ccccc4)cc3F)ccnc2cc1OCCCN1CCOCC1	624.69	'='	1280	nM	5.89	1	1280
COc1cc2c(Oc3ccc(NC(=O)NS(=O)(=O)Cc4ccccc4)cc3F)ccnc2cc1OCCCN1CCCC1	608.69	'='	930	nM	6.03	1	930
CN1CCN(C(=O)CCC(=O)Nc2cc3c4ccccc4c(NC(=O)CCC(=O)N4CCN(C)CC4)cc3c3ccccc23)CC1	622.77	'='	66600	nM	4.18	0	66600
CCCCn1c2ccccc2c2cc(CNCCCN(CC)CC)ncc21	366.55	'='	2600	nM	5.58	1	2600
O=C1CCC(n2c(=O)c3cc4c(=O)n(C5CCC(=O)NC5=O)c(=O)c4cc3c2=O)C(=O)N1	438.35	'>'	50000	nM		0	50000
CNC(=O)c1cc(Oc2ccc(NC(=O)c3cc4cccnc4n(-c4ccccc4F)c3=O)cc2)ccn1	509.5	'='	260	nM	6.58	1	260
CNC(=O)c1cc(Oc2ccc(NC(=O)c3cc4cccnc4n(-c4ccc(Cl)cc4)c3=O)cc2)ccn1	525.95	'='	390	nM	6.41	1	390
CCNC(=O)c1cc(Oc2ccc(NC(=O)c3cc4cccnc4n(-c4ccccc4)c3=O)cc2)ccn1	505.53	'='	220	nM	6.66	1	220
CCNC(=O)c1cc(Oc2ccc(NC(=O)c3cc4cccnc4n(-c4ccc(F)c(Cl)c4)c3=O)cc2)ccn1	557.97	'='	2600	nM	5.58	1	2600
CO[C@@H]1[C@@H](O[C@@H]2O[C@H](CO[C@@H]3O[C@H](CO)[C@@H](O)[C@H](O)[C@H]3O)[C@@H](O)[C@H](O)[C@H]2O)[C@H](C)O[C@@H](O[C@H]2CC[C@]3(C)[C@H]4CC[C@]5(C)[C@@H](C6=CC(=O)OC6)[C@@H](O)C[C@]5(O)[C@@H]4CC[C@@H]3C2)[C@@H]1O	874.97	'>'	10000	nM		0	10000
COc1cc2c(Oc3ccc(NC(=O)c4nc5ccccc5n(Cc5ccc(F)cc5)c4=O)cc3F)ccnc2cc1OCCCN1CCCCC1	705.76	'='	720	nM	6.14	1	720
COc1cc2c(Oc3ccc(NC(=O)c4nc5ccccc5n(CCc5ccccc5)c4=O)cc3F)ccnc2cc1OCCCN1CCOCC1	703.77	'='	350	nM	6.46	1	350
C=C1C(=O)[C@]23C[C@@]1(OCC)CC[C@H]2[C@@]12C=CC(=O)[C@](C)(C(=O)O1)[C@H]2[C@@H]3C(=O)OC	400.43	'='	34100	nM	4.47	0	34100
C=C1C(=O)[C@]23C[C@@]1(OC)CC[C@H]2[C@@]12C=CC(=O)[C@](C)(C(=O)O1)[C@H]2[C@@H]3C(=O)OC	386.4	'='	80200	nM	4.1	0	80200
C=C1C(=O)Oc2ccc3ccc(O)cc3c2C1CCCC	282.34	'='	1730	nM	5.76	1	1730
Cc1occ2c1C(=O)c1c(ccc(O)c1O)C2=O	244.2	'='	70000	nM	4.16	0	70000
Cn1cc2c3c1C(=O)C1=C(C3=NCC2)C2(C=C(Br)C(=O)C(Br)=C2)CCN1	477.16	'='	0.1	ug.mL-1		1	209.57
O[C@]12C=C(c3nccc4c3[nH]c3ccccc34)[C@@H]3CCN(CCCC/C=C\CC1)C[C@@]31C[C@@H]3/C=C\CCCCN3[C@@H]21	548.78	'='	0.8	ug.mL-1		1	1457.78
[C-]#[N+]C(C)(C)C[C@@H]1C[C@H](C)[C@H]2CC[C@H](C)[C@@]3([N+]#[C-])CCC(=C)[C@@H]1[C@H]23	324.51	'='	1.2	ug.mL-1		1	3697.88
C[C@]1(CO)[C@@H](O)C(=O)C[C@@]2(C)[C@H]1CC[C@@]1(C)c3cocc3CC[C@@H]12	332.44	'='	1.3	ug.mL-1		1	3910.48
CCN(CC)c1ccc(N2C(=O)NC3(CSC4=C3C(=O)c3ncccc3C4=O)C2=O)cc1	448.5	'='	50	nM	7.3	1	50
CCCc1ccc(N2C(=O)NC3(CSC4=C3C(=O)c3ncccc3C4=O)C2=O)cc1	419.46	'='	1	nM	9	1	1
COc1cc([C@@H]2c3cc4c(cc3[C@@H](O[C@@H]3O[C@@H]5CO[C@@H](C)O[C@H]5[C@H](O)[C@H]3O)[C@H]3COC(=O)[C@H]23)OCO4)cc(OC)c1O	588.56	'='	2500	nM	5.6	1	2500
CC(C)(O)c1cc2nc(N/N=C/c3cn(Cc4ccc(Cl)cc4)c4ccccc34)nc(N3CCOCC3)c2s1	561.11	'='	870	nM	6.06	1	870
[truncated: 4,278 more rows]
