# Supplementary material for: De Novo Generation and Identification of Novel Compounds with Drug Efficacy Based on Machine Learning
Source: Adv Sci (Weinh). 2024 Jan 10;11(11):2307245. doi: 10.1002/advs.202307245 (PMC10962488; doi:10.1002/advs.202307245)
Supplement: Supplementary file 3 — Supporting Information [file ADVS-11-2307245-s001.zip]

Archive with 4,093 entries (4,081 files):
- data1/dataset_A.txt
- data1/dataset_B.txt
- data1/Filer_ChEMBL_JCA_dataset.txt
- data1/Recurrent_datasetA.txt
- data1/Recurrent_datasetB.txt
- data1/train_voc.txt
- data2/classifier_model/
- data2/classifier_model/sub_classifier_GBDT0.pkl
- data2/classifier_model/sub_classifier_GBDT1.pkl
- data2/classifier_model/sub_classifier_GBDT2.pkl
- data2/classifier_model/sub_classifier_GBDT3.pkl
- data2/classifier_model/sub_classifier_GBDT4.pkl
- data2/regression_model/
- data2/regression_model/sub_regression_GBDT0.pkl
- data2/regression_model/sub_regression_GBDT1.pkl
- data2/regression_model/sub_regression_GBDT2.pkl
- data2/regression_model/sub_regression_GBDT3.pkl
- data2/regression_model/sub_regression_GBDT4.pkl
- data3/two_finetune_C_A_early_results/
- data3/two_finetune_C_A_early_results/2run_2021-09-06-23_08_25/
- data3/two_finetune_C_A_early_results/2run_2021-09-06-23_08_25/29epoch trainingset_sample1
- data3/two_finetune_C_A_early_results/2run_2021-09-06-23_08_25/29epoch trainingset_sample10
- data3/two_finetune_C_A_early_results/2run_2021-09-06-23_08_25/29epoch trainingset_sample2
- data3/two_finetune_C_A_early_results/2run_2021-09-06-23_08_25/29epoch trainingset_sample3
- data3/two_finetune_C_A_early_results/2run_2021-09-06-23_08_25/29epoch trainingset_sample4
- data3/two_finetune_C_A_early_results/2run_2021-09-06-23_08_25/29epoch trainingset_sample5
- data3/two_finetune_C_A_early_results/2run_2021-09-06-23_08_25/29epoch trainingset_sample6
- data3/two_finetune_C_A_early_results/2run_2021-09-06-23_08_25/29epoch trainingset_sample7
- data3/two_finetune_C_A_early_results/2run_2021-09-06-23_08_25/29epoch trainingset_sample8
- data3/two_finetune_C_A_early_results/2run_2021-09-06-23_08_25/29epoch trainingset_sample9
- data3/two_finetune_C_A_early_results/2run_2021-09-06-23_08_25/log/
- data3/two_finetune_C_A_early_results/2run_2021-09-06-23_08_25/log/events.out.tfevents.1630940908.lq
- data3/two_finetune_C_A_early_results/2run_2021-09-06-23_08_25/prior_decoder.ckpt
- data3/two_finetune_C_A_early_results/2run_2021-09-06-23_08_25/Prior_train.log
- data3/two_finetune_C_A_early_results/2run_2021-09-06-23_08_25/Trainingset_average 29 64 0.60.xls
- data4/prior_encoder.ckpt
- data5/two_finetune_D_B_early_results/
- data5/two_finetune_D_B_early_results/2run_2021-09-06-22_18_24/
- data5/two_finetune_D_B_early_results/2run_2021-09-06-22_18_24/31epoch trainingset_sample1
- data5/two_finetune_D_B_early_results/2run_2021-09-06-22_18_24/31epoch trainingset_sample10
- data5/two_finetune_D_B_early_results/2run_2021-09-06-22_18_24/31epoch trainingset_sample2
- data5/two_finetune_D_B_early_results/2run_2021-09-06-22_18_24/31epoch trainingset_sample3
- data5/two_finetune_D_B_early_results/2run_2021-09-06-22_18_24/31epoch trainingset_sample4
- data5/two_finetune_D_B_early_results/2run_2021-09-06-22_18_24/31epoch trainingset_sample5
- data5/two_finetune_D_B_early_results/2run_2021-09-06-22_18_24/31epoch trainingset_sample6
- data5/two_finetune_D_B_early_results/2run_2021-09-06-22_18_24/31epoch trainingset_sample7
- data5/two_finetune_D_B_early_results/2run_2021-09-06-22_18_24/31epoch trainingset_sample8
- data5/two_finetune_D_B_early_results/2run_2021-09-06-22_18_24/31epoch trainingset_sample9
- data5/two_finetune_D_B_early_results/2run_2021-09-06-22_18_24/log/
- data5/two_finetune_D_B_early_results/2run_2021-09-06-22_18_24/log/events.out.tfevents.1630937907.lq
- data5/two_finetune_D_B_early_results/2run_2021-09-06-22_18_24/prior_decoder.ckpt
- data5/two_finetune_D_B_early_results/2run_2021-09-06-22_18_24/Prior_train.log
- data5/two_finetune_D_B_early_results/2run_2021-09-06-22_18_24/Trainingset_average 31 64 0.60.xls
- data6/prior_encoder.ckpt
- data7/Generate_Distribution_joint_QED_ic50.png
- data7/Generate_JCA_molecules/
- data7/Generate_JCA_molecules/0.mol
- data7/Generate_JCA_molecules/1.mol
- data7/Generate_JCA_molecules/10.mol
- data7/Generate_JCA_molecules/100.mol
- data7/Generate_JCA_molecules/1000.mol
- data7/Generate_JCA_molecules/1001.mol
- data7/Generate_JCA_molecules/1002.mol
- data7/Generate_JCA_molecules/1003.mol
- data7/Generate_JCA_molecules/1004.mol
- data7/Generate_JCA_molecules/1005.mol
- data7/Generate_JCA_molecules/1006.mol
- data7/Generate_JCA_molecules/1007.mol
- data7/Generate_JCA_molecules/1008.mol
- data7/Generate_JCA_molecules/1009.mol
- data7/Generate_JCA_molecules/101.mol
- data7/Generate_JCA_molecules/1010.mol
- data7/Generate_JCA_molecules/1011.mol
- data7/Generate_JCA_molecules/1012.mol
- data7/Generate_JCA_molecules/1013.mol
- data7/Generate_JCA_molecules/1014.mol
- data7/Generate_JCA_molecules/1015.mol
- data7/Generate_JCA_molecules/1016.mol
- data7/Generate_JCA_molecules/1017.mol
- data7/Generate_JCA_molecules/1018.mol
- data7/Generate_JCA_molecules/1019.mol
- data7/Generate_JCA_molecules/102.mol
- data7/Generate_JCA_molecules/1020.mol
- data7/Generate_JCA_molecules/1021.mol
- data7/Generate_JCA_molecules/1022.mol
- data7/Generate_JCA_molecules/1023.mol
- data7/Generate_JCA_molecules/1024.mol
- data7/Generate_JCA_molecules/1025.mol
- data7/Generate_JCA_molecules/1026.mol
- data7/Generate_JCA_molecules/1027.mol
- data7/Generate_JCA_molecules/1028.mol
- data7/Generate_JCA_molecules/1029.mol
- data7/Generate_JCA_molecules/103.mol
- data7/Generate_JCA_molecules/1030.mol
- data7/Generate_JCA_molecules/1031.mol
- data7/Generate_JCA_molecules/1032.mol
- data7/Generate_JCA_molecules/1033.mol
- data7/Generate_JCA_molecules/1034.mol
- data7/Generate_JCA_molecules/1035.mol
- data7/Generate_JCA_molecules/1036.mol
- data7/Generate_JCA_molecules/1037.mol
- data7/Generate_JCA_molecules/1038.mol
- data7/Generate_JCA_molecules/1039.mol
- data7/Generate_JCA_molecules/104.mol
- data7/Generate_JCA_molecules/1040.mol
- data7/Generate_JCA_molecules/1041.mol
- data7/Generate_JCA_molecules/1042.mol
- data7/Generate_JCA_molecules/1043.mol
- data7/Generate_JCA_molecules/1044.mol
- data7/Generate_JCA_molecules/1045.mol
- data7/Generate_JCA_molecules/1046.mol
- data7/Generate_JCA_molecules/1047.mol
- data7/Generate_JCA_molecules/1048.mol
- data7/Generate_JCA_molecules/1049.mol
- data7/Generate_JCA_molecules/105.mol
- data7/Generate_JCA_molecules/1050.mol
- data7/Generate_JCA_molecules/1051.mol
- data7/Generate_JCA_molecules/1052.mol
- data7/Generate_JCA_molecules/1053.mol
- data7/Generate_JCA_molecules/1054.mol
- data7/Generate_JCA_molecules/1055.mol
- data7/Generate_JCA_molecules/1056.mol
- data7/Generate_JCA_molecules/1057.mol
- data7/Generate_JCA_molecules/1058.mol
- data7/Generate_JCA_molecules/1059.mol
- data7/Generate_JCA_molecules/106.mol
- data7/Generate_JCA_molecules/1060.mol
- data7/Generate_JCA_molecules/1061.mol
- data7/Generate_JCA_molecules/1062.mol
- data7/Generate_JCA_molecules/1063.mol
- data7/Generate_JCA_molecules/1064.mol
- data7/Generate_JCA_molecules/1065.mol
- data7/Generate_JCA_molecules/1066.mol
- data7/Generate_JCA_molecules/1067.mol
- data7/Generate_JCA_molecules/1068.mol
- data7/Generate_JCA_molecules/1069.mol
- data7/Generate_JCA_molecules/107.mol
- data7/Generate_JCA_molecules/1070.mol
- data7/Generate_JCA_molecules/1071.mol
- data7/Generate_JCA_molecules/1072.mol
- data7/Generate_JCA_molecules/1073.mol
- data7/Generate_JCA_molecules/1074.mol
- data7/Generate_JCA_molecules/1075.mol
- data7/Generate_JCA_molecules/1076.mol
- data7/Generate_JCA_molecules/1077.mol
- data7/Generate_JCA_molecules/1078.mol
- data7/Generate_JCA_molecules/1079.mol
- data7/Generate_JCA_molecules/108.mol
- data7/Generate_JCA_molecules/1080.mol
- data7/Generate_JCA_molecules/1081.mol
- data7/Generate_JCA_molecules/1082.mol
- data7/Generate_JCA_molecules/1083.mol
- data7/Generate_JCA_molecules/1084.mol
- data7/Generate_JCA_molecules/1085.mol
- data7/Generate_JCA_molecules/1086.mol
- data7/Generate_JCA_molecules/1087.mol
- data7/Generate_JCA_molecules/1088.mol
- data7/Generate_JCA_molecules/1089.mol
- data7/Generate_JCA_molecules/109.mol
- data7/Generate_JCA_molecules/1090.mol
- data7/Generate_JCA_molecules/1091.mol
- data7/Generate_JCA_molecules/1092.mol
- data7/Generate_JCA_molecules/1093.mol
- data7/Generate_JCA_molecules/1094.mol
- data7/Generate_JCA_molecules/1095.mol
- data7/Generate_JCA_molecules/1096.mol
- data7/Generate_JCA_molecules/1097.mol
- data7/Generate_JCA_molecules/1098.mol
- data7/Generate_JCA_molecules/1099.mol
- data7/Generate_JCA_molecules/11.mol
- data7/Generate_JCA_molecules/110.mol
- data7/Generate_JCA_molecules/1100.mol
- data7/Generate_JCA_molecules/1101.mol
- data7/Generate_JCA_molecules/1102.mol
- data7/Generate_JCA_molecules/1103.mol
- data7/Generate_JCA_molecules/1104.mol
- data7/Generate_JCA_molecules/1105.mol
- data7/Generate_JCA_molecules/1106.mol
- data7/Generate_JCA_molecules/1107.mol
- data7/Generate_JCA_molecules/1108.mol
- data7/Generate_JCA_molecules/1109.mol
- data7/Generate_JCA_molecules/111.mol
- data7/Generate_JCA_molecules/1110.mol
- data7/Generate_JCA_molecules/1111.mol
- data7/Generate_JCA_molecules/1112.mol
- data7/Generate_JCA_molecules/1113.mol
- data7/Generate_JCA_molecules/1114.mol
- data7/Generate_JCA_molecules/1115.mol
- data7/Generate_JCA_molecules/1116.mol
- data7/Generate_JCA_molecules/1117.mol
- data7/Generate_JCA_molecules/1118.mol
- data7/Generate_JCA_molecules/1119.mol
- data7/Generate_JCA_molecules/112.mol
- data7/Generate_JCA_molecules/1120.mol
- data7/Generate_JCA_molecules/1121.mol
- data7/Generate_JCA_molecules/1122.mol
- data7/Generate_JCA_molecules/1123.mol
- data7/Generate_JCA_molecules/1124.mol
- data7/Generate_JCA_molecules/1125.mol
- data7/Generate_JCA_molecules/1126.mol
- data7/Generate_JCA_molecules/1127.mol
- data7/Generate_JCA_molecules/1128.mol
- data7/Generate_JCA_molecules/1129.mol
- data7/Generate_JCA_molecules/113.mol
- data7/Generate_JCA_molecules/1130.mol
- data7/Generate_JCA_molecules/1131.mol
- data7/Generate_JCA_molecules/1132.mol
- data7/Generate_JCA_molecules/1133.mol
- data7/Generate_JCA_molecules/1134.mol
- data7/Generate_JCA_molecules/1135.mol
- data7/Generate_JCA_molecules/1136.mol
- data7/Generate_JCA_molecules/1137.mol
- data7/Generate_JCA_molecules/1138.mol
- data7/Generate_JCA_molecules/1139.mol
- data7/Generate_JCA_molecules/114.mol
- data7/Generate_JCA_molecules/1140.mol
- data7/Generate_JCA_molecules/1141.mol
- data7/Generate_JCA_molecules/1142.mol
- data7/Generate_JCA_molecules/1143.mol
- data7/Generate_JCA_molecules/1144.mol
- data7/Generate_JCA_molecules/1145.mol
- data7/Generate_JCA_molecules/1146.mol
- data7/Generate_JCA_molecules/1147.mol
- data7/Generate_JCA_molecules/1148.mol
- data7/Generate_JCA_molecules/1149.mol
- data7/Generate_JCA_molecules/115.mol
- data7/Generate_JCA_molecules/1150.mol
- data7/Generate_JCA_molecules/1151.mol
- data7/Generate_JCA_molecules/1152.mol
- data7/Generate_JCA_molecules/1153.mol
- data7/Generate_JCA_molecules/1154.mol
- data7/Generate_JCA_molecules/1155.mol
- data7/Generate_JCA_molecules/1156.mol
- data7/Generate_JCA_molecules/1157.mol
- data7/Generate_JCA_molecules/1158.mol
- data7/Generate_JCA_molecules/1159.mol
- data7/Generate_JCA_molecules/116.mol
- data7/Generate_JCA_molecules/1160.mol
- data7/Generate_JCA_molecules/1161.mol
- data7/Generate_JCA_molecules/1162.mol
- data7/Generate_JCA_molecules/1163.mol
- data7/Generate_JCA_molecules/1164.mol
- data7/Generate_JCA_molecules/1165.mol
- data7/Generate_JCA_molecules/1166.mol
- data7/Generate_JCA_molecules/1167.mol
- data7/Generate_JCA_molecules/1168.mol
- data7/Generate_JCA_molecules/1169.mol
- data7/Generate_JCA_molecules/117.mol
- data7/Generate_JCA_molecules/1170.mol
- data7/Generate_JCA_molecules/1171.mol
- data7/Generate_JCA_molecules/1172.mol
- data7/Generate_JCA_molecules/1173.mol
- data7/Generate_JCA_molecules/1174.mol
- data7/Generate_JCA_molecules/1175.mol
- data7/Generate_JCA_molecules/1176.mol
- data7/Generate_JCA_molecules/1177.mol
- data7/Generate_JCA_molecules/1178.mol
- data7/Generate_JCA_molecules/1179.mol
- data7/Generate_JCA_molecules/118.mol
- data7/Generate_JCA_molecules/1180.mol
- data7/Generate_JCA_molecules/1181.mol
- data7/Generate_JCA_molecules/1182.mol
- data7/Generate_JCA_molecules/1183.mol
- data7/Generate_JCA_molecules/1184.mol
- data7/Generate_JCA_molecules/1185.mol
- data7/Generate_JCA_molecules/1186.mol
- data7/Generate_JCA_molecules/1187.mol
- data7/Generate_JCA_molecules/1188.mol
- data7/Generate_JCA_molecules/1189.mol
- data7/Generate_JCA_molecules/119.mol
- data7/Generate_JCA_molecules/1190.mol
- data7/Generate_JCA_molecules/1191.mol
- data7/Generate_JCA_molecules/1192.mol
- data7/Generate_JCA_molecules/1193.mol
- data7/Generate_JCA_molecules/1194.mol
- data7/Generate_JCA_molecules/1195.mol
- data7/Generate_JCA_molecules/1196.mol
- data7/Generate_JCA_molecules/1197.mol
- data7/Generate_JCA_molecules/1198.mol
- data7/Generate_JCA_molecules/1199.mol
- data7/Generate_JCA_molecules/12.mol
- data7/Generate_JCA_molecules/120.mol
- data7/Generate_JCA_molecules/1200.mol
- data7/Generate_JCA_molecules/1201.mol
- data7/Generate_JCA_molecules/1202.mol
- data7/Generate_JCA_molecules/1203.mol
- data7/Generate_JCA_molecules/1204.mol
- data7/Generate_JCA_molecules/1205.mol
- data7/Generate_JCA_molecules/1206.mol
- data7/Generate_JCA_molecules/1207.mol
- data7/Generate_JCA_molecules/1208.mol
- data7/Generate_JCA_molecules/1209.mol
- data7/Generate_JCA_molecules/121.mol
- data7/Generate_JCA_molecules/1210.mol
- data7/Generate_JCA_molecules/1211.mol
- data7/Generate_JCA_molecules/1212.mol
- data7/Generate_JCA_molecules/1213.mol
- data7/Generate_JCA_molecules/1214.mol
- data7/Generate_JCA_molecules/1215.mol
- data7/Generate_JCA_molecules/1216.mol
[truncated: 3,793 more entries]
