# Supplementary material for: De Novo Generation and Identification of Novel Compounds with Drug Efficacy Based on Machine Learning
Source: Adv Sci (Weinh). 2024 Jan 10;11(11):2307245. doi: 10.1002/advs.202307245 (PMC10962488; doi:10.1002/advs.202307245)
Supplement: Supplementary file 3 — Supporting Information [file ADVS-11-2307245-s001.zip › data1/dataset_A.txt]

COc1ccc(/C=C\c2cc(OC)c(OC)c(OC)c2)cc1O	0.83	6.57
O=C(NCCN1CCCCC1)c1cc2c(o1)C(=O)c1ccccc1C2=O	0.78	7.16
O=C(/C=C/c1ccc2ccccc2n1)N1CCC=C(Cl)C1=O	0.8	6.04
COCn1ccc2c3c(=O)cc(-c4ccccc4)[nH]c3ccc21	0.63	6.3
Cc1cc(NC(=O)CSc2nc3ccccc3s2)no1	0.75	6.4
COc1ccc(-c2c[nH]nc2-c2cc(OC)c(OC)c(OC)c2)cc1	0.74	7.98
COc1cc(-c2n[nH]cc2-c2ccc(SC)cc2)cc(OC)c1OC	0.66	7.29
CCOc1ccc(-c2c[nH]nc2-c2cc(OC)c(OC)c(OC)c2)cc1	0.69	9.52
CCN(CC)CCNC(=O)c1c(C)[nH]c2c1CCC/C2=C1/C(=O)Nc2ccccc21	0.64	6.27
O=C1NC(=O)C2(CSC3=C2C(=O)c2ncccc2C3=O)N1	0.66	6.72
COc1ccc(N2C(=O)NC3(CSC4=C3C(=O)c3ncccc3C4=O)C2=O)cc1	0.76	8.7
Cc1nc2c(-c3ccc(Cl)cc3)n[nH]c2c(=O)[nH]1	0.7	6.11
Cc1nc(C2=CCOCC2)c2[nH]nc(-c3ccc(Cl)cc3)c2n1	0.78	6.06
COc1cc2c(c(OC)c1OC)-c1ccc(OC)c(=O)cc1[C@@H](NC(C)=O)CC2	0.83	7.75
COc1cc([C@@H]2c3cc4c(cc3[C@H](O)[C@H]3COC(=O)[C@H]23)OCO4)cc(OC)c1OC	0.76	7.96
COc1cccc(-c2nc(N)c(C(=O)c3cc(OC)c(OC)c(OC)c3)s2)c1	0.61	7.65
COc1ccc(-c2nnnn2-c2cc(OC)c(OC)c(OC)c2)cc1F	0.67	8.57
COc1ccc(/C=C\c2cc(OC)c(OC)c(OC)c2)cc1O	0.83	6.89
CCOc1ccc(-c2sc(N)nc2-c2cc(OC)c(OC)c(OC)c2)cc1	0.64	7.42
COc1ccc(-c2sc(N)nc2-c2cc(OC)c(OC)c(OC)c2)cc1F	0.68	8.24
Cc1cc(NC(=O)CSc2nnnn2-c2ccccc2)no1	0.71	6.13
COc1ccc2c(c1)CCC(=O)/C2=C/c1cc(OC)c(OC)c(OC)c1	0.77	8.0
CCCCc1ccc(N2C(=O)NC3(CSC4=C3C(=O)c3ncccc3C4=O)C2=O)cc1	0.74	7.3
O=C1C2=C(C(=O)c3ncccc31)C1(CS2)NC(=O)N(c2ccc(Cl)cc2)C1=O	0.72	8.7
O=C1NN(c2ccccc2)C(=O)C2(CSC3=C2C(=O)c2ncccc2C3=O)N1	0.76	6.26
Cc1ccc(N2NC(=O)NC3(CSC4=C3C(=O)c3ncccc3C4=O)C2=O)cc1	0.75	6.7
COc1ccc(N2NC(=O)NC3(CSC4=C3C(=O)c3ncccc3C4=O)C2=O)cc1	0.75	6.19
COc1cc2c(c(OC)c1OC)-c1ccc(OC)c(=O)cc1[C@@H](NC(C)=O)CC2	0.83	7.7
COc1ccc(/C=C/c2ccc(N)cc2)cc1	0.64	7.8
CCN1CCN(C(=O)c2cc3c(o2)C(=O)c2ccccc2C3=O)CC1	0.71	6.68
O=C1c2ccccc2C(=O)c2oc(C(=O)N3CCOCC3)cc21	0.68	6.07
CC1(C)CCC[C@@]2(C)[C@H]1CC[C@]1(C)OC3=CC(=O)C(O)=CC3=C[C@@H]12	0.69	6.22
COc1ccc(-c2sc(N)nc2-c2cc(OC)c(OC)c(OC)c2)cc1C	0.68	7.62
COc1cc(C(=O)c2sc(-c3ccc(C)cc3)nc2N)cc(OC)c1OC	0.65	7.28
CCc1ccc(-c2nnnn2-c2cc(OC)c(OC)c(OC)c2)cc1	0.69	6.74
COc1ccc(-c2nnnn2-c2cc(OC)c(OC)c(OC)c2)cc1Cl	0.65	7.45
COc1ccc(-c2nnnn2-c2cc(OC)c(OC)c(OC)c2)cc1C	0.67	8.25
COc1ccc(O)c2c1C(=O)C=C([C@H](CC=C(C)C)OC(C)=O)C2=O	0.65	6.21
Cc1nc(C)c(-c2ccnc(Nc3ccc(N(C)C)cc3)n2)s1	0.78	6.89
CCc1ccc(N2C(=O)NC3(CSC4=C3C(=O)c3ncccc3C4=O)C2=O)cc1	0.77	9.0
CCc1ccc(-c2sc(N)nc2-c2cc(OC)c(OC)c(OC)c2)cc1	0.68	7.27
O=C1NC(=O)C2(CSC3=C2C(=O)c2ncccc2C3=O)N1	0.66	6.75
COC(=O)/C=C/c1ccc2c(c1)C(O)C(=O)N2Cc1ccc(OC)cc1	0.66	6.5
COc1ccc(-c2ocnc2-c2cc(N)c(OC)c(OC)c2)cc1N.Cl	0.65	7.24
COc1cccc(Nc2nc(N)n(C(=O)c3cc(OC)c(OC)c(OC)c3)n2)c1	0.62	6.16
COc1cc(C(=O)n2nc(Nc3ccc4c(c3)OCO4)nc2N)cc(OC)c1OC	0.62	7.22
C/C1=C/C(=O)O[C@@H]2C[C@@H](CC[C@H](C)/C=C\C=C\CC1)O[C@@](O)([C@@H]1CSC(=O)N1)C2	0.63	6.85
COc1cc(C2C(C#N)=C(N)Oc3cc(N(C)C)ccc32)cc(Br)c1OC	0.8	6.16
O=C1C[C@H]2S[C@H]3C[C@]2(C=C1Br)C1=C(N3)C(=O)c2[nH]cc3c2C1=NCC3	0.68	7.62
O=C1C2=C(C(=O)c3ncccc31)C1(CS2)NC(=O)N(c2ccccc2)C1=O	0.76	8.7
Cc1ccc(-c2cc(C(F)(F)F)nn2-c2ccc(S(N)(=O)=O)cc2)cc1	0.75	6.16
CC[C@H]1CN2CCc3cc(OC)c(OC)cc3[C@@H]2C[C@@H]1C[C@H]1NCCc2cc(OC)c(OC)cc21	0.61	7.48
CCOc1ccc(-c2nnnn2-c2cc(OC)c(OC)c(OC)c2)cc1	0.64	8.55
COc1cc(-c2nc(C)sc2-c2ccc(C)cc2)cc(OC)c1OC	0.64	6.14
COc1ccc(/C=C2\c3cc(OC)c(OC)c(OC)c3CC[C@@H]2O)cc1C#N	0.85	8.3
COc1ccc2c(c1)CC[C@@H](O)/C2=C/c1cc(OC)c(OC)c(OC)c1	0.89	6.05
COc1ccc(-c2sc(N)nc2-c2cc(OC)c(OC)c(OC)c2)cc1Cl	0.64	7.89
C=C(Br)C(=O)Nc1ccc2c(c1)/C(=C\c1ccsc1)C(=O)N2	0.79	6.51
COc1ccc(-c2c[nH]nc2-c2cc(OC)c(OC)c(OC)c2)cc1C	0.72	7.43
COc1ccc(-n2ccnc2-c2cc(OC)c(OC)c(OC)c2)cc1N	0.68	6.7
Cc1ccc(N2C(=O)NC3(CSC4=C3C(=O)c3ncccc3C4=O)C2=O)cc1	0.75	9.0
O=C1C2=C(C(=O)c3ncccc31)C1(CS2)NC(=O)N(c2ccncc2)C1=O	0.75	8.7
O=C1C2=C(C(=O)c3ncccc31)C1(CS2)NC(=O)N(c2ccc(N3CCOCC3)cc2)C1=O	0.67	6.12
COc1ccc(-c2sc(N)nc2-c2cc(OC)c(OC)c(OC)c2)cc1	0.7	7.93
COc1cc2c(c(OC)c1OC)-c1ccc(OC)c(=O)cc1[C@@H](NC(=O)CC1CCCCC1)CC2	0.61	8.06
COc1ccc(-c2c[nH]nc2-c2cc(OC)c(OC)c(OC)c2)cc1F	0.72	7.8
NC(=O)c1csc(C[C@H]2O[C@H](CO)[C@H]3O[C@@H]23)n1	0.69	6.28
COc1ccc(/C=C2\c3cc(OC)c(OC)c(OC)c3CC[C@@H]2O)cc1O	0.84	6.58
O=C(NCCN1CCOCC1)c1cc2c(o1)C(=O)c1ccccc1C2=O	0.76	6.43
O=C(NCCN1CCCC1)c1cc2c(o1)C(=O)c1ccccc1C2=O	0.79	6.52
COc1ccc(C(=O)c2cc(OC)c(OC)c(OC)c2)cc1N	0.65	7.3
Cn1cc2c3c1C(=O)C1=C(C3=NCC2)C2(C=C(Br)C(=O)C(Br)=C2)CCN1	0.63	6.68
CCN(CC)c1ccc(N2C(=O)NC3(CSC4=C3C(=O)c3ncccc3C4=O)C2=O)cc1	0.72	7.3
CCCc1ccc(N2C(=O)NC3(CSC4=C3C(=O)c3ncccc3C4=O)C2=O)cc1	0.77	9.0
CCc1ccc(Nc2nc(N)n(C(=O)c3cc(OC)c(OC)c(OC)c3)n2)cc1	0.63	9.68
COc1cc(C(=O)n2nc(Nc3ccc(C(C)C)cc3)nc2N)cc(OC)c1OC	0.61	6.1
COc1cc2c(c(OC)c1OC)-c1ccc(OC)c(=O)cc1[C@@H](NC(C)=O)CC2	0.83	7.75
COc1cc2ccnc3c2c(c1O)-c1c(cc(OC)c(OC)c1OC)CC3	0.76	6.75
COc1cc(C(=O)c2sc(-c3ccsc3)nc2N)cc(OC)c1OC	0.66	7.94
O=C1/C(=C/c2ccccn2)CSC/C1=C\c1ccccn1	0.8	6.12
COc1cc(C(=O)c2sc(-c3ccccc3)nc2N)cc(OC)c1OC	0.67	7.88
COc1cc(C(=O)c2sc(-c3ccc(F)cc3)nc2N)cc(OC)c1OC	0.65	6.94
NC(=O)/C=C/c1ccc2c(c1)C(=O)C(=O)N2Cc1ccc(Br)cc1	0.65	6.26
COc1cc2c(c(OC)c1OC)-c1ccc(OC)c(=O)cc1[C@@H](NC(C)=O)CC2	0.83	8.0
CC(C)C/C=N/c1c(C#N)c2n(c1C(=O)Nc1ccc(Br)cc1)CCC2	0.7	6.17
COc1cc2c3c(c1O)-c1c(cc(OC)c(OC)c1OC)CC[C@@H]3N(C(=O)C(F)(F)F)C=C2	0.72	6.17
COC(=O)/C=C/c1ccc2c(c1)C(O)C(=O)N2Cc1ccc(Br)cc1	0.63	6.18
O=C1NC(=O)C2(CSC3=C2C(=O)c2ncccc2C3=O)N1	0.66	6.72
CN(C)c1ccc(N2C(=O)NC3(CSC4=C3C(=O)c3ncccc3C4=O)C2=O)cc1	0.74	7.7
O=C1NN(c2ccc(Cl)cc2)C(=O)C2(CSC3=C2C(=O)c2ncccc2C3=O)N1	0.72	6.66
COc1ccc(/C=C\c2cc(OC)c(OC)c(OC)c2)cc1O	0.83	7.22
Cc1cc(NC(=O)CSc2nnc(C)s2)no1	0.85	6.17
COc1ccc(/C=C2\c3cc(OC)c(OC)c(OC)c3CC[C@H]2O)cc1O	0.84	6.1
COc1cc2c(c(OC)c1OC)-c1ccc(OC)c(=O)cc1[C@@H](NC(C)=O)CC2	0.83	7.16
CC(C)(C)c1ccc(N2C(=O)NC3(CSC4=C3C(=O)c3ncccc3C4=O)C2=O)cc1	0.69	6.82
COc1cc2c(c(OC)c1OC)-c1ccc(OC)c(=O)cc1[C@@H](NC(C)=O)CC2	0.83	7.89
COc1ccc(Nc2nc(N)n(C(=O)c3cc(OC)c(OC)c(OC)c3)n2)cc1	0.62	6.32
CNc1nc(-c2cc(OC)c(OC)c(OC)c2)c(-c2ccc(OC)cc2)s1	0.64	8.2
CNc1nc(-c2cc(OC)c(OC)c(OC)c2)c(-c2ccc(C)cc2)s1	0.67	6.37
COc1ccc(/C=C2\c3cc(OC)c(OC)c(OC)c3CC[C@H]2O)cc1C#N	0.85	6.7
CN1CCN(C(=O)c2cc3c(o2)C(=O)c2ccccc2C3=O)CC1	0.68	6.41
CCOc1ccc(-c2c[nH]nc2-c2cc(OC)c(OC)c(OC)c2)cc1Cl	0.63	8.38
CCOc1ccc(-c2n[nH]cc2-c2cc(OC)c(OC)c(OC)c2)cc1	0.69	10.22
COc1cc(C(=O)n2nc(Nc3ccc(C)c(C)c3)nc2N)cc(OC)c1OC	0.65	8.52
COc1ccc(/C=C2\c3cc(OC)c(OC)c(OC)c3CC[C@H]2O)cc1F	0.86	6.66
C=C(Br)C(=O)Nc1ccc2c(c1)/C(=C\c1sccc1C)C(=O)N2	0.77	6.48
COc1ccc(/C=C2\c3cc(OC)c(OC)c(OC)c3CC[C@@H]2O)cc1N	0.79	6.8
COC(=O)c1sc2ccccc2c1Nc1cc(OC)c(OC)c(OC)c1	0.64	6.52
COc1cc2c(c(OC)c1OC)-c1ccc(OC)c(=O)cc1[C@@H](NC(C)=O)CC2	0.83	7.3
Cc1cc(NC(=O)CSc2nc3ccccc3[nH]2)no1	0.72	7.05
CCN(CC)CCNC(=O)c1c(C)[nH]c(/C=C2\C(=O)Nc3ccc(F)cc32)c1C	0.63	6.48
COC(=O)c1sc2cc(C)ccc2c1Nc1cc(OC)c(OC)c(OC)c1	0.62	8.72
O=C1/C(=C/c2cccnc2)CSC/C1=C\c1cccnc1	0.8	6.1
CCN(CC)CCC(=O)Nc1csc2c1C(=O)c1ccccc1C2=O.Cl	0.7	6.1
CC/C=N/c1c(C#N)c2n(c1C(=O)Nc1ccccc1)CCCC2	0.86	6.85
COC(=O)c1sc2ncccc2c1Nc1cc(OC)c(OC)c(OC)c1	0.66	6.27
COc1cc(C(=O)c2ccn(-c3ccccc3)c2)cc(OC)c1OC	0.64	7.05
COc1ccc(-c2nnnn2-c2cc(OC)c(OC)c(OC)c2)cc1	0.68	8.34
COc1ccc(CCN2C=CC=C3C2=Nc2ccccc2OS3(=O)=O)cc1	0.76	7.62
COc1cc(-n2nnnc2-c2ccc(C)cc2)cc(OC)c1OC	0.72	6.17
COc1cc(-c2c[nH]nc2-c2cc(OC)c(OC)c(OC)c2)ccc1C	0.72	6.5
COc1cc([C@@H]2c3cc4c(cc3[C@H](O)[C@H]3COC(=O)[C@H]23)OCO4)cc(OC)c1OC	0.76	6.11
CCOc1ccc(-n2nnnc2-c2cc(OC)c(OC)c(OC)c2)cc1	0.64	8.51
COc1ccc(/C=C2\c3cc(OC)c(OC)c(OC)c3CC[C@@H]2O)cc1C(N)=O	0.77	6.26
COc1ccc2c(c1)CC[C@H](O)/C2=C/c1cc(OC)c(OC)c(OC)c1	0.89	9.0
Cc1cc(NC(=O)CSc2nc3ccccc3o2)no1	0.74	6.66
COc1ccc(/C=C2\c3cc(OC)c(OC)c(OC)c3CC[C@@H]2O)cc1F	0.86	8.52
COC(=O)c1sc2ccc(C)cc2c1Nc1cc(OC)c(OC)c(OC)c1	0.62	6.52
COc1cc(-c2nc(N)sc2-c2ccc(C)cc2)cc(OC)c1OC	0.73	7.91
COc1cc2c(c(OC)c1OC)-c1ccc(OC)c(=O)cc1[C@@H](NC(C)=O)CC2	0.83	7.3
COc1cc(-c2nc(N)sc2-c2ccc(C(F)(F)F)cc2)cc(OC)c1OC	0.63	6.66
COc1cccc(-c2sc(N)nc2-c2cc(OC)c(OC)c(OC)c2)c1	0.7	6.62
COC(=O)c1sc2c(C)cccc2c1Nc1cc(OC)c(OC)c(OC)c1	0.62	6.26
CC/C=N/c1c(C#N)c2n(c1C(=O)Nc1ccc(Br)cc1)CCC2	0.79	6.05
COc1ccc(-c2c(-c3cc(OC)c(OC)c(OC)c3)ncn2C)cc1N	0.67	7.19
COc1cc2c(c(OC)c1OC)-c1ccc(OC)c(=O)cc1[C@@H](NC(=O)NC1CCCCC1)CC2	0.64	7.43
CCOc1ccc(-c2nnnn2-c2cc(OC)c(OC)c(OC)c2)cc1Cl	0.61	8.8
COc1ccc(/C=C\c2cc(OC)c(OC)c(OC)c2)cc1O	0.83	6.03
COc1ccc(/C=C\c2cc(OC)c(OC)c(OC)c2)cc1N	0.65	7.66
Cc1nc(C)c(/C=C/C(=O)N2CCC=C(Cl)C2=O)nc1C	0.79	6.27
COc1cc2c(c(OC)c1OC)-c1ccc(OC)c(=O)cc1[C@@H](NC(=O)CBr)CC2	0.64	7.86
COc1cc2c(c(OC)c1OC)-c1ccc(OC)c(=O)cc1[C@@H](NC(=O)CF)CC2	0.78	8.33
COc1cc2c(c(OC)c1OC)-c1ccc(OC)c(=O)cc1[C@@H](NC(C)=O)CC2	0.83	7.3
COc1cc([C@@H]2c3cc4c(cc3[C@H](O)[C@H]3COC(=O)[C@H]23)OCO4)cc(OC)c1OC	0.76	7.18
COc1ccc(-n2nnnc2-c2cc(OC)c(OC)c(OC)c2)cc1	0.68	6.58
CCc1nsc2c1C(=O)c1ncccc1C2=O	0.66	6.04
NC(=O)c1csc(C[C@@H]2O[C@H](CO)[C@H]3O[C@@H]23)n1	0.69	7.05
COc1ccc(-c2nnnn2-c2cc(OC)c(OC)c(OC)c2)cc1OC	0.62	6.45
C=C(Br)C(=O)Nc1ccc2c(c1)/C(=C/c1ccc(C)s1)C(=O)N2	0.77	6.25
CC(C)(C)c1cc(/C=N/NC(=O)c2ccccc2)c(O)c(C(C)(C)C)c1	0.62	6.07
COc1ccc(-c2sc(N)nc2-c2cc(OC)c(OC)c(OC)c2)cc1OC	0.64	6.37
CC/C=N/c1c(C#N)c2n(c1C(=O)Nc1ccc(C)cc1)CCC2	0.87	6.21
CCCC(=O)N[C@H]1CCc2cc(OC)c(OC)c(OC)c2-c2ccc(OC)c(=O)cc21	0.73	8.0
COc1cc(C(=O)c2sc(-c3cccc(Cl)c3)nc2N)cc(OC)c1OC	0.62	7.62
COc1cc(C(=O)n2nc(Nc3cccc(C)c3)nc2N)cc(OC)c1OC	0.67	6.34
COC(=O)c1sc2nc(C)ccc2c1Nc1cc(OC)c(OC)c(OC)c1	0.64	9.46
CC(C)(C)c1cc(/C=N/NC(=O)c2ccncc2)c(O)c(C(C)(C)C)c1	0.64	6.15
CC(C)(C)c1cc(/C=N/NC(=O)c2cccnc2)c(O)c(C(C)(C)C)c1	0.64	6.46
COc1ccc(/C=C2\c3cc(OC)c(OC)c(OC)c3CC[C@H]2O)cc1C(N)=O	0.77	6.26
COc1ccc2c(c1)CCC(=O)/C2=C/c1cc(OC)c(OC)c(OC)c1	0.77	6.89
N#CC1=C(N)Oc2c(ccc3ccccc23)C1c1cccc(C#N)c1	0.74	6.96
CC/C=N/c1c(C#N)c2n(c1C(=O)Nc1ccccc1)CCC2	0.88	6.7
COc1cc2c(c(OC)c1OC)-c1ccc(OC)c(=O)cc1[C@@H](NC(C)=O)CC2	0.83	7.16
N#CC1=C(N)Oc2c(ccc3ccccc23)C1c1cc(F)cc(F)c1	0.72	6.75
CCC1SCC(=O)N1c1c(C#N)c2n(c1C(=O)Nc1ccccc1)CCC2	0.88	6.22
Nc1c(-c2ccc(Cl)cc2)n[nH]c1-c1nncs1	0.75	6.52
Nc1ccn([C@@H]2O[C@H](CO)[C@@H](O)C2(F)F)c(=O)n1	0.61	6.28
COc1cc(-c2n[nH]cc2-c2ccc(C)c(F)c2)cc(OC)c1OC	0.75	7.17
COc1cc(-c2n[nH]cc2-c2ccc(C(F)(F)F)cc2)cc(OC)c1OC	0.69	7.17
COc1ccc(-c2n[nH]cc2-c2cc(OC)c(OC)c(OC)c2)cc1	0.74	9.1
C=C(Br)C(=O)Nc1ccc2c(c1)/C(=C\c1ccc(C)s1)C(=O)N2	0.77	6.52
COc1cc2c(c(OC)c1OC)-c1ccc(OC)c(=O)cc1[C@@H](N)CC2.O=C(O)C(F)(F)F	0.7	7.91
COc1cc(-c2n[nH]cc2-c2ccc(C)cc2)cc(OC)c1OC	0.77	7.55
CCc1ccc(-c2c[nH]nc2-c2cc(OC)c(OC)c(OC)c2)cc1	0.73	7.38
COc1cc(C(=O)n2nc(Nc3ccc(C)cc3)nc2N)cc(OC)c1OC	0.67	9.09
COc1ccc(/C=C\c2cc(OC)c(OC)c(OC)c2)cc1O	0.83	7.52
CC(C)(C)c1[nH]cnc1/C=c1\[nH]c(=O)/c(=C/c2ccccc2)[nH]c1=O	0.64	8.18
COc1ccc(CN2C(=O)C(=O)c3cc(/C=C/C(N)=O)ccc32)cc1	0.67	6.25
CCC1SCC(=O)N1c1c(C#N)c2n(c1C(=O)Nc1ccc(C)cc1)CCC2	0.86	6.92
COc1ccc(/C=C\c2cc(OC)c(OC)c(OC)c2)cc1O	0.83	7.3
C[C@]12CC[C@H]3[C@@H](CC(=O)[C@H]4c5cccnc5CC[C@]34C)[C@@H]1CC(=O)OC2	0.67	7.22
COc1cc2c(c(OC)c1OC)-c1ccc(OC)c(=O)cc1[C@@H](NC(=O)CCl)CC2	0.7	8.34
COc1c(Cl)cc(C2C(C#N)=C(N)Oc3c2ccc2ccccc32)cc1Cl	0.63	6.99
N#CC1=C(N)Oc2c(cc(Cl)c3ccccc23)C1c1cc(F)cc(F)c1	0.66	6.99
N#CC1=C(N)Oc2c(cc(Cl)c3ccccc23)C1c1cccc(C#N)c1	0.69	7.17
COc1cc([C@H]2C(C#N)=C(N)Oc3c2ccc(N)c3N)cc(Br)c1OC	0.66	6.26
COc1ccc(/C=C2\c3cc(OC)c(OC)c(OC)c3CC[C@H]2O)cc1N	0.79	6.04
COc1ccc(/C=C\c2cc(OC)c(OC)c(OC)c2)cc1O	0.83	9.0
C=C(Br)C(=O)Nc1ccc2c(c1)/C(=C/c1ccsc1)C(=O)N2	0.79	6.22
CC(=O)c1cc2c(o1)C(=O)c1ccccc1C2=O	0.61	6.85
Cc1cc(C)c(CNc2nc(Cl)nc3c2ncn3C2CCCC2)c(=O)[nH]1	0.68	7.15
CCC1SCC(=O)N1c1c(C#N)c2n(c1C(=O)Nc1ccc(Cl)cc1)CCC2	0.82	6.7
N#CC1=C(N)Oc2c(ccc3ccccc23)C1c1ccc(Cl)c(F)c1	0.68	6.76
COc1ccc(/C=C\c2cc(OC)c(OC)c(OC)c2)cc1O	0.83	6.14
COc1cc(-c2n[nH]cc2-c2ccc(C)c(C)c2)cc(OC)c1OC	0.75	7.17
CCCc1ccc(-c2c[nH]nc2-c2cc(OC)c(OC)c(OC)c2)cc1	0.67	6.27
COc1cc(-c2c[nH]nc2-c2ccc(C)cc2)cc(OC)c1OC	0.77	7.35
COc1ccc(/C=C\c2cc(OC)c(OC)c(OC)c2)cc1N	0.65	7.66
C=C(Br)C(=O)Nc1ccc2c(c1)/C(=C/c1ccc[nH]1)C(=O)N2	0.74	6.1
C=C(Br)C(=O)Nc1ccc2c(c1)/C(=C/c1cccs1)C(=O)N2	0.79	6.62
Nc1c(-c2ccc(Cl)cc2)n[nH]c1-c1nnco1	0.74	6.55
COc1ccc(-c2c[nH]nc2-c2cc(OC)c(OC)c(OC)c2)cc1Cl	0.69	9.7
