# Supplementary material for: De Novo Generation and Identification of Novel Compounds with Drug Efficacy Based on Machine Learning
Source: Adv Sci (Weinh). 2024 Jan 10;11(11):2307245. doi: 10.1002/advs.202307245 (PMC10962488; doi:10.1002/advs.202307245)
Supplement: Supplementary file 3 — Supporting Information [file ADVS-11-2307245-s001.zip › data1/dataset_B.txt]

COc1ccc(/C=C\c2cc(OC)c(OC)c(OC)c2)cc1O	0.83	5.38
CN1C(CCl)=NC2C(=O)C(C3=CC(=O)c4c(nc(CCl)n4C)C3=O)=CC(=O)C21	0.67	5.57
CCN(CC)CCNC(=O)c1c(C)[nH]c(/C=C2\C(=O)Nc3ccc(F)cc32)c1C	0.63	5.42
COc1ccc(OC)c2c1C(=O)C=C([C@@H](CC=C(C)C)OCC(C)(C)O)C2=O	0.69	5.01
COc1ccc(O)c2c1C(=O)C=C(CCC=C(C)C)C2=O	0.86	5.29
COc1cc(/C=C/C(=O)N2CCC=CC2=O)cc(OC)c1OC	0.78	5.58
Nc1nc(N)c2cc(CSC(=S)N3CCN(c4ccccn4)CC3)ccc2n1	0.63	5.21
COc1ccc(C2=C(c3cc(OC)c(OC)c(OC)c3)C(=O)CC2O)cc1O	0.79	5.59
COc1cc2c(c(OC)c1OC)-c1ccc(OC)c(=O)cc1[C@@H](NC(C)=O)CC2	0.83	6.0
C#CC(=O)N(c1cc(OC)cc(OC)c1)C(C(=O)NC1CCCCC1)c1ccc(OC)cc1	0.62	5.2
C#CC(=O)N(Cc1ccccc1Cl)C(C(=O)NC1CCCC1)c1ccccc1	0.75	5.27
C#CC(=O)N(c1ccc(OC)cc1OC)C(C(=O)NC1CCCC1)c1cccs1	0.71	5.64
COc1ccc(C2=C(c3cc(OC)c(OC)c(OC)c3)C(=O)C(O)C2)cc1F	0.82	5.59
Cc1ccc(NC(=O)N/N=C2\CC3(CCCC3)Oc3ccccc32)cc1	0.78	5.33
CCN(CC)CCNC(=O)c1c(C)[nH]c2c1CCC/C2=C1/C(=O)Nc2ccc(C)cc21	0.62	5.76
CCC1SCC(=O)N1c1c(C#N)c2n(c1C(=O)Nc1ccccc1)CCCC2	0.86	5.69
COc1ccc(C2=C(c3cc(OC)c(OC)c(OC)c3)C(=O)C(OC(C)=O)C2)cc1O	0.67	5.63
COc1ccc(C2=C(c3cc(OC)c(OC)c(OC)c3)C(=O)C(O)C2)cc1	0.84	5.57
COC1=Cc2ccnc3ccnc(c23)C1=O	0.72	5.15
CCCCNc1nc(NCc2ccco2)c2ccccc2n1	0.64	5.53
CCCCNc1nc(NCc2ccco2)c2cc(F)ccc2n1	0.64	5.52
CCN(CC)CCNC(=O)c1c(C)[nH]c(/C=C2\C(=O)Nc3ccc(F)cc32)c1C	0.63	5.89
COc1cc(C(=O)c2sc(-c3ccc(Cl)cc3)nc2N)cc(OC)c1OC	0.62	5.68
CC/C=N/c1c(C#N)c2n(c1C(=O)Nc1ccc(Cl)cc1)CCC2	0.84	5.99
O=C(Nc1ccc([N+](=O)[O-])cc1Cl)c1cc(Cl)ccc1O	0.66	5.14
O[C@H]1CCN(c2nc(Nc3cccc4c3CCCC4)c3ccccc3n2)C1	0.74	5.15
Cc1cc(NC(=O)CSc2nc[nH]n2)no1	0.77	5.95
COc1ccc(/C=C/C(=O)/C=C/c2ccc(OC)c(OC)c2)cc1OC	0.67	5.66
O=C1/C(=C/c2ccc(O)cc2)CSC/C1=C\c1ccc(O)cc1	0.82	5.37
O=C1/C(=C/c2cccnc2)COC/C1=C\c1cccnc1	0.79	5.74
Nc1nc(N)c2cc(CSC(=S)N3CCN(c4ncccn4)CC3)ccc2n1	0.62	5.33
Cc1ccc(N2CCN(C(=S)SCc3ccc4nc(N)nc(N)c4c3)CC2)cc1	0.62	5.52
COc1cccc2c1C(=O)C(Oc1ccc(F)cc1)=CC2=O	0.87	5.57
CC(=O)[C@]1(C)C(=O)O[C@@H](OC(=O)c2ccccc2)[C@H]1C	0.62	5.22
COc1ccc(C2=C(c3cc(OC)c(OC)c(OC)c3)CC(O)C2=O)cc1N	0.74	5.59
O=C1C(Oc2ccccc2)=CC(=O)c2c(O)cccc21	0.91	5.62
COc1cc(/C=C2\CSC/C(=C\c3cc(OC)c(O)c(OC)c3)C2=O)cc(OC)c1O	0.65	5.76
CN(C)CCN1C(=O)c2cccc3cccc(c23)C1=O	0.8	5.3
CCSC(CC=C(C)C)C1=CC(=O)c2c(OC)ccc(OC)c2C1=O	0.67	5.16
C#CC(=O)N(c1cc(OC)cc(OC)c1)C(C(=O)NC1CCCC1)c1ccc(OC)cc1	0.64	5.68
COc1cc(-c2nc(N)sc2-c2ccccc2)cc(OC)c1OC	0.76	5.1
CC(C)OC1OC(=O)C(Cl)=C1Cl	0.65	5.14
Cl.O=C1/C(=C/c2ccc(O)cc2)CNC/C1=C\c1ccc(O)cc1	0.73	5.16
O=C1C=C(N2CCC(c3ccc(Cl)cc3)CC2)C(=O)c2c(O)cccc21	0.86	5.16
C#CC(=O)N(c1cccc(C(F)(F)F)c1)C(C(=O)NC1CCCC1)c1cccc(OC)c1	0.67	5.14
O=C1C=C(N2CCC(c3ccccc3)CC2)C(=O)c2c(O)cccc21	0.91	5.27
COc1ccccc1N1CCN(C2=CC(=O)c3cccc(O)c3C2=O)CC1	0.9	5.55
Cc1ccccc1N1CCN(C2=CC(=O)c3cccc(O)c3C2=O)CC1	0.9	5.55
CC(C)(C)COC1OC(=O)C(Cl)=C1Cl	0.69	5.14
Nc1ccn([C@@H]2O[C@H](CO)[C@@H](O)C2(F)F)c(=O)n1	0.61	5.82
COc1ccc(O)c2c1C(=O)C(CCC=C(C)C)=CC2=O	0.86	5.22
COc1cc(/C=C2\CCC/C(=C\c3ccc(O)c(OC)c3)C2=O)ccc1O	0.79	5.43
Cl.O=C1/C(=C/c2ccc(Br)cc2)CNC/C1=C\c1ccc(Br)cc1	0.61	5.38
COc1ccc(/C=C2\COC/C(=C\c3ccc(OC)cc3)C2=O)cc1	0.8	5.22
O=C1/C(=C/c2cccnc2)CCC/C1=C\c1cccnc1	0.79	5.7
COc1ccc(-c2ccc(N)cc2)c(OC)c1	0.82	5.02
COC(=O)c1sc2cccc(C)c2c1Nc1cc(OC)c(OC)c(OC)c1	0.62	5.99
COc1ccc(OC)c(C(=O)/C=C/c2ccc(C)s2)c1	0.62	5.75
COc1ccc(C2=C(c3cc(OC)c(OC)c(OC)c3)C(=O)C(OC(C)=O)C2)cc1	0.64	5.62
COc1cc(/C=C2\CCC/C(=C\c3cc(OC)c(O)c(OC)c3)C2=O)cc(OC)c1O	0.66	5.57
Cl.O=C1/C(=C/c2ccc(Cl)cc2)CNC/C1=C\c1ccc(Cl)cc1	0.74	5.2
O=C1/C(=C/c2ccncc2)CSC/C1=C\c1ccncc1	0.8	5.89
COc1ccc(/C=C\c2cc(OC)c(OC)c(OC)c2)cc1O	0.83	5.44
COc1cc2c3c(c1O)-c1c(cc(OC)c(OC)c1OC)CC[C@@H]3N(C(=O)C(F)(F)F)CC2	0.73	5.19
CSc1c2c3c(n1C)C(=O)C(=O)C(Cl)=C3NCC2	0.63	5.0
Nc1ccn([C@@H]2O[C@H](CO)[C@@H](O)C2(F)F)c(=O)n1	0.61	5.71
COc1ccc(/C=C/C(=O)c2cc(OC)c(OC)c(OC)c2)cc1O	0.61	5.72
C[C@]12CC[C@H]3[C@@H](CC=C4[C@@H](O)[C@@H](O)CC[C@@]43C)[C@@H]1CC[C@@]2(O)Cc1ccccn1	0.67	5.28
C=C(Br)C(=O)Nc1cccc(/C=C/C(=O)Nc2ccc(OC)cc2)c1	0.71	5.64
C=C(Br)C(=O)Nc1cccc(/C=C/C(=O)Nc2ccc(OC)c(OC)c2)c1	0.64	5.72
COc1cc2c3c(c1O)-c1c(cc(OC)c(OC)c1OC)CC[C@@H]3N(S(C)(=O)=O)CC2	0.75	5.1
Nc1nc(N)c2cc(CSC(=S)N3CCN(Cc4ccccc4)CC3)ccc2n1	0.62	5.07
Cc1ccc(-c2cc(NCCN(C)C)c3ccccc3n2)cc1	0.77	5.87
C#CC(=O)N(c1ccc2c(c1)OCCO2)C(C(=O)NC1CCCC1)c1ccccc1	0.78	5.5
C#CC(=O)N(c1ccc(OC)c(OC)c1)C(C(=O)NC1CCCC1)c1cccs1	0.71	5.26
CN1C(CCl)=NC2C(=O)C(C3=CC(=O)c4c(nc(CCl)n4C)C3=O)=CC(=O)C21	0.67	5.52
O=C(N/N=C1\CC2(CCCC2)Oc2ccccc21)Nc1ccc(Cl)cc1	0.73	5.56
COc1cc(-c2n[nH]cc2-c2ccc(OC(F)(F)F)cc2)cc(OC)c1OC	0.66	5.62
O=C1c2ccccc2C(=O)c2oc(C(=O)N3CCCCC3)cc21	0.69	5.8
CC(=O)O[C@@H]1OC(=O)[C@](OC(=O)c2ccccc2)(C(C)=O)[C@@H]1C	0.61	5.1
C(=C/c1ccccc1)\C[N+]12CN3CN(CN(C3)C1)C2.[Cl-]	0.61	5.07
COc1ccc(/C=C2\c3cc(OC)c(OC)c(OC)c3CC[C@H]2O)cc1C	0.87	5.4
COc1ccc(OC2=CC(=O)c3cc4ccccc4cc3C2=O)cc1	0.72	5.42
Oc1ccc2oc(Cc3ccccc3)cc2c1CN1CCC(N2CCCCC2)CC1	0.64	5.29
O=C1CCN(C(=O)c2cc3c(o2)C(=O)c2ccccc2C3=O)CC1	0.68	5.95
CCSC(CC=C(C)C)c1cc(OC)c2c(c1OC)C(=O)C=CC2=O	0.65	5.08
Nc1nc(N)c2cc(CSC(=S)N3CCN(c4ccc(F)cc4)CC3)ccc2n1	0.62	5.69
C[C@]1(CO)[C@@H](O)C(=O)C[C@@]2(C)[C@H]1CC[C@@]1(C)c3cocc3CC[C@@H]12	0.83	5.41
COc1cc(/C=C2\COC/C(=C\c3cc(OC)c(O)c(OC)c3)C2=O)cc(OC)c1O	0.68	5.84
O=C1/C(=C/c2ccccn2)CC/C1=C\c1ccccn1	0.78	5.27
O=C1/C(=C/c2ccsc2)COC/C1=C\c1ccsc1	0.78	5.05
O=C1/C(=C/c2cccnc2)CC/C1=C\c1cccnc1	0.78	5.26
COc1ccc(/C=C\c2cc(OC)c(OC)c(OC)c2)cc1O	0.83	5.51
C=C1Oc2cc3c(cc2C(CCCC)C1=C)OCO3	0.81	5.75
COc1cc(/C=C/c2cc(Br)ccc2O)cc(OC)c1	0.84	5.02
COc1ccc(/C=C2\c3cc(OC)c(OC)c(OC)c3CC[C@@H]2O)cc1C	0.87	5.59
O=C1C=C(N2CCN(c3ccccc3)CC2)C(=O)c2c(O)ccc(O)c21	0.81	5.58
COc1cc2ccnc3c2c(c1O)N(C)C=C3	0.7	5.76
C[C@]12CC[C@H]3[C@@H](CC=C4[C@H](O)[C@@H](O)CC[C@@]43C)[C@@H]1CC[C@@]2(O)Cc1ccccn1	0.67	5.61
COc1cccc(-n2cc(NC(=O)Cc3ccc(OC)c(OC)c3)cn2)c1	0.69	5.1
C1=C\CCCCN(CCc2nccc3c2[nH]c2ccccc23)CCCC/1	0.64	5.36
O=C1/C(=C/c2ccncc2)CC/C1=C\c1ccncc1	0.78	5.12
O=C1/C(=C/c2ccsc2)CSC/C1=C\c1ccsc1	0.75	5.17
O=C1/C(=C/c2ccc(F)cc2)CCC/C1=C\c1ccc(F)cc1	0.7	5.12
COc1ccc(/C=C2\CCC/C(=C\c3ccc(OC)c(OC)c3)C2=O)cc1OC	0.65	5.4
O=C1/C(=C/c2ccc(O)cc2)COC/C1=C\c1ccc(O)cc1	0.84	5.41
CCOC(=O)COc1nc(C)nc2c(-c3ccc(Cl)cc3)n[nH]c12	0.71	5.41
COC(=O)/C=C/c1ccc2c(c1)CC(=O)N2Cc1ccc(OC)cc1	0.62	5.43
C=CC(=O)Nc1nc(-c2ccccc2)cs1	0.82	5.18
O=C1/C(=C/c2ccncc2)CCC/C1=C\c1ccncc1	0.79	5.63
COc1ccc(-c2nc(N)c(C(=O)c3cc(OC)c(OC)c(OC)c3)s2)cc1	0.61	5.55
COc1ccc(/C=C2\CSC/C(=C\c3ccc(OC)cc3)C2=O)cc1	0.76	5.1
Cl.O=C1/C(=C/c2ccc(F)cc2)CNC/C1=C\c1ccc(F)cc1	0.83	5.49
C=C(Br)C(=O)Nc1cccc(/C=C/C(=O)Nc2cccc(F)c2)c1	0.75	5.34
CCN(CC)CCNC(=O)c1c(C)[nH]c(/C=C2\C(=O)Nc3ccc(F)cc32)c1C	0.63	5.83
O=C1C=C(N2CCN(c3ccccc3Cl)CC2)C(=O)c2c(O)cccc21	0.88	5.85
C[C@@H]1C(=O)O[C@H]2C3=CC(=O)C[C@@H](O)[C@]3(C)CC[C@@H]12	0.66	5.51
C[C@@H]1CC[C@@H]2C3=C(C[C@]4(C)CCC[C@@H]1[C@H]24)C(=O)C=CC3=O	0.63	5.1
CC(=O)[C@@]1(C)C(=O)O[C@@H](OC(=O)c2ccccc2)[C@H]1C	0.62	6.0
CCOC(=O)[C@H]1[C@H](C(O)c2ccc(OC)cc2)C12C(=O)Nc1ccccc12	0.79	5.64
COc1ccc(C2=C(c3cc(OC)c(OC)c(OC)c3)C(=O)C(O)C2)cc1Cl	0.79	5.61
COc1ccc(C2=C(c3cc(OC)c(OC)c(OC)c3)C(=O)C(OC(C)=O)C2)cc1F	0.62	5.63
COc1cc([C@@H]2c3cc4c(cc3[C@H](O)[C@H]3COC(=O)[C@H]23)OCO4)cc(OC)c1OC	0.76	5.64
CCOC(=O)c1sc2ncccc2c1Nc1cc(OC)c(OC)c(OC)c1	0.61	5.65
COc1cc(/C=C2\CC/C(=C\c3ccc(O)c(OC)c3)C2=O)ccc1O	0.82	5.01
COc1cc(/C=C2\CC/C(=C\c3cc(OC)c(O)c(OC)c3)C2=O)cc(OC)c1O	0.69	5.11
O[C@H]1C=C2CCN3Cc4cc5c(cc4[C@H]([C@@H]1O)[C@@H]23)OCO5	0.69	5.5
N#CC1=C(N)Oc2c(cc(Cl)c3ccccc23)C1c1ccc(C#N)cc1	0.69	5.8
C#CC(=O)N(c1ccc(-n2cnnn2)c(C)c1)C(C(=O)NC1CCCC1)c1ccccc1	0.61	5.82
C#CC(=O)N(c1cccc(C(F)(F)F)c1)C(C(=O)NC1CCCCC1)c1cccs1	0.68	5.22
COc1ccc(/C=C\c2cc(OC)c(OC)c(OC)c2)cc1O	0.83	5.38
CN(C)S(=O)(=O)c1cc(NC(=O)CCl)ccc1Cl	0.86	5.37
O=c1nc(/N=N/c2ccc(O)cc2)ccn1[C@@H]1O[C@H](CO)[C@@H](O)C1(F)F	0.7	5.58
O=C1C=C(N2CCN(c3ccccc3)CC2)C(=O)c2c(O)cccc21	0.91	5.54
COc1cc2c3c(c1O)-c1c(cc(OC)c(OC)c1OC)CC[C@@H]3N(S(=O)(=O)C(F)(F)F)CC2=O	0.64	5.94
CN(C)CCCNc1nc(NCc2ccco2)c2ccccc2n1	0.62	5.35
NC(=O)c1ccccc1NC(=O)C#Cc1ccccc1	0.81	5.85
C=C(Br)C(=O)Nc1cccc(/C=C/C(=O)Nc2ccc(OCC)cc2)c1	0.65	5.47
C=C(Br)C(=O)Nc1cccc(/C=C/C(=O)Nc2ccc(N3CCOCC3)cc2)c1	0.64	5.8
COc1ccc(/C=C2\c3cc(OC)c(OC)c(OC)c3CC[C@H]2O)cc1	0.89	5.58
CCOC(=O)[C@H]1C(C(=O)c2ccc(OC)cc2)C12C(=O)Nc1ccc(Cl)cc12	0.62	5.02
O=C1/C(=C/c2ccccc2F)CNC/C1=C\c1ccccc1F	0.86	5.8
COc1ccc(OC)c(C(=O)/C=C/c2ccsc2)c1	0.62	5.28
COc1ccc2cc3c(N)n[nH]c3nc2c1	0.65	5.41
CN(C)CCNc1nc(-c2ccc(C(C)(C)C)cc2)nc2ccccc12	0.73	5.06
NCCCCCCCCCNC1=CC(=O)c2cc3ccccc3cc2C1=O	0.61	5.22
COc1ccc(CC(=O)Nc2cnn(Cc3ccccc3)c2)cc1OC	0.71	5.07
Nc1nc(N)c2cc(CSC(=S)N3CCN(c4ccccc4)CC3)ccc2n1	0.64	5.56
O=C1c2ccccc2C(=O)c2oc(C(=O)N3CCSCC3)cc21	0.69	5.78
COc1cc(/C=C/C(=O)/C=C/c2cc(OC)c(O)c(OC)c2)cc(OC)c1O	0.67	5.65
N[C@@H](Cc1ccc(N(CCCl)CCCl)cc1)C(=O)O	0.72	5.52
O=C(/C=C/c1ccc(F)cc1)/C=C/c1ccc(F)cc1	0.76	5.03
COc1cc(/C=C/C(=O)/C=C/c2ccc(O)c(OC)c2)ccc1O	0.8	5.53
O=C1/C(=C/c2ccccn2)CCC/C1=C\c1ccccn1	0.79	5.84
O=C1/C(=C/c2ccccn2)COC/C1=C\c1ccccn1	0.79	5.48
COc1ccc(/C=C\c2cc(OC)c(OC)c(OC)c2)cc1O	0.83	5.38
N#Cc1c(/N=C/c2cccnc2)c(C(=O)Nc2ccc(Br)cc2)n2c1CCC2	0.62	5.58
C=C(C(C)=O)[C@@H]1C[C@H]2[C@@](C)(CC[C@@]3(O)C(C)(C)CCC(=O)[C@]23C)O1	0.79	5.17
NCCCCCCCNC1=CC(=O)c2cc3ccccc3cc2C1=O	0.72	5.04
Cc1cc(NC(=O)CSc2nncn2C)no1	0.81	5.99
CC(=O)OC(CC(C)C)CC(C)c1ccc(C)cc1O	0.79	5.03
C#CCC[C@@]1(C)C(=O)CC[C@H]2[C@@H]3CC[C@@](O)(Cc4ccccn4)[C@@]3(C)CC[C@@H]21	0.78	5.19
CC1=NN(C(=O)c2[nH]nc(-c3ccc(Cl)cc3)c2N)C(=O)C1	0.83	5.56
N#Cc1c(/N=C/c2ccco2)c(C(=O)Nc2ccc(Br)cc2)n2c1CCC2	0.62	5.69
COc1cc([C@@H]2c3cc4c(cc3[C@H](O)[C@H]3COC(=O)[C@H]23)OCO4)cc(OC)c1OC	0.76	5.9
O=C1c2ccccc2C(=O)c2oc(C(=O)N3CCCC3)cc21	0.69	5.97
COc1cc(-c2nc(N(C)C)sc2-c2ccc(C)cc2)cc(OC)c1OC	0.61	5.41
C=C1c2[nH]c3ccccc3c2C[C@H]2N3CC[C@]12/C(=C\C)C3	0.73	5.21
Oc1ccc(-c2ccccc2O)cc1	0.72	5.12
C=C(Br)C(=O)Nc1cccc(/C=C/C(=O)Nc2ccc(F)c(F)c2)c1	0.72	5.06
C#CC(=O)N(c1cccc(OC)c1)C(C(=O)NC1CCCC1)c1cccs1	0.78	5.64
C#CC(=O)N(c1cc(OC)ccc1OC)C(C(=O)NC1CCCC1)c1cccs1	0.71	5.8
Cc1ccccc1C1CCN(C2=CC(=O)c3cccc(O)c3C2=O)CC1	0.9	5.17
Cc1nc(Cl)c2[nH]nc(-c3ccc(Cl)cc3)c2n1	0.69	5.82
O=C1Nc2ccccc2C12Nc1ccccc1-n1cccc12	0.67	5.39
COc1ccc(/C=C/c2cc(OC)c(OC)c(OC)c2)c(O)c1	0.83	5.01
COc1cc(/C=C/C(=O)NCCc2cc(OC)c(O)c(OC)c2)ccc1O	0.62	5.4
COc1ccc(/C=C\c2cc(OC)c(OC)c(OC)c2)cc1O	0.83	5.51
C=C(Br)C(=O)Nc1cccc(/C=C/C(=O)Nc2ccc(C)cc2)c1	0.75	5.92
C=C(Br)C(=O)Nc1cccc(/C=C/C(=O)NCc2ccc(C)cc2)c1	0.72	5.57
COC(=O)c1c(CCc2ccccc2)cc(O)c(CC=C(C)C)c1O	0.61	5.3
C#CC(=O)N(c1ccccc1F)C(C(=O)NC1CCCCC1)c1ccccc1F	0.77	5.11
C#CC(=O)N(c1ccc2ccccc2c1)C(C(=O)NC1CCCC1)c1ccccc1	0.64	5.31
CC(C)=CCCC1=CC(=O)c2c(O)ccc(O)c2C1=O	0.65	5.29
Nc1nc(N)c2cc(CSC(=S)N3CCN(C4CCCCC4)CC3)ccc2n1	0.74	5.39
COc1ccc(CC(=O)Nc2cnn(-c3ccc(C)cc3)c2)cc1OC	0.74	5.06
COc1ccc2c(c1)[nH]c1c(C)nccc12	0.67	5.45
COc1ccc(/C=C\c2cc(OC)c(OC)c(OC)c2)cc1O	0.83	5.51
C[C@@H]1C[C@@H]2OC(=O)[C@@H](CN(C)CCO)[C@H]2C[C@]2(C)[C@@H](O)CC[C@@H]12	0.76	5.92
Cc1cc(NC(=O)CSc2nccn2C)no1	0.83	5.95
C=C(Br)C(=O)Nc1ccc2c(c1)/C(=C\c1cccs1)C(=O)N2	0.79	5.26
Cc1ccc(NC(=O)N/N=C2\CC3(CCCCC3)Oc3ccccc32)cc1	0.74	5.61
O=C(N/N=C1\CC2(CCCCC2)Oc2ccccc21)Nc1ccccc1	0.77	5.67
Cc1ccc(-c2cc(C(F)(F)F)nn2-c2ccc(S(N)(=O)=O)cc2)cc1	0.75	5.07
COc1ccc(NC(=O)c2cc(OC)c(OC)c(OC)c2)cc1N	0.79	5.92
C(=C/c1ccccc1)\C[N+]12CN3CN(CN(C3)C1)C2.[Cl-]	0.61	5.18
C[C@H](Nc1nc(N2CCNCC2)nc2ccccc12)c1ccccc1	0.77	5.39
CO[C@@H]1C=C[C@@]23c4cc5c(cc4CN(C[C@@H]2O)[C@H]3C1)OCO5	0.79	5.68
COc1ccc(-c2sc(C)nc2-c2cc(OC)c(OC)c(OC)c2)cc1	0.62	5.85
CC1(C)CC[C@@H]2c3cc(O)c(O)cc3C[C@]3(C)CCC[C@@H]1[C@H]23	0.66	5.12
Cc1cn([C@@H]2SC[C@@](C)(O)[C@H]2O)c(=O)[nH]c1=O	0.61	5.3
CC(=O)c1cc2c(o1)C(=O)c1ccccc1C2=O	0.61	5.8
COc1cc(-c2nccn2-c2ccc(Br)cc2)cc(OC)c1OC	0.65	5.11
Nc1nc(Cl)nc2c1ncn2[C@H]1C[C@H](O)[C@@H](CO)O1	0.65	5.03
O=C1COc2ccccc2N1Cc1cn(CCC2OCCO2)nn1	0.81	5.24
COc1ccc2c(c1)OCC(=O)N2Cc1cn(Cc2ccccc2)nn1	0.71	5.03
COc1cc(-n2nnnc2-c2ccc(C(C)=O)cc2)cc(OC)c1OC	0.63	5.22
O=C1N=C(N2CCOCC2)S/C1=C\c1ccc(-c2ccc(C(=O)O)c(O)c2)o1	0.76	5.64
C=C(Br)C(=O)Nc1ccc(/C=C/C(=O)Nc2ccc(OC)cc2)cc1	0.71	5.51
O=C1CC2(CCCCC2)Oc2c1ccc1ccccc21	0.7	5.21
C=C(Br)C(=O)Nc1ccc2c(c1)CC(=O)N2	0.81	5.36
O=C(/C=C/c1ccc(O)cc1)/C=C/c1ccc(O)cc1	0.83	5.03
COc1ccc(C(=O)/C=C/c2ccccn2)c2c1C=CC(C)(C)O2	0.63	5.67
Cc1ccccc1N1CCN(C(=S)SCc2ccc3nc(N)nc(N)c3c2)CC1	0.62	5.53
COc1cc([C@@H]2c3cc4c(cc3[C@H](O)[C@H]3COC(=O)[C@H]23)OCO4)cc(OC)c1OC	0.76	5.32
O=C1/C(=C/c2ccncc2)COC/C1=C\c1ccncc1	0.79	5.38
CC1(C)O[C@](C)([C@H]2CC[C@](C)(Cl)[C@@H](Br)C2)[C@H](O)C[C@H]1Br	0.61	5.12
Nc1nc(N)c2cc(CSC(=S)N3CCN(c4ccccc4F)CC3)ccc2n1	0.62	5.27
COc1cc(C(=O)n2nc(Nc3ccc(F)cc3)nc2N)cc(OC)c1OC	0.66	5.7
COc1cc(C(=O)n2nc(Nc3ccccc3)nc2N)cc(OC)c1OC	0.68	5.21
COc1ccc(/C=C\c2cc(OC)c(OC)c(OC)c2)cc1O	0.83	5.71
COc1ccc(/C=C2\c3cc(OC)c(OC)c(OC)c3CC[C@@H]2O)cc1	0.89	5.61
COc1cccc(-c2ccccc2)c1	0.69	5.22
COc1cccc(/C=C/C(=O)Nc2cc(OC)c(OC)c(OC)c2)c1	0.78	5.62
CCN(CC)CCNC(=O)c1c(C)[nH]c2c1CCC/C2=C1/C(=O)Nc2ccc(F)cc21	0.62	5.92
C=C(C(C)=O)[C@H]1C[C@@H]2[C@@]3(C)[C@@H](O)CCC(C)(C)[C@]3(O)CC[C@@]2(C)O1	0.76	5.16
O=C1CS/C(=N\c2nc(-c3ccc(Cl)cc3)cs2)N1	0.93	5.05
N#CC1=C(N)Oc2c(cc(Cl)c3ccccc23)C1c1ccccc1Cl	0.63	5.69
CSc1ccc(C2C(C#N)=C(N)Oc3c2ccc2ccccc32)cc1	0.68	5.96
COc1ccc(-c2ccc(N)cc2)cc1OC	0.82	5.06
COc1ccc(/C=C\c2cc(OC)c(OC)c(OC)c2)cc1O	0.83	5.51
Cc1nc2c(-c3ccc(Cl)cc3)n[nH]c2c(=O)n1N	0.66	5.75
CCN(CC)CCNC(=O)c1c(C)[nH]c(/C=C2\C(=O)Nc3ccc(F)cc32)c1C	0.63	5.42
CCCCc1c2c(c(C)c3c1C(=O)OC3)Oc1ccccc1O2	0.65	5.76
C=C(Br)C(=O)Nc1ccc2c(c1)/C(=C/c1sccc1C)C(=O)N2	0.77	5.92
O=C(N/N=C1\CC2(CCCC2)Oc2ccccc21)Nc1ccccc1	0.8	5.51
COc1cc(C(=O)c2cc(OC)c(OC)c(OC)c2)cc(N)c1OC	0.61	5.42
CCOC(=O)[C@@H]1[C@@H](C(=O)c2ccccc2)C12C(=O)Nc1ccccc12	0.69	5.56
CCN(CC)CCNC(=O)c1c(C)[nH]c(/C=C2\C(=O)Nc3ccc(F)cc32)c1C	0.63	5.77
COc1ccc(-n2cc(NC(=O)Cc3ccc(OC)c(OC)c3)cn2)cc1	0.69	5.03
C=CC(=O)Nc1nc(-c2ccc(C(F)(F)F)cc2)cs1	0.87	5.4
COc1ccc(-c2nsc3c2C(=O)c2cccc(O)c2C3=O)cc1	0.61	5.41
COc1cc(/C=C2\CCC/C(=C\c3ccc(F)c(F)c3)C2=O)cc(OC)c1OC	0.65	5.77
COc1ccccc1/C=C1\CCC/C(=C\c2cc(OC)c(OC)c(OC)c2)C1=O	0.65	5.92
COc1cc(/C=C2\CCC/C(=C\c3ccc(O)c(Cl)c3)C2=O)cc(OC)c1OC	0.67	5.47
C=CC(=O)Nc1nc(-c2ccc(O)cc2)cs1	0.82	5.21
CCN(CC)C[C@@H]1C(=O)O[C@H]2C[C@@H](C)[C@@H]3CC[C@H](O)[C@@]3(C)C[C@@H]21	0.81	5.46
COc1cc([C@@H]2c3cc4c(cc3[C@H](O)[C@H]3COC(=O)[C@H]23)OCO4)cc(OC)c1OC	0.76	5.52
Cc1cc(C)n(C(=O)c2[nH]nc(-c3ccc(Cl)cc3)c2N)n1	0.76	5.84
Cc1nn(C(=O)c2[nH]nc(-c3ccc(Cl)cc3)c2N)c(C)c1Cl	0.74	5.96
COc1cc(-c2nccn2-c2ccc(C)cc2)cc(OC)c1OC	0.71	5.8
CCCCc1c2c(c(C)c3c1C(=O)OC3)Oc1ccccc1O2	0.65	5.13
CS(=O)(=O)c1ccc(C(=O)Nc2ccc(Cl)c(-c3ccccn3)c2)c(Cl)c1	0.66	5.97
Cc1nsc2c1C(=O)c1cccc(O)c1C2=O	0.66	5.85
C/C(=C\CC12OCC3CC(C=C4C(=O)c5c(O)cccc5OC431)C2=O)CO	0.79	5.52
CCN(C)C[C@@H]1C(=O)O[C@H]2C[C@@H](C)[C@@H]3CC[C@H](O)[C@@]3(C)C[C@@H]21	0.81	5.79
C[C@@H]1C[C@@H]2OC(=O)[C@@H](CN3CCC(O)CC3)[C@H]2C[C@]2(C)[C@@H](O)CC[C@@H]12	0.74	5.5
CN1C/C(=C\c2ccccc2F)C(=O)/C(=C/c2ccccc2F)C1	0.78	5.66
N#CC1=C(N)Oc2c(ccc3ccccc23)C1c1ccc(C#N)cc1	0.74	5.91
CCc1nsc2c1C(=O)c1cccnc1C2=O	0.66	5.69
CC(C)(C)c1ccc(Cn2cc(CNC3=CC(=O)c4ccccc4C3=O)nn2)cc1	0.71	5.17
C=C(C(C)=O)[C@@H]1C[C@H]2[C@@](C)(CC[C@@]3(O)C(C)(C)CCC[C@]23C)O1	0.78	5.28
C=C(Br)C(=O)Nc1cccc(/C=C/C(=O)Nc2ccc(Cl)cc2)c1	0.7	5.1
C=C(Br)C(=O)Nc1cccc(/C=C/C(=O)Nc2cc(OC)cc(OC)c2)c1	0.64	5.44
COc1cc(/C=C2\CC[C@@H]3[C@H]4CCCN5CCC[C@@H](CN3C2=O)[C@@H]45)cc(OC)c1OC	0.69	5.04
O=C1C=C(NCc2cn(Cc3ccc(C(F)(F)F)cc3)nn2)C(=O)c2ccccc21	0.7	5.17
CN(C)CCN1C(=O)c2cccc3cc(N)cc(c23)C1=O	0.69	5.26
CCN1C/C(=C\c2ccccc2F)C(=O)/C(=C/c2ccccc2F)C1	0.78	5.28
COC(=O)Nc1nc2ccc(C(=O)c3cccs3)cc2[nH]1	0.73	5.66
C[C@@H]1C[C@@H]2OC(=O)[C@@H](CN(C)C)[C@H]2C[C@]2(C)[C@@H](O)CC[C@@H]12	0.79	5.48
C[C@@H]1C[C@@H]2OC(=O)[C@@H](CN3CCCCC3)[C@H]2C[C@]2(C)[C@@H](O)CC[C@@H]12	0.79	5.41
COc1cc(/C=C/C(=O)N2CCC=CC2=O)cc(OC)c1OC	0.78	5.58
CCc1nsc2c1C(=O)c1c(O)cccc1C2=O	0.73	5.78
C=C(C(C)=O)[C@@H]1C[C@@H]2[C@@]3(C)[C@@H](O)CCC(C)(C)[C@]3(O)CC[C@@]2(C)O1	0.76	5.24
C[C@@H]1C[C@@H]2OC(=O)[C@@H](CN(C)CCO)[C@H]2C[C@]2(C)[C@@H](O)CC[C@@H]12.Cl	0.75	5.9
O=C1C[C@H](OCc2cc(C3CCCCC3)no2)[C@H]2CO[C@@H]1O2	0.85	5.05
CCc1nsc2c1C(=O)c1ccccc1C2=O	0.66	5.54
COc1cc(/C=C2\CCC/C(=C\c3ccccc3F)C2=O)cc(OC)c1OC	0.68	5.8
COc1ccc2c(c1)COc1c-2oc2c(C)c(O)c(C)c(O)c2c1=O	0.71	5.06
C(=C/c1ccccc1)\C[N+]12CN3CN(CN(C3)C1)C2.[Cl-]	0.61	5.59
Cc1nsc2c1C(=O)c1c(O)cccc1C2=O	0.66	5.79
CCc1nsc2c1C(=O)c1cccc(O)c1C2=O	0.73	5.42
COc1cc(/C=C2\CCC/C(=C\c3cccc(O)c3)C2=O)cc(OC)c1OC	0.77	5.12
