# Supplementary material for: De Novo Generation and Identification of Novel Compounds with Drug Efficacy Based on Machine Learning
Source: Adv Sci (Weinh). 2024 Jan 10;11(11):2307245. doi: 10.1002/advs.202307245 (PMC10962488; doi:10.1002/advs.202307245)
Supplement: Supplementary file 3 — Supporting Information [file ADVS-11-2307245-s001.zip › data1/Filer_ChEMBL_JCA_dataset.txt]

Cc1ccc2c(c1)sc1c(=O)[nH]c3ccc(C(=O)NCCCN(C)C)cc3c12
O=C(NCCN1CCOCC1)c1cc(C(F)(F)F)cc(C(F)(F)F)c1
COc1cc(CN2CCCC(C(=O)Nc3ccccc3Oc3cccnc3)C2)ccc1F
CC(=O)CN1C(=O)C2CC(O)CN2C(=O)c2ccccc21
COc1cccc(NC(=O)c2oc3ccccc3c2NC(=O)c2ccc3c(c2)OCO3)c1
COC(=O)c1nnn(CC(=O)C(CC2CCNC2=O)NC(=O)C(C)NC(=O)C(C)NC(=O)C(CC(C)C)NC(C)=O)c1C(=O)OC
Cc1ccccc1N1C(=O)NC(=O)C(=Cc2cc(Br)c(N3CCOCC3)o2)C1=O
COc1nc(=Nc2ccc(Cl)cc2)sn1C
Cc1ccc(SCC(=O)OCC(=O)NC2(C#N)CCCCC2)cc1
CC(C)(C)OC(=O)NC(Cc1ccc2cc(O)ccc2c1)C(=O)O
CCNCCCNCCCCCCCNCCCNCC
COc1cc(N2C(N)=C(C#N)C(c3ccccc3)C3=C2CC(C)(C)CC3=O)cc(OC)c1OC
CCC(=O)OC1(C(=O)CO)CCC2C3CCC4=CC(=O)CCC4(C)C3CCC21C
CC(C)CC(C=O)NC(=O)C(COCc1ccccc1)NS(C)(=O)=O
O=C(NCC1CN(c2ccc(N3Cc4cccnc4C3)c(F)c2)C(=O)O1)C1CCC1
COc1cc(O)ccc1C=CC(=O)OCCCc1ccccc1O
O=C1C=CC(=Nn2cccc2)C=C1
NC(CCC(=O)Nc1ccccc1-n1cccc1)C(=O)O
COC(=O)C1=C(c2ccccc2)CC2CCC1N2C(=O)NC1CCCCC1
Cc1nc(N)nc(-c2cccnc2Nc2cnc(Cl)c(NS(C)(=O)=O)c2)n1
CC(=O)NNC(=O)CC(O)(c1ccccc1)c1ccccc1
CCn1cc(C(=O)O)c(=O)c2cc(F)c(-n3cnc(C=O)c3)c(F)c21
CCOC(=O)c1ccc(NC(=O)c2ccc(-c3cccc(Cl)c3C)o2)cc1
O=C1N(CC2CC2)C2(CCSCC2)NC12CCCC2
CCOC(=O)n1c(=O)n(Cc2nc3ccccc3n2CCC(C)C)c2ccccc21
O=C(NC1CC1)c1ccc(-c2nc3ccccc3o2)s1
O=c1c2cn[nH]c2c2cnc(-c3ccccc3CNC3CC3)cc2n1CC(F)(F)F
CCc1cc(-c2ccc(C)o2)n(-c2ccc3c(c2)nc(-c2cc(C(=O)N(C)C)ccc2O)n3Cc2ccc(OC)c(O)c2)n1
CC1(CSc2ccccc2)CC(=O)N1
CCOC(=O)c1c(N)nn(C(C)=O)c1-c1ccccc1
O=C(O)COc1ccc(NC(=O)C(=O)Nc2ccccc2Cl)cc1F
COc1ccccc1NC(=O)Nc1ccc(-c2ccc(-c3nc4cccc(C)c4[nH]3)s2)cc1
CCCCC(=O)Nc1ccc(C(=O)Nc2ccc3c(c2)OCO3)cc1
CC(=O)c1ccc(S(=O)(=O)Nc2cccc(-c3ccc(N4CCOCC4)nn3)c2)cc1
COc1cccc(CNC(=O)c2ccc(C3SCCS3)cc2)c1
Cc1ccc(OCC(C)NS(C)(=O)=O)cc1C
Cn1cccc1Cc1nnc(SCC(=O)N2CCCC2)n1CCc1ccccc1
NC(S)=NN=Cc1ccccn1
C=C1C(=O)OC(CCCCCCCC)C1C(=O)NCC=CCC(=O)OC
Oc1cc(Nc2ccc3c(c2)CCC3)nc(O)n1
Cc1csc(CNC(=O)N2CCCC(c3nncn3C)C2)n1
Cc1ccc(Cn2nc(C(=O)NN3CCOCC3)c3c2-c2c(C)csc2C3)cc1
O=C1CC(c2ccccc2)Sc2nc(-c3ccccc3)c(-c3ccccc3)n21
O=C(O)c1ccc2c(c1)C(=O)N(CCc1ccc(O)cc1)C2=O
CCC1COc2c(-c3cc(C)nc(C)c3)c(F)cc3c(=O)c(C(=O)O)cn1c23
O=C(NCC(c1cccnc1)N1CCOCC1)c1cccc(Cl)c1
Cc1ccc(S(=O)(=O)N(C)C)cc1NC(=O)CSc1nc2ccccc2[nH]1
Cc1cc(Cl)ccc1C(=O)NC1CCCC1NC(=O)c1ccc(-n2ccccc2=O)cc1
O=C(COC(=O)COc1ccccc1)Nc1cccnc1Cl
C=C(C)C1CCC2(C(=O)OC)CCC3(C)C(CCC4C5(C)CCC(OC(=O)NCC)C(C)(C)C5CCC43C)C12
CC1CCC2C(CC(C(=O)O)C(=O)O)=C(C(F)(F)F)OC3OC4(C)CCC1C32OO4
O=C(O)C1Cc2c(ncn2CCC23CC4CC(CC(C4)C2)C3)CN1C(=O)C(c1ccccc1)c1ccccc1
C#CCOc1c(Cl)cc(NC=NOC)cc1Cl
Cc1nc(C)c(CN2CCN(S(C)(=O)=O)CC2)nc1C
CC(NC(=O)C(O)C(O)C(=O)N1CC(O)CC1c1cccc(Cl)c1)c1ccc(-n2cccn2)cc1
CC1CCCCN1C(=O)COC(=O)c1cccc(NS(=O)(=O)c2ccccc2)c1
O=C(C=Cc1ccccc1[N+](=O)[O-])Nc1cccc(S(=O)(=O)NC2=NCCCCC2)c1
O=C(CSc1nnc(O)n1Cc1ccco1)c1ccc2c(c1)OCCO2
COc1ccc2c(CN3CCCN(Cc4ccncc4)CC3)n[nH]c2c1
O=C(O)Cc1ccc(-c2ccccc2NC(=O)c2ccccc2-c2cc(O)c(O)c(O)c2)s1
CN1C(=O)C(O)(CC(=O)c2cccc(-n3cccc3)c2)c2ccccc21
O=C(O)CNc1cc2c(Nc3cccc(Br)c3)ncnc2cn1
CC1=C(C(=O)OCCN(C)C)C(c2ccccc2OC(C)C)N2C=C(c3c(Cl)cccc3Cl)SC2=N1
C[N+]1(C)C2CCC1CC(OC(=O)C(CO)c1ccccc1)C2
C1=NCC(C2CC23Cc2ccccc2C3)N1
Nc1sc(-c2c(F)cccc2F)nc1C(=O)Nc1cnn(CC(F)F)c1N1CCC(N)CC(F)(F)C1
COCC(C)n1c(-c2cnc(OC)nc2OC)nc2c1C(c1ccc(Cl)cc1)N(c1cc(Cl)c(=O)n(C)c1)C2=O
Cc1noc(C)c1C(=O)OCC(=O)Nc1ccccc1C(=O)NC(C)c1ccccc1
CCc1c(C(=O)C(N)=O)c2c(OCC(=O)NS(=O)(=O)c3ccccc3)cc3ccccc3c2n1Cc1ccccc1
CCCC(C(N)=O)C(CC(C)C)C(=O)NC1CCCCN(Cc2cncc(-c3ccc(OC)cc3)c2)C1=O
O=C(O)C(=O)c1ccc(-c2ccccc2)s1
COc1ccc(S(=O)(=O)Nc2ccc(N3CCOCC3)nc2)cc1
O=c1nc(-c2ccco2)sc(=O)[nH]1
CC(C)(C)c1ccc(-c2cc3c4c(nccc4n2)-c2ccccc2C3=O)cc1
O=C1SC2(CCCC2)C(=O)N1CCCCN1CCN(c2nccc3occc23)CC1
CC(C)(C)Cn1c(Cc2ccc(NS(C)(=O)=O)cc2)cc2cnc(C#N)nc21
CCOC(=O)C1CCN(C(c2cc(OC)c(OC)c(OC)c2)c2sc3nc(C)nn3c2O)CC1
CN(C)C(=O)N1CCCNCC1
CN1C2CCC1C(C=CCl)C(c1ccc(Cl)cc1)C2
Cn1nc(C(=O)NCc2ccccc2Cl)c2c1-c1ccccc1S(=O)(=O)C2
O=[N+]([O-])c1cn(-c2cccc(Cl)c2Cl)cn1
CC(C)CC(NC(=O)CCl)c1ccccc1
O=C(N(CCN1CCN(c2ccccc2O)CC1)c1ccccn1)C12CCC(CF)(CC1)CC2
O=C(Nc1ccc2c(c1)OCO2)Nc1ccccc1F
O=S(=O)(c1ccc2c(c1)OC1CNCCC21)c1ccccc1-c1ccccc1
O=C(Cc1ccncc1)NC1CCC2(O)C3Cc4ccc(O)c5c4C2(CCN3CC2CC2)C1O5
CC(=O)c1cccc(N2C(=NC(=O)C3CCCCC3)SC3CS(=O)(=O)CC32)c1
COc1ccc(Oc2nc3cc(N)cc(N)c3nc2-c2ccccc2)cc1OC
CCOC1CSc2nc(=O)c(CC)c(Cc3ccccc3)n21
COC(=O)C(CCSC)NC(=O)c1sc(SC(C)C)c(C#N)c1-c1ccc(Cl)cc1
CC(C)CC(NC(=O)OC(C)(C)C)C(=O)N1CCC(C(=O)c2ccccc2)CC1
O=C(CSc1nncnc1-c1cccc2ccccc12)Nc1ccccc1[N+](=O)[O-]
COc1cc(CO)cc(OC)c1OC1OC(CO)C(O)C(O)C1O
CN1C(CCc2c[nH]c3ccccc23)CCCC1CCc1c[nH]c2ccccc12
O=C(Nc1ccccc1Cl)NC1(C(=O)NCc2ccncc2)CCCCC1
Clc1ccccc1CN1CCC(Nc2ccc3[nH]ncc3c2)CC1
CCCCCCCC(=O)OCC1OC(=O)N(CCCC)C1CC1CCCCC1
O=S(=O)(O)OCCC#CC#CCCCCC#CC#CC=CBr
CC12CCC(O)CC1=CCC1C2CCC2(C)C(n3cccn3)=CCC12
O=c1cc(-c2ccccc2)sc(N2CCOCC2)c1
Cc1nn(C)cc1C=NCCOCc1ccccc1
CC(C)CCN(C(=O)CNC(=O)c1ccco1)C(C(=O)NC1CCCCC1)c1cccnc1
CCCCCCNc1[nH]ccc2ncnc1-2
CC(=O)Nc1ccc(NC(=O)CSc2nnc(N)n2-c2ccccc2)cc1
O=C(Cn1nc(C(=O)O)c2ccccc2c1=O)Nc1ccc2c(c1)C(=O)c1ccccc1C2=O
COC(=O)C1(C)CCCC2(C)c3cc(OC)c(O)cc3C=CC12
CC1(C)c2[nH]c3cc(Cl)ccc3c2CC23NC(=O)C4(CCCN4C2=O)CC31
Cc1cc(Nc2nc(N3CCN(C(=O)c4ccccc4Cl)CC3)nn3cccc23)n[nH]1
CN(C)c1ccc(C(=O)Oc2cc(ON=[N+]([O-])N(C)C)c([N+](=O)[O-])cc2[N+](=O)[O-])cc1
CC(=O)OCCN(C)c1cc(SC(C)C)c2nonc2c1[N+](=O)[O-]
Nc1nc(NCc2ccccc2)c2c(n1)-c1ccccc1CC2
CN1Cc2ccccc2CC2(CCN(CCO)CC2)C1=O
Fc1ccccc1N=C(S)Nn1cnnc1
S=C(NCCc1ccncc1)Nc1ccccc1
O=C(Nc1ccccn1)c1cn(-c2ccccc2)nc1C(F)(F)F
C=CC(=O)Nc1cccc(CSc2nc(Nc3cnn(C)c3)ncc2Cl)c1
C[N+]1(C)CC2CC1CN2c1ccc(Cl)nc1
COc1ccc(OC)c(C=C2CCCCC(=Cc3cc(OC)ccc3OC)C2=O)c1
Cn1c(SCc2ccccc2)nnc1-c1ccc2c(c1)OCO2
Cc1ccccc1NC1=C(Cl)C(=O)C(Nc2ccccc2C)=C(Cl)C1=O
COC(=O)C1CCN(S(=O)(=O)CCNC(=O)c2cccc(OC)c2)CC1
OCC1CC(O)CCN1CCc1ccc(Nc2nc(-c3ccccc3Cl)cs2)cc1
COc1cc2c(CCNC(=O)C34CC5CC(CC(C5)C3)C4)c[nH]c2cc1Cl
CCCc1cc(=O)oc2cc(N3CCN(C(=O)Nc4ccc(OC(F)(F)F)cc4)CC3)c3c(c12)OC(C)(C)C=C3
Cc1cc(-c2cn3ccccc3n2)ccc1OCCCN1CCCCC1
Cc1cc(-c2ccnn2C)c2cccc(OCc3c(Cl)cncc3CNS(C)(=O)=O)c2n1
CCOC(=O)NC(=O)CN1C(=O)NC2(CCc3ccccc32)C1=O
COC(=O)c1cccc(NC(=O)Nc2nnc(CCSCCc3nnc(NC(=O)Nc4cccc(C(=O)OC)c4)s3)s2)c1
OC(Cn1cnnn1)(c1ccc(F)cc1F)C(F)(F)c1ccc(-c2ccc(C(F)(F)F)cc2)cn1
CN(c1ccccc1)c1cc[n+](CC2CC2C[n+]2ccc(N(C)c3ccccc3)cc2)cc1
C=C(CC)C(=O)c1ccc(OCCN(CC)CC)c(Cl)c1Cl
c1ccc(N=Nc2ccccc2)cc1
COc1ccc(-c2cccc3c(N)c4c(nc23)CN(C2CCC2)C4=O)c(C)n1
Oc1ccc(C=Cc2ccccc2C=Cc2ccc(O)cc2)cc1
Cc1cnn(CC2CN(Cc3ccccn3)CCO2)c1
CNC(=O)C1=C(C)C2=C(Nc3ccccc3S2)C(C(=O)NC)C1c1ccccc1C
O=c1c2ccccc2nc(-c2ccc([N+](=O)[O-])cc2)n1-c1ccccc1
CN1COc2ccc3ccccc3c2C1
O=C(Cc1ccc(S(=O)(=O)N2CCOCC2)s1)N1CCN(S(=O)(=O)c2cccc(Cl)c2)CC1
CN1CC(OCc2ccc(Cl)c(Cl)c2)(c2ccccc2)C1
CC(CC(=O)N1CCN(C=O)CC1)=NNC(=O)c1ccc([N+](=O)[O-])cc1
Oc1cc(O)c2c(c1)OC(c1ccc(O)c(O)c1)C(OC1(c3cc(O)c(O)c(O)c3)Oc3cc(O)cc(O)c3C(O)C1O)C2
COc1cccc(C#Cc2ccc(C3C(C#N)N(C(=O)c4ccccn4)C3CO)cc2)c1
O=S(=O)(Nc1ncns1)c1ccc(Oc2ccc(OC(F)(F)F)cc2-c2ccn[nH]2)c(F)c1
Cc1cccc(NS(=O)(=O)c2cccc(C(=O)NCC(c3ccco3)N3CCCCC3)c2)c1
COc1ccccc1NC(=O)c1c(NC(=O)c2ccccc2Cl)sc2c1CCC2
CCCCCCCCCCCCCC(=O)NC(COC1OC(CO)C(O)C(O)C1O)C(O)CCCCCCCCCCCCC
CSc1ccc(Cn2cnc3c(N(C)C)nc(C(F)(F)F)nc32)cc1
Clc1ccc(-c2ccc3nncn3n2)cc1
CC(C)OC(=O)c1ccccc1C(=O)c1ccc(N)c([N+](=O)[O-])c1
O=C(O)c1ccccc1Nc1ccc([N+](=O)[O-])cc1C(=O)O
Cc1ccccc1C(c1nccn1C)N1CCN(C)CC1
CC12CCC3=C4CCC(=O)C=C4CCC3C1CCC21CCC(=O)O1
COc1ccc(-c2cc(F)c(F)cc2-c2ccc(S(C)(=O)=O)cc2)cc1Cl
CC(Oc1ccccc1Cl)C(=O)ON=C1CCCCCCCCCCC(=O)OCCC1
CN(CCCCCCCCCOc1ccc2c(=O)c3ccccc3oc2c1)Cc1ccccc1
CCOC(=O)c1cn2ncc(C#N)c(NCc3ccc(Oc4ccccc4)cc3)c2c1C
CCCCC1(CC)CS(=O)(=O)c2cc(CNC(CCS(C)(=O)=O)C(=O)O)c(OC)cc2C(c2ccccc2)N1
COc1ccccc1OCC(=O)N1CCC2(CC1)CC(=O)c1ccccc1O2
Cc1cc(Br)cc(C(=O)NO)c1N(C)S(=O)(=O)c1ccc(OCc2cccnc2)cc1
Cc1ccc(-n2c(SCC(=O)Nc3ccc4c(c3)OCO4)nnc2-c2ccoc2C)cc1
CCOc1cc(Cc2cnc(N)nc2N)ccc1OCc1ccccc1
O=C(NN1CCCCC1)c1nc(-c2ccc(Cl)cc2)c(-c2ccc(Cl)cc2Cl)s1
CCOc1ccccc1-c1cc(C(=O)NCc2ccccn2)nc(N)n1
CCOC1OC(C(=O)N2CCCCCCC2)=CC(C)C1CCCO
COc1cc2c(cc1OC)CN(CC(=O)Nc1ccc(Cl)cc1Cl)CC2
c1coc(CN2CCC3(CCOCC3COCC3CC3)CC2)c1
N=c1sc(-c2ccc(Br)cc2)nn1-c1c(Cl)cc(Cl)cc1Cl
CC(=O)C1(C(=O)C(=[N+]=[N-])S(=O)(=O)c2ccccc2)CC1
COc1c(OC)c(OC(C)=O)c2c(OC)cccc2c1OC(C)=O
Cc1cc2c(cc1F)SCCC2(c1c[nH]c2ccccc12)c1c[nH]c2ccccc12
COc1cc(C=C(C#N)C(=O)NCc2ccccc2)ccc1OCc1ccc(C(=O)O)cc1
COC1=CC(=Cc2c(O)c(C#N)c3ccccn23)C=CC1=O
Cn1ccccc1=NC=c1sc(=Cc2sc3ccc(F)cc3[n+]2C)n(C)c1=O
COC(=O)c1cc(=O)c2cc(S(=O)(=O)c3ccccc3)ccc2[nH]1
COc1ccc2c(c1)C1(Cc3ccccc3)CCN(Cc3ccccc3)C1N2Cc1ccccc1
O=C(Nc1cc(Cl)ccc1N1CCOCC1)c1ccc(Br)o1
Oc1ccc2[nH]c(CN3CCC(Cc4ccc(F)cc4)CC3)nc2c1
CC(C)C(NC(=O)OC(C)(C)C)C(=O)O
COc1cc(C(=O)NC2CCN(C)CC2F)ccc1Nc1ncc(C(F)(F)F)c(Oc2cccc3c2C(=O)CC3)n1
CC1CCCCC1NCc1cccc([N+](=O)[O-])c1
CCOc1cc2c(cc1C=C1NC(=O)N(CC(=O)OC)C1=O)OCO2
CC(=O)Nc1ccc(-c2ccc(C=CC(=O)Nc3ccc(NC(=O)Cc4ccc(C)cc4)c(C(=O)c4ccccc4)c3)o2)cc1
CN1CCN(CCOC2Cn3cc(C=O)c4ccc5c6ccccc6n(c5c43)C2)CC1
CC(O)C(NC(=O)C(Cc1ccccc1)NC(=O)CCCCCNC(=O)NC1CCCCC1)C(=O)O
CCNC(=O)Nc1ccc(C(=O)Nc2cccnc2)cn1
N=C(N)N1CCCC(CC(NC(=O)CN2C(=O)CN(CCCc3ccccc3)C(=O)C2Cc2ccccc2)C(=O)N2CCCC2)C1
N#CC(Cc1ccc(-c2cnn(CC3CCCO3)c2)cc1F)NC(=O)C1NC2CCC1C2
CNC1CCCC(c2c[nH]c3ccc(NC(=N)c4cccs4)cc23)C1
NC(CF)C(CC(=O)O)c1ccccc1
COc1ccc2[nH]cc(CC(=NO)C(=O)NCCSSCCNC(=O)C(Cc3c[nH]c4ccc(OC)cc34)=NO)c2c1
O=C1OC(c2cc3ccccc3n2S(=O)(=O)c2ccccc2)(c2cc3ccccc3n2S(=O)(=O)c2ccccc2)c2ccccc21
CC1(C)C(=O)N(C2C3CC4CC2CC(C(N)=O)(C4)C3)CC1COc1ccc(-n2cncn2)cc1
O=C(Oc1ccc([N+](=O)[O-])cc1)c1ccc(Cl)cc1
O=C(O)C1=CC(O)C2CC3C(CCCC4C=CC(c5ccccc5)OO4)C4C=CC1C2C43
O=C(NCCNc1ccc(OC(F)(F)F)cc1)C(CC(=O)N1CCOCC1)c1ccc(C(F)(F)F)cc1
CCCC(NC(=O)C1CCN1C(=O)C(NC(=O)C(NC(=O)c1cnccn1)C1CCCCC1)C(C)(C)C)C(=O)C(=O)NC1CC1
O=S(=O)(NCc1ccc(F)cc1)c1ccc2[nH]c3c(c2c1)CCCC3
c1ccc(-c2nc(Nc3cc(C4CC4)[nH]n3)c3ccccc3n2)cc1
CCOc1ccccc1N=C(S)N1CCN(c2nc(-c3cccc(OC)c3)cs2)CC1
Cc1oc(-c2ccccc2F)nc1CCOc1ccc(CN(O)C(N)=O)cc1
CC(=O)NCC1CCCc2cc(S(=O)(=O)c3cccc(F)c3)ccc21
OC1Cc2ccccc2C1n1cnc2c(Cl)ncnc21
Oc1ccc(C2CNCCc3c2cc(O)c(OCc2ccccc2)c3Cl)cc1
O=C(NCCCN1CCCCCC1)c1ccc2c(c1)sc1nc(-c3ccccc3)cn12
O=C(O)CN1C(=O)C(=Cc2ccc(OCCc3ccc(Cl)cc3)c(OCc3ccccc3)c2)SC1=S
CCCCCCC(=O)Nc1ccc2nc3c(=O)n(C)c(=O)n(C)c3nc2c1C
C=C1C(OC(=O)c2ccccc2)CC(OC(C)=O)C2(C)C1CC1CC(OC(C)=O)C(C)=C(C1C)C(OC(C)=O)C2OC(C)=O
CCC(CC)(NC(=O)c1c(C)nn2c1NC(c1ccccc1)CC2(C)C)c1ccc(C(C)C)cc1
CCOCC(=O)NCC1(NC(C)c2ccccc2)CCOCC1
CCc1cccc(C)c1NC(=O)Cn1ncc2c3ccccc3n(Cc3ccccc3)c2c1=O
O=C(Cn1cc([N+](=O)[O-])cn1)NCCc1c[nH]c2ccccc12
Cc1nc(C)c(-c2ccnc(N(C)C)n2)s1
CC(C)(C)NC(=O)N1CCc2ccccc2C1c1ccc(C(F)(F)F)cc1
COCCNCC(O)COc1ccccc1[N+](=O)[O-]
CC1(CCc2ccccc2)OC(=O)c2c1ccn(-c1ccc(S(N)(=O)=O)cc1)c2=O
Cc1cccc(-c2nnc(CSc3cnn(C(C)(C)C)c(=O)c3Cl)o2)c1
O=C(O)Cc1nn(Cc2nc3cc(C(F)(F)F)ccc3s2)c2ccccc12
CCCN(CC)CCc1ccc(F)c(O)c1
O=C(Nc1cc2cc[nH]c(=O)c2cc1Cl)C1CNCC1c1cccc(Br)c1
CC(Oc1cnc2ccc(Cl)cc2n1)C(=O)O
O=c1cc(-c2ccc(C(F)(F)F)cc2F)ccn1-c1ccc2c(cnn2CCN2CCCC2)c1
CC(C)(C)c1ccc(CCCOS(N)(=O)=O)cc1
COc1ccc2c(c1)C(=O)c1c-2c(N2CCNCC2)nc2ccccc12
COCCCNc1cc(-c2cnc(C)nc2-c2ccc(Cl)cc2Cl)nc(-c2ccccc2)n1
CC(C)(C)OC(=O)CNc1nc(C=Cc2ccc(Cl)cc2)nc2cc3ccccc3cc12
COc1ccc2c(c1)C1CC1(C(=O)N1CC(C)(O)C1)Cn1c-2c(C2CCCCC2)c2ccc(C(=O)NS(=O)(=O)N(C)C)cc21
Cc1c(Nc2c(C#N)cncc2C=CCCN2CCN(S(=O)(=O)C(C)C)CC2)ccc2[nH]ccc12
CCCCCCC(C)(C)c1cc(O)c2c(c1)OC(C)(C)C1CC=C(C)CC21
Cc1ccccc1NC(=O)C1CCCN1S(=O)(=O)c1cccc2cccnc12
CN1CCC2(CC1)CC(N1CCC3(CC1)C(=O)NCN3c1ccccc1)c1ccccc1O2
COC(=O)c1c(C)oc2cc(Br)c(OCC(=O)C(C)(C)C)cc12
Cc1cc(-c2ccc3c(c2)CCN(CCCSc2nnc(-c4cccn4C)n2C)CC3)no1
O=C(CCNS(=O)(=O)c1ccc(OC(F)(F)F)cc1)N1CCN(CC=Cc2ccccc2)CC1
CCCCn1c(N)c(N(CCOC)C(=O)c2cc(S(=O)(=O)N3CCOCC3)ccc2F)c(=O)[nH]c1=O
COC(=O)C1=C(C(=O)OC)C2N(C)c3ccc(OC)cc3C23CC(C(=O)OC)N(S(=O)(=O)c2ccc([N+](=O)[O-])cc2)C3=N1
COCCCNC(=O)C(F)(F)C(F)(F)C(=O)NCCCOC
CCCCNC(=O)Nc1cc2nc(C3CCCCC3)[nH]c2cc1N1CCCC1
COC(=O)c1cc(C(=CCCc2nnc(C)o2)c2cc(C)c3oc(=O)n(C)c3c2)cc(C)c1OC
CCc1cc(C(Cc2ccccn2)=NO)c(O)cc1O
Cc1ccc(S(=O)(=O)NCCCCN2CCN(c3cccc(NS(=O)(=O)C(C)C)c3)CC2)cc1
Cc1nc(-c2cccc3c(NC(=O)N4CCc5cc6nccc(N7CCN(C)CC7)c6cc54)cccc23)no1
COc1ccc(C=Cc2cnc(C=Cc3ccc(OC)cc3)cn2)cc1
CCCCNC(=O)CSc1nc2[nH]nc(C)c2c(=N)n1-c1ccccc1CC
CCN1CCc2[nH]cnc2C12CCN(c1ncc(C(=O)O)cc1Cl)CC2
O=C(CCn1ccnc1)c1ccccc1
Cc1c(CNc2ccccc2)oc2c1C(=O)C(=O)c1ccccc1-2
CCCC(C)c1nnc(NC(=O)COc2ccc3c(c2)OCO3)s1
COc1ccc(CC(O)c2nc3ccccc3o2)cc1OC
Oc1c2cc(F)ccc2nc2sc(Cl)nc12
COc1cccc(N2CCN(S(=O)(=O)c3cc4c(cc3Cl)NC(=O)CO4)CC2)c1
O=C1c2ccccc2C(=O)N1Cc1ccccc1
CCOc1ccc(N(CC(=O)N2CC(=O)Nc3cc(C)c(C)cc32)C(C)=O)cc1
CCCc1nc(-c2ccccc2)c(CNCCN2CCN(c3ccc(C)cc3)CC2)o1
O=C(NNC(=O)c1ccc(SCC2CCCO2)c([N+](=O)[O-])c1)c1ccc(F)cc1
CNc1cc(Cc2c(-c3ccc(OCCN4CCCC4)cc3)sc3cc(O)ccc23)ccc1CN1CCCC1
CNCc1cc(OC)ccc1Oc1ccc(Cl)c(Cl)c1
Cc1cc(C)n(C(=O)c2ccc(C)c(Br)c2)n1
Nc1ccnc2ccncc12
COc1ccc(NC(=O)Nc2ccc3c(c2)CC(=O)N(C(C)CO)CC(C)C(CN(C)CC2CCCCC2)O3)cc1
Cc1ccc(-c2cc(C(=O)Nc3ccc(S(=O)(=O)N4CCCCCC4)cc3)[nH]n2)c(O)c1C
CC(C)(C#N)c1cccc(C(=O)Nc2cccc(Oc3ccc4nc(NC(=O)C5CC5)sc4c3C#N)c2)c1Cl
O=C(CNc1ncnc2ccc(C(F)(F)F)cc12)NC1CN(C2CCC(C(O)c3cncs3)CC2)C1
COc1cc2nc(COc3ccc(F)cc3)oc(=O)c2cc1OC
NC(Cc1cc(Br)c(Oc2ccc(O)c(Br)c2)c(Br)c1)C(=O)O
CCN(C(=O)COC(=O)CCOc1cccc(C)c1)c1c(N)n(Cc2ccccc2)c(=O)[nH]c1=O
COc1ccc(CN(C(=O)c2cn(C)cn2)C2CC3CNCC3C2)cc1OC1CCCC1
O=C(NCc1ccc(F)c(F)c1)c1c(C2CCCC2)n(Cc2ccccc2)c2ccc(O)cc12
O=C(c1cncnc1Oc1cc(Cl)ccc1Cl)N1CCCc2ccccc21
CCCCOc1cc(-c2ccncc2)cc2[nH]nc(N)c12
NC(=[NH2+])c1cccc(S(=O)(=O)NCCC(=O)Nc2cccc(C(=O)O)c2)c1
COc1ccc(OC)c(-c2csc(NC(=O)Cc3ccc(OC)c(OC)c3)n2)c1
CCCN1CCC(=O)N(C(CSc2ccc(OC)cc2)Cc2ccccc2)CC1
COc1ccccc1C(=O)NC(CCSC)C(=O)NNC(=O)C(C)Oc1ccccc1F
COc1ccc(CNC(=O)COC(=O)c2cnccn2)cc1
CCOC(=O)N1CCCOc2ccc(Nc3ncc(Cl)c(Nc4c(F)cccc4C(=O)NC)n3)cc21
CC(=O)c1c(O)c(C)c(O)c2c1OC1=CC(=O)C(=C(C)NCCC(=O)O)C(=O)C12C
Cc1cc(C(C)(C)C)c(OC(=O)NS(=O)(=O)Oc2ccccc2)c(C(C)(C)C)c1
CC(C)Oc1cc(N2CCC(Oc3ccc(C(C)NC(=O)C4CCOC4)cc3)C2)ccn1
O=c1c2ccccc2nnn1CSc1nnc(-c2ccc3c(c2)OCO3)o1
CCC(C)(C)NC(=O)Cc1ccc(F)cc1
CC(C)(C)OC(=O)NC(C(=O)N1CC2C(C1C(=O)NC(CC1CC1)C(=O)C(N)=O)C2(C)C)C1CCCCC1
COc1ccc(CNc2ncnc3c2NC(=O)CN3)cc1
COC(=O)c1cccc2c1NC(=O)C2=NNC(=O)CN(c1ccc(Cl)cc1)S(=O)(=O)c1ccc(OCCCN(C)C)cc1
O=C(O)CSC1CC(=O)N(c2ccc(Cl)cc2)C1=O
Oc1ccc2c(Cc3ccc(OC4CCCCC4N4CCCC4)c(Br)c3)c(-c3ccc(OCCN4CCCC4)cc3)sc2c1
CN1CCCN(Cc2ccc(-c3ccc(NC(=O)c4ccc(C#N)cc4)cc3)cc2)CC1
CCCCC(NC(=O)OC(C(C)C)C(C)C)C(=O)C(=O)Nc1ccnn1C1CCCCC1
CC1=C(c2ccc(C)c(C)c2)S(=O)(=O)N(Cc2ccc(C(=O)NCc3cccc(C)c3)cc2)C1=O
CC(C)c1nn2c(=O)cc(COC(=O)c3ccc(NC(=O)C4CCCCC4)cc3)nc2s1
CCC(c1cc(F)c(F)c(F)c1)N1CCCc2c(-c3ccc(-n4cnc(C)c4)c(OC)c3)n[nH]c21
O=C(O)c1ccccc1C(=O)NCCOC(=S)Nc1cc(F)ccc1F
O=C(O)CCCCOc1ccccc1-c1nc(-c2ccccc2)c(-c2ccccc2)o1
CNC(=O)C(NC(=O)c1ccn(C)c(=O)c1)c1ccccc1
Cc1ccc(S(=O)(=O)N2CCCCC2)cc1NS(=O)(=O)c1ccc(Cl)c(C(=O)O)c1
Cc1c(OC(C)C(=O)NCc2ccccn2)ccc2c3c(c(=O)oc12)CCC3
Cc1cc(Cl)ccc1C(=O)N(Cc1cccc(Br)c1)C(Cc1ccccc1)C(=O)O
OC1CC2CCCN(CCc3c1[nH]c1ccccc31)C2
Cc1cc2[nH]c(=O)c(=O)n(CC(N)C(=O)O)c2cc1C
O=C(C[S+]([O-])CCCCc1ccccc1)c1ncc(-c2ccccn2)o1
Cc1cnc2c(c1)C(C)CCC2C(N)=S
COc1ccc2c(c1)CCc1sc(NC(=O)c3ccc(Cl)cc3)nc1-2
COC(=O)c1c(O)cc(O)c(Cl)c1CCC(=O)NC1=CC(=O)C(OC)=CC1=O
CCCCC(Oc1c(Br)cc(-c2ccc(-c3c(Cc4ccccc4)oc4ccccc34)cc2)cc1Br)C(=O)O
O=C(NCc1cccs1)C1CCN(S(=O)(=O)c2cccs2)CC1
O=C(Nc1ccccc1)Nc1ccc2c(C(=O)c3ccccc3)c(O)n(O)c2c1
CCCNc1ccc(Nc2c3ccccc3nc3ccccc23)cc1
Cc1cc(=O)oc2cc(OCC(O)Cn3nnc4ccccc43)ccc12
O=CCN1C(=O)C(NC(=O)CCc2ccccc2)N=C(c2ccccc2)c2ccccc21
Cc1[nH]c2ccccc2c1C(=O)CSc1nncn1C
COc1cc(C(C)=O)cc(OC)c1OC1OC(CO)C(O)C(O)C1O
O=C(C#Cc1ccccc1)N1c2ccccc2CC1c1c[nH]c2ccccc12
COc1ccccc1NC1(C#N)CCCCC1
CCCc1c(Cc2ccc(-c3ccccc3-c3nc(=O)o[nH]3)cc2)c(=O)n(C2CCC(OCC#N)CC2)c2ncnn12
Cc1cc(Br)c2oc(=O)c(-c3ccccc3)cc2c1
CCC1(O)CC(OC2CC(OC(C)=O)C(OC(C)=O)CO2)c2c(O)c3c(c(O)c2C1C(=O)OC)C(=O)c1cccc(O)c1C3=O
CC(C)(CO)NCc1ccc(-c2cc3ncnc(Nc4ccc5[nH]ccc5c4)c3s2)cc1
COc1cc(C(=O)NC2CCN(C)CC2)ccc1Nc1ncc2c(n1)-c1c(nn(C)c1C(C)(C)C)CC2
CC(NC(=O)c1ccccc1Cl)c1nnc(SCC(=O)Nc2ccc(C(=O)O)cc2)n1C
CCCOc1ccccc1OCC(=O)N1CCN(CC(=O)N2CCOCC2)CC1
CCN(CC)CC1CCCCN1CC(=O)N1c2ccccc2C(=O)Nc2cccnc21
NCCCC(NC(CNC(=O)Nc1ccccc1)Cc1ccccc1)C(=O)NCc1ccccc1
O=C(CSc1nnc2ccc3ccccc3n12)Nc1ccccc1Cl
COc1ccc(OCc2nnc(S)o2)cc1
O=C(NC(Cc1ccccc1)C(=O)OCc1ccccc1)c1[nH]cnc1C(=O)N1CCc2ccccc2C1
O=S(=O)(NC(=S)Nc1ccc(Cl)cc1)c1ccc(S(=O)(=O)c2ccccc2)s1
CN1CCCC1CCOc1ccc2c(c1)N(C(=O)Nc1cc(Br)cc(C(F)(F)F)c1)CC2
O=C(Nc1ccc(N2CCOCC2)cc1)c1cnccn1
Cc1[nH]n(-c2ccccc2Cl)c(=O)c1C1(C(F)(F)F)C(=O)N(c2ccccc2)C2=C1C(=O)CC(C)(C)C2
Cc1cccc(NC(=O)c2[nH]cnc2C(=O)NCCCNC(=O)c2nc[nH]c2C(=O)Nc2cccc(C)c2)c1
CCc1ccc(CCCc2ccc(CN3CCCCC3)c(O)c2)cc1
O=C(O)CC(Sc1cccc(NC(=O)Cc2ccccc2)c1)c1cccnc1
COC12C(COC(N)=O)C3=C(C(O)=C(C)C(=NCCN)C3=O)N1CC1NC12
O=C1CSC(=S)N1N=Cc1cccnc1
O=C(CCCOc1ccccc1F)Nc1cc[nH]n1
O=C(NNC(=O)c1ccccc1C(=O)O)c1ccc(S(=O)(=O)N2CCCCC2)cc1
CCOC(=O)CC(C)(O)CC(=O)OCC
O=C1C2CCCCC2C(=O)N1c1cnn(Cc2cccc(F)c2)c1
Cc1ccsc1CN(C)c1ncnc2ccc(-c3ccc(C(C)O)o3)cc12
O=c1cc(-c2ccc(O)cc2)nc2c(O)cccn12
CCCCOc1ccc(-c2nc(CNC3CC4CC(C3C)C4(C)C)co2)cc1
Cc1cccc(Nc2nnc(SCC(O)=C(C#N)c3nc4ccccc4[nH]3)s2)c1
COc1ccc(CN2C(=O)c3ccccc3C(C=NOCc3ccc(F)cc3)C2=O)cc1
COc1ccc2c(=O)c3cccc(CNC(C)CO)c3oc2c1
Cc1cccc(Cl)c1S(=O)(=O)NC(CNC(=O)C1=NOC(CCCCNc2ncc[nH]2)C1)C(=O)O
CC1(C)CC2=Nc3ccccc3NCC2=C(O)C1
CCC1(O)CC(=O)OCc2c1cc1n(c2=O)Cc2c-1nc1ccc(C)cc1c2C[n+]1ccccc1
Cn1c(CO)nc(CCO)c1[N+](=O)[O-]
Nc1ccccc1C(=O)c1cn(-c2cccc(OCc3ccccc3)c2)nn1
c1ccc2c(c1)N=C(NCCCCCN1CCN(c3ccc4ccccc4n3)CC1)CO2
CC(C)N(Cc1cnc[nH]1)c1cccc(Br)n1
CCOc1ccccc1-n1c(CN2CCN(C(=O)c3ccccc3)CC2)nc2ccccc2c1=O
COc1ccc2cc(S(=O)(=O)N(CCC(C)C)C(C(=O)NO)C(C)C)ccc2c1
CCOC(=O)CNC(=O)OC1C(=O)c2cc(OC)ccc2OC1c1cccc(OC)c1
Fc1cccc(-c2nnc(S)n2-c2ccccc2)c1
CN(C(=O)Cc1cccc2sccc12)C1CCCCC1N1CCCCC1
O=c1c(-c2ccccc2)c2ccccn2c(=O)n1CCCCN1CC=C(c2c[nH]c3ccc(Br)cc23)CC1
COCCn1c(=O)c(-c2ccc(OC)cc2)nc2cnc(Nc3ccccc3)nc21
COc1ccc(C(=O)N2CCN(c3cccc(C)c3C)CC2)cc1S(=O)(=O)NC1CC1
CCc1ccc(C=C2SC(NC(C(=O)O)c3ccccc3)=NC2=O)o1
O=C(CCCN1CCC2(CC1)C(=O)N(Cc1ccc([N+](=O)[O-])cc1)CN2c1ccccc1)c1ccc(F)cc1
O=C(N=C1SC2CS(=O)(=O)CC2N1Cc1ccccc1)C1CC1
CCCCCCCCCCC#Cc1cn(C2OC(CO)C(O)C2O)c(=O)[nH]c1=O
CC(=O)Nc1ccccc1C(=O)NC(Cc1ccccc1)C(O)C(O)C(Cc1ccccc1)NC(=O)c1ccccc1NC(C)=O
Clc1ccc(-c2nnc(-c3ccccc3)nc2-c2c[nH]c3ccccc23)cc1
CNc1nc(Nc2ccc(C(=O)N(C)C(C)C)cc2OC)ncc1C#N
CC(=O)NCC(=O)OCc1ccc([N+](=O)[O-])cc1
CCCCCC(C)=CCC=CCC=CCCCCCCC(=O)[O-]
CC(C)c1ccccc1NC(=O)Cn1c(-c2ccccc2Cl)nc2ccccc21
COc1ccc(S(=O)(=O)NC(CCCNS(=O)(=O)c2ccccc2)C(=O)NO)cc1
Cc1ccc2cc(C(=O)NC3C4CCN(CC4)C3Cc3cccnc3)oc2c1
COC(=O)c1ccc(NC(=O)CNC(=O)C2CCCCC2)c(C)c1
O=C([O-])C1=CC(=O)C2C(CCC(O)CCC3=CC=CC4OC(C(=O)[O-])=CC(=O)C34)=CC=CC2O1
C[n+]1cnc2c(c1N)c1ccccc1n2C1OC(CO)C(O)C1O
CCCc1nccn1CC1CC(c2ccccc2)(c2ccccc2)C(=O)O1
O=C(OCc1cc(COC(=O)c2ccc(O)c(Cl)c2)cc(COC(=O)c2ccc(O)c(Cl)c2)c1)c1ccc(O)c(Cl)c1
O=C(Nc1ccc([N+](=O)[O-])cn1)c1cc(-c2cccc(Cl)c2)nc2ccccc12
CCOc1ncccc1C(=O)OCc1ccc(C(=O)OC)o1
COC1CN(C)C(=O)c2ccc(NC(C)=O)cc2OCC(C)N(C(=O)c2ccccc2F)CC1C
N=C(N)NN=Cc1cccc(C(N)=O)c1
CCc1ccc2c(c1O)-c1cccc3c1C(C2)N(C)CC3
CC=CC(=O)C1=C(c2c(C)cc(C)cc2C)C(=O)OC12CCCC2
CCCCCNC(=O)C(Cc1ccc(OCc2nn[nH]n2)c(C(=O)O)c1)NC(=O)C(Cc1ccccc1)NC(=O)OC(C)(C)C
Cc1cccc(C)c1NC(=O)C1CSC2(C)CCC(=O)N12
Oc1ccc2[nH]cc(CCN3CCN(c4ccccc4)CC3)c2c1
CC1(C)SN(C(C(=O)O)c2ccccc2)C(=O)C1N1C(=O)C(N2C(=O)c3ccccc3C2=O)C1Cl
CCCn1c(-c2ccc(F)cc2)nc2c(N3CCCN(Cc4ccccc4)CC3)nc(C)nc21
CC(C)CC(C(=O)NO)C(=O)NCCCCc1ccccc1
O=C(Nc1ccc(S(=O)(=O)O)cc1)C(CS)Cc1ccc([N+](=O)[O-])cc1
O=C1N(Cc2ccc([N+](=O)[O-])cc2)C(Cc2ccccc2)C(O)C(O)C(Cc2ccccc2)N1Cc1ccc([N+](=O)[O-])cc1
Cc1ccc(C(=O)Nc2ccc3oc(Cc4ccccc4)nc3c2)cc1C
C=CCNC(=O)CCCNC(=N)N
CN(CCCc1nccn1C)c1nccc(-c2cc(C(=O)O)ccn2)n1
CC1(C)CC(=O)CC(=Nc2ccc3[nH]c(O)nc3c2)C1
O=C(C=Cc1ccc(S(=O)(=O)N2CCOCC2)cc1)NCCc1ccc(C(F)(F)F)cc1
CC1CN(Cc2cccc(C#N)c2)CCN1c1ccc(NC(=O)c2cccs2)cc1
c1ccc(CNc2nc(NCc3ccccc3)c3nc4ccccc4nc3n2)cc1
CN(C)c1cc(C2CCCN(C(=O)c3ccc(=O)[nH]n3)C2)ccn1
CC(C)OC(=O)c1c2c(n3ccccc13)C(=O)c1ccccc1C2=O
N#Cc1cc(CON=CC2CN3CCC2C3)on1
Cc1nc(N2CCCCC2)c2ccsc2n1
CCCc1ccc(Oc2c[nH]nc2-c2ccc(O)cc2O)cc1
CCCc1cc(O)c(Cl)c2c1C(=O)Oc1cc(O)c(Cl)c(CCC)c1O2
c1ccc(-c2csc(Nc3cccc4ccccc34)n2)cc1
COc1cc2nccc(NC(CSc3ccnc4cc(OC)c(C(N)=O)cc34)C(=O)O)c2cc1C(N)=O
COc1ccc(C2(C(=O)Nc3ccc(C)c(C)c3)CCOCC2)cc1
O=C(CCN1CCCCC1)Nn1c(=S)[nH]c2ccccc2c1=O
COc1ccc(Cn2c(=O)n(Cc3ccc(C(=O)Nc4ccccc4N)cc3)c(=O)c3ccccc32)cc1
CCOc1ccc(N2CC(Oc3ccc(C(C)NC(=O)C(C)C)cc3)C2)cc1
C=CCC(CC(O)C(Cc1ccccc1)NC(=O)c1nn(-c2ccccc2)nc1C)C(=O)NC1CCCCC1
COc1ccc(C(=O)C=Cc2ccc3c(c2)C(=O)c2ccccc2CO3)cc1
Cc1nc(N)nc(N)c1OCCCCCCOc1ccccc1
Cc1c(C(=O)N(C)C)sc2c1c(=O)n(-c1ccc(Cl)cc1)c(=O)n2Cc1ccccc1F
CNC(=O)C(=NOC)c1ccccc1COc1ncc(Cl)cc1C(F)(F)F
COC(=O)c1ccc(N2CCC(c3cc(-c4ccc(OC)cc4)[nH]n3)CC2)c([N+](=O)[O-])c1
Cc1ccc(NC(c2ccccc2)c2ccc3cccnc3c2O)cc1
NCC1CCC(Nc2cc(-c3cccc(NCc4cncc(F)c4)n3)c(Cl)cn2)CC1
Cc1ccc2cc(C)c3nnc(SCC(=O)Nc4nc5c(s4)CCCC5)n3c2c1
Cc1ccc(NC(=O)N2CCCC2C(=O)NCCC2=CCCCC2)cc1
Cc1ccc(S(=O)(=O)NCCC(=O)O)cc1
COCCNS(=O)(=O)c1ccc(Nc2nccc(-c3c(C)nc(C)n3C)n2)cc1
COc1ccc2c(c1)C1OCCNC1CC2
COc1ccc(C=Nn2c(S)nnc2-c2ccc(C)cc2)cc1OC
COc1cc(OC)cc(-c2cc3nc4c(c(N5CCN(c6ncccn6)CC5)n3n2)CCCC4)c1
COc1ccc2nc3cc(Cl)ccc3c(Sc3ccccc3[N+](=O)[O-])c2c1
CNC1(C)CN(c2cc3c(cc2F)c(=O)c2c(=O)[nH]sc2n3C2CC2)C1
CCOC(=O)C1CCN(Cc2cnc(Oc3ccc(OC)cc3)s2)CC1
COc1ccc(Cn2c(CCC(=O)Nc3cc(C)cc(C)c3)nc3cccnc32)cc1
C#CC(C)(C)Oc1cc(O)c2c(=O)c3ccccc3n(C)c2c1
O=C(O)C=NOC(CC1CCCCC1)c1ccc(OCc2ccc3ccccc3n2)cc1
Fc1cccc(CN=C=S)c1
CCOC(=O)c1c(C)c(C(=O)Nc2cc(OC)ccc2OC)c(C)n1CC
CN1CCC(=C(c2ccc(Cl)cc2)c2ccccn2)CC1
COc1ccc2c(c1)CCc1c(C(=O)Nc3ccc(OC)cc3OC)noc1-2
Fc1cccc2[nH]cc(CCCN3CCN(c4cccc5c4OCCO5)CC3)c12
COc1cccc2c1CCN(C(=O)NCc1nnc3ccccn13)C2
N=C(N)NCC1CC1C(N)C(=O)O
Cc1cccc(-n2c(C)nc3ccccc3c2=O)n1
O=C(NCC1(O)CCCCC1)C1CCN(Cc2ccn(-c3ccc(C(F)(F)F)cc3)c2)CC1
N=C(N)NCCc1ccc2ccccc2c1
N#CC1=C(c2ccc(-c3ccccc3)cc2)COC1=O
CSCC(C)(O)c1cc2cc([N+](=O)[O-])c(C(F)(F)F)cc2[nH]1
N#Cc1ccc(N2C(=O)C3(CCC3)N(c3ccccc3C(=O)O)C2=S)cc1C(F)(F)F
O=C(NCCNc1ncccn1)C1CC(=O)N(Cc2ccco2)C1
CCC(CO)NC(=O)c1ccccc1Br
O=C(O)c1ccccc1C(=O)Nc1nnc(S)s1
CC1CN(C(C)CO)C(=O)c2cccc(NC(=O)Nc3ccc(C(F)(F)F)cc3)c2OC1CN(C)C(=O)Nc1cccc2ccccc12
CCOC(=O)c1c(C)cc2cnn(-c3cccc(C)c3)c(=O)c2c1C
O=CN1CCCN(Cc2nc(Cc3ccccc3F)no2)CC1
O=C(Cc1cccc([N+](=O)[O-])c1)NCc1nc2cccnc2n1Cc1ccc(F)cc1
CCN(CC#Cc1cccc(N=[N+]=[N-])c1)Cc1cccc(OCc2cc(-c3ccsc3)cs2)c1
O=C(COc1cccc2[nH]c(=S)[nH]c12)N1CCN(c2cccc3[nH]c(C(F)(F)F)nc23)CC1
O=C(NCCN1CCCCC1)c1ccc(CN2CCC(NC(=O)c3cc(=O)c4ccc(F)cc4o3)CC2)cc1
O=C(CSc1ccc2nnc(-c3cccc(F)c3)n2n1)NCC1CCCO1
Cc1cc(NS(=O)(=O)c2ccccc2F)ccc1-n1cccc1C(=O)O
NCCCCC(NC(=O)C(Cc1c[nH]cn1)NC(=O)C1CCCN1C(=O)C(N)Cc1c[nH]cn1)C(N)=O
CC(C)(C)C(=O)Cn1c(NCCCO)nc2ccccc21
Cc1c(COc2ccccc2)oc2cccc(OCCNCc3cccnc3)c12
COc1ccc(Oc2ncc3nc(-c4ccc(F)cc4)c(=O)n(C4CC4)c3n2)cc1
CC(C)(C)NC(=O)c1cc([N+](=O)[O-])ccc1N1CCCCC1
O=C(NC1CCCNC1)c1n[nH]cc1NC(=O)c1c(F)cccc1F
CC(C)C(NC(=O)c1ccco1)C(=O)NCC(c1ccco1)N1CCCCC1
CC(c1ccc(OC(F)(F)F)cc1)N1CCC2(CCC(O)CC2)OC1=O
CN(Cc1ccccc1)C1CCN(CCCc2c[nH]c3ccc(-n4cnnc4)cc23)CC1F
CS(=O)(=O)ON=C(N)CCCCCCCCCCCCC(=N)NOS(C)(=O)=O
CCCc1cnc(Nc2ccc(C3CNCCO3)cc2F)nc1
Cc1ncoc1C(=O)N1CCCC(C(=O)c2ccc(-c3ccccc3)cc2)C1
Cc1ccc(C=CC2(C)CCC(C)(C=CC3=CC(O)C(C)(O)CC3O)O2)cc1
CN1CCN(CC(=O)N2CCC3(N4CCCCC4)CC(c4ccccc4)C2C(c2ccccc2)C3)CC1
CC(Sc1ccsc1[N+](=O)[O-])C(=O)NCCc1ccc(Cl)cc1
O=C(O)C1C(c2ccccc2)c2ccccc2C1c1ccccc1
COC(=O)C(Cc1ccc(O)c(O)c1)NC(=O)C(CS)NC(=O)C(C)(C)S
COc1cc2ncnc(Sc3nc(C)cs3)c2cc1OC
Cc1cc(COc2ccc(N3CCC(C(N)C(=O)NO)C3=O)cc2)c2ccccc2n1
CNC(=O)Cc1noc(-c2cc3c(s2)CCC(C)(C)C3)n1
Fc1ccccc1NC1CCN(Cc2ccccc2)CC1
CCOc1cc(CNC(C)C)c(Cl)cc1OCC(=O)NCCc1ccccc1
COc1ccc(CN2CCc3c(sc(NC(=O)c4cc(S(=O)(=O)N5CCOCC5)c(Cl)cc4Cl)c3C#N)C2)cc1OC
O=C(c1ccc(F)c(F)c1)N1CCCCC1c1nc[nH]n1
COC(=O)c1c(Sc2c(O)cc3oc4cc(C)cc(O)c4c(=O)c3c2C(=O)OC)c(O)cc(OC)c1C(=O)c1c(O)cc(C)cc1O
O=C(Cc1c[nH]cn1)Nc1ccc(-c2cccc(-c3nc4cc(C(F)(F)F)ccc4[nH]3)c2)cc1
Cc1ccoc1C(=O)Nc1ccc(NC(=O)c2ccc(Cl)cc2C(=O)O)c(Cl)c1
N#Cc1ccc(C(=O)N=C2NC3(CCCCO3)CCS2)cc1
Cc1cc(C)c(N=CN(C)C)c(C)c1
CCc1nn(Cc2ccc(NC(=O)c3cc(C)ccc3Br)cc2)c(CC)c1CC(=O)O
CC(=O)Nn1c(Cc2c(NC(=O)c3ccccc3)sc3c2CCCC3)nnc1SCC#N
CC1CN(C(=O)c2cc([N+](=O)[O-])cc([N+](=O)[O-])c2)CC(C)O1
CCCCc1nc(Cl)c(CO)n1Cc1cccc(C(=O)c2ccccc2C(=O)O)c1
Cc1c(NC(=O)C2Cc3ccccc3CN2C(=O)c2ccco2)c(=O)n(-c2ccccc2)n1C
CCC=CC(CC)CC1(C)CC(CC)C(CCOC(C)=O)OO1
CCN(Cc1ccccc1F)C(=O)CNC(=O)C(CCCN=C(N)N)NC(=O)C(N)Cc1ccc(O)cc1
Cc1csc(C2CC3CCN(C(=O)c4cnccn4)CC3O2)n1
Cn1ccnc1-c1ccc2c(c1)N(c1nc3c(s1)C(=O)NC(C)(C)C3)CCO2
CN1C(=O)OC2(CCN(CCC(C)(C(=O)N(C)C(Cc3ccccc3)C(=O)NCCN)c3ccc(Cl)c(Cl)c3)CC2)c2cc(F)ccc21
COc1ccc(C2CC(Nc3nc4ccc([N+](=O)[O-])cc4s3)=NN2C(C)=O)cc1O
Cc1cc(NNC(=O)c2ccc(C#N)cc2)c2cc3c(cc2n1)OCO3
COc1ccc2[nH]c(SCC(=O)c3ccco3)nc2c1
CN1CCc2nc(C(=O)N3CCN(S(=O)(=O)c4ccc5cc(Cl)ccc5c4)CC3C(=O)NCc3ccccc3)sc2C1
O=C1C=C(N2CCOCC2)C(=O)c2ccccc21
Cc1ccc(CNC(=O)c2sc3nc[nH]c(=O)c3c2C)cc1
CC(=O)Nc1c(-c2ccccc2)c2cc(Cl)ccc2[nH]c1=O
O=[N+]([O-])c1ccc2nc(N3CCNCC3)cc(Cc3ccccc3)c2c1
Cn1nc(-c2ccccc2)c2cc([N+](=O)[O-])ccc21
CC(C)c1nn(-c2ccc(C(N)=O)c(NC3CCC(O)CC3)c2)c2nccc(-c3cnc4[nH]ccc4c3)c12
O=C(NC(=S)Nc1ccc(S(=O)(=O)Nc2nccs2)cc1)c1cccc(F)c1
C=C1CCC2C(C)(COC(=O)C(Cl)Cl)C(OC(=O)C(Cl)Cl)CCC2(C)C1CCc1ccoc1
CNC(=O)c1cc2c(c[n+]1C)[nH]c1ccccc12
CC(C)Nc1nc(-c2ccc(C3(O)CCCC3)cc2)cc2ncn(C)c(=O)c12
COc1cc(N)c(Cl)cc1C(=O)NCC1CN(Cc2cccc(C#N)c2)CCO1
O=C(Cc1ccccc1Cl)Nc1cc(Cl)cc(C(F)(F)F)c1
Cc1cc(NC(=O)C2CCCO2)ccc1N1CCC(N2CCCC2C)C1
CN(C)Cc1ccc(-c2cc3c(Nc4ccc(OCc5cccc(F)c5)c(Cl)c4)ncnc3s2)[nH]1
COc1ccc(OC)c(C=Cc2nnc(S)n2-c2ccccc2)c1
CC1=CC(O)CC(C)=CC(O)CC(C)(O)C=CC(C(C)C)CC1
O=S(=O)(Nc1ccncn1)c1ccc2c(-c3ccc(-c4cccc(F)c4)cc3)nccc2c1
CCn1c(SCC(=O)Nc2cccc(C(C)=O)c2)nnc1C(C)C
N=C(N)NCc1ccc(CNC(=N)N)cc1
O=C(N1CCCO1)C12CCOC1CCN(Cc1ccc(F)cc1)C2
CCOc1cc(O)cc2oc(=O)c(N3CCN(C)CC3)c(C)c12
Cc1cc(C=C2SC(=Nc3ccccc3)N(C3CCCCC3)C2=O)c(C)n1-c1ccc(C(F)(F)F)cc1
COc1cccc2c1CCCCN2C(=O)c1oc(C)nc1C
COCCNS(=O)(=O)c1ccc(Nc2nccc(-c3cnc(C)n3C3CCCC3)n2)cc1
CCc1ccc(CNCCSc2nnnn2C)cc1
COc1ccc(-c2nc(Nc3ccc(S(N)(=O)=O)cc3)nc(N3N=C(C)CC3=O)c2C#N)cc1OC
O=C(NCC#Cc1ccc2nccc(NC3CC3)c2c1)c1cncn(Cc2ccc(F)c(F)c2)c1=O
CCOCCOC(=O)C(C#N)=C(NCc1cc(C(C)C)no1)SC
O=C(Nc1ccc(C2CNCCO2)cc1)c1cc(-c2cccc(Cl)c2)n[nH]1
Cn1c(C=CC=[N+](C)[O-])cnc1[N+](=O)[O-]
CCCCC(=O)Nc1ccc2c(c1)nc(CCN1CCN(c3ccccn3)CC1)n2C
Oc1ccc(-c2nc3ccc(F)cc3c3c2-c2ccc(OCCN4CCCC4)cc2C3=NOCCN2CCCC2)cc1
O=C(Cn1cc(Cc2cncnc2)c(=O)nc1SCc1ccc(F)cc1)N1CCN(c2ccc(Cl)cc2)CC1
Cc1nc2ccccc2c(=O)n1-c1ccc(OC2CCC(N3CCCC3)CC2)cc1
CCOC(=O)c1sc(SC)c(C#N)c1N
O=C(CN1CCC(C(=O)O)CC1)Nc1ccccc1Oc1ccccc1
COc1cc(CO)cc(-c2nc3c(N4CCOCC4C)nc(N4CCOCC4C)nc3[nH]2)c1
CCCCNC(=O)c1cc2c(cc1Cl)Sc1nccn1S2(=O)=O
S=C(NCCc1ccccn1)NN=Cc1ccccn1
CCOCCOC(=O)c1c(SC)nn(-c2ccc(C)cc2C)c1N
CCC(C)NC(=O)c1ccccc1NC(=O)COc1ccc(OC)cc1
CC(C)C1=C(C(=O)N2C(C)CCC2C(=O)N2CCNC3(CC3)C2)SC2=NC(C)(c3ccc(Cl)cc3)C(c3ccc(Cl)cc3)N21
CN(CCO)CCCN1C(=O)CSC1c1cc(C(C)(C)C)c(O)c(C(C)(C)C)c1
Oc1cnccc1CCCOc1cccnc1Oc1cc(Cl)cc(Cl)c1
CC(=Cc1nc(C(=O)O)c[nH]1)c1cc2c(cc1C)C(C)(C)CCC2(C)C
Cc1nnc2n1CCN(C(=O)c1cn(-c3ccccc3Cl)nn1)C2
O=C(O)C1OC(OC(=O)N2CC(N3CCN(c4ncc(O)cn4)CC3)CC2C(=O)N2CCC(F)(F)C2)C(O)C(O)C1O
CCc1nnc(NS(=O)(=O)c2ccc(NC(=O)c3ccc(C#N)cc3)cc2)s1
CC(C)c1cnn2c(Nc3ccc(S(=O)(=O)N(C)C)cc3)cc(NC3CCCC(N)C3)nc12
O=[N+]([O-])N=C1SCCN1Cc1ccc(Cl)nc1
CCOC(=O)C1C2COc3ccc(OC)cc3C2N2C(=O)c3ccc(F)cc3NC(=O)C12C
O=C(Cc1cccc2sccc12)NC1N=C(c2ccccc2F)c2ccccc2NC1=O
COc1ccc(NS(=O)(=O)c2ccc(O)c(C(=O)OCC(=O)N3CCCCC3)c2)cc1
COc1ccc(NC(=O)C2(c3ccc(NC(=O)c4ccc(OC)cc4)cc3)CCCC2)cc1
NC(=NOC(=O)Cc1ccc([N+](=O)[O-])cc1)c1cccc(Br)c1
COc1nc(N(C)C)ncc1-n1nc2c(c1C(C)C)C(c1ccc(Cl)cc1)N(c1cc(Cl)cn(C)c1=O)C2=O
O=CN1CCN(C(=O)c2ccc(Cl)cc2)C1=S
Cc1cc(C(=O)N2CCN(CC(=O)c3ccc(F)cc3)CC2)nn1C
COc1ccc(C2CC2c2cc(OC)c(OC)c(OC)c2)cc1[N+](=O)[O-]
N=C(N)NCCCC(N)C(=O)NCC(=O)NCCCCCCNC(=O)c1c2ccccc2nc2ccccc12
COc1c2c(c(O)c3c1C1CC4C(C)(C)CCCC34C(=O)O1)OCC2C
O=C1COc2c(Cl)cc(Cl)cc2N1Cc1nnc(C2CCc3ccccc3C2)n1CCC(F)(F)F
COc1ccc2c(c1)S(=O)(=O)C(C)C(c1ccc(OCCCN3CCCC3)cc1)O2
O=C(Cn1c(-c2ccccc2)c(Cl)nc(NCCc2ccccc2)c1=O)NCC1CCNCC1
O=C(NNC(=S)NCc1ccccc1)c1ccc2c(c1)OCO2
O=C1c2ccc([N+](=O)[O-])cc2C(=O)N1CC1CCN(Cc2ccccc2)CC1
CN(C)S(=O)(=O)N1CCC2(O)CCN(c3nccs3)CC2C1
Clc1ccc(-n2c(-c3ccccc3Cl)nc3c(NC4CCNCC4)ncnc32)cc1
O=C(c1ncccc1-c1ccc(-c2cnc3[nH]ccc3c2)c(F)c1)N1CCOCC1
CCCCn1nc(C(C)(C)C)sc1=NC(=O)c1ccc(C(F)(F)F)cc1ONC(C)(C)C
CC1=NN(C(=O)CCc2ccccc2O)C(O)(C(F)(F)F)C1
C[n+]1ccc(COc2ccc(C=NNC(=N)N3CCCC3)cc2)cc1
Cc1nn(-c2ccccc2)c2sc(C(=O)N(CC(=O)NC3CCCC3)C3CC3)cc12
ON=C(NCc1ccncc1)c1cccnc1Oc1ccc(F)cc1
Cc1cc(C)c(C(=O)CN2CCOCC2)c(C)c1
CN1CCN(S(=O)(=O)c2ccc(NC(=O)c3ccc(Br)o3)cc2)CC1
CCOC(=O)Cn1nnc(C(=O)OCC)c1C(=O)OCC
N#Cc1cn(-c2ccc(C(=O)O)c(O)c2)cc1C(=O)O
CC(=O)NC(C)c1ccc(OC2CCN(c3cc(NCC4CC4)ncc3F)C2)cc1
COc1ccc2cc3[n+](cc2c1OCCCCSc1ccc2ccccc2c1)CCc1cc2c(cc1-3)OCO2
O=S(=O)(C=Cc1ccccc1)N1CCN(Cc2nc(O)c3ccccc3n2)CC1
O=C(NCCC(c1ccccc1)c1ccccc1)Nc1ccccc1Cl
O=C(Nc1ccc(NC(=O)c2ccc(O)cc2)cc1)c1ccc(O)cc1
Cc1cc(C)c(-c2ccc(N)cc2C)c(C)c1
COC(=O)C1=C(C)NC(C)=C(C(=O)OCCCCCCCCCCCCCCCC[N+](C)(C)C)C1c1ccccc1C(F)(F)F
N#COc1ccc(Oc2ccc(OC#N)cc2)cc1
CC(C)C1=Cc2ccc3c(c2C(=O)C1=O)C(=O)CCC3(C)C
Cc1ccc(S(=O)(=O)N(C)C)cc1NC(=O)COC(=O)CCNS(=O)(=O)c1ccccc1
C=CC[n+]1ccn(Cc2cc3ccccc3o2)c1
Cn1cc(C(=O)N2CCC3(O)CCN(C4CCCCC4)CC3C2)cn1
CCOc1ccc(-n2nnnc2SCC(=O)NNC(=O)c2ccco2)cc1
O=C1c2cc(Cl)cc(Cl)c2OC2c3[nH]c4ccccc4c3CCN12
COC1=CC(C(=O)N2CCC3(CC2)Cc2cnn(C(C)C)c2C(=O)N3)=CC2NN=CC12
CC12CCCC(CO)=C1C(=O)OC2c1ccoc1
CC(C)(CNC(=O)C1CCOCC1)CN(C1=NS(=O)(=O)c2cc(F)ccc21)c1ccccc1
CN(C)C(=O)C1CCC2(CCN(c3ncnc4[nH]cnc34)CC2)NC1
CN(C(=O)C1c2ccccc2Sc2ccccc21)C(CN1CCC(O)C1)c1ccccc1
COc1ccc(S(=O)(=O)N(C)c2ccc(C(=O)N3CCCC3)cc2)cc1
Nn1cnnc1NN=Cc1ccccc1C(F)(F)F
O=C(Nc1c(C(=O)c2ccccc2)oc2ccccc12)c1cc(-c2ccccc2O)n[nH]1
Cc1n[nH]c(C)c1CCSc1ccc(C(=O)Nc2ccc(F)cc2)cn1
CCOc1nc(CC)nc(NC(=O)NS(=O)(=O)c2ccccc2Cl)n1
CCCCCCCC(=O)Oc1ccc(Cl)cc1C(=O)Nc1ccc([N+](=O)[O-])cc1Cl
COc1ccc(OC)c(C=NNC(=O)C(O)c2ccccc2)c1
Cc1ccc(Cl)c(Nc2ccccc2C(=O)[O-])c1Cl
FC(F)(F)c1ccccc1CNC1C2CC3CCCC(C2)N3C1C(c1ccccc1)c1ccccc1
COc1cc(C=O)cc(C=NN=Cc2ccccc2O)c1O
CC1CC2C(CCC3(C)C(O)CCC23)C2(C)CCCC=C12
CCCCCN(C(=O)CCC(=O)OCC(=O)c1ccc(C(C)(C)C)cc1)c1c(N)n(CCCC)c(=O)[nH]c1=O
CCOC(=O)c1c(C#N)c(SCC(=O)Nc2ccc(OC)cc2)nc2c1CN(CC)CC2
COc1ccc(N2C(=O)C(C(=O)Cc3ccccc3)(c3ccccc3)C2c2ccccc2)cc1
COc1cc(OC)c(OC)cc1CN1CCCC(C(=O)N2CCCC2)C1
CON=C1C(=O)N(CCCCCCC(=O)NO)c2ccc([N+](=O)[O-])cc21
CC(=O)Nc1ccc(C(=O)N2N=C(C)C(=Cc3cccc(O)c3)C2=O)cc1
Oc1ccc(-c2ccc(Oc3cccc(O)c3)cn2)cc1
Cn1cccc1C(=O)N1CCC2(CCCN(c3cccc(-c4ccccc4)c3)C2)CC1
Cc1n(CC(O)c2ccc(NS(C)(=O)=O)cc2)cc[n+]1C
CC(C)(C)n1nc(-c2ccc3ccccc3n2)c(C(N)=O)c1N
CCOc1cc2[nH]c(-c3n[nH]cc3NC(=O)N(CC)CC)nc2cc1F
Clc1ccc(SCCN2CCNCC2)cc1
Cc1cccc(CSc2nc3c(sc4ccccc43)c(=O)n2CCC(=O)NC(C)C)c1
Clc1ccc(C(c2c[nH]cc2-c2ccccc2Cl)n2ccnc2)cc1
Cc1cc(N(C)C)nc(Nc2ccc(NC(=O)c3ccccc3Cl)cc2)n1
CCCCCn1c(=O)[nH]c2cc(C(=O)N3CCN(c4ccc(C(C)=O)cc4)CC3)ccc2c1=O
CC(=O)OC1CC2(O)CCC34OC(=O)CC3OC(C)(C)C4CC2C23OC2CC(C(C)C2CC=C(C)C(=O)O2)C13C
CCCCN1C(=O)C(CC2CCCCC2)NC(=O)C12CCN(Cc1ccc(Oc3ccc(C(=O)O)cc3)cc1)CC2
Cc1cc(C)nc(NCC(O)CNc2ccccc2Cl)n1
CCOC(=O)C1CCN(C(=O)COC(=O)c2oc3ccccc3c2C)CC1
O=C1c2ccccc2C2(c3ccccc3)SCCCN12
N=C(N)N1CCN(c2nc3c(Br)c(Br)c(Br)c(Br)c3[nH]2)CC1
N#CC(Cc1ccc(C2CCCN(C3CCOC3)C2)cc1F)NC(=O)C1NC2CCC1C2
NC(Cc1ccc(OCc2ccccc2)cc1)C(O)C(=O)OCc1ccccc1
CCc1cc(O)ccc1OCC(O)CNC1CCN(c2ncnc3scc(-c4ccccc4)c23)CC1
CCCCCCCCCCN(CCCCCCCCCC)CC(O)c1ccc(Cl)c2ccccc12
CN(C)c1n[nH]cc1-c1cc(Cl)ccc1Oc1cc(F)c(S(=O)(=O)Nc2nncs2)cc1Cl
CC(NC(=O)c1ccc(Cl)cc1)c1nnc(SCC(N)=O)n1C
CCCc1nc(-c2ccccc2)c(CNCCCN2CCN(c3ccc(C)c(C)c3)CC2)o1
Cc1cnn(C2CN(c3nc(C)cc(N(C)C)n3)C2)c1
CCOC(=O)C(C#N)=CC(C(=N)N1CCN(c2ccc(Cl)cc2)CC1)=C(O)OCC
COc1ccc(OC)c(CCNC(=O)CN2C(=O)COc3ccc(S(=O)(=O)N4CCCCCC4)cc32)c1
COc1ccc(C2=Nc3c(C(C)(C)C)nn(CCCO)c3C(=O)NC2)cc1-c1ccc(F)cc1F
CC(=O)NCC1CN(c2ccc3c(c2)CCCC(=Cc2ccc(CCO)cc2)C3=O)C(=O)O1
CC(=O)N1CCN(CCOc2ccc(NC(=O)c3cccc(C(F)(F)F)c3)cc2-c2ccnn2C)CC1
CC1=CC(=NNc2ccccc2[N+](=O)[O-])CC(C)(C)C1
CCc1cc(NCc2nc3c(cc2OC)CCCC3)c(O)nc1C
CN1CCN(C(=O)C=Cc2cc3c(c(C(F)(F)F)c2)OCO3)CC1
Cc1ccc(C(O)c2nc(-c3ccccc3)c[nH]2)c(C)c1
CNC(=O)c1nccnc1NCC(=O)N1CCC(C(=O)c2ccccc2)CC1
c1ccc2c(CSCc3cccc4ccccc34)cccc2c1
CCN(CC)c1cccc(-c2cccc(NC(=O)Nc3ccc(Cl)cc3)c2)n1
CC1CN(C(=O)C2CN(c3cnccn3)CC2c2ccc(F)cc2F)CC(C)C1(O)c1ccccc1
CC1=CC(=O)C2=C(C)CC(O)C3C(C)C(=O)OC3C12
CCOC(=O)NC(=O)C(C#N)=CNc1ccc(Cl)cc1Cl
OC1CCCC(c2cccnc2Oc2ccc(Nc3nc4ccccc4s3)cc2)C1
Cn1c(N)nc(C2CC2c2cccc(C#Cc3ccccc3)c2)cc1=O
Cc1ccc(C#N)c(Nc2ccc3oc(CCN4CCCC4C)cc3c2)n1
Cc1ccc(CN(CCN(C)C)C(=O)Nc2ccc(C)c(C#N)c2)s1
COc1ccc(C)cc1NC(=O)CNC(C)C(=O)Nc1cc(Cl)ccc1Cl
Cn1cc(C(=O)O)c(=O)c2cc(N)c(N3CCN(c4ccccc4F)CC3)cc21
COc1cc(CCN(C)C)c2ccc3ccccc3c2c1OC.[O-][Cl+3]([O-])([O-])O
O=C(Cc1ccccc1)NNC1CC(=O)N(c2ccc(Br)cc2)C1=O
Cc1ccc(CNS(=O)(=O)c2cc(Br)cc3c2N(C(=O)C2CC2)CC3)cc1
O=c1c2cc([N+](=O)[O-])ccc2n2n1Cc1ccccc1CC2
CCC(=O)Nc1cccc2c1C(=O)N(C)C2=O
OCC1CN(C2CCCC2)CC(n2cnc3c(N4CCCC4)ncnc32)O1
Cc1cccc(N2CCN(C(=O)COc3ccc4c(C)cc(=O)oc4c3C)CC2)c1C
Cc1ccc2nc(CN3CCN(C(=O)CC(c4ccccc4)c4ccc(F)cc4)CC3)oc2c1
CN1C(=O)C23CC4(C56CC78SC(CO)(C(=O)N7C5Nc5ccccc56)N(C)C8=O)c5ccccc5NC4N2C(=O)C1(CO)S3
Cc1ccc(C)c(OCCNc2ccc([N+](=O)[O-])cn2)c1
Cc1ccc2c(=O)c(C(=O)c3ccc(F)cc3)cn(CC(=O)NCCc3ccccc3)c2n1
O=C(C1CCCN(S(=O)(=O)c2cccc3nonc23)C1)N1CCC(Cc2ccccc2)CC1
NCCCNCCSC1CCCCC1
CC1(C)Oc2ccc(C(=O)Nc3ccccc3)cc2C(N=C(NC#N)Nc2ccc(Cl)cc2)C1O
COc1cc2c(c(OC)c1OC)C(c1cccc(Br)c(=O)c1)CC2
Cc1ccc(CN2CCCC(c3nnc(CN4CCCCC4)n3C)C2)s1
CCOCCCNC(=O)c1ccc(CS(=O)(=O)Cc2ccc(C)cc2)o1
COc1cc2c(Oc3ccc(NC=C4C(=O)NC(=O)N(c5ccc(F)c(Cl)c5)C4=O)cc3F)ccnc2cc1OCCCN1CCCCC1
CC1=NN(c2cccc(Cl)c2)C(=Nc2nc3ccccc3s2)C1=Cc1cccs1
Cc1ccccc1NC(=O)COC(=O)Cc1ccsc1
CCC(CC)C(=O)Nc1cc(NC(=O)C(NC(=O)C=Cc2ccc(O)c(O)c2)C(C)C)ccc1OCC(=O)O
CC(CC(C)C)=NNc1nc(-c2ccc(Cl)cc2Cl)cs1
CCOC(=O)C=C(C)C=CC=C(C)C=Cc1c(Cl)cc(OC)c(C)c1Cl
Clc1ccc(-c2sc3ncnc(N4CCCCC4)c3c2-c2ccc(Cl)cc2)cc1
CC1=CCC2C(OC(c3cccc(Cl)c3)OC2(C)C)C1O
CCN1C(=O)C2C(c3ccccc3F)NC(Cc3ccc(O)cc3)(C(=O)OC)C2C1=O
COc1cccc(-c2cc(C(=O)Nc3cc4ccc5c(c4oc3=O)NC(=O)C(C(=O)N3CCCC3)O5)ccc2OC)c1
Oc1cc(Br)cc2cc(Br)cnc12
COc1ccc(Nc2ccnc(Nc3ccc(OC)cc3)n2)cc1
c1ccc(OCC23COCC2CN(c2ncccn2)C3)nc1
OC1C2COC1C(O)C(NCCc1ccccc1)C2
Cc1ccc(-c2ccc3c(c2)C=C(C(=O)Nc2ccc(C[N+](C)(C)C4CCSCC4)cc2)CCO3)cc1
COc1ccc(-c2nc(C[S+]([O-])CC(=O)N3CCN(C)CC3)c(C)o2)cc1
c1ccc2c(Cc3c[nH]c4ccccc34)c[nH]c2c1
CC(C)C(=O)N1CC2(CCN(CC(C)(C)C)CC2)C1
Cn1c(=O)[nH]c(=O)c2c1nc(CN1CCN(c3ccc(F)cc3)CC1)n2CCc1ccccc1
Cc1cc(C)cc(Oc2cc(Nc3ccc(C#N)cc3)[nH]c(=O)c2Cl)c1
COc1cc(C=Cc2ccnc3ccccc23)ccc1N(C)C
CC(=O)C(Cl)C(=O)Nc1ccccc1
O=C(Nc1ccc2nc(SCc3ccccc3)sc2c1)c1cccc(F)c1
c1ccc(-c2ccc3nccc(Nc4ccc(N5CCOCC5)cc4)c3c2)cc1
COc1nn(CCCCCN2CCCCC2)c2ccc([N+](=O)[O-])cc12
Fc1cnc(N2CCOC3C(OCC4CCOCC4)CCC32)nc1
CCOC(=O)c1cccc(S(N)(=O)=O)c1
CC(C)=CCCC(C(=O)OC1OCC(O)C(O)C1O)C1CCC2(C)C3=C(CCC12C)C1(C)CCC(=O)C(C)(C)C1CC3
CNC(=O)CN1CN(c2ccccc2)C2(CCN(Cc3cc4c(cc3Cl)OCO4)CC2)C1=O
Cn1cc(NC(=O)c2cc(NC(=O)c3cc(C=Cc4ccc5ccccc5n4)cn3C)cn2C)cc1C(=O)NCCN1CCOCC1
C=CCc1ccccc1OCCOc1ccc([N+](=O)[O-])cc1C=NNC(N)=O
CCOc1ccc(-n2nnnc2SCC(=O)Nc2cccc(O)c2)cc1
CC1=CC23C(=O)C(C=C(CO)C(O)C2(O)C1OC(=O)C1(C)CCCCC1)C1C(CC3C)C1(C)C
CC(C)c1cccc(NCc2cncn2Cc2ccccc2)c1
O=C(OCC#CCSc1nnc(-c2ccc(Cl)cc2)o1)c1ccc(F)cc1
OCc1ccc2nc3c(O)cccc3cc2c1
CCNCC(=O)N1CCCC1C#N
O=C(c1ccc(CN(Cc2ccc(F)cc2)S(=O)(=O)c2cc(Cl)cc(Cl)c2O)cc1)N(Cc1ccc(F)cc1)Cc1cc(Cl)cc(Cl)c1
Nc1nc(Cl)cc(Nc2ccc(Cl)c(Cl)c2)n1
Cc1noc(C)c1CN1CCC2(CC1)C(c1ccccc1)CC(=O)N2C
Cn1cncc1C(OCc1cc(C#N)ncc1-c1cccc(Cl)c1)c1ccc(C#N)cc1
CC(C)(C)c1cc(C(=O)N2CCc3ccccc3C2)ccc1O
NCc1ncc(C2=CCC(N(CCN3CCCC3)C(=O)Nc3ccc(F)c(Cl)c3)CC2)s1
NCCCC(NC(=O)C(Cc1c[nH]cn1)NC(=O)CNc1ccc(O)c2c1C(=O)c1c(O)ccc(O)c1C2=O)C(=O)O
CC1C=CC=C1C(=O)N1CCN(C(=O)NC2CCN(c3ccc(CCn4ccnn4)cc3)CC2)CC1
CC(C)CN1CC(C(=O)N(C)CCc2cn[nH]c2)CC1=O
CCN(CC)C(=O)Cc1c(-c2ccc(OCCCF)cc2)nn2c(C)cc(C)nc12
O=C(O)CNNc1cc(C=Cc2ccc(F)cc2)cc(NNCC(=O)O)c1
Fc1ccc(-c2noc(C3CCN(c4cnc5c(C(F)(F)F)cccc5c4)CC3)n2)c(Cl)c1
CC(C)(C)c1cc(CCNCc2cccc(NC(=N)c3cccs3)c2)cc(C(C)(C)C)c1O
COc1ccc(S(=O)(=O)N(CC(C)C)CC(O)C(Cc2ccccc2)NC(=O)OC2CCCOCC2)cc1
Cc1cccc(C)c1NC(=O)C1CCCN1
Cc1cccn2c(=O)c(C=O)c(N3CC(C)OC(C)C3)nc12
Cc1ccc2cc(C(=O)NC3CCN(C(C)C)CC3)n(Cc3cc(-c4ccc(Cl)s4)on3)c2c1
COc1ccc(Cl)cc1S(=O)(=O)N1CCSc2ccc(C(=O)Nc3ccc(CC(=O)O)cc3)cc21
Cc1ccc(N)c(C)c1OC(C)C1=NCCN1
C=CCn1c(SCC(=O)Nc2cc(OC)c(NC(=O)c3ccco3)cc2OC)nnc1-c1ccncc1
CCN1c2ncccc2-c2nc(C)cn2-c2cccnc21
CC(C)c1nc(C2CCCN2CCc2ccncc2)no1
Cc1noc(-c2cc3cc(-c4nc(C(=O)NC5CC5)[nH]c4C)ccc3[nH]2)n1
COCOC(C)C1C(=O)N2C(C(=O)OCc3ccc([N+](=O)[O-])cc3)=CSC12
Cc1ccc(NC(=O)c2cc(S(=O)(=O)N3CCOCC3)ccc2F)c(C)c1
CCOc1ccc2oc3cc(-c4nnn(CC)n4)ccc3c(=O)c2c1
O=C(O)Cn1c2ccc(F)cc2c2nc3n(c(=O)c21)CCS3
CC(C)C1CCC2C1(C)CC(=O)C1(C)CCC(C)(O)C3CC321
CC(C)CC(=O)N1CC(=O)c2sc(Nc3ccc(F)cc3)nc2C1
CCCCCCNS(=O)(=O)c1ccc2nc(NC(=O)NCCO)[nH]c2c1
COc1ccc(CN(C)C(=O)Cc2c(C)nn(C)c2C)cc1F
O=C(O)c1cc2[nH]c3c(c2cc1Cl)CCCC3
COCCNCC(O)COc1ccc(Cl)cc1
CCON=C(C(=O)NC1C(=O)N2C(C(=O)O)=C(CNC(=O)c3cc(O)c(O)c([N+](=O)[O-])c3)CSC12)c1csc(N)n1
COc1cccc(C=Cc2nc3ccccc3c(=O)n2-c2ccc(C)c(C)c2)c1OC
CC(S)C(=O)NC(C(=O)O)C(C)C
O=C(CCCCC1CCN(C(=O)Nc2ccccc2)CC1)NO
O=C(Nc1nncs1)c1ccccc1O
Cc1ccc(S(=O)(=O)NC(=O)COc2ccccc2C(N)=O)cc1
COc1ccc(CC(SCc2ccccc2)C(=O)O)cc1C(=O)NCc1ccc(C(F)(F)F)cc1
Cc1nc2ccc(S(=O)(=O)N(CC(=O)Nc3cccc(Cl)c3)Cc3ccccc3)cc2s1
COc1cc(C=C(C#N)C(=O)Nc2ccc(SC(F)F)cc2)cc(OC)c1OC
O=C(NCc1ccccc1-c1ccc(F)cc1)c1ccn(CC(F)(F)F)c(=O)c1O
Nc1cccc(C2c3ccccc3C3NCCCC32)c1
Cc1ccc(Cc2nc3ccccc3nc2SCC(=O)N2CCN(c3ccc(F)cc3)CC2)cc1
Cc1ncc2c(c1CNC(=O)C1(c3ccc(F)cc3)CC1)CCNC2
CCc1ccc2cc(F)cc(F)c2n1
COc1ccc(N2C(=O)C3C(C2=O)C(C(=O)c2ccc(Cl)cc2)N2CCCC32)cc1
Oc1c(OC2OCC(O)C(O)C2O)ccc2ccccc12
CCNc1nc2ccccc2n2c(C(F)(F)F)nnc12
CC(C)N1CCN(Cc2cccs2)CC1CCO
Cc1ccc(N(CC(=O)Nc2cccc(Cl)c2)S(=O)(=O)c2cccs2)cc1
Cn1c2ccccc2c2c(NCCCNC(=O)Nc3ccccc3)nc3ccccc3c21
O=C(C1CCC2(CCN(c3nncs3)CC2)C1)N1CCCC1
CNS(=O)(=O)c1cccc(C(=O)OCC(=O)NCCCc2ccccc2)c1
CC(=O)Nc1nc(-c2ccc(C(C)(C)C)cc2)nc2c1c(=O)oc1ccccc12
COc1ccccc1C=CC(=O)c1ccc(OCCn2cc(CN3C(=O)C=CC(C)(C)CC=C(C)CCC=C3C)nn2)cc1O
N=C(N)c1cccc(CC(NS(=O)(=O)c2ccc3ccccc3c2)C(=O)N2CCN(CCO)CC2)c1
CN1CCN(C2(CNC(=O)c3ccccc3Cl)Cc3ccccc3C2)CC1
CCCC1CN(Cc2cnc3c(S(C)(=O)=O)cnn3c2)CC1N(C)C
COc1cc2ncnc(Nc3nccc4ccccc34)c2cc1OC
Cc1ccccc1C(c1ccc(Cl)cc1)N1CCN(C(=O)NC2CCCCC2)CC1
O=C1C(=O)c2cccc3c2C(=C1Cl)OC=C3c1ccccc1
CN1CCN(C(=O)c2cn(Cc3cncn3Cc3ccc4c(c3)OCO4)cc2-c2cccc3ccccc23)CC1
CCOC(=O)c1c(C)[nH]c(C(=O)CN(C)CC(=O)Nc2ccccc2Cl)c1C
COCCn1cnc2ccc(NC(=O)c3ccc(OC)cc3)cc2c1=O
O=C(NCC(=O)N(CC1CCCO1)C(C(=O)NC1CCCCC1)c1ccccc1)c1cccs1
Cc1ccc2c(c1)C(=O)C(C#N)C2=O
CCC1OC(=O)CCCCCCCC=CC2C(O)C(Cl)CC12
COC(=O)C1CCN(C(c2ccccc2Cl)c2sc3nc(-c4ccco4)nn3c2O)CC1
Cc1ccc(NC(=O)C2CCN(C(=O)c3cnn(-c4ccccc4)c3-n3cccc3)CC2)cc1
O=C1C(=Cc2ccc(O)c(O)c2)SC(=S)N1c1ccccc1
COc1cccc2c1nc1n2CCC(O)=C1C(=O)Nc1ccccc1F
CCOC(=O)C1C(=O)C=C(Nc2ccccc2N)CC1C
Cc1ccc(Cl)cc1N1CCN(C(=O)C2CCCN(Cc3nc(-c4cccc(Cl)c4)oc3C)C2)CC1
COc1ccccc1C(=O)Nc1ccccc1
CC(CCNC(=O)c1c(Cl)cncc1Cl)N1CCC(C(Oc2cccc(C(F)(F)F)n2)c2ccc(C(F)(F)F)cc2)CC1
O=C(NC1CCNCC1)c1ccc(-c2cnc3ccc(NCc4ccc(Cl)c(Cl)c4)nn23)cc1
CC1CC(=O)NN=C1C=Cc1ccc(-n2cnc3c2CCCC3)cc1
C=C(C)C1Cc2oc(cc2C=O)C2OC2(C)CC2C=C(C(=O)O2)C(OC(C)=O)C1
c1ccc(N2CCC(NCc3cccc4cn[nH]c34)C2)cc1
COc1ccc(-c2nc(CN3CCC4(CC3)OCCO4)co2)cc1
COc1cc2c(cc1OC)C(c1ccc(C(F)(F)F)cc1)CC(=O)N2
CSc1nc(CCO)cc(NCc2ccc(Cl)cc2Cl)n1
Cc1ccc2nc3n(c(=O)c2c1)-c1cc2ccccc2cc1C(=O)NC3Cc1ccccc1
CC(NS(=O)(=O)c1ccc(Cl)cc1)C(=O)OCC(=O)Nc1ccc(N(C)C)cc1
Cc1cc2oc(=O)cc(-c3ccccc3)c2c(C)c1-c1ccc(F)c(Cl)c1
Oc1cc(C(F)(F)F)nc(SCC=Cc2ccccc2)n1
Cc1ccc(S(=O)(=O)Oc2ccc(C=C(NC(=O)c3ccccc3)C(=O)O)cc2)cc1
O=C(CCl)Nc1ccc(C(=O)C=Cc2cccc(Cl)c2)cc1
CC(N)C(=O)NC(C(=O)N(C)C(C)C(=O)NC(Cc1ccccc1)C(=O)NC(Cc1ccc(O)cc1)C(=O)O)C(C)C
CNc1ccc(CN2C(=O)C(=Nn3cnnc3)c3cc(C)ccc32)cc1
CC=C(C)C(=O)OCC1C2=C(C=C3C4c5c(O)c(OC)c(C)c(O)c5C(=O)C(C(=O)N31)N4C)C(=O)C(C)=C(OC)C2=O
CC(=O)NC1C(O)CC(OCCCCC(=O)NCc2ccc3ncccc3c2)(C(=O)O)OC1C(O)C(O)CO
O=C(NCCO)c1ccccc1
O=C(Nc1ccccc1)c1cccc(NC(=O)c2ccco2)c1
O=C(Cn1c(S)nc(-c2ccccc2)c1-c1ccccc1)c1ccc(F)cc1
CC(=O)NC(C)Cc1ccc(C#Cc2ccc(C(=O)O)cc2)cc1
COc1ccc(CCC(=O)c2c(O)cc(O)cc2OC2OC(CO)C(O)C(O)C2O)cc1
Nc1ncc(-c2cnn(C3CCNCC3)c2)cc1-c1nc2ccc(O)c(-c3ccccc3)c2o1
CC(O)C1C(=O)N2C(C(=O)OCOC(=O)C3CCCCC3)=C(SC3CNC(C(=O)Nc4cccc(C(=O)[O-])c4)C3)C(C)C12
CN1C(=O)c2[nH]c(Cc3ncc[nH]3)nc2N2C1=NC1CCCC12
CC(=O)C(C(=O)c1ccc(C)cc1)C1OC(C)(C)OC1C1COC(C)(C)O1
CC(C)c1ccccc1OCCN1CCC(NS(=O)(=O)c2cccs2)C1
COc1ccc(CN2CCCC(CNc3ccc(OC)cc3)C2)cc1
CN(C)S(=O)(=O)c1ccc(NC(=O)CSc2nnc(O)n2C2CC2)cc1
CCNC(=O)c1ccc(Oc2ccc(Cc3nnn[nH]3)cc2)c(NS(=O)(=O)c2ccc(Cl)cc2Cl)c1
c1ccc(CSc2nnc(-c3ccccc3)s2)cc1
Fc1cccc2c1CN(NC1=NCCN1)C2
CCOC(=O)Cn1cccc1-c1nc(-c2ccc(OC)cc2)c(-c2ccc(OC)cc2)s1
C[n+]1cccc2cc(NC(=O)C=Cc3ccc(C(=O)Nc4ccc5c(ccc[n+]5C)c4)cc3)ccc21
CCCCCCCCOc1ncnc2c1ncn2C1CCC(CO)O1
Cn1ncc([N+](=O)[O-])c1C(=O)Nc1cccc(Cl)c1
CC(C)CC(NC(=O)N1CCOCC1)C(=O)NC(C=C1CCCN(Cc2ccccc2)S1(=O)=O)Cc1ccccc1
O=C(NCCC1CCCO1)c1ccccc1N1CCOCC1
CC(=O)OCC1CCN(CCF)CC1
CCOC(=O)C1CCN(c2ncc(NS(=O)(=O)c3ccccc3[N+](=O)[O-])cc2C(=O)O)CC1
CCCCC(C)(C)C(O)C=CC1CCC(=O)C1CCCCCCC(=O)O
Cn1c2ccccc2c(=O)c2c(=O)n(Cc3ccco3)c(-c3ccc(Cl)cc3Cl)nc21
CCN(CC)C(=O)c1ccc(C(c2ccccc2)N2CCCCC2)cc1
CCOC(=O)C12C(=O)OCC=C1COC2c1cccs1
CC=CCCCCC1=C(C)C(=O)N2CCC(=NO)C2O1
Cn1cc(C(=O)Nc2ccc(Cl)cc2Cl)c(Oc2cccc(C(F)(F)F)c2)n1
Cc1cc(C)c(S(=O)(=O)N2CCC(C(=O)NCC3CCCCC3)CC2)c(C)c1
CC(NC(=O)c1cccc(CCC(C)(C)O)c1)C(N)=O
O=C(O)c1cc(S(=O)(=O)Nc2ccc3c[nH]nc3c2)ccc1O
Cc1cc(S(N)(=O)=O)ccc1NC(=O)COc1ccc2ccccc2c1C(=O)c1cccc(Cl)c1
CCc1cc(OC2CCOCC2)cc(C(Nc2ccc(C(=N)N)cc2)C(=O)O)c1
CC(C)Nc1nc(-c2ccc3c(c2)OC(C)(C)C(=O)N3)cc2ncn(C)c(=O)c12
CC(C)C(O)CCC(C)C1CCC2C3CC=C4CC(O)CCC4(C)C3CCC12C
COC(=O)C1CN(C(=O)Cc2ccccc2)C(=O)N1
Cn1c(C(=O)O)cc2cc(O)c(O)cc21
CC(C)(C)NCc1c(Nc2ccnc3ccc(Cl)cc23)cc(O)cc1-c1ccc(Cl)cc1
CCOC(=O)c1c(NC(=O)Cn2nc(C(F)(F)F)cc2C)sc(C)c1C
C(=Cc1nc(-c2ccccc2)nc2c1ncn2Cc1ccccc1)c1ccccc1
O=C(Cn1cnc2c(oc3ccccc32)c1=O)NCC1CCCO1
O=C(O)c1ccc(Oc2ccccc2C(F)(F)F)cc1NS(=O)(=O)c1ccc(Br)s1
COc1ccc(S(=O)(=O)c2c(Nc3cccc(C)c3C)sc(C(=O)c3ccccc3)c2N)cc1
O=C(CSc1nnc2scc(-c3ccc(Cl)cc3)n12)N1CCOCC1
Nc1nc2nc(C3CCCN(C(=O)c4cncs4)C3)ccc2s1
CCC(=O)N1CCC(n2cc(-c3noc(-c4ccc(Cl)cc4)n3)nn2)CC1
CS(=O)(=O)c1ccc2nc(-c3ccc(-c4ccccc4F)nc3)[nH]c2c1
Nc1nc2c(cnn2CCN2CCC3(CC2)OCCO3)c2nn(Cc3cccc(Cl)c3)c(=O)n12
COc1cc(C)nc2ccc(NC(=O)c3cc([N+](=O)[O-])cc([N+](=O)[O-])c3)cc12
CC(=O)N(CCC1CCN(Cc2ccccc2)CC1)c1cccc(F)c1
CCOCC12COCC1CN(Cc1cccc(OC)c1)C2
Cc1ccc(S(=O)(=O)N2CCC(C(=O)Nc3ccccc3C)CC2)c(C)c1
CCc1ccc(CNCc2cccs2)cc1
CCC1(c2cccc(N=[N+]=[N-])c2)Oc2ccccc2-n2cccc2C1=O
N#Cc1cn2c(n1)COc1ccccc1-2
c1cnn(C2CN(Cc3nc(-c4ccsc4)no3)C2)c1
Cc1[nH]n(C)c(=O)c1C(=NC(=O)C(Cl)Cl)c1cccc(Cl)c1
CCCOC(=O)c1cncn1C(C)c1ccccc1
CCC(=O)N1CCCc2cc(S(=O)(=O)N3CCC(N4CCCCC4)CC3)ccc21
COC(=O)COc1cccc2c(=O)n(CC(=O)NCCc3ccccc3)ccc12
CCCC(=O)Nc1c(-c2cc(OC)c(OC)c(OC)c2)c2ccccc2oc1=O
CN1CCN(Cc2cc3ccccc3[nH]2)CC1
COc1ccc2cc(C(=O)N3CC4(CCN(C5CCNC5)C4)c4ccccc43)[nH]c2c1
COc1cc(OC)cc(-c2sc3ccc(OC)cc3c2-c2ccc3cc[nH]c3c2)c1
CC1(C)CC(c2c[nH]c3ccccc23)=CC2=Nc3ccccc3C21O
CCCOc1ccc(F)cc1-c1cc(C(=O)Nc2ccc(OC)c(OC)c2)[nH]n1
N=C(NN=Cc1ccccc1S(=O)(=O)O)C(=N)NN=Cc1ccccc1S(=O)(=O)O
Cc1ccc2c(c1)CCN(C)c1cccc(Cl)c1O2
O=C(CSc1cn(CC(=O)N2CCCC2)c2ccccc12)NCC1CCCO1
C=C(C)C1CCC2(C(=O)OCOCCOC)CCC3(C)C(CCC4C5(C)CCC(O)C(C)(C)C5CCC43C)C12
Cc1ccccc1OCC(=O)NNC(=O)CCc1ccccc1
CCNC(=O)CCC(CC(N)C(=O)O)C(=O)O
COc1cccc(-c2nnc(N3CCC(N4CCCCC4)CC3)s2)c1
Cc1ccc(NC(=O)c2sc3ccccc3c2Cl)c(C(=O)Nc2ccc(N)cc2)c1
Cc1cccc(NC(=O)CC(C)(C)C)c1
CS(=O)(=O)N1CCc2c(c(-c3ccc(Br)cc3)nn2CC(O)CN2CCC(N3C(=O)COc4cccnc43)CC2)C1
Cc1cc(Br)cc(C)c1Oc1nc(Nc2ccc([N+](=O)[O-])cc2)cn2ccnc12
COc1c(F)cc(-c2cc(OCC3CNC(=O)O3)c3cccnc3c2)cc1F
COc1cc2nncc(-c3cnc(N4CCC(C(C)(C)O)CC4)c(C)c3)c2cc1N(C)C
Cc1ccccc1NC(=O)CSc1nnc(NC(=O)c2ccco2)s1
O=CC(=NNc1ccccc1)C(=O)c1ccc(Cl)cc1
Oc1c2nc3ccccc3c-2ncn1CCN1CCOCC1
Cc1oc(-c2cc3ccccc3o2)nc1COc1ccc(CCCC2OC(=O)NC2=O)cc1
C=CCNc1nc(N2CCC(NCC3c4ccccc4N(CCC)S(=O)(=O)c4ccccc43)CC2)nc2c1ncn2CC=C
CCOc1ccc(C2N(c3cc(C)on3)C(=O)C3CCCN32)cc1OC
CS(=O)(=O)c1ccc(C(=O)Nc2ccc(-c3nc4ccccc4[nH]3)cc2)cc1
Cc1nonc1NCn1nnc2ccccc21
C=CCOC(=O)Nc1ccc2c(c1)Oc1cc(NC(=O)OCC=C)ccc1C21OC(=O)c2ccccc21
c1ccc(C2Oc3ccccc3OC2COCCCCN2CCC(c3nc4ccccc4o3)CC2)cc1
Cc1c(N2CCC3NCCCC32)c(F)cn2c(=O)c(C(=O)O)cc(C3CC3)c12
COC(=O)C1C(C=O)=Cc2cc3c(cc2C1c1cc(OC)c(OC)c(OC)c1)OCO3
Cc1cc(C)n(CC(C)Nc2nc(-c3ccncc3)nc3c2CNC3)n1
COc1ccc(NC(=O)N(C)CC2Oc3ccc(NC(=O)Nc4c(C)noc4C)cc3C(=O)N(C(C)CO)CC2C)cc1
O=C(Nc1nccs1)c1cc(-c2ccccc2)nc2ccccc12
NCCCCNCCCNC1=CC(=O)c2cc3cc4ccccc4cc3cc2C1=O
O=CNC(Cc1c[nH]c2ccccc12)NC(=O)C(Cc1c[nH]c2ccccc12)NS(=O)(=O)c1ccccc1
CN(C)CCOC1CCC2C1OCCN2C(=O)COc1ccccc1
Cc1ccc(C(=O)O)cc1-c1cccc2c1CCNC2
N#Cc1c(Nc2ccccc2C(F)(F)F)nc(SCc2ccc(Cl)cc2)nc1-c1ccccc1
CCCCCCCCCOc1ccc2c3c1OC1C(O)C=CC4C(C2)N(C)CCC341
CCOc1cc(C2CC(=O)NC3=C2C(=O)CC(c2ccc(OC)cc2)C3)cc(Cl)c1O
CCCCN1C(=O)N(Cc2cccc(C(=N)NO)c2)C(Cc2ccccc2)C(O)CN1S(=O)(=O)c1cccc(C(C)=NO)c1
COc1cc2nc(Nc3ccc(S(=O)(=O)NCCN4CCCC4)cc3)nnc2cc1-c1ccccc1C
O=C(CCNS(=O)(=O)c1cccc2nsnc12)N1CCN(c2ccnc(F)c2)CC1
Cc1ccc(-c2nnn(CC(=O)NC3CCN(Cc4ccccc4)CC3)n2)cc1
CCN(Cc1ccc(Cl)nc1)C1=C([N+](=O)[O-])CN(CCC(=O)OCCCCCCO)CN1C
COC(=O)c1cnn(C)c1NC(=O)Nc1ccc(Cl)c(Cl)c1
O=C(O)c1cc(OCC(COS(=O)(=O)O)OS(=O)(=O)O)ccc1OCC(COS(=O)(=O)O)OS(=O)(=O)O
CCN(C(=O)N(CC)c1ccccc1)c1ccccc1
O=C(Nc1ccccc1)Nc1cccn2c(=O)cc(N3CCOCC3)nc12
O=C(Nc1cccc2c1C(=O)c1c(-c3ccc(C(=O)N4CCCCC4)s3)n[nH]c1-2)NN1CCOCC1
CCOC(=O)c1c(NC(=O)C(C)Sc2nnc(C)c(O)n2)sc2c1CCCC2
CC(C)(CCCn1c(C(=O)N2CCC(C(N)=O)(N3CCCCC3)CC2)cc(-c2ccc(Cl)cc2Cl)c1-c1ccc(Cl)cc1)C(=O)O
CCNc1ccccc1CN
O=c1n(Cc2ccncc2)nc(-c2ccnc(NC3CCCCC3)c2)n1-c1ccc2ccccc2c1
CNC1CC(NC)CN(c2nc(Nc3ccc(NC(=O)c4ccc5ccccc5c4O)cc3)nc(N3CC(N)CC(N)C3)n2)C1
Cn1c(=O)c2sccc2n(Cc2ccc(Br)cc2)c1=O
CC1(C)CCC(C)(C)c2cc(C=Cc3ccc(N)cc3)ccc21
COc1ccc(-c2cc(C3CCNCC3)nc(C)n2)cc1
Cc1nn2cc(-c3ccc(OC(C)C)cc3)nc2s1
CCc1ccc(C=NNC(=S)NCCc2ccccc2)cc1
CN(C)C(=O)C1SCCN1C(=O)CC(N)Cc1cc(F)c(F)cc1F
CCCn1nc([N+](=O)[O-])c(C(C#N)c2nc3ccccc3o2)c(Cl)c1=O
CC(NC(=O)C(N)Cc1ccc(O)cc1)C(=O)NC(Cc1ccccc1)C(=O)NCC(=O)NC12CC3CC(CC(C3)C1)C2
CCCN(C(=O)c1nn(-c2ccc(OC)c(Cl)c2)c(=O)c2c1c1ccccc1n2C)c1ccccc1F
COc1ccc(Nc2ccc3c(c2)C(=CNc2ccc(CN(C)C)cc2)C(=O)NC3=O)cc1
CC(C)c1ncc(S(=O)(=O)c2ccc(C(F)(F)F)cn2)c(N)n1
CON=Cc1c(N)ncnc1Oc1ccc2[nH]ccc2c1
Cc1cc(C)c(NC(=O)c2ccc3nc(Nc4ccncn4)sc3c2)c(C)c1
COc1ccc(N(C(=O)C(C)CS)C(C)C(=O)O)cc1OC
CCN(CC)CCCNC(=O)c1ccc(Cn2c(=O)[nH]c3cc(OC)c(OC)cc3c2=O)cc1
Cc1c(C#N)cc(C(=O)N(C)CC(CCN2CCC(c3ccccc3[S+](C)[O-])CC2)c2ccc(Cl)c(Cl)c2)c2ccccc12
C=C(C)C1CCC2(C(=O)NC(CO)(CO)CO)CCC3(C)C(CCC4C5(C)CCC(OC(C)=O)C(C)(C)C5CCC43C)C12
COc1ccc(N(CC(=O)N2CCOCC2)S(C)(=O)=O)c(OC)c1
CC(C)c1c(C(=O)Nc2ccccc2)c(-c2ccccc2)c(-c2ccc(F)cc2)n1CCC(O)CC(O)CC(=O)[O-]
COc1ccc(NC(=O)C2CC(=O)N(c3ccccc3C)C2)c(OC)c1
C[n+]1cccc(C#Cc2cn(C3OC(CO)C(O)C(O)C3O)c(=O)[nH]c2=O)c1
Oc1cc(CCCc2ccc(F)cc2)ccc1CN1CCCCC1
COc1ccc(CC(=O)Nc2cc(-c3nc4cccnc4s3)ccc2C)cc1
CC(C)CC(=O)Nc1ccc(-c2nc3cc(Cl)ccc3o2)cc1
O=C(O)c1ccc(-c2nnc(-c3ccccc3)o2)cc1
Nc1nc(NN=Cc2cccc(F)c2)nc2c1ncn2C1OC(CO)C(O)C1O
COc1ccc(C2C3c4c(c5ccccc5[nH]c4=O)OC(C)(C)C3C2C(C)C)cc1OC(=O)CCC(=O)O
N#Cc1cc([N+](=O)[O-])ccc1-n1nc(-c2cccc(Cl)c2)n(Cc2ccco2)c1=S
CNC(=O)CN1CCC(NC(=O)N(C)Cc2c(C)noc2C)CC1
O=C(Nc1cccc(C(F)(F)F)c1)NC1CCC(Oc2cccc(F)c2)CC1
COCCN1C(=O)C(O)=C(C(=O)c2ccco2)C1c1cccc(Oc2ccccc2)c1
NS(=O)(=O)N1CCC(C(=O)Nc2cccc(OC(F)F)c2)CC1
CCOC(=O)C1=C(C)Oc2nc3c(c(N)c2C1c1cccnc1)CCCCC3
CC1=CCCC2C1(C)CCC(C)C2(C)Cc1cc(O)cc(SC(C)C(=O)O)c1O
O=C(O)Cn1ccc(=O)n(Cc2nc3cc(Cl)ccc3s2)c1=O
Cc1cc(C)cc(OCC(O)CNC(C)C)c1
CN1c2ccc(C#Cc3cccnc3)cc2C2C(CCN2S(=O)(=O)c2ccc(F)cc2)C1CO
O=C(NCc1ccc(F)cc1)OCC1OC(n2cnc3c(NC4CCOC4)ncnc32)C(O)C1O
CCN1CCN(c2ccc(F)cc2C(C)NCc2ccnn2C)CC1
O=C(CC1(O)CCC1)NC1CCC(CCN2CCC(c3cccc4c3OCO4)CC2)CC1
O=C(Nc1ccccc1)C1CC2CCCC(C1)C2=O
Cc1ccc(NC2CCN(C(=O)c3ccc(Cl)cc3)c3ccccc32)cc1
COc1cccc(NC(=O)CSc2nc3ccccc3c(=O)n2CCCC(=O)NCCCN2CCOCC2)c1
Nc1nc(N)c2c(n1)N(c1ccc(Cl)c(Cl)c1)c1ccc(Cl)cc1S2(=O)=O
COc1ccc(N)c([N+](=O)[O-])c1[N+](=O)[O-]
CON=C(c1cc(C)on1)c1ccccc1COc1cc(C)ccc1C
CC1(c2ccccc2)CCC(=O)N(CCN2CCOC2=O)C1
CCCc1cc(C2CCCC2)ccc1OCCCOc1cccc(C2OC(=O)NC2=O)c1
CC(C)CNCc1cccc(-c2cccc(CN(CCCN3CCN(C)CC3)C(=O)CCC3CCCC3)c2)c1
O=C(Nc1cc(Cl)cc(Cl)c1)C1CCCCC1C(=O)NC1CCCC1
O=C(C1CC1)N1CCN=C1SCc1cccc(C(F)(F)F)c1
CC(=Nn1c(O)c(C#N)c(-c2cccc(O)c2)c(C#N)c1=O)c1cc2c(ccc3ccccc32)oc1=O
Cc1ccc2c(Nc3ccc(Cl)cc3)nccc2c1Nc1ncccc1-c1ncnc2[nH]cnc12
CCCCCC(=NO)c1ccc(OCCCc2c[nH]cn2)cc1
CCN(CC)CC#CCOc1ccc(S(=O)(=O)N(C)c2c(C)cc(Br)cc2C(=O)NO)cc1
CC(=O)c1cc(F)c(Br)cc1NCC(=O)Nc1ccccc1C(=O)O
COc1ccc2nc(Cl)cc(Cl)c2c1
Cc1nc(Nc2cccc(CS(C)(=O)=O)c2)cc(Oc2ccc(NC(=O)C3(C(=O)Nc4ccc(F)cc4)CC3)cc2F)n1
CCc1c(-c2ccc(OC(C)=O)cc2)n(CC)c2ccc(OC(C)=O)cc12
CC(c1ccc2c(c1)Cc1cc(F)ccc1-2)n1ccnc1
CCC(=O)Nc1ccc2cc3ccc(NC(=O)CC)cc3nc2c1
CCCCCOC(=S)SC(Cn1ccnc1)c1ccc(Cl)cc1
C=CCN(C)CCCCCCOc1ccc2c(-c3ccc(Br)cc3)noc2c1
Cn1c(-c2ccco2)nc2cc3ccccc3cc21
Nc1nc2ccccc2n1N=Cc1ccc(Br)cc1
Cc1ccc(N2C(=O)C3C(C2=O)C2C=CC3C23CC3)c([N+](=O)[O-])c1
CCCCc1cccc(C2(C(Oc3nc(C)cc(C)n3)C(=O)O)NCC(=O)N(Cc3ccc(OC)cc3)c3ccccc32)c1
NS(=O)(=O)c1nnc(NC(=O)CCCCCCCC(=O)O)s1
COCCCNc1oc(-c2ccccc2F)nc1C#N
CCCc1c(OCCCCCOc2cc3c(cc2C(C)=O)CCC(C(=O)O)O3)ccc(C(C)=O)c1O
O=[N+]([O-])c1ccc(CCN2CCN(CCc3ccc4nonc4c3)CC2)cc1
c1ccn(Nc2ccc(Nn3cccc3)cc2)c1
O=C(Cn1c(=O)n(Cc2ccco2)c(=O)c2cccnc21)Nc1ccccc1F
S=C(Nc1ccccc1)Nc1ccc(OCc2ccccc2)cc1
O=CC1=C(Sc2ccccc2O)c2sc3nc4n(c(=O)c3c2CC1)CCCCC4
CCN1CC2(COC(=O)c3ccccc3NC(=O)CCC(N)=O)CCC(OC)C34C5CC6C(OC)CC(O)(C5C6OC)C(O)(C(OC)C23)C14
COc1cc2c(cc1OCCCCCOc1ccc(-c3cc4ccccc4c4ccccc34)cc1)N=CC1CCCN1C2=O
O=C(CN1CCN(c2ccnc(NCCc3ccc(Cl)cc3)n2)CC1)N1CCCCC1
CC(=O)C1C(c2cccc(F)c2)NC(=O)NC1(O)C(F)(F)F
COc1ccc(NC(=O)CCc2c(C)nn(-c3ccc(N4CCCC4)nn3)c2C)cc1Cl
CC(N)(CCC(=O)O)C(=O)O
O=C(Nc1cccc(C(F)(F)F)c1)OC1CN2CCC1CC2
CCN1CCC(n2cc(-c3nnc(-c4ccccc4)o3)nn2)CC1
CCCCN(Cc1ccccc1)C(=O)C(CC(=O)O)NC(=O)CC1CC(c2ccc(C(=N)N)cc2)=NO1
CCN1CCN(C(=O)c2ccccc2NS(=O)(=O)c2ccc(Cl)cc2)CC1
COCc1cc(NC(=O)c2ccco2)cc(C2(C)CCSC(N)=N2)c1
O=[N+]([O-])c1ccc(Cn2cc[nH]c2=S)cc1
CNN=Nc1nc[nH]c1C(=O)N1CCCC1
CCc1ncnc(-c2ccc(C(=O)N3CCC(N(C)C)C3)c(F)c2)c1C#Cc1ccc(N)nc1
CCC(C)C(NC(=O)OC(C)(C)C)C(=O)NC(C(=O)NC(CC(C)C)CS(=O)(=O)F)C(C)OCc1ccccc1
CCc1ccccc1N1CC23C=CC(O2)C(C(=O)OC)C3C1=O
NC(=O)c1c(NC(=O)c2ccccc2C(=O)O)sc2c1CCCC2
COC(=O)C1Cc2c([nH]c3ccccc23)C(c2ccc(Cl)c(Cl)c2)N1
COC(=O)c1c(OC(C)=O)c2ccccc2c2oc3c(c12)C(=O)c1ccccc1C3=O
CNC1(COc2cnc(Cl)c(Br)c2)CC1
Nc1ccccc1NC(=O)c1ccc(CNc2ncccn2)cc1
COc1ccccc1OCC(=O)NCCC1=CCCCC1
CCc1ccc(OC(C)CCOc2ccc(CCC(=O)O)c(C)c2)c(-c2nccs2)c1
CN1CCN(C(=O)C2=CC(c3ccccc3)CC(OCCCCO)O2)CC1
COCCn1nc(-c2ccccc2)nc1CCNC(=O)c1c(C(=O)N2CCC2)cnn1C
Cc1cc(CN2CCN(c3ccc(F)cc3)CC2)cs1
C=CCn1cccc(C(=O)Nc2ccc(Cl)cc2)c1=O
CNCCCON=C1CCC2(C)C(C1)C(C(=O)OC)CC1C3CCC(=O)C3(C)CCC12
Oc1ncc2c(n1)-c1[nH]c3ccccc3c1CCC2
Oc1ccc2ccccc2c1NCn1nc(CCCCCCCCc2nn(CNc3c(O)ccc4ccccc34)c(=S)o2)oc1=S
CCOC(=O)c1c(NC(=O)C(=O)NN=Cc2ccccc2OC)sc2c1CCCCC2
Cc1ccc(F)cc1NC(=O)C1CC(=O)N(Cc2ccccc2)C1
CCC(=O)Nc1ccc(NC(=O)c2oc3ccccc3c2C)cc1
COc1cc(O)cc2cc(-c3ccc(O)c(F)c3)oc12
CC(=O)N(C)CCn1ccc2cc(C(=O)N3CCC(N4C(=O)OCc5ccccc54)CC3)ccc21
Cc1ccc(-c2nn(Cc3ccccc3)cc2C(=O)NCC2CCCO2)cc1
CCOC1(CCN(C)C)c2ccccc2CCc2ccccc21
COC1N(C2CC(O)C(CO)O2)C(=O)NC(=O)C1(F)Br
COC(=O)c1nnn(-c2nonc2N)c1CSc1nnc(C)s1
CC1(C)CCC2(C(=O)O)CCC3(C)C(=CCC4C5(C)CCC(OC(=O)NCc6ccccc6)C(C)(C)C5CCC43C)C2C1
N#CC(c1cccnc1)N1CCN(C(=O)CC(c2ccccc2)c2ccccc2)CC1
COc1ccc(C(O)=CC(=O)c2nnn(Cc3ccc(F)cc3)c2C)cc1
CCCCCCC1=CC=C(C=O)C(C)(CCCCCC)C1
Cc1ncsc1CCN(C)C(=O)CN1CCCCCC1=O
CCOC(=O)c1c(CCl)nc2ccccc2c1-c1ccccc1
COC(=O)c1cc(NC(=O)c2cnc3c(n2)C(C)(C)CCC3(C)C)cc(C(=O)OC)c1
O=c1c2oc3ccc(O)cc3c2oc2cc(O)cc(O)c12
Cc1ccc(C(=O)Nc2cc(C(C)(C)C)on2)cc1Nc1ncnc2cnc(N3CC(C)OC(C)C3)nc12
O=C(NC1CCCc2c1cnn2-c1ccc(F)cc1F)c1ccc(C2(C(F)(F)F)N=N2)cc1
CCCCCCCCCCCCCCCNN1CCNCC1
CC(C)NC(=O)c1cc(C=Cc2ccc(Cl)c(F)c2)ccc1-c1ccc(Cl)cc1
O=[S+]1([O-])N=C(Sc2cccc3cccnc23)c2ccccc21
Fc1cccc(-c2c(-c3ccccc3)ncc3cc(F)ccc23)c1
CC(C)(C)c1ccc(-c2nc3ccc(C(C)(C)C)cc3c(=O)o2)cc1
CN=C1SC(CC(=O)Nc2ccc(F)cc2F)C(=O)N1N=C(C)c1cccc(OCC(=O)O)c1
Cc1ccc(CSCC(NC(=O)c2cc(-c3ccccc3)nc3ccccc23)C(=O)NCCCN2CCCC2=O)cc1
CCc1nc(-c2cc(C)c(OCCCc3cc(COC)no3)c(C)c2)no1
COc1ccc2c(c1)C(N)=C(c1ccccc1)C2=O
CC1CCC2C(C)C(=O)OC3OC(C)OOC32C1
CC(Nc1ncc(C#N)c(N2CCc3ccccc3C2)n1)c1ccccc1
CC1=CCCCC1C1C=CC(=O)C(C)O1
CC(=O)Nc1ccc(C(=O)OCC(=O)c2ccc(S(=O)(=O)N3CCCCC3)cc2)cc1
COC(=O)c1cc(-c2cccs2)c2c3cc(OC)c(O)cc3ccn12
COc1ccc(NC(C)=O)cc1NC(=O)CN1CCN(CC(=O)Nc2ccc(Cl)cc2)CC1
CCN(CC)C1CCC(NC(=O)CNC(=O)c2cccc(C(F)(F)F)c2)C(CS(=O)(=O)c2ccc(SC)cc2)C1
CN(C)C=Nc1ccc(Cl)c(Cl)c1
CSc1ccc(C=C(C(=O)c2ccc(Cl)cc2)S(=O)(=O)Cc2ccc(Cl)cc2)cc1
O=C(C=Cc1ccccc1)NN=Cc1ccccc1Cl
COc1ccc2c3c([nH]c2c1)C(CO)N(C(=O)C1CCCCC1)CC31CCN(Cc2nccs2)CC1
Cc1cc(F)ccc1-c1cc(C(=O)Nc2ccccc2)[nH]n1
CC(C)c1nnc(NC(=O)Cc2ccc(Br)cc2)s1
N=C(N)NCCCCC(NC(=O)C(CN)(CCc1ccccc1)CCc1ccccc1)C(N)=O
O=c1oc2ccccc2n1CCCCCN1CCN(CCCn2c(=O)oc3ccccc32)CC1
CSc1ccccc1C(=O)N(CC1CCC1)C1CCNC1
CC(C)CCN(CCC1CCC(NC(=O)c2ccc3ccccc3c2)CC1)C1CCc2nc(N)sc2C1
COc1cccc(C(=O)NCC(=O)OCC(=O)Nc2ncc(Cl)cc2Cl)c1
CC(=O)NC(CSCc1ccccc1)C(=O)NC(Cc1ccccc1)C(O)CN1CC2CCCCC2CC1C(=O)NC(C)(C)C
CCOc1ccc(-c2nn(-c3ccccc3)cc2C2=NOC3C(=O)N(c4ccccc4)C(=O)C23)cc1
O=C(NC1CCC(F)(F)C1)NC(Cc1ccccc1)(c1cc(F)cc(OC(F)(F)C(F)F)c1)c1ccc(Cl)cn1
CCCCCCCCCCCCCCOc1ccc(C=C(C)C(=O)OCCN(C)C)cc1
c1cncc(CN(Cc2cccnc2)Cc2coc(-c3cccc4ccccc34)n2)c1
CN(Cc1ccc2nc(N)nc(N)c2n1)c1cccc2ccccc12
CCn1cc(C(=O)O)c(=O)c2c(N)c(F)c(N3CC(N)C3)c(F)c21
Cc1cc(-c2ccc3nc(C(=O)O)ccc3c2)ccc1OCc1c(-c2c(Cl)cccc2Cl)noc1C(C)C
COc1ccc(C=NNS(C)(=O)=O)c(OC)c1
CCCOc1cc(CC(=O)NCc2ccco2)ccc1OC
c1ccc(CCn2cc[n+](CCc3ccccc3)c2)cc1
CC1(C)CC(O)CC2(C)C1CCC1(O)CC3CC12CCC3(C)O
COC(=O)c1[nH]c2c(O)cc3c(c2c1C(=O)OC)C(CCl)CN3C(=O)c1cc2cc(OC)ccc2[nH]1
COc1cc(C=C2SC(=S)N(C(C(=O)O)c3ccccc3)C2=O)ccc1O
CCN(CC)S(=O)(=O)c1ccc(CNc2cc(C)nc(C)n2)cc1
COCCn1cnc(-c2ccnc(Nc3cc(Cl)c4[nH]c(C(=O)N(C)C)cc4c3)n2)c1
COC(=O)c1[nH]c2c(O)cc(NC(=O)c3cc4cc(OC)c(OC)c(OC)c4[nH]3)c(CCCl)c2c1C(=O)OC
CC(C)CCNC(C)C1CCC2C3CCC4CC(O)CCC4(C)C3CCC12C
CCCCn1nc(-c2ccc(Oc3ccc(Cl)cc3)cc2)cc1C(=O)Nc1ccc(OCCCN(CC)CC)cc1
CC(C)(C)OC(=O)NC(Cc1ccccc1)C(=O)NC(Cc1c[nH]cn1)C(=O)NC(CC1CCCCC1)C(O)CO
c1csc(-c2cc(-c3ccncc3)nc(N3CCOCC3)n2)c1
O=c1c(-n2ccnn2)c[nH]n1-c1cc(N2CCOCC2)ncn1
CCCC1(C2=CCc3ccccc32)Cc2ccccc2C1O
O=C1NC(=O)C(CC(=O)N(Cc2cccs2)C2(C(=O)NC3CCCC3)CCCCC2)N1
NC1CCCc2ccccc2C1O
CCOC(=O)Cc1nnc(NC(=O)C(CC)Sc2nc(C)cc(O)n2)s1
O=C(Nc1cccc(Cl)c1)OC#CCl
Cc1ccc(C(=O)Nc2nc(-c3ccccc3)c(C(=O)c3ccccc3)s2)cc1
CC1=C2C3OC(=O)C(C)C3CCC(C)(O)C2C2C3CC4(C)OC5(C)CCC6C(C)C(=O)OC6C4(C12)C35
O=S(=O)(NCCN1CCCC1)c1ccc(-c2cccc(CNC3Cc4ccccc4C3)c2)cc1
O=C([O-])c1csc(Cc2cc(Cl)ccc2OCc2ccccc2)c1
CCCCCCN(C(=O)COc1ccccc1)C(CC)c1nc2ccccc2c(=O)n1-c1cccc(Cl)c1
Cc1cc(C(C)C)ccc1CCOc1ccc(CC(Nc2ccccc2C(=O)c2ccccc2)C(=O)O)cc1
Cc1nnc2nc(-c3ccccc3)nc(-c3ccccc3)n12
CC1(C)Cc2c(-c3ccccc3)c(-c3ccc(Cl)cc3)c(C(=O)COC(=O)c3ccc(Cl)cc3)n2C1
Cc1ccc(Cn2c(=O)n(-c3ccc(C)c(C)c3)c(=O)c3c(C)c(C)sc32)cc1
O=C1c2ccccc2C2(c3ccc(Cl)cc3)NC3CCCCC3N12
CC1(NC(=O)NC(C(=O)N2CC3C(C2C(=O)NC(CC2CCC2)C(=O)C(N)=O)C3(C)C)C(C)(C)C)CCCCC1
CCOC(=O)CN(C(=O)CSc1nnc(COc2ccc(OC)cc2)n1C)c1ccccc1
Cc1ccc(NC(=O)c2ccc(C(=O)c3ccccc3)cc2)nc1
CC(C)(C)n1ncc2c(=O)n(Cc3ccccc3CS(=O)(=O)c3ccccc3)cnc21
O=c1ccc2cnc3ccc(-c4cnc5ccccc5c4)cc3c2n1-c1ccc(N2CCOCC2)c(C(F)(F)F)c1
COc1ccc2nc(C)c3c(C)nc(-c4cnccc4Cl)n3c2n1
O=C(CCS(=O)(=O)c1ccccc1F)Nc1ccc(N2CCN(Cc3ccccc3)CC2)cc1
COc1cccc(-n2c(=O)c(Cc3c(F)cccc3F)nn(CC(N)c3ccccc3)c2=O)c1
CC(C)Oc1ccc(CNC(=O)CN2C(=O)CCn3nc(-c4cn(C)c5ccccc45)cc32)cc1
Cc1cccc(C)c1OCC(O)Cn1ccnc1C
COc1ccc2c(=NN=Cc3cccnc3)cc(C)[nH]c2c1
O=C(NCc1ccncc1)C(=O)NN=Cc1ccc(OCc2ccccc2)cc1
COC(=O)CC1CCC2C(COc3ccc(NC(=O)Nc4cccc(Cl)c4)cc3C(=O)N2C)O1
CC(C)(CBr)NCC(O)Cn1ccnc1[N+](=O)[O-]
Cc1c(Br)c([N+](=O)[O-])nn1CCCC(=O)NC(C)c1ccccc1
Cc1ccccc1CSc1nc2ccccc2n1CC(=O)O
C=CCOc1ccc(C(=O)Nc2cccc(Br)n2)cc1
NC(=O)c1ccc2[nH]c(-c3ccc(OCCC4CCN(C(=O)c5ccccc5)CC4)cc3)nc2c1
O=C(NC1CNCC1OC(=O)c1cc(O)c(C(=O)Nc2ccccc2C(=O)O)c(O)c1)c1ccc(O)cc1
CCC(=O)N1CC(n2cc(-c3cc(C(=O)O)ccn3)nn2)C1
Cc1cccn2c(CNCCSc3nccn3C)c(C(=O)N3CCCCC3)nc12
CCCCCCCCCCCCC(O)C1CCC(C2CCC(C(O)CCC(O)CCCCCCCC3=CC(C)OC3=O)O2)O1
O=C(O)CCNC(=O)c1ccnc(C(=O)NCCC2CCNCC2)c1
COc1cc2c(cc1O)C(=O)c1c-2n(CCCN)c(=O)c2cc([N+](=O)[O-])ccc12
NNS(=O)(=O)c1cccc2cnccc12
Oc1ccc(-c2cc(-c3ccc(O)cc3)nc(-c3cccc(O)c3)c2)cc1
O=C(O)c1ncn2c1c(O)nc1ccccc12
COc1cc(-c2csc3ccccc23)cc2c1OCCN(Cc1cccnc1)C2=O
CCN(CC)c1nc(N)c2c(N)nc(OC)cc2c1C#N
CCOc1ccccc1N1CCN(S(=O)(=O)c2ccc(Cl)s2)CC1
Cc1cc(C)cc(OC(=O)CCN2C(=O)c3ccccc3C2=O)c1
COc1ccc(Br)c(C(=O)NN=Cc2ccc([N+](=O)[O-])cc2)c1
Cc1ccc(-n2nccn2)c(C(=O)N2C3CCC2C(COc2cnccn2)C3)n1
COC(=O)Nc1cc2c(c(N)n1)N=C(c1ccccc1)C(C)N2
COc1ccc(NC(=O)N2CCCCN3C(CO)C(c4ccc(C#Cc5ccccc5)cc4)C3C2)cc1
CCOc1ccc(Nc2nc(NCCN(CC)CC)c3cc(Cl)ccc3n2)cc1CN1CCCC1
C1=C(c2ccnnc2)C2CCC(CC1)N2
Cc1ccc(S(=O)(=O)NC(=O)NC(C)Cc2ccccc2)cc1
C=S(N)(=O)C(C)(C)c1cc(N2CCOCC2C)nc(-n2c(NC)nc3cc(F)ccc32)n1
Cc1cc(Nc2ccc(F)c(Cl)c2)c2cc(NC(=O)Nc3ccc(N(CCCl)CCCl)cc3)ccc2n1
COc1cccc2c1C(=O)c1c(cccc1OC)C2
O=c1ccoc2cc(O)ccc12
O=[N+]([O-])CC(c1ccc(Br)cc1)c1c(O)n[nH]c1-c1ccccc1O
Nc1nc2c(ncn2C2C=C(F)C(CO)C2)c(=O)[nH]1
Cc1cn(Cc2ccc(O)c(Cc3ccccc3)c2)c2ccc(OCC(=O)O)cc12
CC(=NNC(=O)c1ccncc1)c1cc(Cl)ccc1Cl
CNC(=O)c1cc2c(Oc3ccc(C=CC(=O)NCCN4CCOCC4)cc3)cncc2s1
COCC(=O)N1CC2CCC3(N=C(c4ccccc4)NC3=O)C2C1
COc1ccc(C2C=C(c3ccccc3)N=c3sc(=Cc4ccc(-c5cccc(C(=O)O)c5)o4)c(=O)n32)cc1
Cn1c(=O)oc2cc(S(=O)(=O)CCC(=O)N3CCN(c4ccccc4)CC3)ccc21
Cc1ccc(C(C)NC(=O)CSCC(N)=O)cc1
N#Cc1ccccc1C(=O)OCC1OC(=O)NC1CN1CCN(c2ccccc2)CC1
CCN(CC)CC#CCN1C(=O)NC2(CCc3ccccc32)C1=O
CC(C)CC(C)CCN1C(=O)N(c2ccc(F)cc2)C(=O)CC1C1OC2OC(C)(C)OC2C1OCc1ccccc1
CC(C)c1nc(CN2CCCC(O)C2)cs1
COCC(C)(O)C#Cc1ccc2c(c1)-c1nc(C(N)=O)sc1C(F)CO2
CCCOc1cccc(Oc2ccc(-c3ccc(C(C)NC(C)=O)cc3)cc2)c1
CC(=O)c1cccc(NC(=O)C(=O)c2cn(CC(=O)N3CCCCC3)c3ccccc23)c1
COC(=O)c1cc(OC)c(OC)cc1N=c1ssnc1Cl
NS(=O)(=O)c1nn2c(=O)cc(Cl)nc2s1
COc1ccc(C)cc1NC(=O)C(OC(=O)c1ccc([N+](=O)[O-])o1)c1ccccc1
COC1CC2COC(C1O)C2NC1CC(CO)C(O)C(O)C1O
CC1(C)C(C(=O)N=C(N)N)C1c1cc(Cl)ccc1Cl
CCOC(=O)N1CCN(C(=O)c2cnc(Nc3ccccc3OC)c3ccccc23)CC1
CCCC(N)C(=O)NC(C(=O)N1CCCC1C(=O)NCc1ccccc1)C(C)C
Cc1ccc(OCCCC(=O)Nc2nnc(C3CCCO3)s2)c(C)c1
CC(CO)Nc1cc(NS(=O)(=O)N2CCOCC2)nc(SCc2cccc(Cl)c2F)n1
CC1Cc2ccccc2N1C(=O)Cc1nc(N2CCOCC2)sc1C(=O)O
CCN(CC)C1CCOC(c2c(-c3ccc4c(c3)OCCn3cc(-c5nc(C)nn5C(C)C)nc3-4)cnn2C)C1
C=C(C)Cc1c(C)c(C#N)c2nc3ccccc3n2c1NCCCN(C)C
CCC(CC)(c1ccc(OCC(O)C(C)(C)C)c(C)c1)c1ccc(OC(CO)C(O)CO)c(C)c1
CC(=O)N1c2ccccc2Oc2ccccc21
CCOc1ncccc1C(=O)Nc1ccccc1F
CC(C)N(CCC(=O)c1ccc2ccccc2c1)Cc1ccccc1
CN1CCC(CCNC(=O)C2NC(CC(C)(C)C)C3(C(=O)Nc4cc(Cl)ccc43)C2c2cccc(Cl)c2F)CC1
O=C(N1CCN(Cc2ccc(Br)cc2)CC1)n1nnc2ccccc21
c1ccc2nc(COc3ccc(C4(c5ccc(OCc6ccc7ccccc7n6)cc5)CC5CCC4C5)cc3)ccc2c1
CCNc1nc(-c2ccn3c(-c4cccc(NC(=O)NCC(F)(F)F)c4)cnc3c2)ncc1F
Nc1ncnc(N2CCC3(CCCN(CC(O)CNS(=O)(=O)c4ccccc4Br)C3)C2)c1C1CC1
CC(N)C(=O)N1CCN(c2ccc3[nH]ncc3c2)CC1
CN=C(S)NNC(=O)c1ccccc1Cl
O=c1c2ccccc2n(Cc2c(F)cccc2Cl)c(=O)n1CCc1ccccc1
O=C1C(=Cc2cccc(Cl)c2)N=C2SCCCN12
CCOc1ccc(S(=O)(=O)NCc2ccccc2OC)cc1
CC(C)(C)OC(=O)NC(CCc1ccccc1)C(=O)NCC#N
CN(C)c1ccc(C=C(C#N)C(N)=C(C#N)C#N)cc1
CCC1(O)C(=O)Cc2c1cc1n(c2=O)Cc2cc3cc(Cl)ccc3nc2-1
CCNC(=O)c1ccnc(CC2COc3c(cccc3OC)C2)c1
CCC(=O)Nc1cccc(-c2cn3ccsc3n2)c1
CCCCC1CCc2cc(O)cc3c(CCN4CCN(c5cc(C)ccn5)CC4)c(C)n1c23
Cn1cc(C(=O)C=Cc2ccccc2)c2ccccc21
CCOc1cc(NCCN2CCCC2)c(C)c(N2CCN(c3ncnc4[nH]nc(Br)c34)CC2)c1
O=[N+]([O-])c1cc([N+](=O)[O-])c2oc(-c3ccccc3)c(Br)c2c1O
CC1COCC(C[N+](C)(C)C)O1
COc1cc(C2C3=C(CCCC3=O)Nc3[nH]c(SCc4ccccc4Cl)nc(=O)c32)ccc1O
O=C(NCCn1nc(-c2ccco2)ccc1=O)C1c2ccccc2Oc2ccccc21
CC(NCC1COc2ccccc2O1)C(=O)NCc1ccccc1
CC(C(=O)NO)N(Cc1ccc([N+](=O)[O-])cc1)C(=O)Nc1ccc(F)cc1
CN1CC(C)(COc2ccc(C(=N)N)cc2)Oc2cc(NC(=O)C(Cc3ccccc3)C(=O)O)ccc21
CN(C)C(Cc1ccc(O)cc1)C(=O)N1Cc2ccccc2CC1C(=O)O
COc1ccccc1N1CCN(Cc2cccn2-c2cccc(C)c2C)CC1
CN(C)C(=O)C(NC(=O)c1cc(-c2ccccc2)nc2ccccc12)c1ccccc1
FC(F)n1c2ccccc2c2cc(CCOc3ncccc3-c3cncnc3)cnc21
CCc1c(O)n(-c2ccc(F)cc2)c(SCC(=O)Nc2c(C)cccc2C)nc1=O
COc1ccc2c(c1)C13CCN(C)C(C2)C1C(C)CC(=O)C3
COc1ccc(C(=O)NCCCCCCCC(=O)O)c(O)c1
Clc1ccc(N=C(NCCCCNc2ccnc3cc(Cl)ccc23)Nc2ccc(Oc3cc(Cl)ccc3Cl)cc2)cc1
CNC(Cn1c(=O)c(-c2cccc(OCCCCC(=O)O)c2F)c(C)n(Cc2c(F)cccc2C(F)(F)F)c1=O)c1ccccc1
Clc1cccc(NC2=NCCC2)c1
CCN(C(=O)COc1ccccc1C(=O)NCc1ccccc1)C1CCS(=O)(=O)C1
O=C(c1cccs1)n1nc(-c2ccccc2)nc1NCc1ccc(F)cc1
O=[N+]([O-])c1ccc(C(=S)Nc2ccccc2)o1
CC(C)C(C)CCC(C)(O)C1C(O)CC2C3C(O)C=C4CC(O)CCC4(C)C3CCC21C
CCOC(=O)N1CCNCCN(C(=O)OCC)CCNCC1
O=C(O)C1=CC(c2cccs2)CC(OCCCCO)O1
O=C(CN1C(=O)CCC1=O)N1CCN(c2ccc(F)cc2)CC1
Cc1cc(NC(=O)COC(=O)CCS(=O)(=O)c2ccc(Cl)cc2)no1
COc1ccc(OC)c(C(O)CNC(=O)CN)c1
Nc1nc(N)c2c(Cl)c(CNc3ccc(C(=O)O)cc3)ccc2n1
COC(=O)C(Cc1ccccc1)NC(=O)CCNC(=O)c1ccc(Br)cc1
CN(C(=O)c1ccnn1C)C1CCCN(Cc2ccccc2F)C1
COc1ccc2c(c1)c(CC(=O)Oc1cccnc1)c(C)n2C(=O)c1ccc(Cl)cc1
COc1cccc(C(=O)C=Cc2ccc(-n3ccnc3)cc2)c1
N=C(Nc1ccc(Cl)cc1)c1ccccc1OCc1ccncc1
CCC1CCCCN1C(=O)CN1C(=O)c2ccccc2S1(=O)=O
CCCOc1cccc(C(=O)NC(Cc2ccccc2)C(O)CNCc2ccccc2OC)c1
Cc1ccc(-c2nc(C)c(CCNC(=O)c3cccs3)s2)cc1
CN(CCO)c1ccc(-c2csc(NC(=O)CCCCCCC(=O)NO)n2)cc1N
CCC1=C(C)C2=NC1=Cc1[nH]c(c(CC)c1CC)C=c1[nH]c(c(C)c1CC)=Cc1ccc([nH]1)C(c1ccccc1)=c1ccc([nH]1)=C2
CCNC(=O)CC1C(=O)N(CC)C(=S)N1NC(=O)c1ccccc1
COc1cccc(C2OC(CCn3cc(C(=O)O)cn3)c3nnc(CF)n3-c3ccc(Cl)cc32)c1OC
COCCNC(=O)c1onc(CSc2ccccc2)c1C(=O)NCCOC
C=C1C(=CC=C2CCCC3(C)C(C4(CC#CC(O)(C(F)(F)F)C(F)(F)F)CC4)=CCC23)CC(O)CC1O
CC1(C)C(=O)NN=C1c1ccc(NC2=C(Cc3cccc([N+](=O)[O-])c3)C(=O)CCC2)cc1F
Cc1cc(C)nc(SCC(=O)c2cccc(O)c2)n1
CC1(C)C2CC=C(C[N+](C)(C)Cc3ccc(-c4ccccc4Cl)c(Cl)c3)C1C2
CCCCn1nc(Cc2ccc(OC)c(OC)c2)c2ccccc2c1=O
CC1CNC(=O)c2[nH]c3ccc(C(=O)NCc4ccccc4)cc3c21
Cc1ccc(NC(=O)CCN2C(=O)c3ccccc3S2(=O)=O)cc1F
CON=C(N)c1ccc(-c2cncc(-c3ccc(C(N)=NOC)cn3)n2)nc1
O=C(C1CC1)N1CC2CNC(C2)C1
COc1ccccc1CNC(=O)C(C)NC(=O)C1CCN(S(=O)(=O)c2ccccc2)CC1
COc1ccc(S(=O)(=O)CC2(O)CCN(C(=O)CC(C)C)CC2)cc1
COc1c(Cl)c2c(c(OC)c1OC)-c1ccc(OC)c(=O)cc1C(NC(C)=O)CC2
COc1cc2nccc(Oc3cc4cccc(C(=O)Nc5ccc(Cl)cc5)c4cn3)c2cc1OC
CCCCc1ncc(CNC(Cc2ccccc2)C(=O)O)n1Cc1ccc(C(=O)O)cc1
NS(=O)(=O)c1ccc(N2N=C(C(F)(F)F)CC2c2c[nH]c3c(Cl)cccc23)cc1
O=C(Nc1cccc(Cl)c1)Nc1ccc(Br)cc1F
Oc1ccc(Cn2ccnc2)cc1
CCCCn1c(N)c(N(CC(C)C)C(=O)c2cnc(C)cn2)c(=O)[nH]c1=O
Cc1c(C)n(Cc2ccc(Cl)c(OC(C)C(=O)O)c2)c2ccc(C(=O)NC(C)c3ccc(Br)cc3)cc12
Cc1c(Nc2c(C#N)cncc2C=Cc2cccc(S(=O)(=O)N3CCCC3)c2)ccc2[nH]ccc12
COc1ccccc1-n1nnnc1SCC(=O)NCC1(N2CCOCC2)CCCCC1
NCC1OC(OC2C(CNC(=O)C(N)CO)OC(OC3C(O)C(N)CC(N)C3OC3OC(CN)C(O)C(O)C3N)C2O)C(N)C(O)C1O
CCCCCCCCCCCCCCCc1cc(OC2OC(C(=O)O)C(O)C(O)C2O)cc(O)c1C(=O)Oc1cc(C)c(C(=O)O)c(O)c1
CN1CCN(S(=O)(=O)c2ccc(Cl)cc2)CC1
Cc1ccccc1C[n+]1cccc2ccccc21
CCCCCCOc1ccc(C(=O)NCC2CCCC(C)(C)C2)cc1
Oc1ccc2c(c1)C1(CCC2)CCNC1
CCCCCCCCCCCCCCCCOc1c(OC)ccc2cc3[n+](cc12)CCc1cc2c(cc1-3)OCO2
Cc1nc2ccccc2nc1CN1CCCC1Cn1cccn1
Nc1cccc(CN2C(=O)N(Cc3ccc4c(N)n[nH]c4c3)C(CCc3ccccc3)C(O)C2Cc2ccccc2)c1
NC(=O)c1cccc2c(NC3CNCC(c4ccccc4)C3)ncnc12
Cc1cccc(-n2nnnc2S(C)(=O)=O)c1
CN1CC=C(c2ccc(F)cc2)CC1
COc1cc2ncnc(N(C)c3ccc(Cl)cc3)c2cc1OC
CCN1CCN(C(=Nc2cc(Cl)cc(Cl)c2)c2ccc(C(=O)N(CC)CC)cc2)CC1
COc1c(S(=O)(=O)Nc2cccnc2)ccc(Cl)c1Cl
COC(=O)C1Cc2c([nH]c3ccccc23)C(CC(C)C)N1
CC1CCC(Cn2c(C(CS(C)(=O)=O)C(C)C)nc3cc(-c4noc(=O)[nH]4)nc(-c4cncc(Cl)c4)c32)CC1
O=c1oc2ccc(Br)cc2cc1-c1cc(-c2ccc(Cl)cc2Cl)nc(NCN2CCOCC2)n1
CCCCCC1CC2C3CCC(=O)C3(C)CCC2C2(C)CCCC=C12
N=C(N)c1cc2cc(-c3cccc(OCc4ccc(F)cc4)c3)ccc2s1
COc1cc(CNC(=O)c2sc3ncccc3c2-n2cccc2)cc(OC)c1OC
O=C(Cn1cc(C2(O)CCCC2)nn1)NC12CC3CC(CC(C3)C1)C2
CCCn1c(C=Cc2ccco2)nc2ccccc21
O=[N+]([O-])c1cnn(-c2nc(-c3ccccc3)cc(C(F)(F)F)n2)c1
N#Cc1c(NC(=O)CSc2ccccn2)oc(-c2ccccc2)c1-c1ccccc1
O=C(C1=COCCO1)N1CCN(c2nc3ccc([N+](=O)[O-])cc3s2)CC1
CCCNC(=O)OC1COC2C(O[N+](=O)[O-])COC12
CC1C2Cc3ccc(O)cc3C1(C)CCN2CCc1ccccc1
CCOC1OC(C(=O)NCc2nc3ccccc3[nH]2)=CC(c2ccccc2)C1CCCO
Cc1cc(C)cc(S(=O)(=O)Cc2noc(C(=O)NCc3ccccc3)c2C(=O)NCc2ccccc2)c1
CCOC(=O)CC(=O)Nc1ccccc1[N+](=O)[O-]
CC(C)N(CCNC(=O)c1n[nH]c2ccccc12)C(C)C
COCC1OC(=O)C(=CN2CCN(CCCN(C)C)CC2)C2=C(O)C(=O)C3=C(C(OC(C)=O)CC4(C)C(O)CCC34)C21C
COc1ccc(Cn2cc(-c3ccnc(Nc4cc(C)cc(-c5cnc(C6(O)CCC(C(=O)OC(C)(C)C)CC6)s5)c4)n3)nn2)cc1
Cn1nccc1-c1cc(F)ccc1Oc1cc(F)c(S(=O)(=O)Nc2cscn2)cc1Br
CS(=O)(=O)OCc1ccc2c(c1)C(=O)c1ccccc1C2=O
CC(Oc1cc(-c2cc(-c3cccc(CN(C)C)c3)cnc2N)ccc1C(N)=O)c1ccccc1C(F)(F)F
CC(C)O.COC(=O)Nc1ccc2c(c1)N(C(=O)CCN1CCN3CCCC3C1)c1ccccc1CC2
Cc1ccccc1CCNC(=O)c1cc(C2CC2)nc2c1cnn2C(C)C
CC(NC(=O)c1cc(C(=O)NC(Cc2ccccc2)C(O)CNC2CC2)cc2c1CCCO2)c1ccccc1
Cc1cccc(C)c1COc1ccc2ccc(C(=O)O)cc2c1
Cc1ccc(NC(=O)c2snc3ccc(Cl)cc23)cc1C
CC(C)(C)Nc1cccc2c1SC(OCCCO)C(=O)N2
CC1(C)N=C(N)N=C(N)N1c1cccc(NC(=O)Nc2cccc(N3C(N)=NC(N)=NC3(C)C)c2)c1
Cc1c(Sc2ccccc2)n(COCCSc2ccccn2)c(=O)[nH]c1=O
CC1CN(C(=O)COC(=O)c2ccc(Cl)c(S(=O)(=O)N3CCCCC3)c2)CC(C)O1
COC(=O)C1=C(C)NC(C)=C(C(=O)OC(C)C)C1c1cccc2nonc12
O=C(Nc1ncnc2[nH]c(-c3cccnc3)nc12)c1ccccc1
Cc1ccc(S(=O)(=O)C(C#N)=Cc2c(N3CCCCC3)nc3ccccn3c2=O)cc1
CCn1cc(C(=O)NC)c(=O)c2cc(F)c3[nH]c(-c4ccccc4)nc3c21
Cc1cccc(C)c1-c1cc(-c2nc(C)c(C)[nH]2)ccc1-c1ccncc1
C#CCN(Cc1cc2c(O)nc(C)nc2cc1C)c1ccc(C(=O)NC(CCC(=O)O)C(=O)N(CC#C)C(CCC(=O)O)C(=O)O)c(F)c1
Cc1ccc(NC(=O)c2cc3c(=O)n(Cc4ccco4)ccc3nc2C)cc1C
COc1cc(C=C2CCCC(=Cc3ccccc3)C2=O)cc(OC)c1
Fc1ccc2[nH]c(-c3ccc(-c4ccc(CNCCc5ccncc5)cc4)s3)nc2c1
CCc1ncnc(-c2cc(F)c(C(=O)N3CCC(CN)CC3)c(Cl)c2)c1C#Cc1ccc(N)nc1
CC(=O)NC1C(OCCC(=NS(C)(=O)=O)Nc2ccccc2)C=C(C(=O)O)OC1C(O)C(O)CO
CCOc1cnc(N2CCC(Oc3ccc(C(C)NC(C)=O)cc3)C2)nc1
CCCCCC(=O)OC12C=CC(O)CC1OCC2
CCn1nc(Cc2ccc(OC(C)(C)C)cc2)cc1C1CCN(CC2CN(C(C(=O)O)C3CCCCC3)CC2c2cccc(F)c2)CC1
COc1ccc(CNC(=O)c2ccc(-c3ccc(-c4nc(-c5ccc(Cl)c(Cl)c5)cs4)cc3C(=O)O)cc2)cc1
CCCN1CCCC(c2cccc(OC)c2)C1
Cc1cc(OCCN2CCN(C(c3ccccc3)c3ccccc3)CC2)c(C)c(C)c1O
C[N+]1(C)C2Cc3cc4c(cc3C1Cc1cc3c(cc12)COC3)OCO4
COc1cc(OC)cc(C(=O)NN=Cc2ccoc2)c1
CCC(Sc1nnnn1C)C(=O)Nc1nccs1
O=C(O)C1CCCN(CCOC=Cc2cc(F)ccc2Cc2ccccc2F)C1
CCOC(=O)C1C2COc3ccccc3C2N2C(=O)N(c3ccc(C)cc3)C(=O)C12C
O=C1CC(c2ccc(CC(NS(=O)(=O)c3cccc(F)c3)c3ncc(CCc4ccccc4)[nH]3)cc2)S(=O)(=O)N1
CCC1=CC2CN3CCc4c([nH]c5ccccc45)C(C(=O)OC)(C2)C13
COC1=CC(=O)c2cc(-c3ccc(OC)c(O)c3)c3cc(O)c(OC)cc3c2C1=O
CCCc1cc2c(cc1C)C1(NN=C(c3ccc(OC)cc3)S1)C(=O)N2Cc1ccccc1
Cc1nnc(SCC(=O)NN=c2scc(-c3ccccc3)n2-c2ccccc2)s1
O=C(C(=O)N1CCN(C(=O)c2ccc(O)cc2)CC1)c1c[nH]c2ccccc12
Cc1cc(=O)c(C(=O)O)nn1-c1ccccc1Cl
O=C(O)CN1C(=O)C(=O)N(Cc2cccc(F)c2)C1=O
CCC(C)Oc1ccc(CNCCNC(C)=O)cc1Cl
O=C(NCC1CCOCC1)c1cnc(Nc2ccc(Cl)cc2Cl)cc1C1CCCC1
NC(=O)c1cccc2c(NCc3cccc(NC(=O)NCCN4CCOCC4)c3)ncnc12
CS(=O)(=O)n1c(CN2C(=O)C3(NC(=O)c4ccccc4N3)c3ccccc32)cc2cc(F)ccc21
CC(=O)CC(C)(C)S(=O)(=O)c1ccc(Oc2ccc(S(=O)(=O)C(C)(C)CC(C)=O)cc2)cc1
CCCc1ccc(OC)cc1
COC(=O)C1C(OC(=O)c2ccc(N)cc2)CC2CCC1N2C
O=C(CCCN1CCC(Nc2nc3ccccc3n2Cc2ccccc2)CC1)c1ccc(F)cc1
CC1(Cn2ccnn2)C(C(=O)O)N2C(=O)C(CO)C2S1(=O)=O
CCOc1cc(C(=O)NC(Cc2ccccc2)C(O)CNCc2cccc(OC)c2)cc(N2CCCCS2(=O)=O)c1
Fc1ccc(C(OCCN2CCC3CCC(C2)N3CC=Cc2cccs2)c2ccc(F)cc2)cc1
O=C(c1ccccc1)c1ccc2c(c1O)NC1(CCCCC1)C(NCC1CCCCC1)O2
O=C(NC1N=C(c2ccccc2)c2ccccc2NC1=O)c1ccc(N2CCOCC2)cc1Cl
CN(CCC#N)c1ccc(C=Nc2ccc(C(=O)O)cc2)cc1
C=CCOc1cccc(C2C(C(=O)c3ccc(C)o3)=C(O)C(=O)N2CCN2CCOCC2)c1
c1cc2c3cnc(Nc4ccc(N5CCNCC5)cn4)cc3n(C3CCSC3)c2cn1
Cc1ccc(C2=CC(c3ccccc3Cl)NC(=S)N2)cc1
O=C1C(=Cc2ccccc2F)CCc2ccccc21
O=C(c1ccc(-c2ccc(OCCCN3CCOCC3)cc2)cc1)N1CCOCC1
CC(C)C1C2CC3CC(C2)CC1(N(C)C)C3
O=C1C(c2ccc(F)cc2)N(CCc2ccccc2)C(=O)CN1C1CCCCC1
Brc1ccccc1Nc1nc2ccccc2n2ccnc12
Sc1nnc(Cc2nnc(S)n2-c2ccccc2)n1-c1ccccc1
CC(c1cccc(N)c1)n1cnc2c(N(C)C)ncnc21
CC(C)(C)c1ncc(Sc2nc[nH]n2)c(-c2cc(Cl)ccc2O)n1
O=[N+]([O-])c1cccc(-c2nnc(S)n2Cc2ccccc2)c1
NCC1CCCc2cc(S(=O)(=O)c3cccc(O)c3)ccc21
O=c1c2ccccc2nc(SCc2nc(-c3ccccc3)no2)n1-c1ccc(F)cc1
O=[N+]([O-])c1cc(Cc2c(-c3ccc(OCCN4CCCC4)cc3)sc3ccccc23)ccc1OCCN1CCCC1
CC(=O)Nc1cc(O)c(O)c(C(=O)NCc2ccc(F)cc2)c1
CCCCn1c(N)c(N(C(=O)CSc2nnnn2-c2ccc(C)cc2)C2CCCC2)c(=O)[nH]c1=O
CC1(C)OC(C)(C)c2nncnc21
CCN(CC)CCOc1ccc(Nc2ncc3ccc(=O)n(C4CCCC4)c3n2)cc1
O=c1c(O)c(-c2ccc(O)c(O)c2)oc2cc(OC3OC(CO)C(O)C(O)C3O)cc(O)c12
CCC1(O)CC(=O)OCc2c1cc1n(c2=O)Cc2c-1nc1cc(C)ccc1c2C[n+]1ccccc1
COc1ccc(C(=O)c2c(C)c3ccccc3n2CC(O)CNC(C)C)cc1
Cc1ccc(S(=O)(=O)Nc2c([N+](=O)[O-])cc(C(F)(F)F)cc2[N+](=O)[O-])cc1[N+](=O)[O-]
COc1cc2nccc(Oc3cc(C)ccc3C(C)=O)c2cc1OC
CC(=O)c1cccc(OC(=O)C2=CC=CN3CCS(=O)(=O)N=C23)c1
Cn1nc(C(C)(C)C)cc1C(=O)NC(Cc1cccc(Cl)c1)C(=O)NCC#N
Cn1nc(-c2ccccc2F)c2cc(C(=O)Nc3cccnc3)sc21
COC1COCCC1NC1CC2CC(O)CC2(C(=O)N2CCc3ncc(C(F)(F)F)cc3C2)C1
CCCCCOCc1cc(=O)c2cc([N+](=O)[O-])ccc2[nH]1
CS(=O)(=O)N1CCN(C(=O)CSc2ccccc2)CC1
O=[N+]([O-])c1ncn(CCCNS(=O)(=O)c2ccc(-c3ccccc3)cc2)n1
CC1(C)CN=C2N(C1)c1ccccc1C2(O)CCCCOCc1ccccc1
Cc1[nH]c2sc3c(c2c2ncnc1-2)CCC1(C3)OCCO1
O=C(O)C1CC(c2ccc(F)cc2)=Nc2ccc(F)cc2S1
O=C1C=CC(O)(CC#Cc2ccccc2)C1=Cc1ccccc1
COc1ccccc1C1Nn2c(nc3ccccc3c2=O)N1c1ccc(C)cc1
O=C(NN=Cc1c[nH]c2ccccc12)c1sc2ccccc2c1Cl
Cc1ccc(S(=O)(=O)N2CCN(C(=O)c3sccc3C)CC2)cc1
CC1CN(C(C)CO)C(=O)Cc2cc(NC(=O)C3CCCCC3)ccc2OC1CN(C)S(=O)(=O)c1ccccc1
CCOC(=O)c1nc2ccc(C(F)(F)F)cc2nc1Nc1ccc(Cl)c(Cl)c1
CN1C2CCC1CC(OC1c3ccccc3CCc3ccccc31)C2.O=C(O)CC(O)(CC(=O)O)C(=O)O
CC(=NN(C)C)C1CCC2C3CC=C4CC(O)CCC4(C)C3CCC12C
Cc1c(NS(=O)(=O)c2cccc(C(=O)NCc3ccncc3)c2)c(=O)n(-c2ccccc2)n1C
NC(=O)OC1CNC(C#Cc2cc3ncnc(Nc4ccc(OCc5cccc(F)c5)c(Cl)c4)c3s2)C1
O=C(O)c1cc(-c2ccccc2)nc2c1cnn2Cc1cccnc1
CC(C)c1ccccc1Oc1ncccc1NC(=O)Nc1ccc(C(C)(C)C)cc1
O=C(COc1ccccc1)NC(=S)Nc1cccc2cc(O)ccc12
O=C(Nc1ccccc1)c1sc2cc(C3=NCCN3)ccc2c1Cl
NS(=O)(=O)c1ccc(C(=O)NCC(=O)NC(Cc2ccccc2)C(=O)O)cc1
Cc1cc(NS(=O)(=O)c2ccc3c(c2)CN(C(=O)C(F)(F)F)CC3)nc(C)n1
CCCCCCCCCCCCOc1c(OC)cc(O)c2c(=O)cc(-c3ccc(O)c(O)c3)oc12
Cc1cccc(C)c1-c1nc2ccccc2n2cncc12
C=C(CCCCCCCC)C(=O)Nc1cc(Cl)cc(Cl)c1
C1=Cc2ccc(cc2)C[n+]2ccc(c3ccccc32)NCCCCCCCCCCNc2cc[n+](c3ccccc23)Cc2ccc1cc2
O=C(CCCN1C(=O)C(c2ccccc2)Oc2cccnc21)NCc1ccc(F)cc1
COc1ccc2c(c1)c(CC(=O)N1CCOCC1)c(C)n2C(=O)c1ccc(Cl)cc1
O=C(Nc1ccn(-c2cccc(C(F)(F)F)c2F)n1)c1ccc(Nc2ccncn2)cc1
CCOC(=O)C1(C)CCCN(C(=O)c2ccc3c(c2)CCO3)C1
COc1cc(C=Cc2ccccc2O)cc(OC)c1F
Cc1ccc(CCNC(=O)C2CCC(=O)N(Cc3cccc(F)c3)C2)cc1
O=C(Nc1ccncc1)c1cccc2c(=O)c3ccccc3[nH]c12
CC(C)c1ccccc1OCCn1c(=S)[nH]c2ccccc21
CCN=C1SC(=Cc2cc(C)n(Cc3c(F)cccc3F)c2C)C(=O)N1CC
CC(C)CCOc1ccc(C(=O)NC2CCCCC2)cn1
O=C1CCC2CC34CN5CCCCC=CCCC6(C=C(c7nccc8c7[nH]c7ccccc78)C3CC5)OC(CC1)N2C64
CCOc1ccccc1C(=O)N1CCN(c2ccc(C(F)(F)F)cn2)CC1
CCCc1ccc(CCC(=O)c2c(O)cc(OC(CC(O)CO)C(=O)O)cc2O)cc1O
CC1(C)CC(=O)C2=C(C1)N(NC(=O)c1ccncc1)C1=C(C(=O)CC(C)(C)C1)C2c1ccccc1O
CCCCOC(=O)NS(=O)(=O)c1ccccc1-c1ccc(Cn2c(CCC)nc3c(C)c(NC(=O)CCCC)cnc32)cc1
CCCc1cc(=O)n2nc(NCc3ccc(Cl)cc3)c(C#N)c2[nH]1
CN(C)c1ccc(Nc2nccc(-c3ccc(N4CCCC4)c(C#N)c3)n2)cn1
CC(C)CC1OC(=O)C(C)(C)CNC(=O)C(Cc2ccc(O)c(Cl)c2)NC(=O)C=CCC(C(C)C2OC2c2ccccc2)OC1=O
O=C(Nc1ccc(Cl)c(C(=O)Nc2cnc(C3CC3)s2)c1)c1cccc(C(F)(F)F)c1
N#Cc1c2c(c(N3CCN(c4ccccn4)CC3)n3c1nc1ccccc13)CCC2
CCN1CCCC(Oc2ccc3[nH]c(=O)c4c(c3c2)CCSC4)C1
COc1ccnc(CN(C)C(=O)C2CCC(=O)N(Cc3cccc(C(F)(F)F)c3)C2)c1
CN(CCCCN1CCN(c2nsc3ccccc23)CC1)C(=O)c1ccccc1
Cc1cc(=O)nc2c3ccccc3n(C(C)C(=O)Nc3c(F)c(F)c(F)c(F)c3F)n12
N#Cc1ccc(-c2ccc(COC3COc4nc([N+](=O)[O-])cn4C3)nc2)cc1
CC(C)C(NC(=O)NCc1ccccc1)C(=O)N1CCC(O)(c2ccc(Cl)cc2)C(C)(C)C1
CC(C)OCC(COC(C)C)OCn1cnc2cnc(N)nc21
Oc1ccc(CN2CCC(NCCCCCCn3ccc4ccccc43)CC2)cc1
CC1(C)OCC(N)=NC(C)(c2cc(Nc3cccnc3)ccc2F)C1(F)F
CCc1ccc(C=CC(=O)N2CCCC2)cc1
CCCCCCCCc1c2[n+](cc3c(OC)c(OC)ccc13)CCc1cc(OC)c(OC)cc1-2
CC1(C)CC(=O)C2=C(C1)N=C1NN=C(C(O)C(O)C(O)C(O)CO)N1C2c1ccc(Cl)cc1
CCC(=O)N1CCC(c2nc3c(c(NC)n2)CN(C)CC3)C1
Nc1ccccc1NC(=O)C=Cc1ccc(C(NCCN2CCCCC2)C(=O)Nc2ccc(-c3ccc(C4CC4)cc3)cc2)cc1
Cc1ccc(NC(=O)c2ccc(CN3CCC(N(C)C)C3)c(C(F)(F)F)c2)cc1Nc1nccc(-c2cncnc2)n1
CC(C)(C)NC(=O)CCCc1nc2cc(S(=O)(=O)NCc3ccc(F)cc3)ccc2n1Cc1ccccc1
COc1ccc(C=CC(C)(C=Cc2ccc(O)cc2)CCC=C(C)C)cc1
Cc1c2c(=O)n(-c3cccc(Cl)c3)[nH]c2cc(=O)n1C
Cc1ccc(C(=O)O)cc1N1CCCC1=O
CCOC(CCCNCC(O)c1cc2ccc(C(F)(F)F)cc2c2cc(C(F)(F)F)ccc12)OCC
O=C(NC1CCCCC1)N1CCN(c2nc(-c3ccc4ccccc4n3)no2)CC1
O=C(NCCCCCN1CCC2(CCCCC2)CC1)C(C1CCCCC1)C1CCCCC1
O=C1NCc2ccc(OCCCCN3CCN(c4cccc5ccc(F)cc45)CC3)c(F)c21
CN(C)CCCN=C1CC(c2ccc(C3CCCCC3)cc2)Cc2nc3ccc(Cl)cc3c(O)c21
CCCCCCC(C(C)O)n1cnc(C(=O)NCC(C)O)c1
CN(C)c1nc(C#N)nc(Nc2ccccc2)n1
COc1ccc(NC(=O)COc2ccccc2Cc2ccccc2)cc1S(=O)(=O)N1CCOCC1
Cc1cccc(C)c1NC(=O)CN(C)C(=O)CC1Sc2ccccc2NC1=O
CC(C)CC(NC(=O)C1(Cc2ccsc2C(=O)O)Cc2ccccc2N1)C(=O)NC(CC(F)F)C(=O)C(=O)O
COc1ccc(-c2nc3ccc(Br)cn3c2Nc2c(C)cccc2C)c(OC)c1
CC(C)(O)CNC(=O)c1cnccc1NC(=O)c1nc(C2CC2)cnc1Nc1cncnc1
Cc1ccc(C)c(N(CC(=O)Nc2ccccc2C(=O)NCc2ccco2)S(=O)(=O)c2ccccc2)c1
CC(=O)OC1CCC2C3CCC4NC(=O)C(C#N)CC4(C)C3CCC12C
Oc1[nH]nc(C(F)(F)F)c1Cc1ccc2nccnc2c1
Nc1ncnc2c1ncn2C1OC(F)(CO)C(F)C1O
COc1ccc(-c2cc(CCCCN3CCN(c4ccccc4OC)CC3)on2)c(OC)c1
COc1ccc(CNC(=O)c2cc3cccc(OC)c3oc2=O)cc1
CN1CCN(C(=O)c2cnn(-c3ccccc3)c2NC(=O)c2ccc([N+](=O)[O-])cc2)CC1
NC(=O)CCSCC1OC(n2cnc3c(N)ncnc32)C(O)C1O
CCOC(=O)CN1CCC(NC(=O)OC(C)(C)C)CC1
Cc1c(C(=O)N(C)C)sc2c1c(=O)n(-c1ccc(Cl)c(Cl)c1)c(=O)n2CC(=O)N1CCCCC1C
Cn1ccc2c(Cc3nnc4ccc(-c5cccc(F)c5)nn34)cccc2c1=O
CCOc1cnn(-c2cccc(F)c2)c(=O)c1Cl
Cc1cc(NC(=O)CCC(=O)N(c2ccc(F)cc2)C(C(=O)NC2CCCC2)c2ccncc2)no1
CCS(=O)(=O)c1ccc(CC(=O)Nc2ccc(-c3ccccc3)c(Cl)c2)cc1
Cc1ccc(Nc2nccc(-c3ccccn3)n2)cc1C
O=Cc1sc([O-])nc1-[n+]1ccc2ccccc2c1
CC(C)(C)c1cc(C(=O)NN=Cc2ccc(F)cc2)n(-c2ccccc2)n1
CCCCOC1c2c(ncn2Cc2ccc(OC)cc2)N=CN(C)N1C
Cc1nc2cnc3ccc(C#CCNC(=O)c4cccn(C(C)c5ccc(F)c(F)c5)c4=O)cc3c2n1C(C)C
CC(C)(C)C(=O)NCCN1CCN(CC(=O)NC23CC4CC(CC(C4)C2)C3)CC1
Cc1ccc(NCC(=O)NN=CC(Br)=Cc2ccccc2)cc1
CCCCOc1ccc(-c2nnc(-c3ccc(-c4ccccc4)cc3)s2)cc1
COc1cccc(CN2c3nccc[n+]3CC2(O)c2ccc(Cl)c(Cl)c2)c1
Cc1ccc(NC(=O)COC(=O)C2CCN(c3ccc(C(F)(F)F)cn3)CC2)cc1C
O=C(Cc1ccccc1)Nc1cc(-c2nc3sccn3c2-c2ccnc(Nc3ccc(N4CCOCC4)cc3)n2)ccc1Cl
Cc1cc(NCc2ccccc2)nc2[nH]nc(N)c12
Cc1ccc(N(CC(=O)Nc2ccc3c(c2)OCCO3)S(=O)(=O)c2c(C)n[nH]c2C)cc1
Cc1cccc(NC(=O)c2oc3ccccc3c2NC(=O)Cc2coc3cc(C)cc(C)c23)c1
O=C(c1ccccc1NCc1ccc2ncccc2c1)c1n[nH]c2ccccc12
CCN(CC)S(=O)(=O)c1ccccc1-c1ccc(-c2cnc3[nH]ccc3n2)c(F)c1
CCn1c(N)cc(=O)[nH]c1=S
CCC1OC(=O)CC(O)C(C)C(OC2OC(C)C(O)C(N(C)C)C2O)C(CC=O)CC(C)C(=O)C=CC2(C)OC2C1C
O=C1C(=O)N(Cc2ccc(F)cc2F)c2ccc(F)cc21
CC(C)S(=O)(=O)NCC1CCC(NCCN2CCOc3ccc(F)cc32)CC1
CN(C)C1C(=O)C(C(N)=O)=C(O)C2(O)C(O)=C3C(=O)c4c(O)cccc4C(C)(O)C3C(O)C12
C=Cc1ccc(Cn2c(C(=O)OC)cc3sc(C)cc32)cc1
COc1ccc(CC2NCCc3cc(OC)c(O)cc32)cc1O
N#Cc1cccc(-n2nnc(-c3ccccn3)n2)c1
CCCn1c(SCC(=O)Nc2sc(C)c(C)c2C#N)nnc1C(C)C
COc1cc2c(cc1OC)C(Cc1ccc(OCCCCCCN3CCOCC3)cc1)NCC2
CC(=O)NCCc1cc2ccc(C)c(C)c2nc1O
Cc1ccc(-c2cn3ccc(C)cc3n2)cc1
C(=Cc1ccccn1)c1ccccc1
CS(=O)(=O)NCc1cnc2n1CCN(Cc1ccccn1)CC2
O=C(CN1CCCC1)NC(c1ccccc1)c1ccccc1
O=c1cc(N2CCOCC2)oc2ccc(-c3cccc4c3oc3ccccc34)cc12
CCCCNCc1c(Cl)cccc1Cl
COc1cc(C(C#N)N2CCN(C)CC2)cc(OC)c1OC
O=C(CCN1CCCCC1)Nc1cccc2c1C(=O)c1c(NC(=O)CCN3CCCCC3)cccc1C2=O
Cn1cc(C(=O)Nc2ccc(-c3ccccc3)c(C(F)(F)F)c2)c(=O)c2ccc(CO)cc21
COC(=O)CCC(C)=CCc1c(OC)c(C)c2c(c1OC)C(=O)OC2
CCCn1c(=O)c2c(nc3n2CCCN3CCc2ccc(OC)c(OC)c2)n(C)c1=O
O=C1NC(=S)SC1c1ccc(S(=O)(=O)Nc2ncccn2)cc1
Cc1noc(C)c1CN(C)C(C)c1cccs1
COCCCNc1nc2nonc2nc1N1CCN2CCCC2C1
CCCCC(NC(=O)OC(C)(C)C)C(=O)C(=O)NC(C)C
CC1CCN(S(=O)(=O)c2cc(C(=O)NCc3ccc(F)cc3)n(C)c2)CC1
COc1ccc(N2CCN(c3cc4c(cc3F)c(=O)c(C(=O)NN=Cc3ccc(F)cc3)cn4C3CC3)CC2)cc1
CCCCCc1cn(-c2nc(N)c3ncn(C4OC(COS(=O)(=O)NC(=O)c5ccccc5O)C(O)C4O)c3n2)nn1.CCN(CC)CC
Oc1ccc(C2=C(c3ccc(C(F)(F)F)cc3)c3ccc(O)cc3C2)cc1
O=C1CSC2=NCN(c3ccc4c(c3)OCO4)CN12
CCC1=C(OC(=O)N(CC)CC)N2C(=O)OC(=NCCOC)C2(Cc2ccccc2)C2C1=CCC1C(=O)N(CC(=O)OC)C(=O)C12
CC1(C)C=Cc2c(ccc(C(=O)C=Cc3ccccn3)c2O)O1
COc1cccc(OC)c1-c1ccc(CC(NC(=O)C2(c3nc4ccccc4o3)CCCO2)C(=O)O)cc1
O=C(NCCCCCO)c1cc2ccccc2[nH]1
Cc1cccc(C(=O)NCCCNC(=O)c2ccc(C)nc2)c1
CN1C(=O)CCC1C1CCC(N2CC(NC(=O)CNc3ncnc4ccc(C(F)(F)F)cc34)C2)CC1
COc1ccccc1OCC(CO)NC(=O)COc1cccc2[nH]c3ccccc3c12
CCOC(=O)C1C(=O)NC(N)=NC1c1ccc(Cl)cc1
COc1ccc2cc3[n+](cc2c1OCCN(C)C)CCc1cc2c(cc1-3)OCO2
Clc1cccc(Cl)c1OCCOCCNCc1ccccc1
CC(=NNC(=S)N(C)CCc1ccccn1)c1ccccn1
CCC1=NC(c2ccccc2)c2ccccc2CN1
CN(C)c1ccc(Nc2ncnc3cc(-c4ccccc4)sc23)cc1
NS(=O)(=O)c1ccc(NC(=O)CSc2nc3ccc([N+](=O)[O-])cc3c(=S)n2Cc2ccccc2)cc1
Cn1c(=O)n(C)c2cc([N+](=O)[O-])ccc21
Cc1ccc(N2CCc3cc(O)ccc3C2(C)c2ccc(OCCN3CCCC3)cc2)cc1
Cc1ccc(NC(=O)COC(=O)c2cccnc2)c(C)c1
Cn1c(CC(=O)Nc2ccc(OC(F)(F)F)cc2)csc1=Nc1ccc(Cl)cc1
CCCOc1cc(C#Cc2ccc(C(C)NC(C)=O)cc2)ccn1
CCCOc1cccc(Oc2ccc(-c3ccc(C(C)NC(=O)c4cn[nH]c4)cc3)cc2)c1
CCc1ccc(CNCC(NC(=O)CNC(=O)c2cccc(C(F)(F)F)c2)C(=O)NC(C)(C)C)cc1
CC(C)CN(Cc1cc(Cl)c2c(c1)OCCCO2)C(=O)C(C)CNCc1ccccc1C(C)C
Cn1cc(C(=O)c2cncc(NC(=O)Cc3c(F)cccc3Cl)c2)c2cncnc21
Cc1cc(C)cc(OCC(=O)Nc2ccc(Cl)cc2C(=O)c2ccccc2)c1
CCCc1cc(OCc2ccccn2)cc(=O)n1Cc1ccc(-c2ccccc2-c2nn[nH]n2)cc1
O=C(CSc1nccn1Cc1ccc(Cl)cc1)Nc1ccc2c(c1)OCCO2
CC1CN(C(C)CO)C(=O)CCCn2nncc2COC1CN(C)C(=O)Nc1ccc(C(F)(F)F)cc1
CN(C)c1ccc(C(C#N)N2CCN(C(=O)CC(c3ccccc3)c3ccccc3)CC2)cc1
CC(=O)NC(C)(CC(=O)c1ccccc1)c1ccccc1
FC(F)(F)c1cc(-c2ccc(Cl)cc2)nc2c(-c3ccc(Cl)cc3)cnn12
CN(C)c1ccc(-c2cc(C(F)(F)F)cc3[nH]c(N4CCN(c5ncccc5C(F)(F)F)CC4)nc23)cc1
CC(C)CCNS(=O)(=O)c1ccc(-c2cnco2)cc1
C=C1CC23OC2(c2ccccc21)C1CC(OC(=O)C(O)C(NC(=O)NC(C)(C)C)c2ccccc2)C3(C)C1(C)C
CC(N)(CS(=O)(=O)c1ccc(F)cc1)C(=O)Nc1ccc(C#N)c(C(F)(F)F)c1
CNCCOc1cc(=O)oc2c(C)c(OC3OC(C)(C)C(OC)C(OC(=O)c4ccc(C)[nH]4)C3O)ccc12
COC1=CCC(CCN2C(=O)CSC2c2ccc(C)c(C)c2)C=C1
CCN(CC1NC(C)(C(=O)OC)C2C(=O)N(Cc3ccccc3)C(=O)C12)S(=O)(=O)c1ccccc1
CCCCCCCCCCCCn1c(O)nc2[nH]c(=O)[nH]c(=O)c21
COc1ccc(Br)cc1C(=O)Nc1cccc(NC(=O)c2ccco2)c1
CC(C)C(C)C1(C)CC1C(C)C1CCC2C3CC(=NO)C4=CC(=O)CCC4(C)C3CCC12C
O=C(Nc1ccc(N=C=S)cc1Cl)c1ccc2ccccc2c1O
Cc1ccc2c(c1)C(N1CCOCC1)CC21CCNCC1
CC1(C)CCc2cc([S+](=O)([O-])N3CCN(c4nc(-c5cccs5)nc5ccccc45)CC3)ccc2O1
COc1ccc2c(c1)[nH]c1c(C)nccc12
Cc1cccc(OCCCNC(=O)Cn2ccc(C)cc2=O)c1
Cc1ccccc1-c1cccc2sc(C(=O)N=C(N)N)cc12
Nc1nc(N)nc(-c2ccccn2)n1
CC(=O)Nc1ccccc1SCCSSCCSc1ccccc1NC(C)=O
CC1CC1c1cc(NC(=O)Nc2cccc(F)c2)n(CC(F)(F)F)n1
CCSC(=S)SCC(=O)c1ccc(NC(C)=O)cc1
COc1ccc(-c2c(C(=O)NS(=O)(=O)c3ccccc3)n(Cc3cccc(C(F)(F)F)c3)c3ccccc23)cc1
COc1cc(CCNCc2ccc(F)cc2)ccc1NC(=O)Nc1cnc(C)cn1
CC(C)(CNC(=O)CF)COc1cccc2ccc(-c3nnc4ccccn34)nc12
CN1CCc2ccc(Nc3nccc(-c4c(-c5cccc(NS(=O)(=O)c6ccccc6)c5)nc5ccccn45)n3)cc2C1
CNC(=O)N1CCOc2cc(Oc3ccnc4cc(OC)c(OC)cc34)ccc21
CCCSc1ncnc2c1c(-c1ccccc1)cn2-c1ccccc1OC
O=C(c1ccc2[nH]cnc2c1)N1CCN(c2cccc(C(F)(F)F)c2)CC1
NS(=O)(=O)c1ccc(N2C(=O)c3ccccc3C2=O)cc1
COC(=O)C1=C(C)N(Cc2ccccc2)C(NCc2cccc(Cl)c2)=NC1c1ccccc1
N#CC(=Cc1cccs1)C(=O)NCc1ccccc1
CCC(C)Sc1ccc(C2NC(C)(C(=O)OC)C3C(=O)N(CC)C(=O)C23)cc1
CCN(CC)S(=O)(=O)NCCCCCNc1nc(-c2ccccn2)cs1
COc1ccc2nc(C)cc(SCC(=O)Nc3c(C)cc(C)cc3C)c2c1
CC(=O)C1=CCC2C3(C)CCC4C(C)(C)CCCC4(C(=O)O)C3CC(=O)C2(C)C1C=O
C=CCCC(=O)N1CC(C(C)OC(=O)CCCc2ccncc2)C1=O
O=C(O)CCC=CCC1C(F)CCC1NS(=O)(=O)c1ccc(Cl)cc1
CC(C)N1C(=O)CC2(CCN(CCOC(=O)C(O)(c3ccccc3)c3ccccc3)CC2)C1=O
CCCN(CC(=O)Nc1cc(Cl)ccc1Cl)C(=O)c1ccc(N2CCCC2=O)cc1
CCOC(=O)C=CCCC(NC(=O)OCc1ccccc1)C(=O)NC(C(=O)N1CCCC1C(=O)NC(CC(C)C)C(=O)OC)C(C)C
Nc1cc(CN2CCC(F)(C(=O)N3CCC(N4Cc5ccc(F)cc5C4)CC3)CC2)ccn1
Cc1[nH]c(=O)n(C2CCCCC2)c1-c1ccccc1OC(C)C
CCCOc1ccc(-c2c(C(=O)NN=Cc3ccsc3)nnn2-c2nonc2N)cc1
CS(=O)(=O)NC1CC(C(=O)NO)N(S(=O)(=O)c2ccc(Oc3ccncc3)cc2)C1
NC1CCC(Nc2nc(NCc3ccc(-c4ccccc4O)nc3)c3ncn(C4CCCC4)c3n2)CC1
COc1cc2c(Oc3ccc(NC(=O)c4cc(-c5ccc(C(F)(F)F)cc5)ccn4)cc3F)ccnc2cc1OCCCN1CCOCC1
CS(=O)(=O)NC(=O)c1ccc(C(O)C2C3CC4CC(C3)CC2C4)c(Cl)c1
O=C(C1CC2CCCCC2N1C(=O)CCC(c1ccccc1)C(F)(F)F)N1CCCC1
Cc1cccc(-c2cccnc2)c1
C=CC1(C)CC(=O)C2(O)C(C)(O1)C(O)C(OC(=O)CN1C(C)CCCC1C)C1C(C)(C)CCC(O)C12C
CCCN(CC(=O)Nc1ccccc1C)C(=O)Cc1nnc(O)c2ccccc12
CCc1ncnc(-c2ccc(C(=O)N3CCN(C(C)C)CC3)c(OC(F)(F)F)c2)c1C#Cc1ccc(N)nc1
CC1(C)C=Cc2cc(-c3ccccc3)ccc2O1
O=C(O)CCCCCONC(=O)Nc1ccccc1
COc1ccc2nccc(NC(=O)C3CCC(NCc4ccc5c(c4)OCCO5)CC3)c2n1
CSCCC(NC(=O)c1ccc(NC(=O)Cc2csc(N)n2)cc1-c1cccc2ccccc12)C(=O)O
O=C(Nc1cccc([N+](=O)[O-])c1)Nc1nc(-c2cc3ccccc3o2)cs1
c1coc(CNCCCNc2ccnc3cc(CC4CCCCC4)ccc23)c1
Cc1cc2[nH]c(=S)n(C3OC(CO)C(O)C3O)c2cc1C
CC(C=CC1=C(C)C(n2ccnc2)CCC1(C)C)=CC=CC(C)=CC(=O)O
Cc1nc(NC(=O)C23CC4CC(CC(C4)C2)C3)sc1Cc1ccc2c(c1)OCO2
Cc1ccc(NCc2cn3c(n2)CN(Cc2ccc(C)o2)CC3)nn1
CC(C)N1CCN(c2cc(N3CCOCC3)cn3c(=O)c(O)c(-c4ncc(Cc5ccc(F)cc5)s4)nc23)C1=O
COc1cc(C(=O)O)ccc1Cc1cn(C(c2ccccc2)c2ccccc2)c2ccc(N(C)C)cc12
CCOc1ccc(CNc2ncnc(N)n2)cc1
CNC(=O)Cc1ccc2ccc3ncc(-c4cnn(C)c4)cc3c(=O)c2c1
COC(=O)c1cccc(COC(=O)CNC(=O)c2ccco2)c1
O=C(OCc1c(Cl)cccc1Cl)c1cnccn1
OCc1cc(C(O)CNCCCCCCOCCOCc2ccc(Cl)cc2)ccc1O
Cc1ccc(NC(=O)Nc2ccc([N+](=O)[O-])cc2O)cc1C
COc1ccc(C(=O)N2N=C(c3ccc(NS(C)(=O)=O)cc3)CC2c2cccs2)cc1
CC(C)(C)CNC(=O)CC(NC(=O)C(C)(C)C)C(=O)NC(CCc1ccccc1)C(=O)NCc1ccccc1
COC(=O)CCC(=O)NC1=C(Nc2ccc(OC)cc2)C(=O)c2ccccc2C1=O
C=C(NS(=O)(=O)c1ccc(C)cc1)C(=O)OC
CCCCCN(CCCCC)c1nc(N(CCO)CCO)nc2c(N(CCCCC)CCCCC)nc(N(CCO)CCO)nc12
CCOC(=O)c1ccccc1NC(=O)CSc1ncc(CO)n1Cc1ccc(OC)cc1
CN(C)CCN1C(=O)c2cc([N+](=O)[O-])cc3cc([N+](=O)[O-])cc(c23)C1=O
Cc1cccc2c1C(C)C1CNCC21
COC1CN(C)C(=O)c2cc(NC(=O)Nc3cc(Cl)cc(Cl)c3)ccc2OCC(C)NCC1C
CCNC(=O)Nc1sc2ccccc2c1C(=O)N1CCN(C2CCN(C(=O)C(C)(C)C)CC2)CC1
CN(C)c1ccc(C=Cc2ccc3cc(F)ccc3n2)cc1
CCC(=O)N1CCNC(=O)C1CC(=O)Nc1ccc(C)c(Cl)c1
N=C(Nc1ccccc1)c1sc(C(=N)Nc2ccccc2)c2c1OCCO2
CC(C)CCNC(=O)CCc1nnc(Cc2c[nH]c3ccccc23)o1
COC(=O)C(CCSC)NC(=O)CNS(=O)(=O)c1ccc(F)cc1
Cc1ccc(-c2[nH]ccc3c4ccccc4nc2-3)c(C)c1
CCCC(=O)OC1(C(C)=O)CCCC2C3CCC4=CC(=O)C=CC4(C)C3C(O)CC21C
C=CCn1c(=O)c(C2Nc3ccccc3NC3=C2C(=O)CC(C)(C)C3)cc2cc(C)ccc21
NCC(=O)NCCCn1c2c(c3ccccc3c1=O)C(=O)c1ccccc1-2
O=C(NNC(=O)c1ccccc1Br)c1ccccc1Br
CCCCCCCCCCCCCCCCCC(=O)Oc1cc(O)c2c(c1)OC(c1ccc(OC)c(O)c1)CC2=O
CCNc1cc(C(=O)NC(Cc2ccccc2)C(O)CNCc2cccc(-c3cncnc3)c2)cc(N2CCCC2=O)c1
CN(C)c1ccc(N=Nc2ccc(S(=O)(=O)[O-])cc2)c2ccccc12
O=C1N(c2ccc(OC(F)(F)F)cc2)CC2CC(NS(=O)(=O)c3ccc(Cl)cc3)CN12
S=C(Nc1ccccc1)Nc1nc2c(ccc3ccccc32)s1
COc1ccc(-n2c(C)cc(C(=O)CN3C(=O)C(=O)N(Cc4ccccc4)C3=O)c2C)cc1
O=C(Cc1cn2c(n1)COc1ccccc1-2)Nc1nn[nH]n1
COc1ccc(C=CC(=O)NCC(NC(=O)C=Cc2ccc(OC)c(OC)c2)C(=O)O)cc1OC
O=C(C=Cc1ccccc1)c1ccc(OC2OC(CO)C(O)C(O)C2O)cc1O
Cc1ccc(C(=O)N2CCC(O)C2)c(OCC(O)CN2CCC3(CC2)Cc2cc(Cl)ccc2O3)c1
COCCCN1CCCC(c2nccn2CC2CCC2)C1
COC(=O)c1ccc(C=CC(=O)c2cc3cc(O)ccc3oc2=O)cc1
CSc1ccccc1C(=O)NCCCn1ccnc1
Nc1cccc2ncnc(Nc3cccc(Br)c3)c12
COC(=O)c1cnn2c1ccc1ccccc12
CC#CCOc1ccc(S(=O)(=O)N2CCN(C(=O)c3cccs3)CC2C(=O)NO)cc1
CCOC(=O)C=CCc1ccc(C(C)(C)C)cc1
CCN(CC)CCCC(C)Nc1c2cc(OC)cc(C)c2nc2c(C)c(Cl)ccc12
Cc1cc(Nc2nc(Nc3ccccc3S(=O)(=O)C(C)C)c3c(C)c[nH]c3n2)c(OC(C)C)cc1C1CCN(C)CC1
CN(C)CCOc1cc(NCc2ccccc2Br)ccc1Cl
Cc1cc(-c2n[nH]c3cc(NC(=O)NC(C)(C)c4ccccn4)ncc23)ccn1
COc1ccc(CN2C(=O)CNC(=O)C2Cc2ccccc2)cc1
COc1ccc(Oc2cc(C)c3ccccc3n2)cc1
CC1OC2(CS1)CN1CCC2CC1
CSCC(=O)NC1CCCc2c1cnn2-c1ccc(C)c(C)c1
CC(c1ccc(OC(F)F)cc1)N1CCC2(CCC(=O)CC2)OC1=O
COc1cc2nc(-c3ccc4c(c3)C([N+](C)(C)C)CC4)cc(O)c2cc1-c1cnco1
CCCn1c2ccc(C)cc2c2nnc(S)nc21
O=C(NC1CCCN(c2ccc(OC(F)F)cc2)C1)c1ccon1
CCCC(=O)NCCc1ccc(S(=O)(=O)N2CCN(C3CC=CCC3)C2=N)cc1
Cc1cnn(C2CCCN(C(=O)c3cc(-c4ccccc4C)n[nH]3)C2)c1
O=C(c1cc2ccccc2o1)N(C1CC1)C1(C(=O)Nc2ccccc2)CCCC1
Fc1ccc2c(CCCN3CCC(c4noc5ccc(F)cc45)CC3)noc2c1
CCN(CC)CCN(C(=O)c1ccc(NS(C)(=O)=O)cc1)c1c(C)cccc1C
O=S(=O)(O)OC1C(CO)OC(Oc2cc(O)cc(C=Cc3ccc(O)cc3)c2)C(O)C1O
CC1=CC2(O)C(=O)C(C)CC3C(CCC(C)(O)C=C2C1O)C3(C)C
OCc1ccc(-c2nn(Cc3c(F)c(F)c(F)c(F)c3F)c3ccccc23)o1
CCCCCOc1c(OC)ccc2cc(C(=O)NCCc3ccc(Cl)cc3)c(=O)[nH]c12
CN(CC(=O)O)C(=O)c1ccc2ccccc2c1
CC(=O)OCc1c(C)c2ccccc2n1C(C)=O
Cc1ccnc2c1CCCC2=Cc1ccncc1
CNc1c(C(N)=O)sc2ccccc12
CCOC(=O)N1CCc2c(sc(NCc3ccc(N(C)C)cc3)c2C(=O)Nc2ccccc2OCC)C1
OCC1CCC(NCc2ccccc2)=N1
CCC1CCCC(CN)(CC(=O)O)C1
O=C(COc1ccccc1[N+](=O)[O-])Nc1cccc(Cl)c1N1CCOCC1
CCN(CC)S(=O)(=O)c1cc(NC(=O)COC(=O)C2CCC2)ccc1C
CCc1ccccc1Nc1c2ccccc2nc2ccccc12
CN(C)NC(=O)c1ccncc1
CCSc1nnc2c(n1)OC(c1ccc(C)cc1)N(C(C)=O)c1ccccc1-2
CCN(CC)S(=O)(=O)c1ccc(NC2=NS(=O)(=O)c3ccccc32)cc1
Cc1nc(C)c(-c2cc[nH]n2)s1
Nc1ncc(-c2ccnc(-c3ccoc3)c2)c(C2CC2)n1
CCCN1C(=O)N2CC(CC)N=C2c2[nH]c(C34CC5CC(CC3C5)C4)nc21
CCOC(Cn1c(N)nc2c(ncn2COCCO)c1=O)OCC
COc1cccc(C(=O)Nc2ccccc2-c2nnc(-c3cccc(OC)c3)o2)c1
CCCCCCCCCCCCCCCc1nc2ccccc2c(O)c1C(=O)OCC
Nc1cnc(Nc2ccc(Br)cc2)nc1N
CN(C)C1C(O)=C(C(N)=O)C(=O)C2(O)C(O)=C3C(=O)c4c(O)cncc4CC3CC12
O=C1C(c2ccc([N+](=O)[O-])cc2)=[N+]([O-])c2ccc([N+](=O)[O-])cc21
COCCN1CCCC1Cn1nc(C)cc1C
CC1COc2c(N3CCC(n4c(=O)[nH]c5cc(Cl)ccc54)CC3)c(F)cc3c(=O)c(C(=O)O)cn1c23
Cc1ccccc1C(=O)c1csc(NCCCNS(=O)(=O)c2cc(C(F)(F)F)ccc2Cl)n1
COC(=O)c1ccc(CON=C2CCCc3nonc32)cc1
COc1cc(-c2c(C(=O)OCCCn3cnc4c(Cl)ncnc43)c(C=O)cc3cc4c(cc23)OCO4)cc(OC)c1OC
COc1ccc(Sc2c(C(=O)O)[nH]c3cccc(C)c23)cc1
CCOc1ccc(Cc2nc3cc(N(C)C(=O)c4cccs4)ccc3n2CC2CC2)cc1
Cc1nn(C)c(C)c1C1CCCN1C(=O)c1ccc2c(c1)OCCO2
CC(=O)N1CCN(CCNC=C2C(=O)CC(c3cccs3)CC2=O)CC1
COC(=O)CSc1c(O)nc2ccc(Cl)cc2c1-c1ccccc1
N#Cc1ccc(Nc2nc(Nc3cc[nH]n3)nc(Nc3cc[nH]n3)n2)cn1
C=CC1C(OC(c2ccc(F)cc2)c2ccc(F)cc2)CC2CCC1N2C
CCCCCCCCCCCCCCCc1cc(O)cc(O)c1C(=O)O
C=CCC1(CC(C)(C)C)C(=O)NC(=O)NC1=O
O=C(NN=Cc1ccccc1[N+](=O)[O-])c1cnccn1
CC(C)COCC1CN(Cc2ccc3c(c2)OCO3)Cc2ncn(C)c21
CC(C)(C)C1CN(c2ncccn2)CCN1C(=O)c1ccc(-c2cccc(Cl)c2)cc1
CN1c2ccccc2N(C(=O)CN2CCCC2)c2ccccc2S1(=O)=O
CN1CCN(S(=O)(=O)c2ccc(Nc3ccc(F)cc3)c([N+](=O)[O-])c2)CC1
Cc1c(C)c(C)c(CN)c(O)c1C
CCOc1ccc(N(CC(=O)NC2CCCCC2)C(=O)CCCC(=O)Nc2ccccn2)cc1
CC1=NN(C(=O)c2ccc(Cn3nc(C)c(Br)c3C)cc2)C(O)(C(F)(F)F)C1
Cc1ccc(C(=O)NCCN2CCOCC2)c(Cl)c1
CC=CC=Cc1cc2cc3c(c(O)c2c(=O)[nH]1)C1(CC3)C(=O)c2c(O)c3c(c(O)c2C1=O)C(=O)C(OC)=CC3=O
CCN(CC)C(=O)Oc1ccc(-c2cc(=O)c3c(O)c(O)c(O)cc3o2)cc1
CCn1c(=O)c(C(=O)NN)c(N)c2cccnc21
O=[N+]([O-])c1ccc(-c2csc(N3N=C(c4cccs4)CC3c3ccccn3)n2)cc1
Cc1c(N2C(=O)C(=CC3CC=CCC3)SC2=S)c(=O)n(-c2ccccc2)n1C
CC(C)(NC(=O)c1nc(-c2cccc(OC(F)(F)F)c2)cnc1N)C1CCNCC1
NC1=NS(=O)(=O)NC1c1ccc(Br)cc1
CC=C(C)CN1CC(NC(=O)c2ccc(F)c(F)c2)CC1C(=O)NCC
O=C(NC(Cc1nn[nH]n1)C(=O)OCc1ccccc1)OCc1ccccc1
COc1cnc2ccc(C(C)(F)c3nnc4c(F)cc(-c5cc(C)ns5)cn34)cc2c1
NCCC(=O)Nc1ccc2[nH]nc(S(=O)(=O)c3cccc4ccccc34)c2c1
CC1=C(CN2CC(C(=O)O)C2)CCc2cc(OCCCc3ccc(F)cc3)ccc21
CCc1ccc(CN(C(=O)c2nc(SC)ncc2Cl)C2CCS(=O)(=O)C2)cc1
CN(C)CCNc1cc(-c2ccncc2)nc(-c2ccccn2)n1
COc1ccc(C=Cc2cc(OC)c(OC)c(OC)c2)c(N)c1N
Cc1cc(COc2ccc(C(=O)NCC(C(=O)NO)N3CCN(Cc4ccccc4)CC3)cc2)c2ccccc2n1
CC(Oc1ccc(Cl)cc1Cl)C(=O)NC(Cc1ccccc1)C(=O)O
COc1ccc2[nH]cc(CN(C)CCCC3(c4ccc(F)cc4)OCc4cc(C#N)ccc43)c2c1
CCOC(=O)C1=C(C(=O)OCC)N(c2nc3ccc(OC)cc3s2)CN(c2nc3ccc(OC)cc3s2)C1
COc1ccc(-c2nc(C(=O)OCc3ccccc3)co2)cc1OC
O=c1[nH]c2ccccc2c(=O)n1CCN1CCN(C2CC(c3ccc(F)cc3)c3ccc(F)cc32)CC1
CN1Cc2ccccc2C(c2ccccc2)N=C1CCc1ccc(Cl)cc1
COC(=O)C(Cc1c(C2Nc3ccccc3C2CC(NC(C)=O)C(=O)OC)[nH]c2ccccc12)NC(C)=O
CN(c1ccccc1)S(=O)(=O)c1cccc(NC(=O)c2ccc(Cl)c([N+](=O)[O-])c2)c1
COc1ccc(S(=O)(=O)NC(=O)C2(C)CCN2C(=O)C(C)(C)c2ccccc2)cc1
Cc1ccc(-c2c(-c3nn(C)c4ncnc(N5CCC5)c34)cnn2C)c(C)c1
COc1ccc(C=Cc2ccccc2)cc1O
CCN(C(=O)c1c(Cl)cnn1CC)C(C)C(N)=O
COc1cccc(C(=O)Nc2cc3c(cc2C(C)=O)OCCO3)c1
c1ccc(C2CCNCC2)cc1
CN1CCN(S(=O)(=O)c2ccc(-c3ccc(CC(C#N)NC(=O)C4NC5CCC4C5)s3)cc2)CC1
CSCCC(NC(=O)C1CCC(C)CC1)C(=O)NCCN1CCOCC1
Cc1cc(C(=O)CN2C(=O)C(=O)N(Cc3ccccc3)C2=O)c(C)n1-c1ccccc1F
COc1ccc(CN2CCCC(CNC(=O)c3ccc(F)cc3)C2)c(C)c1C
COc1ccc(NC(=O)C2Cc3c(-c4cccc(F)c4)ccnc3O2)cc1OC
CC(=O)Nc1ccccc1OCC(=O)NC1CCCCC1C
N=C(N)Nc1ccc(Oc2cccc(NC(=N)Nc3ccc(Cl)c(C(F)(F)F)c3)c2)cc1
C=C1CCC2C(C)(CO)C(O)CCC2(C)C1CC=C1C(=O)OCC1OC(=O)CCCC
CSc1cccc(NC(=O)c2cnn(-c3ccc(F)cc3)c2-n2cccc2)c1
CCCC1SCC(C(=O)O)NC(=O)C(CC(=O)O)NC(=O)CNC(=O)C(CCCN=C(N)N)NC(=O)CNC1=O
Clc1cc2c(cc1Cl)N1CCNCC1CN2
CSCn1c(Cc2ccccc2)c(C(C)C)c(=O)[nH]c1=O
O=[N+]([O-])c1ccc2c(c1)C=C1CCCCC1(N1CCCC1)O2
COc1ccc(Cn2cc(C#N)c(=O)c3c(F)ccc(F)c32)cc1
CC(=O)Nc1ccc(S(=O)(=O)NC(C)C(=O)OCc2cc([N+](=O)[O-])cc3c2OCOC3)cc1
O=C1c2cscc2S(=O)(=O)N1CCCCN1CCN(c2ncccn2)CC1
COc1ccc(C=CC(=O)Oc2ccc(C=CC(=O)c3cc(OC)ccc3OC)cc2)cc1
O=c1[nH]c2ccccc2n2c(-c3ccccn3)nc(-c3ccccc3)c12
CC12C=CC(=O)C=C1CCC1C2C(O)CC2(C)C1CCC2(C)O
CCOC(=O)c1c(-n2c(-c3ccccc3)cc3nccnc32)sc2c1CCC2
COC(=O)C1(O)CC2OC1(C)n1c3ccccc3c3c4c(c5c6ccccc6n2c5c31)C(=O)NC4
CC(C)CC(N(C)C)C1(c2ccc(Cl)c(Cl)c2)CCCCC1
Cc1csc(NC(=O)c2cnc(C3CCNCC3)cn2)n1
COC(=O)c1c(NC(=O)C2CC2)sc2c1CCCC2
CC1CCN(c2nc3ccc(C(=O)NCCCN4CCCCC4C)cc3s2)CC1
C=C(CC)C(=O)c1ccc(OCC(=O)Nc2ccc(C(N)=O)cc2)c(Cl)c1Cl
Cc1cnn(CC(C)NCc2ccncc2)c1
CCOC(=O)C1(c2ccccc2)CCN(CCCNC(=O)C2=C(C)NC(C)=C(C(N)=O)C2c2ccc([N+](=O)[O-])cc2)CC1
CCN(CC)CCCn1c(-c2ccccc2)nc2c(NCCOC)nc(C)nc21
CN1C2CCC(OC(=O)C(O)(c3ccccc3)c3cccs3)C1CC2
CC1SCC2(CCN(C)CC2)S1
CN(C(=O)c1ccc(C(=O)Nc2ccccc2N)cc1)c1cccc(Nc2nccc(-c3cccnc3)n2)c1
CCN1C(=O)c2nc(-c3ccc(F)cc3)n(Cc3ccc(F)cc3)c2N2CC(C(C)C)N=C12
CCCCCn1cc(C(=O)NC23CC4CC(CC(C4)C2)C3)c(=O)n2nc(-c3ccccc3)nc12
COC(=O)C1CC2(O)C(O)C(O)C(O)CC2N1Cc1ccc(C(C)(C)C)cc1
Cc1cccc(CN2CCC3(CCN(c4cccnc4)C3=O)C2)n1
CC(C)(NC(=O)C(CCCCN)NC(=O)C(CCCNC(=N)N)NC(=O)c1ccccc1)C(N)=O
COc1cc(N2CC3CCNCC32)cnc1Br
Oc1[nH]c(Nc2cc(Cl)cc(Cl)c2)nc2ncnc1-2
CCc1ccc(NC(=O)C(C)OC(=O)c2ccc(N3CCCC3)c([N+](=O)[O-])c2)cc1
Nc1ncnc2c1nc(N)n2C1OC(COS(=O)(=O)NC(=O)c2ccccc2O)C(O)C1O
O=C(C1=C(O)C(=O)N(CCCN2CCOCC2)C1c1ccccn1)c1cccs1
O=C(N1CCc2cc(F)ccc21)C12CC3CC(CC(C3)C1)C2
COC(C)(C)OCCN1CCN(CCN2C3=C(C=C(C(C)=O)C3)Sc3ccccc32)CC1
CN1CCN(C2=Nc3cc(Cl)ccc3N(N)c3ccccc32)CC1
CCn1ccnc1CN(C)Cc1nc(CCC(C)C)no1
Nc1ccc(NC(=O)c2ccc(CNC(=O)OCc3cccnc3)cc2)cc1
c1csc(-c2nnc(Sc3ccnc(N4CCN(c5ccncc5)CC4)n3)n2CCCN2CCOCC2)c1
Cc1ccc(NC(=O)c2ccc([N+](=O)[O-])o2)cc1
COc1ccc(Oc2nc3cc(N)cc(N)c3nc2-c2ccccc2)cc1
COc1ccc(COc2cc(-n3cnc4cc(OC)c(OC)cc43)sc2C(N)=O)cc1
OCCOc1ccc(C2=NCCO2)cc1
COc1cc(N)c(Cl)cc1C(=O)OCC(=O)NC(=O)NCc1ccco1
O=C(Cc1cccs1)NC1C(=O)N2C(C(=O)O)=C(Cl)CSC12
COc1nc(NC(=O)Nc2ccc(Cl)c(Cl)c2)sc1C#N
COc1ccc2[nH]c3c4c(c5cc(C(C)(C)C)ccc5c3c2c1)C(=O)N(c1ccccc1)C4=O
CC(C(C(=O)N1CCCCC1)N1CCCCC1)N1CCCCC1
CCCN(Cc1coc(-c2ccccc2C)n1)CC1CC1
C=CCn1cnc2scc(-c3ccc(C)cc3)c2c1=O
CSCC(NC(=O)CNC(=O)N1CCC(=O)CC1)C(=O)NC(Cc1cccc(-c2ccccc2)c1)C(O)C(O)CC(C)C
COc1ccc2c(CCNC(=O)c3cc(=O)c4c(OCc5ccc(Br)cc5)cccc4o3)c[nH]c2c1
O=C(O)CCCC(=O)Nc1ccc(Oc2ncnc3cc(Cl)ccc23)nc1
CCCSc1nc(NC2CCC(C(=O)O)CC2)ccc1C(=O)NC1CCCCC1
c1ccc(C(CCCCCNC(c2ccccc2)c2ccccc2)c2ccccc2)cc1
O=C(CNC1CCCC1)Nc1ccc(Cc2ccc(NC(=O)CNC3CCCC3)cc2)cc1
N#CC(Cc1ccc(-c2csc(C(=O)N3CCCC3)c2)cc1F)NC(=O)C1NC2CCC1C2
N#Cc1ccccc1C1CCC2CCCCN21
CCCCCC(O)C=CC1C2CC(c3ccc(F)cc3)(CO2)C1CC=CCCCC(=O)O
COc1ccc2c(CCCCN3CCCC(C)C3)cccc2c1
COc1ccccc1-c1nc(S(=O)(=O)c2ccc(Cl)cc2)c(N2CCCCCC2)o1
Nc1nc(C(=NOC2CCCCC2)C(=O)NC2C(=O)N3C(C(=O)O)=C(CSc4nnnn4CCO)OCC23)ns1
O=C(NCC(c1ccco1)N1CCc2ccccc21)C(=O)Nc1ccc(F)cc1F
COc1cc2ncnc(NC(C)c3ccc(F)cc3)c2cc1OCCCCCCC(=O)NO
N=C(CCSCc1[nH]cnc1C(F)(F)F)NC(N)=O
CCOc1cccc(-c2cccc(C3(c4ccccc4)NC(=N)N(C)C3=O)c2)c1
N=c1scc(-c2ccccc2)n1CC(=O)N1CCN(c2ccccc2)CC1
CC(C)=CCCC1(C)C(CC=C(C)C)CC23CC(C(C)C)OC2=C(CC=C(C)C)C(=O)C1(C(=O)C(C)C)C3=O
CCCCC(=O)Oc1ccccc1C1SCc2cc(C)c(C)cc2CS1
COc1cc(NC(=O)C2CCC(CNS(=O)(=O)c3csc(C(N)=O)c3)CC2)cc(OC)c1
Cc1cc(C)cc(C(=O)N(SN2CCN(Cc3ccc(Cl)nc3)C2=N[N+](=O)[O-])N(C(=O)c2cc(C)cc(C)c2)C(C)(C)C)c1
O=C(NCCCNc1nc2ccccc2[nH]1)c1cccc(CO)c1
CN1CCC2C3CCC4c5cc(O)ccc5CC1C42CC3
COc1ccc(C(=O)C[n+]2ccn(C(c3ccccc3)c3cc4ccccc4o3)c2)cc1
CC(=O)C1=C(C)N(Cc2ccccc2)C(=O)NC1c1cccc(C(F)(F)F)c1
CCOCCOCCOc1ccc(C(OC(=O)CCCNC(=O)NC23CC4CC(CC(C4)C2)C3)c2ccccc2)cc1
N#CNC(=NCCNC(=O)c1ccc(N)cc1)NCCCOc1cccc(CN2CCCCC2)c1
Cc1cc(C)c(C)c(S(=O)(=O)NCC(=O)O)c1C
N#CC1(C#N)C(c2ccco2)C([N+](=O)[O-])=C2N(Cc3ccc(Cl)nc3)CCN2C1c1ccc(Cl)cc1Cl
Cc1cc(Nc2ccc(C(C)C(=O)O)cc2)ncn1
CCOc1cc2c(cc1OC(C)=O)C(=O)CCC1C2CCC2(C)C(OC(C)=O)CCC12
N#Cc1ccc(COCc2cncn2Cc2ccc(C#N)nc2)c(-c2cccc(Cl)c2)c1
CS(=O)(=O)c1ccc(-c2[nH]c(Cl)c(Cl)c2-c2ccc(F)cc2)cc1
O=C(c1ccccc1)N1CCC(CC2CC(c3cccc(Br)c3)=NO2)(C(=O)NCC2CCCCC2)CC1
CC[n+]1c(C)sc2ccccc21
CC1NS(=O)(=O)c2cc(Cl)ccc2OC1c1ccccc1
CCCCC(=O)Oc1coc2cc(O)cc(O)c2c1=O
O=C(O)C1(O)C=C(C(O)Cc2ccccc2)C(O)C(O)C1
Oc1ccc(-c2cc(Cl)c3cc(O)ccc3n2)cc1
O=S(=O)(Oc1nccs1)c1ccc2c(-c3ccc(C(F)(F)F)cc3Cl)cccc2c1
O=C(O)C(=Cc1ccccc1)c1cc(O)c(O)cc1C(=O)O
CC(=O)Nc1ccc(-c2ccc(CC(C#N)NC(=O)C3NC4CC3C3CC43)c(F)c2)cc1
CCC(CC)C(=O)NC(C(=O)NC(CC(N)=O)C(=O)NC(CC(=O)O)C(=O)NC(CC(C)C)C(=O)O)C(C)(C)C
Cc1ccc(-c2[nH]c3ccc(C)cc3c2CC(=O)N(C)C)cc1
COc1ccc(C23Cc4cc(OC)c(OC)cc4C(O2)c2c(c4ccccc4oc2=O)O3)cc1
C=C(CC)C(=O)c1ccc(OCC(=O)Nc2ccc(C=CC(=O)OCC)cc2)c(Cl)c1Cl
CCOc1cc(CN2CCC(n3nccc3NC(=O)C3CC3)CC2)ccc1O
N#Cc1ccc2[nH]cc(-c3csc(NC(=N)NCc4ccccc4)n3)c2c1
CCCCCCSC(=S)N1CCc2cc(OC)c(OC)cc2C1CC1CC2c3cc(OC)c(OC)cc3CCN2CC1CC
Cc1cc(C)n2c(Br)c(CN3CC4CC(C3)c3cccc(=O)n3C4)nc2n1
O=C(NCc1ccccc1Cl)c1cnc(Nc2cccc(Cl)c2)nc1C(F)(F)F
COc1ccc(CN2CCN(CC(O)C(Cc3ccccc3)NS(=O)(=O)c3ccc(C)cc3)CC2)cc1OC
COC(=O)Cn1nc(C)c2ccccc2c1=O
CCOC(=O)N1CCC(NC(=O)c2ccc3c(c2)N=C(CC)c2cc(C)ccc2S3)CC1
Nc1nc(N)c2cc(S(=O)(=O)c3ccc(F)cc3)ccc2n1
CC(C)(C)NC(=O)C(c1ccc(F)cc1)N(C(=O)CCC(=O)Nc1ccccn1)C1CCCC1
CC(=O)NC1CSC(=O)C(Cc2ccccc2)NC(=O)C(CC(C)C)NC(=O)C(CO)NC(=O)CNC1=O
O=C(O)CC(NC(=O)C(F)(F)F)C(=O)Nc1ccc(Cl)cc1[N+](=O)[O-]
CC(N)C(=O)Nc1nc2ccc(OC(F)(F)F)cc2s1
NCCCCCN(Cc1ccc2c(c1)OCO2)C(=O)CCCc1c[nH]c2ccccc12
CC1(C(O)CO)C=C2CCC3C(C)(C)C(O)CCC3(C)C2CC1
CC(C)c1cc(=O)n2c3ccccc3n(Cc3cc(=O)oc4ccc(F)cc34)c2n1
Cc1ccc(Oc2ncccc2C(=O)Nc2cccc3cccnc23)c(C)c1
CC(=O)N1CCN(S(=O)(=O)c2cccc(C(=O)Nc3ccc(OC(F)F)cc3)c2)CC1
CCN(CC)S(=O)(=O)c1ccc2c(c1)N(CC(=O)NCC1CCCO1)C(=O)CO2
COCCN1C(=O)NC(c2ccccc2)C(C(C)=O)=C1C
CC1OC(=O)CC2CC(=O)N(CCC3CN(C(=O)OCc4ccccc4)c4ccccc43)CC21
CCc1ccc2c(n1)C(C(N)=S)CCC2
N#CCC(=O)N1CCN(c2cccc3c2ccn3-c2ccnc(NC3CCC(CN4CCC(O)C4)CC3)n2)CC1
Cc1ccc(NC(=O)CC2=NC(=O)C(CC(=O)Nc3ccccc3C)S2)cc1
CNCCCOc1ccc(Oc2ccccc2)cc1
CC(=O)N1CC=C(c2ccc(N3CC(COc4ccon4)OC3=O)cc2F)CC1
COc1cc(CNCc2ccc(Br)cc2)cc(OC)c1
CNCCNCc1cccc(-n2nc(C(F)(F)F)cc2C(=O)NCc2ccccc2OC(F)(F)F)c1
CCCCN(CC)CCNc1cc(C)nc(N=C(N)Nc2ccc(Cl)c(Cl)c2)n1
CN1C(=O)CC(c2ccco2)Sc2ccccc21
O=C(O)C1=C(Cl)c2ccccc2S1(=O)=O
Cc1c(NC(=O)CNC(=O)c2ccccc2)c(=O)n(-c2ccccc2)n1C
O=C(O)Cn1c(SCc2ccc(Cl)c(Cl)c2)nc2ccccc21
CCCCCCCCCCCCCCCCc1noc(C2CCCN2C(=N)N)n1
COc1ccnc(N2CCN(C(=O)c3csc(C(C)C)n3)CC2)n1
c1cncc(OCC23CCCC2CN(C2CCOCC2)C3)c1
Cc1ccc(-c2cnc(N(C)C(=O)c3ccccc3)s2)cc1
CCOc1ccc(Nc2c(C)c(NCCN)c(C#N)c3ccnn23)cc1
c1cc(-c2cc3cc(C4=NCCN4)ccc3[nH]2)ccc1C1=NCCN1
O=C(OCCCOC(=O)c1ccc([N+](=O)[O-])o1)c1ccc([N+](=O)[O-])o1
c1c(CN2CCCC2)nc2n1CCN(C1CCOCC1)C2
NC(=O)c1cccc(CN2C(=O)NC(CCc3ccccc3)C(O)C2Cc2ccccc2)c1
COc1ccccc1N1CCN(Cc2c(F)cccc2Cl)CC1
COc1cccc(NCc2ccc(CNc3cccc(OC)c3)cc2)c1
O=C(O)C1=C(C(=O)Nc2cc(Br)c(OCc3c(F)cccc3Cl)c(Br)c2)CCC1
Cc1cnc(Nc2nccnc2C2CCN(C)CC2)s1
CCN(C)CC1C(=O)NCCN1C(=O)CC(N)Cc1cc(F)c(F)cc1F
O=C(c1ccc(-c2cccc(OC(F)(F)F)c2)cc1)N1CCN(c2ncccn2)CC1
CCOc1ccc(C=CC(=O)Nc2sc3c(c2C(=O)OC)CCC3)cc1
CC(C)CC(NC(=O)C(C)NC(=O)C(Cc1ccccc1)NC(=O)OC(C)(C)C)C(O)CCSCCc1ccccc1
O=C(COc1ccccc1Br)N1CCOc2ccncc21
Cc1cc(NC(CC(C)C)C(=O)NCc2cccc(F)c2)nc(NCCc2ccc(F)cc2)n1
CC1=C(C#N)C(NC(=O)c2ccccc2Cl)(C(F)(F)F)C(=O)N1
CON=C1C(=C2C(=O)Nc3c(Cl)cccc32)Nc2ccccc21
Cn1ncc(C(=O)N2CCC(Nc3cc(=O)[nH]c4ccc(F)cc34)CC2)c1C(F)(F)F
CCOc1ccc(N(CC(=O)NN=C2CCCC2)S(C)(=O)=O)cc1
Cc1nc2ccncc2n2c(-c3cc(COCC(F)(F)F)ccc3Cl)nnc12
Cc1cccc([S+]([O-])C(c2ccccc2)c2ccccc2)c1
Cc1ccc(OCCCN2CCN(CC(O)(Cn3cncn3)c3ccc(F)cc3F)CC2)cc1
CC1CN(C(C)CO)C(=O)c2cc(C#CCC3CCCC3)cnc2OC1CN(C)C(=O)CC1CC1
CCCS(=O)(=O)N1CCN(C2(CNC(=O)c3ccc(Cl)c(Cl)c3)CCCCC2)CC1
COc1cc2ncc3c(c(-c4ccc(C#N)cc4)nn3C3CC3)c2cc1OC
O=C(Oc1c(Br)cc(Br)cc1CNC(=O)c1ccccc1Cl)c1ccc(F)cc1
CC(=O)N1CCN(c2ccc(S(=O)(=O)N3CCCCC3)cc2[N+](=O)[O-])CC1
CC1(c2ccccc2)NC(=O)N(CC(=O)Nc2ccc3c(c2)CCC3)C1=O
O=C(O)c1cc2ccc(-c3ccc(C(F)(F)F)cc3)cc2n1O
O=C1CCSC(c2c(Cl)cccc2Cl)N1Cc1ccco1
O=C1OCC(O)=C1c1ccccc1
Nc1nc(Cl)nc2c1ncn2C1COC(CO)O1
C=C(CC)C(=O)c1ccc(OCC(=O)OC(CNC(C)C)Cc2ccc(CC(N)=O)cc2)c(Cl)c1Cl
CC1CCC2CC(=O)OC3OC4(CCc5ccccc5)CCC1C23OO4
COc1cc(O)cc(C(=O)C=Cc2ccc(OC)c(O)c2)c1
Cc1ccc(N(C(=O)c2csnn2)C(C(=O)NCc2ccccc2)c2ccccn2)cc1
O=C(Nc1ccc(C(=O)NS(=O)(=O)c2ccc(NCCSc3ccccc3)c([N+](=O)[O-])c2)cc1)c1ccc(Br)cc1
COc1cc2c(cc1OCCCCCN1C(=O)c3cccc4cccc(c34)C1=O)N=CC1CCCN1C2=O
COc1cccc(C(=O)N(C)C2CCCCC2N(C)C)c1
CC(C)c1cc2c(cc1O)C1(C)CCCC(C)(CN3C(=O)c4c(Cl)c(Cl)c(Cl)c(Cl)c4C3=O)C1CC2
CCc1cn(C(c2cccc(F)c2)C(O)CNC)c2ccccc12
CCOC(=O)c1ccc(N2C(=O)CC(C)(CC)CC2=O)cc1
c1ccc2c(c1)c1ccncc1n2CCCCCCCCCCCCn1c2ccccc2c2ccncc21
OCCN1CC2(CCN(c3ccccc3)C2)C1
CCn1ccnc1CN(C)Cc1c(C(=O)N2CC(C)OC(C)C2)nc2ccc(Cl)cn12
O=C(COC(=O)c1cc(Cl)ccc1O)Nc1ccccc1C(=O)NC1CC1
CC1(CSC2=NCCS2)C(C(=O)O)N2C(=O)CC2S1(=O)=O
NCCC(Nc1ncnc2c(C(N)=O)cccc12)c1ccccc1
OCC1(O)CCN(Cc2ccc(-c3cc[nH]n3)s2)CC1
CS(=O)(=O)Nc1ccc(Nc2c3ccccc3nc3c(N)cccc23)cc1
CCCN=C(S)Nc1cccc(C(F)(F)F)c1
CS(=O)(=O)c1ccc2nc(NC(=O)c3cccc(NS(=O)(=O)c4ccc(F)c(F)c4)c3)sc2c1
COc1c(O)ccc2c1-c1ccc3c(c1C(=Cc1ccccc1-c1ccccc1)O2)C(C)=CC(C)(C)N3
Oc1nc2cc3cc(OCCCc4nnnn4C4CCN(Cc5ccccc5)CC4)ccc3[nH]c-2n1
COc1ccc2c(c1)[n+]([O-])c(C(N)=O)c(N)[n+]2[O-]
Cc1ccc(CCCC(=O)N2CCC(C(O)(c3ccccc3)c3ccccc3)CC2)cc1
CC(=O)c1c(C)cc(C)c(Cn2ccnc2S(C)(=O)=O)c1C
CC(C)CC(O)C(O)C(CC1CCCCC1)NC(=O)C(CN=[N+]=[N-])NC(=O)C(CC(=O)N1CCOCC1)Cc1ccccc1
Cc1cc(C(C)(C)C)cc(C)c1CC1=NCCN1
Nc1cc(-c2ccccc2)ccc1Cn1cncc1CNc1ccc(F)cc1
COc1ccc(OC(CC2CCNCC2)c2ccccc2)cc1
COc1cc(OC)cc(C2C3=C(Nc4cc5c(cc42)OCO5)C(C)OC3=O)c1
COc1ccc2c(OC(C)C)c(C(N)=O)sc2c1
CCC(c1ccncc1)N(C)S(C)(=O)=O
CC(OC(=O)c1cc(O)nc2ccccc12)C(=O)NCc1ccccc1
Oc1ccc(-c2[nH]nc(-c3ccccc3)c2-c2nc3ccccc3[nH]2)cc1
CS(=O)(=O)N1CCc2c(c(-c3ccc(Br)cc3)nn2CC(O)CN2CCC(N3C(=O)NCc4ccccc43)CC2)C1
Cc1cc(C)nc(N2CC3CN(C(=O)c4c(C)ccc5ccccc45)CC3C2)n1
O=C(NC(=O)N(SNc1ccc(C(F)(F)F)cc1)c1ccc(C(F)(F)F)cc1)c1c(F)cccc1F
COc1cc(S(=O)(=O)N2CCC(C)CC2)ccc1-n1cnc2c(=O)[nH]c(N)nc21
CCCCCC=CCC=CCCCCCCCC(=O)Nc1c(CC)cccc1CC
CCC(C)CCC(N)C(O)C(=O)NC(C(=O)O)C(C)C
CCOC(=O)c1c(NC(=O)CCS(=O)(=O)c2ccccc2)sc2c1CCN(C(C)C)C2
CCC(CC)CNCC1(S(C)(=O)=O)CCOCC1
Cc1ccccc1NC(=O)CSc1nc2n(n1)CCCCC2
CCCC1CCNC(C(=O)NC(C(C)Cl)C2OC(SC)C(O)C(O)C2O)C1
CNc1nc(Nc2ccc(C(=O)N3CC(F)C(F)C3)cc2OC)ncc1C#N
CC(Cc1ccccc1)N=CC(Cl)(Cl)Cl
COc1cc(F)ccc1NC(=O)Cc1nc(N2CCOCC2)cc(=O)[nH]1
CN(C)c1ncc2c(c1C(=O)O)CCN(Cc1ccco1)C2
CCN1C(=O)Cn2c1nc1nc(N3CCCC(NC(=O)OC(C)(C)C)C3)n(Cc3cc(F)ccc3C#N)c1c2=O
O=C(NN=C1SCC(=O)N1c1ccccc1)c1cc(-c2cc3ccccc3o2)n(-c2ccccc2)n1
NC(Cc1ccccc1)C(=O)Nc1ccc(C(=O)NC(CCc2ccccc2)C(=O)O)cc1OCc1ccccc1
O=C(Cc1ccncc1)N1CCN(C2c3ccc(Cl)cc3CCc3cc(Br)cnc32)CC1
O=C(NCC1CCN(CC2CCCCC2)C1)c1cc(-c2cccc(Cl)c2)cs1
CCCNc1ncc(-c2cc(-c3ccc(OC(CC)CC)cc3Cl)nc(-c3cnccn3)n2)s1
COc1cccc(CSc2nnc(-c3ccco3)n2C)c1
CCN(CC)CCCCN(CC)CCNc1ccnc2cc(Cl)ccc12
CC(C)(C)CCC(c1ccc(C(=O)NCc2nn[nH]n2)cc1)N1C(=O)C(c2cc(F)cc(F)c2)=NC12CCC(C(C)(C)C)CC2
N=C1NCC(Cc2ccccc2)N1CC1CCCN1CC(Cc1ccccc1)N1CC(Cc2ccccc2)N(CCC2CCCCC2)C1=N
CCN1c2ncccc2C(=O)N(C)c2ccc(-c3ncc[nH]3)nc21
COc1ccc(CC(=O)N(C)C2CCc3c(CC(=O)O)c4ccccc4n3C2)cc1
CC(C)c1cccc2cc[n+](C)c(CCCCCc3c4c(C(C)C)cccc4cc[n+]3C)c12
O=C(NCCS)C(Cc1ccc(O)c(Br)c1)=NO
O=C(Cc1ccccc1[N+](=O)[O-])NC1CCN(Cc2ccccc2)CC1
CCOC(=O)c1cnn(-c2cc(Oc3ccccc3C)ncn2)c1N
CNCc1ccccc1N1CCC(N2CCc3c(C(N)=O)nn(-c4ccc(OC)cc4)c3C2=O)CC1
COc1ccc(C(=O)Nc2ccccc2NC(=O)c2ccc(C(=N)N)cc2)cc1
N=C(N)NCC(=O)NCC1(Nc2ccc(Cl)c(Cl)c2)CCN(Cc2ccccc2)CC1
COc1ccccc1C(=O)NS(=O)(=O)c1ccc(C)cc1
CC(C)(C)Cc1c(C#CC2CCCCC2)sc(N)c1C(=O)c1ccc(Cl)cc1
COc1cc(C2c3cc4c(cc3CC3COC(=O)C32)OCO4)cc(OC)c1OC(=O)Nc1ccc(F)cc1
CS(=O)(=O)c1cccc(-c2ccc3ncc(-c4cncc(S(C)(=O)=O)c4)n3n2)c1
C(#CCN1CCCCC1)COC1=NOCC1
CC(C)(C)c1cc(-c2cn3c(n2)S(=O)(=O)C=C3)cc(C(C)(C)C)c1O
COc1ccccc1C1COC(c2c(F)cccc2F)=N1
COC(=O)c1c(Cl)cccc1-c1ccc(CNc2cc(CN3CCCCC3)ccn2)c(F)c1
COc1ccc(C=CC(=O)c2cccc(Cl)c2Cl)cc1OC
O=C(O)c1cccc(OCc2ccc(F)cc2)c1O
CC1CC(=O)C=C(Nc2cccc(Cl)c2)C1
O=[N+]([O-])C=Cc1cc(Cl)cc(Br)c1
C=C1CC(O)C2C3C(C(C)C)CCC2(C)C13
CCCCC1(CC)CS(=O)(=O)c2cc(CCC(=O)N(C)C)c(OC)cc2C(c2ccccc2)N1
CNC(=NC#N)NCCCCNc1nc(N)n[nH]1
CS(=O)(=O)c1ccc(C(CC2CCOCC2)C(=O)Nc2nccs2)cc1
COC(=O)COc1ccc2c(c1)C(O)(C(F)(F)F)c1ccccc1-2
CN(C)CCNc1cc2c(c3oc4ccccc4c(=O)c13)C=CC(C)(C)O2
CCc1ccc(NC(=O)Cn2cnc3sc(C)c(S(=O)(=O)N4CCN(c5ccccc5OC)CC4)c3c2=O)cc1
CC(=O)Nc1cc(-c2ccccc2)cn2c(-c3cccc(C(C)=O)c3)cnc12
Cc1ccc(O)c(NCCCN2CCC(C(O)(c3ccc(F)cc3)c3ccc(F)cc3)CC2)c1
NS(=O)(=O)c1ccc(NC(S)=NCc2ccc3c(c2)OCO3)cc1
O=C(Oc1cccc2cccnc12)c1cccc(S(=O)(=O)N2CCCCCC2)c1
COC(=O)C(Cc1ccccc1)NC(=O)C(NC(=O)C(O)C(N)CC(C)CC(=O)C(N)CC(C)C)C(C)C
CCC1CCc2sc(C(=O)NCC3CCCO3)cc2C1
Cc1ccc(S(=O)(=O)Nc2onc(C)c2Br)cc1
Clc1ccc2c(c1)C1CNCC1c1ccccc1O2
Cc1ccc(CN2C(=O)SC(=Cc3ccc(F)cc3)C2=O)cc1
CCCCc1ccc(-n2c(S)nnc2Cc2cccs2)cc1
C[N+]1(C)CCC2(CC1)OC(=O)C(c1ccccc1)(c1ccccc1)O2
Cc1ccccc1Nc1cc2[nH]c(=O)n(CC3CCCCC3)c2cc1N1CCN(C)CC1
COC(=O)C(Cc1c(Sc2ccccc2[N+](=O)[O-])[nH]c2ccccc12)NC(=O)C(O)C(N)CCCCN
CC(C)CC(NC(=O)C1CCCN1C(=O)CS)C(N)=O
COc1ccc(N2CCN(C(=O)COc3ccc(-c4cc5c([nH]4)c(=O)n(C)c(=O)n5C)c(OC)c3)CC2)cc1
Clc1ccc(-n2c(Cc3ccccc3)nnc2SCc2nc(-c3cccs3)no2)cc1
CCOC(=O)C1(Cc2ccccc2C(F)(F)F)CCN(C2CCCC2)CC1
COc1cc2c(cc1O)CCC1C2CCC2(C)C(O)CCC12
Cc1ccc(C(Cl)=CC=C(C#N)C#N)cc1
NCC1CC1(C(=O)N1CCCc2ccccc21)c1ccsc1
COc1cc(C=C2SC(=O)N(CC(=O)N3CCCC3)C2=O)ccc1Oc1ccc([N+](=O)[O-])cn1
CN(CC1CCCN1C(=O)CC(N)Cc1cc(F)c(F)cc1F)C(=O)C(C)(F)F
O=C(Nc1ccc2c(c1)oc(=O)c1ccccc12)C(Cl)Cl
OCC1CCN(c2ncc(C3=CCOCC3)c(OC3CN(c4ccc5ccccc5n4)C3)n2)CC1
Cc1cc2nc3c(nc2cc1C)C1(C(=O)N(C)C)CCC3(C)C1(C)C
COc1ccc(CNC2=NC(=O)CC(C(=O)Nc3ccc(Cl)cc3)S2)cc1
CN1C(=O)c2cccnc2N(C2CC2)c2cc(Cl)cnc21
FC(F)(F)c1ccc2nc(C3CCN(Cc4ccc(-c5nc6ccnn6cc5-c5ccccc5)cc4)CC3)[nH]c2c1
O=C(NC1CCC(O)CC1)C1NC2(CCCCCC2)C2(C(=O)Nc3cc(Cl)ccc32)C1c1cccc(Cl)c1F
CN1CCC(O)(c2ccc(F)cc2)C(C(=O)c2ccc(F)cc2)C1
COC(=O)c1c(O)cc2c(c1C)C(=O)c1c(ccc(C3(O)c4cccc(O)c4C(=O)c4c3cc(O)c(C(=O)OC)c4C)c1O)C2=O
CCCCCCc1c(O)nc(SCC(=O)O)nc1O
Cc1cc(NS(=O)(=O)c2ccc(NC(=O)C=Cc3c(F)cccc3Cl)cc2)nc(C)n1
O=C(NN=Cc1ccc([N+](=O)[O-])s1)c1ccncc1
Nc1nc(SCC(=O)NCCCN2CCOCC2)nc2sc3c(c12)CCC3
Cn1cc(-c2cnc(N)c(-c3nc4cccc(-c5ccccn5)c4o3)c2)cn1
CC(=O)N1CCC(CCn2nc(Cc3cccc4ccccc34)c3c(N)ncnc32)CC1
C[n+]1ccc(C(=O)OCC2=C(C(=O)[O-])N3C(=O)C(NC(=O)CSc4cc(Cl)ccc4Cl)C3SC2)cc1
O=S(=O)(Nc1cccc2cccnc12)c1ccccc1
CCCC(=O)Nc1ccc(Cl)c(NC(=O)c2cccnc2)c1
Cc1ccccc1NC(=O)Nc1cc2ccccc2cc1C(=O)NC(C(=O)O)C1CCCCC1
COc1ccc(C(OC2CC3CCC(C2)N3C)c2ccc(OC)cc2)cc1
CN(C)C(=S)N=c1ssc(=S)n1Cc1cccnc1
COc1ccc(C(C)(C)c2ccc(C(C)(c3ccc(OC)cc3)c3ccc(OC)cc3)cc2)cc1
CNC(=O)C(CC(C)C)CC(O)C(Cc1ccccc1)NC(=O)c1cccnc1
CC(O)(c1ccc(F)c(F)c1)c1nc(-c2ccc(F)c(Cl)c2)cs1
CC(C)n1ccnc1CN1C(=O)OCC1c1ccccc1
CC(C)C(=O)N1CCC(C)(c2cc(O)[nH]n2)CC1
Nc1noc2cccc(-c3ccc(NC(=O)C4(C(=O)Nc5ccc(F)cc5)CC4)cc3F)c12
COCCNS(=O)(=O)c1ccc(CNc2ncccc2C#N)cc1
C=CC1(C)CCC2C(C)(CCC3C(C)(COC4OC(C(O)OC(C)=O)C(O)C4(O)OC(C)=O)CCCC32C)O1
O=C(NC(Cc1ccc(OS(=O)(=O)c2ccccc2)cc1)C(=O)N1CCN(C(=O)c2ccccc2)CC1)OCc1ccccc1
O=C(NC1CCS(=O)(=O)C1)c1sccc1OC(F)F
CCC(=O)C1=C(NCCc2c(C)[nH]c3ccc(C)cc23)CCCC1=O
N#Cc1ccc(Cn2cc(COc3ccc(C#N)cc3)nn2)cc1
CC(=O)c1ccc(OCc2cc(C(=O)N(C)Cc3ccon3)no2)cc1
CCCCC1SC(c2cccc(Oc3ccccc3)c2)N(CCCCc2ccc(C(=O)OC)cc2)C1=O
O=C(Cn1ccccc1=O)NCc1cc2cc(C(=O)N3CCC(N4C(=O)OCc5ccccc54)CC3)ccc2o1
CCN1CCN(C(c2cccs2)C(C)NC(=O)c2cccc(OC)c2OC)CC1
CC1(C)CC(=O)c2cnc(NC(=O)CSC(=S)N3CCCCC3)nc2C1
CNC(=O)C(NC(=O)c1ccc(-c2cccc(CNC(=O)c3cccc(C(F)(F)F)n3)c2)o1)C(C)C
O=C(NCCOc1cccc(Cl)c1)C1CC(=O)N(CC2CC2)C1
COC(CC1OCC(NC(=O)Cc2ccccc2)C(C)O1)OC
COc1cc(C(=O)NCc2nnc(SCC(=O)N3CCc4ccccc43)o2)cc(OC)c1OC
CCC(C)Oc1nccc(Nc2ccccc2C(=O)O)n1
COc1ccccc1NS(=O)(=O)c1ccc(OC)c([N+](=O)[O-])c1
O=C(O)C1(O)C=C(OCc2cc3ccccc3s2)C(O)C(O)C1
CCOC(=O)C(=NCCCN(C)C)NNc1cc(C(F)(F)F)ccc1Cl
CN(C(=O)C1=C(O)CCn2c1nc1ccccc12)c1ccccc1
O=C(O)c1ccc(OC2CCC3CNC(C(=O)O)CC3C2)cc1
C=C1CCC2C(C)(COC(=O)c3cccs3)C(OC(=O)c3cccs3)CCC2(C)C1C=CC1=CCOC1=O
Cc1ccc2c(c1)CCC2NCc1c(C)nn(CCO)c1C
COc1ccc(Cn2c(C)c(C=C3C(=O)NC(=S)NC3=O)c3ccccc32)c(OC)c1
CC1OC2=C(C(=O)C(=N)c3c(O)c(O)cc(C=O)c32)C1(C)C
Cc1cn(-c2ccc(Cn3cc(C(=O)O)c(=O)c4ccncc43)cc2)cn1
CC(C)C(C(=O)O)N(C)S(=O)(=O)c1ccc(-c2nnn(-c3ccccc3)n2)cc1
Cc1nn(-c2ccc(Cl)cn2)c(C)c1CC(=O)NCc1ccc(F)cc1Cl
Cc1cn(-c2c[nH]n(-c3cnccn3)c2=O)nn1
COc1ccccc1N1CCN(C(=O)c2cc(-c3ccco3)nc3ccccc23)CC1
COC(=O)C1C(=O)C(=C(C)N2CCCC2)C(=O)CC1(C)C
CCc1ccc2c(N3CC(NC)C3)nc(N)nc2c1
Cc1c(NS(C)(=O)=O)cccc1N(Cc1ccccc1)Cc1ccc(Oc2ccc(CCCC(=O)NCCC(=O)O)cc2)cc1
CC(=O)OC1CCC2=C(O1)C(=O)c1ccccc1C2=O
CCCN1C(=O)C2(SC(NC(C)=O)=NN2C(C)=O)c2cc(C)cc(C)c21
Cc1nn(C)c2ncc(C(=O)NO)c(N(C)S(=O)(=O)c3ccc(F)cc3)c12
O=C1CC(C(=O)Nc2ncccn2)C(c2ccccc2)O1
O=C(NCc1ccccc1F)C1=NOC2(CCNC2)C1
COc1ccc(NC(=O)COC(=O)C2COc3ccccc3O2)cc1
CC(Cc1ccc(NC(=O)CCCc2ccccc2)cc1)NCCc1cccc(Cl)c1
CCOc1cc2nncn2c2ccccc12
CN(C)C(=O)C(=O)NC(C)(C)c1nc(C(=O)NCc2ccc(F)cc2)c(O)c(=O)n1C
CC(=O)N1CCc2c(sc(NC(=O)C3CCCN3S(=O)(=O)c3cccs3)c2C#N)C1
Cc1ccc(OC(=O)c2cc3cc(CCl)ccc3oc2=O)cc1
[O-][N+](=Cc1ccccc1)c1ccc(Br)cc1
CNc1c2ccccc2nc2c(C(=O)NCCN(C)C)cccc12
COc1cc(C2=CN(Cc3ccccc3)CCC2=O)cc(OC)c1OC
CN1C(=O)N(c2ccc(C#N)c(C(F)(F)F)c2)C(=O)C1(CO)c1ccsc1
COc1ccc(CCNC(=O)CN(c2ccccc2C)S(=O)(=O)c2ccc(C)cc2)cc1
CN(CC(=O)Nc1ccc(F)cc1)C(=O)CCc1nc(O)c2ccccc2n1
CCCc1c(C(=O)Nc2ccc3c(c2)CCN(C2CCC2)CC3)cnn1-c1ccc(Cl)cc1
O=C(CCCn1cncn1)NC1(c2ccc(Cl)cc2)CCC1
CNS(=O)(=O)c1ccc(C(=O)NCc2ccnc(OC)c2)cc1
CCOC(=O)C[n+]1ccc(NC2C(=O)N3C(C(=O)[O-])=C(CSc4nnnn4C)CSC23)cc1
Oc1nc2ccccc2n1CCC1CCCCC1
Cc1cn2c(-c3cn[nH]c3)cnc2c(Nc2cc(CN3CCC(F)(F)C3)ns2)n1
CC(=O)CCc1oc2ccc(C)cc2c1-c1ccccc1
CC(C)N(Cc1ncnc2c1ncn2C1OC(CO)C(O)C1O)C(C)C
O=C(Nc1ccc(C(F)(F)F)cc1)N1CC2NC(C1)C2c1ccc(-c2ccccc2)cc1
Cc1onc(-c2ccccc2)c1C(=O)NCC1COc2ccccc2O1
Cc1nn(C(C)(C)C)c(NC(=O)c2ccccc2)c1C#N
Cc1c(Cl)cccc1NS(=O)(=O)c1c(C(=O)N2CCOCC2)c(C)n(C)c1C
Oc1ccc(-c2nc3ccccc3c3ncnc4[nH]cc2c43)c(Cl)c1
COc1cc(-c2cc(COCc3cn(Cc4cc(-c5ccccc5)cnc4Cl)nn3)on2)cc(OC)c1OC
C=Cc1ccc(Cn2c(C)c(CNCCc3ccc(OCC)cc3)c(C(=O)O)c2C)cc1
CCc1sc(C(=O)CCc2cc(C)c(OCC(O)CO)c(C)c2)c2c1CC(C)CC2
O=C(CNCC1CCCO1)Nc1ccccc1-n1cccc1
O=C1OC(Cn2ccnn2)C2COc3cc(-c4ccc(-n5cc(CO)oc5=O)nc4)ccc3N12
CN(C)c1ccc(C2CC(c3cc4ccccc4oc3=O)=NN2c2ccccc2)cc1
Cc1ncccc1-c1cc2cccnc2n1CCCNC(=O)C1CC1
O=C(O)c1cn(-c2ccc(O)cc2)c2cc(N3CC4CC3CN4)c(F)cc2c1=O
ON=C(NC1CCCCC1)c1ccc(-c2ccccc2)cc1
Cn1c(COc2ccc(C=O)cc2)nc2cc([N+](=O)[O-])ccc21
c1ccc(CC2CCN(c3ncnc4sccc34)CC2)cc1
Cc1ccc(C(=O)Nc2nc3ccc(S(C)(=O)=O)cc3s2)o1
Cc1ccc(CNc2oc(-c3ccco3)nc2S(=O)(=O)c2ccccc2)cc1
Cc1cc(S(=O)(=O)N(Cc2ccccn2)Cc2ccco2)ccc1-n1cnnn1
NCc1cc2cc(NCc3ccccc3OCc3ccccc3)ccc2[nH]1
COc1cc(C(=O)c2nc(-c3ccc(Br)cc3)c[nH]2)cc(OC)c1OC
NCc1cc(Cl)c2cccnc2c1O
C#Cc1cccc(N=C(NNc2ccccc2Cl)C(C)=O)c1
COC(=O)c1c(Nc2ccc(F)cc2)sc(C(=NO)c2ccc(OC)cc2)c1C
Cc1cccc(COc2nn3c(-c4cc(C)on4)nnc3c3c2C2CCC3C2)n1
C=C(c1ccc(Br)cc1)[n+]1ccccc1
CCCCc1cc(CC2CS(=O)(=O)CC(NCc3cccc(C(C)C)c3)C2O)ccc1O
CC(C)=CCCC1(C)C=Cc2c(ccc(C(=O)C=Cc3ccc(O)c(C=O)c3)c2O)O1
O=C(O)CC(Cc1cc(OCCc2ccc3c(n2)NCCC3)no1)c1cnc(-c2ccc(Cl)cc2)s1
COC1CCC2(CC1)Cc1ccc(OCC3CCC3)cc1C21N=C(C)C(N)=N1
CCc1cccc(C)c1NC(=O)Cn1ccn(Cc2ccc(Cl)cc2)c(=O)c1=O
O=C(C1CC(N2CCN(c3nccc4ccccc34)CC2)CN1)N1CCSC1
COc1cc(C)c(C(=O)OC2CC3(C)C4CC(C)(C)CC4C=C(C=O)C23O)c(O)c1
Nc1nonc1C(=O)Nc1cccc(Cl)c1
CC(=NNC(=O)COc1ccccc1Cl)c1ccc(-n2cccc2)cc1
O=C(C1CC=CC2CCN(C3CC3)C(=O)C21)N1CCOCC1
CC(C)(C)c1cc(NC(=O)c2cc(Br)ccc2O)cc(C(C)(C)C)c1
OCC1OC(c2cc(Cc3ncc(-c4cccs4)s3)c(Cl)cc2F)C(O)C(O)C1O
COc1cccc2c1CCC(N1CCCC1)C2N(C)C(=O)Cc1ccc2c(c1)OCO2
CC(C)C1CN(C(=O)Nc2ccc(Cl)cc2)CCN1C(=NC#N)Nc1cccc2ncccc12
CCC1(C)C(O)=C(C2=NS(=O)(=O)c3c(CN(C)S(C)(=O)=O)cccc32)C(=O)N1Cc1ccc(F)c(Cl)c1
COC(=O)C1C(OC(=O)C(Cl)(c2ccccc2)c2ccccc2)CC2CCC1N2C
CCN(CC)CCCN=C(S)N1CCN(c2nc(-c3ccccc3)cs2)CC1
CC1SC(Oc2ccc([N+](=O)[O-])cc2)C(O)C(O)C1O
CCC1CCCC(C(=O)NC(C(C)Cl)C2OC(SC)C(O)C(O)C2O)N1
CCC(C(=O)NC(C(=O)N(C)C(C=C(C)C(=O)O)C(C)C)C(C)(C)C)C(C)(C)c1ccccc1
COc1cccc(CNC(=O)c2cc3c(c(-c4cccc(-c5cccc(C#N)c5)c4)n2)C(CCO)N(S(=O)C(C)(C)C)C3)c1
COc1ccc2c(CN3CCC(NC(=O)OC(C)(C)C)CC3)cc3cc4c(cc3c2c1)OCO4
Cc1[nH]ncc1CCCNC(=O)N1CCC(CC(N)=O)CC1
COc1c(C)c(C)c(Br)c(Cl)c1CC=C(C)CCC(=O)O
COC(=O)C1=C(C)N=C2SCCC(=O)N2C1c1cc(Br)ccc1OC
CCN(CC1NC(Cc2ccccc2)(C(=O)OC)C2C(=O)N(Cc3ccccc3)C(=O)C12)C(=O)c1ccc(F)cc1
COc1ccc2[nH]c([S+]([O-])Cc3ncc(C)c(OC)c3C)nc2c1
Cc1ccc(CNC(=O)CSc2ncc(C(=O)Nc3ccccc3)c(=O)n2C)cc1
COC(=O)c1ccc(C(=S)NCCc2ccccc2)cc1
CC(C)c1ccc2nc3ccc(C(=O)NCCCCCCCc4cccnc4)cn3c(=O)c2c1
CCCCC(=O)OC1(C(=O)CO)CCC2C3CC(F)C4=CC(=O)CCC4(C)C3(F)C(O)CC21C
CN(Cc1cccc(Cl)c1Cl)C(=O)c1ccc(NC(=O)CC#N)cc1
O=C(C1CCN(c2ncnc3c2nc2n3CCCCC2)CC1)N1CCN(c2ccc(F)cc2)CC1
COc1cc(CC(=O)NCC(=CCc2ccccc2)COC(=O)C(C)(C)C)ccc1O
CC(C)n1ncc2cc(NC(=O)c3ccc4cc5n(c4n3)CCCNC5=O)cnc21
CN1CCC(O)(C#Cc2cc3c(cc2F)OCC(C)(F)c2sc(C(N)=O)nc2-3)C1=O
O=C1NC(=O)c2c1ccc1c2c2cc(O)ccc2n1CCCNc1ccccc1
CCN(CCO)C(=O)c1ccc(C(=C2CC3CCC(C2)N3CCc2ccccc2)c2ccccc2)cc1
CC(C)Cn1c(N)c(C(=O)COC(=O)Cc2cccc(C(F)(F)F)c2)c(=O)n(C)c1=O
C(=Cc1c(-c2ccccc2)[nH]c2ccccc12)c1cccnc1
COc1cccc2c(=O)c3c(O)cc4c(c3oc12)CC(C(C)(O)CO)O4
CC1CCN(c2nc3sc4c(N5CCC(C)CC5)nnnc4c3cc2C#N)CC1
Cc1cccc(C)c1NC(=O)Cn1cnc2c(=O)n(C)c(=O)n(C)c21
CCC(C)C(=O)OC1CC(C)C=C2C=CC(C)C(CCC(O)CC(O)CC(=O)[O-])C21
O=C(CN1CCCC(c2ccccc2)(c2ccccc2)C1=O)N1CCN(Cc2ccc(Cl)cc2Cl)CC1
CCCCc1c(Cc2ccc(-c3ccccc3-c3nc(=O)o[nH]3)cc2)c(=O)n(C2CCC(OCC(C)(C)O)CC2)c2ncnn12
Clc1ccc(C=Cc2ccnc3ccccc23)cc1
CC1(C)SC2C(n3cc(C(O)c4ccc(-c5ccncc5)cc4)nn3)C(=O)N2C1C(=O)O
CCOC(=O)COn1c(C)[n+]([O-])c2ccccc21
CC(C)Oc1ccc(Oc2c(Cl)cnn(Cc3cccc4ccccc34)c2=O)cc1
CN(C)c1ccc(C=CC(=O)C=Cc2ccc(OCc3ccccc3)cc2)cc1
CCC12C(=O)N(C)CC(C3C(=O)N(C)C(=O)C31)N2C(=O)c1ccccc1
NC(=O)c1cccc2c(NCc3cccc(N)c3)ncnc12
COC(=O)C(Cc1c[nH]c2ccccc12)NC1=C(C)C(=O)C(O)=C(C(C)CCC=C(C)C)C1=O
Cc1ccc(N(CC(=O)NCCSc2ccc(Cl)cc2)S(=O)(=O)c2ccc(F)cc2)cc1
O=C1CCC2(CC1CCSc1ccccc1)OCCO2
Cc1ccc(S(=O)(=O)NCCCNc2ccnc3cc(Cl)ccc23)cc1
CNC(=O)c1cnc(N2CCN(S(=O)(=O)c3ccc(OC(F)(F)F)cc3)C(C(=O)NCc3ccc(OC(F)(F)F)cc3)C2)cn1
CC(=O)NCCCCC(NC(=O)C(CCCCNC(=S)NCC(=O)O)NC(=O)C(CCCCNC(C)=O)NC(C)=O)C(N)=O
Fc1ccc(OCCC(Cn2ccnc2)c2ccc(Cl)cc2Cl)cc1
O=C(NC1CCN(Cc2ccc3c(c2)OCO3)CC1)c1cc(=O)c2cc(Cl)ccc2o1
CCOC(=O)c1ccccc1NC(=O)CSc1ccc(-c2cccnc2)nn1
Cc1cc(C)cc(NC(=O)N2CCCN(Cc3c(F)cccc3Cl)CC2)c1
Cc1cc(C)cc(-n2ccnc2S)c1
NCC(O)c1ccc(O)c(O)c1
Clc1ncnc2c1ncn2C1C2CC3OCC1C3C2
O=C1CCCCCCCCCCC(=NOCc2c(F)cccc2Cl)CCN1
COc1ccccc1CCNc1nc(C)cc(NC(Cc2ccccc2)C(=O)NCCOc2ccccc2)n1
C=CCOc1ccc(C=Nc2ccc(OC)cc2)c(O)c1
Nc1ccc(-c2nc(-c3ccc(F)cc3)c(-c3ccncc3)[nH]2)cc1
CN(Cc1cc(Br)cc(Br)c1N)C1CCCCC1
CCOC(=O)C(O)C(CC1CCCCC1)NC(=O)C(CC(C)C)NC(=O)Cc1ccc(F)cc1
N#Cc1ccc2[nH]cc(CCCCN3CCN(c4ccc(O)c(C#N)c4)CC3)c2c1
O=C(Nc1ncc2c(n1)CC(c1ccco1)CC2=O)c1ccco1
Cc1nc(N2CCN(C)CC2)c2c(C)c(C(=O)NCCN(C)C)sc2n1
CC1CN(c2ccncc2NC(=O)c2csc(-c3c(F)cccc3F)n2)CC(N)C1n1ccnn1
Cc1ccc(CNC(=O)CCC2CCCN(Cc3ccc4cccc(F)c4n3)C2)o1
CC(C(=O)Nc1ncc(SCc2ncc(C(C)(C)C)o2)s1)c1ccccc1
CCc1ccc(F)c(-c2cccc(C(=O)Nc3cnccc3C3CC(C)C(O)C(N)C3)n2)c1F
O=C(NC1CCCc2c1[nH]c1ccc(Br)cc21)c1ccncc1
O=C1C(=Cc2cccnc2)SC(=S)N1Cc1ccncc1
COc1cc(Nc2c3ccccc3nc3c(C(N)=O)cccc23)ccc1NS(C)(=O)=O
CC(Cc1ccc(C(C)(C)C)cc1)N1CCc2cc(S(=O)(=O)Nc3ccc(OCCCCCc4ccccc4)cc3F)ccc2C1
Cc1ncoc1-c1nnc(SCCCNC2CC3CC3(c3ccc(C(F)(F)F)cc3F)C2)n1C
CC[n+]1ccn(CC(=O)c2ccc(NS(C)(=O)=O)cc2)c1
CN1CCCc2ccc(NC(=O)c3ccc(-c4ccccc4)s3)cc21
O=C(c1ccc(Cl)cc1)c1cc([N+](=O)[O-])ccc1O
O=C(CN1C(=O)COc2ccc(Cl)cc21)Nc1ccc(N2CCOCC2)cc1
CCOc1ccccc1C(=O)OCC(=O)Nc1nnc(-c2ccccc2)o1
CC(=O)c1cccc(OCc2cc(C(=O)NCc3nc(C)c(C)s3)no2)c1
CC(=Cc1ccc2ccccc2c1)C(=O)NO
CCc1cc(-n2ncc(=O)[nH]c2=O)cc(C)c1Sc1ccc(Cl)cc1
Cc1cc(C)n(CNc2nc(C(F)(F)F)cs2)n1
CC(O)(CO)C1CC=C(C=NO)CC1
Cc1ccnc(N2C(=O)c3ccc([N+](=O)[O-])cc3C2=O)c1
CC(=O)NC(CCCNC(=N)N)C(=O)NC(C)C(=O)NC(CC(C)C)C(O)CC(=O)NC(C)C(N)=O
CN(C)C1CC12C1CC3CC(C1)CC2C3
CC(C)c1c(C(=O)N(C)Cc2cccc3ncccc23)cnn1-c1nccc(-c2ccco2)n1
O=C1C(c2ccccc2)=COC12CCN(CC1CCCCC1)CC2
N=C(Nc1ccc(OCCCCCOc2ccc(NC(=N)c3ccccc3)cc2)cc1)c1ccccc1
COc1cc(C)nc(N2CCN(C(=O)CCc3ccncc3)CC2)n1
CN(C)CC(Nc1ncnc2c(C(N)=O)cccc12)c1cccc(Cl)c1
CCOc1ccc(C(=O)NCC2CCN(c3ccncc3)CC2)cc1OCCc1ccc(Cl)cc1Cl
COc1ccccc1CNC(=O)COC(=O)Cc1c(Cl)cccc1Cl
O=c1cc(-c2ccccc2)oc2c(CN3CCCC3)c(O)cc(O)c12
Cn1ncc2c1CCCC2NCc1cccc(C(F)(F)F)c1
CC(C)C(O)C(O)C(CC1CCCCC1)NC(=O)C(Cc1c[nH]cn1)NC(=O)C(Cc1ccccc1)NC(=O)OC(C)(C)C
Cc1noc(C)c1-c1ccc2c(c1)ncn2Cc1ccc(Cl)cc1
CC(NC(=O)C(Cc1ccc(OCC[N+](C)(C)C)cc1)NC(=O)OC(C)(C)C)C(=O)NC(Cc1ccccc1)C(=O)NCC(N)=O
CCCC1(CCc2ccccc2)CC(=O)C(C(CC)c2cccc(NS(=O)(=O)c3ccccc3)c2)=C(O)O1
OC(COc1ccc(F)cc1)CN1CCN(Cc2c(F)cccc2Cl)CC1
C=CCn1ncc2c(CC)ncn2c1=O
Cc1ccc(C(=O)NC23CC4CC(CC(C4)C2)C3)cc1S(=O)(=O)N1CCOCC1
CNC(=NS(=O)(=O)c1ccc(OC)cc1)N1CC(c2ccccc2)C(c2ccc(Cl)cc2)=N1
COc1ccc2c(c1)S(=O)(=O)N=C(c1c(O)c3ccccc3n(CCC(C)C)c1=O)N2
COc1ccc(C=C2SC(=S)N(CCC(=O)Nc3ccc(C(=O)O)c(O)c3)C2=O)cc1OC
CC(C)C1CCC2C1(C)CCC1(C)CCC(C)(O)C3CC321
Cc1cc(S(=O)(=O)N(C)CC(N)=O)ccc1Br
COc1ccccc1C(=O)CC(=O)c1ccccc1
Cc1cc(Cl)cc(C)c1NC(=O)c1cc(Br)nn1-c1ncccc1Cl
O=C(Nc1cccc(S(=O)(=O)N2CCCC2)c1)c1ccncc1
COc1cc2c(cc1OC)-c1nncn1C(C)(C)C2
O=C(CSc1nnc(-c2ccc3c(c2)OCO3)o1)Nc1ncc(C(F)(F)F)cc1Cl
COC(=O)C=CC(CCC(N)=O)NC(=O)C(Cc1ccccc1)NC(=O)C(CC(C)C)NC(=O)C(NC(=O)OCc1ccccc1)C(C)C
C=Cc1ccc(C(=O)OC2C=C3CCN(C)C3C3c4cc5c(cc4C(=O)OC23)OCO5)cc1
Cn1c(CNc2cccc(Cl)c2)nnc1SCC#N
N=C(N)NN=Cc1c(Cl)cccc1Cl
O=C(CCc1ccccc1)On1c(-c2ccccc2)nc2ccccc2c1=S
N=C(N)NCCCC(NC(=O)C(Cc1ccccc1)NC(=O)C(Cc1cnc[nH]1)NC(=O)c1cc2cc(O)ccc2[nH]1)C(N)=O
COCc1nc2cc(NCc3ccc(CO)o3)ccc2o1
Cc1ccc(C(=O)C=Cc2ccc(C=CC(=O)c3cccc4c3C(=O)c3ccccc3C4=O)cc2)cc1
CCCCCCCCc1ccc(C2CCC([N+](C)(C)CCC)CC2)cc1
Cc1ccc(-c2ccc(S(=O)(=O)N3CCC(O)C3C(=O)N3CCC(N)C3)cc2F)o1
O=C(COc1ccc(OCCNCC(O)COc2ccccc2)cc1)NCCCO
CN(C)CCC=Cc1ccc2c(Nc3ccc(Sc4nccn4C)c(Cl)c3)c(C#N)cnc2c1
O=C1OCC(c2ccccc2)N1c1ccnc(NC2CCCCCC2)n1
CCC(C)C(NC(C)=O)C(=O)NC(CO)C(=O)NC(CCC(N)=O)C(=O)NC(CC(C)C)C(=O)NC(CC=CS(C)(=O)=O)C(=O)O
COc1cc2c(cc1OC)C(CC(O)c1ccc(Cl)cc1)N(C)CC2
O=C(c1cn(CCN2CCCCC2)nn1)N1CCCO1
CC1CCN(S(=O)(=O)c2ccc(C(=O)Nc3nnc(-c4cccs4)o3)cc2)CC1
COC(=O)C1=CCC23CCC(C(C)(C=CC=C(C)C(=O)N4CC4)OC2=O)C3(OC(C)=O)CC1
CC(=O)Nc1cc(C(=O)N2CCCC2C(=O)NC(C(=O)NC(CCC(=O)O)C(=O)NC2CCCCC2)C(C)C)ccc1[N+](=O)[O-]
Cc1cc(N2CCCCC2)nc2ccc(NC(=O)C=Cc3ccccc3Cl)cc12
O=C(Nc1cc(Cl)cc(Cl)c1O)c1c(O)c(Cl)cc(Cl)c1Cl
O=C(CC1CCCC1)N(CC1CCN(Cc2ccc(C(F)(F)F)cc2)CC1)c1ccc(N2CCOCC2)c(F)c1
NS(=O)(=O)CCNC(=O)C(c1nc2ccc(-c3ccnc(F)c3)cc2s1)S(=O)(=O)Cc1ccccc1
C=C(C(=O)OC1C(CO)OC(OCC2CCC3CC4(OC(=O)C3=C)C(C)=CC(=O)C24)C(O)C1O)C1CCC(CO)C2C(=O)C=C(C)C2(O)C1
Oc1ccc(-c2cc(COc3ccccc3C(F)(F)F)c(C3=CCNCC3)cc2COc2ccccc2C(F)(F)F)cc1
COC(=O)C(=O)CC(=O)c1ccc(Br)c(CC(=O)c2ccccc2)c1
Cc1ccc(NS(=O)(=O)c2ccc(-c3ccccc3)cc2)cc1C
Cc1noc(C2CCC3(CCN(C(=O)c4ccncn4)CC3)O2)n1
O=C(O)C1CN(Cc2ccc3nsnc3c2)CC1c1cccnc1
N=C(N)c1cccc(COc2cccc([N+](=O)[O-])c2)c1
CN(C)Cc1noc2c1CN(C(=O)c1ccncc1)CC2
CCCCCNC1=NCCN1OCc1ccc(C)cc1
C1=NCC(C2CC23CCc2ccccc2C3)N1
Cc1cccc(CNc2nc(C)cc(NCCC(=O)NCCOc3ccccc3)n2)c1
O=C1CCN(c2ncccc2[N+](=O)[O-])CC1
O=C(NCc1cccc(F)c1)C1=Cc2cc(Br)ccc2OC1
CCOC(=O)C12COC(C(C)(C)C)N1C(=O)C(=C(C)NCc1cccc(CN3CCC(C)CC3)c1)C2=O
Cc1nnsc1C1=NNC(=O)C1=Cc1c[nH]c2ccc(Cl)cc12
COc1ccc(N(CCCN2C(=O)c3cccc4cccc(c34)C2=O)C(=O)c2cccnc2)cc1
Cc1ccc(NC(=O)N(CCC#N)Cc2ccccc2)cc1
CCC(C(=O)NC(CC(=O)O)C(=O)CSCc1ccccc1)n1ccnc(Nc2ccc3sc(C)nc3c2)c1=O
O=C1CCc2cc(C=CC(=O)N3CCCC(COc4ccc(F)cc4)C3)cnc2N1
COC(=O)c1cc(C(=CCCCCN=[N+]=[N-])c2cc(Cl)c(OC)c(C(=O)OC)c2)cc(Cl)c1OC
Cc1cc(NC(CC(C)C)C(=O)NCc2cccs2)nc(NCCc2cccs2)n1
CN(C)Cc1c(O)ccc2[nH]c(-c3ccccc3)nc12
Cc1oc(S(=O)(=O)N(C)C)cc1C(=O)Nc1ccc(Cl)cc1
Cc1ccc(CCC(CCc2ccc(C)cc2)NCCCNCCCN)cc1
O=S(=O)(Cl)c1ccc(Sc2nnc(Nc3ccc(Cl)cc3)s2)cc1
CNC(=O)C(c1ccccc1F)N1CCCC1C(=O)NC1CC1
COc1ccc(CCN2CC(C(=O)OCC(=O)N(C)Cc3ccccc3)CC2=O)cc1OC
CSc1cccc(N(C)C(=N)Nc2cnccc2Br)c1
COc1nc2c(cc1S(=O)(=O)c1ccccc1)CCc1c-2cnn1C
CCC1OCC(=O)C1NC(=O)C(CC1(C)CCCC1)NC(=O)c1ccc(NS(=O)(=O)Cc2ccccc2)cc1
COC1CCC2(C)C3CCC4C(=CCC5C(C)(C)C(OC(N)=O)CCC45C)CC3(C)CCC2C1(C)C
CC1Cc2cc(S(=O)(=O)c3ccc4c(c3)OCCO4)ccc2N1S(=O)(=O)c1ccc(F)cc1
O=C(C1=NN(c2ccccc2)C2C(=O)N(c3ccccc3)C(=O)C12)c1ccccc1
O=C(NN=Cc1ccc([N+](=O)[O-])cc1)c1cccs1
O=c1[nH]c2ccccc2n2c(=O)n(-c3cccc(F)c3)nc12
Cc1ccc2c(c1)[n+]([O-])c(C(=O)OCc1ccccc1)c(C)[n+]2[O-]
O=C(CN1C(=O)COc2ccc(S(=O)(=O)N3CCOCC3)cc21)NCc1ccc(F)cc1
Cc1ccc2nc(Nc3nc(C)cc(C)n3)nc(C)c2c1
CC(C(=O)NCc1ccc(C(F)(F)F)nc1OCc1ccncc1)c1ccc(NS(C)(=O)=O)c(F)c1
CCCCCCCCOC(=O)C(N)CC
NS(=O)(=O)c1ccc(NC(=O)Cn2ncc3c2-c2ccccc2OC3)cc1
COc1ccc(C2=NC(=Cc3ccccc3)C(=O)O2)cc1
CCCCn1c(SCC(=O)N2CCCCC2)nc2cc(S(N)(=O)=O)ccc21
O=C(O)c1ccc(C=C2SC(=S)N(c3cc(C(F)(F)F)ccc3Cl)C2=O)cc1
CC(C)(C)c1ccc(S(=O)(=O)NC2CCC3C4CCc5cc(O)c([N+](=O)[O-])cc5C4CCC23C)cc1
COC(=O)C1=C(C(=O)OC)SC2(S1)C1=C(CCCC1)SC(C(=O)OC)=C2C(=O)OC
COc1cc2c(S(=O)(=O)N3CCN(C(=O)c4ccccc4)CC3C)c[nH]c2cn1
CC(=O)N(C)Cc1ccc(C(=O)CCl)cc1
CC(=O)OC1CC2CCC3C(CCC4(C)C(O)C([N+]5(C)CCCCC5)CC34)C2(C)CC1[N+]1(C)CCCCC1
C[n+]1oc(C=Cc2ccccc2)cc1C=Cc1ccccc1
CC(C)(C)n1ncc2c(=O)n(Cc3ccc(Cl)cc3Cl)cnc21
N#Cc1cc(C(=O)C2CC2)n2c1ccc1ccccc12
COc1cccc(NC(=O)NC(CCN(C)C)c2ccc(Cl)cc2)c1
COC(=O)C(NC(=O)C(NC(=O)CC(O)C(Cc1ccc(O)cc1)NC(=O)C(C)NC(=O)C(C)NC(=O)C(N)CO)C(C)C)C(C)C
COc1ccc(S(=O)(=O)Nc2ccc(OCC(=O)O)cc2)c2ccccc12
O=c1cc(-c2ccc(-c3cccc(OCc4ccccc4)c3)cc2)sc(N2CCOCC2)c1
COc1ccc2ccc(=O)oc2c1C1=NN(S(=O)(=O)c2ccc(Cl)cc2)C(c2ccc(C(F)(F)F)cc2)C1
COC1CCN2CCCCC2C1c1ccccc1
COc1ccc(F)cc1-c1cccc(-c2nn(CCOS(=O)(=O)c3ccc(F)c(Cl)c3)c(=O)o2)c1
COC(=O)COc1ccc(-n2cnnn2)cc1
C=CCn1c(-c2ccc(Cl)cc2)csc1=Nc1ccccc1OC
Cc1n[nH]c(-c2ccccc2NCC2=NCCN2)n1
O=C(Nc1c(Br)ccnc1Br)C(=O)c1cc(Cc2ccc(F)cc2)n2ccccc12
CC(=O)OC1C(=O)C2(C)C(O)CC3OCC3(OC(C)=O)C2C(OC(=O)c2ccccc2)C2(O)CC(OC(=O)C(C)O)C(C)=C1C2(C)C
C=C(C)C(O)CC=C(C)C1CCC2(C)C1C(O)CC1C3(C)CCC(OC4OC(CO)C(O)C(O)C4O)C(C)(C)C3CCC12C
Cc1ccc2nc(-c3ccc([N+](=O)[O-])cc3)c(NC3CCCCC3)n2c1
Cc1c(Cl)cccc1NC(=O)CCCn1nc([N+](=O)[O-])cc1C
CS(=O)(=O)c1cccc(Nc2nccc(-c3ccc(N4CCCC4)c(C#N)c3)n2)c1
O=C(O)c1ccccc1N=Cc1nc(-c2ccc(Cl)cc2)oc1O
CC(C)(CC(O)(Cc1cc2ccncc2[nH]1)C(F)(F)F)c1cc(Cl)cc2c1OCC2
COc1cccc(C(=O)Oc2cc(C)nc(O)c2[N+](=O)[O-])c1
CCCCc1ccc(NC(=O)Nc2c(C)n(C)n(-c3ccccc3)c2=O)cc1
CCNC(=S)NCCCNCCCCCCNCCCNC(=S)NCC
N=c1oc2ccccc2cc1-n1cc(CN(C2=CC(=O)c3ccccc3C2=O)c2ccccc2Cl)nn1
COc1cc(CNCc2ccc(N3CCOCC3)cc2)cc(OC)c1OC
CCCc1nnc(C(=O)N(C)Cc2ccc(OC)cc2)o1
Cc1cn2cc(C(F)(F)F)cc2c(C#Cc2cccc(NS(C)(=O)=O)c2)n1
CC(C)NC(=O)N1Cc2cc(C(=O)NCC(F)(F)F)nc(-c3cccc(-c4cc5ccccc5o4)c3)c2C1CCO
O=C1CCC2C(CCN2c2ccccn2)N1CC1CCOCC1
CC(C)=NNc1nc2ccccc2s1
NC(=O)c1cnc(N)c2cc(Br)sc12
CCN(CC)c1ccc(Nc2nc(-c3ccc(-n4ccnc4)cc3)cs2)c(C)c1
Cc1ccccc1C(NC(N)=O)c1ccccc1
COc1c(Br)c(C(=O)NC2CCCCC2)nn1C
CN(C)CCOc1ccc(-c2cc(=S)ss2)cc1
O=C(NCCNc1ccccc1)c1ccc(-c2noc(C(F)(F)F)n2)cc1
NC(CC(=O)O)C(=O)NCCOC(=O)C1CCC1
Cc1ccc(C)c(OCC(=O)OCC(=O)Nc2c(C)nn(-c3ccccc3)c2C)c1
C=CCSSC=CC[S+]([O-])CCCOCc1ccc(OC)cc1
COc1ccc2c(c1)oc1c(Nc3ccc(Br)cc3)ncnc12
CCOc1ccc(-c2nc(NC(=O)C3CCCN3)sc2-c2cc(OC)c(OC)c(OC)c2)cc1
COc1ccc(NC(=O)C(c2cc3c(cc2[N+](=O)[O-])OCO3)N(C)c2ccccc2)cc1
CCC(C)(CC(=O)OC)NCc1c(C)noc1C
O=C(Nc1nnc(N2CCCCC2)[nH]1)c1cccs1
CC1CC2(CCN1Cc1cccc(-c3ccccc3Cl)c1)CNS(=O)(=O)N2c1cccc(F)c1
CCOC(=O)C1CCCN(C(=O)Cn2nc(CC)n3c(cc4occc43)c2=O)C1
CC12CCC3C(CCC45OC4C(=O)CCC35C)C1Cc1cnn(-c3ccc(F)cc3)c1N2
OCc1cccc(Nc2ncnc3sc4c(c23)CCCCC4)c1
c1ncc(C2CC2CCN2CCOCC2)cc1OCC1CCN1
N#Cc1ccc(Nc2nccc(C(=NO)c3cccc(F)c3)n2)cc1
COCCN(C(=NO)c1cccnc1OCC1CCCCC1)C(C)C
[N-]=[N+]=NC1CC(CO)OC1n1cnc2c(N)ncnc21
CC(=O)Nc1ccc(S(=O)(=O)NCc2nc3ccccc3c(=O)n2-c2ccc(C)cc2)cc1
COc1ccccc1-c1c(C#N)c(N)nc2c1CCc1ccccc1-2
c1ccc(CNCCCCNCCCCCCCCNCCCCNCc2ccccc2)cc1
O=C(Cn1ccnc1)N1CCC(n2cc(-c3cccc(Cl)c3)nn2)CC1
N#Cc1ccccc1Cn1c(C2CCCCC2C(=O)O)nc2cc(OCc3ccc4ccccc4n3)ccc21
COc1ccc2[nH]c3c(=O)n(Cc4ccc(C(=O)N5CCCC5)cc4)c(=S)[nH]c3c2c1
CS(=O)(=O)Nc1ccc2[nH]c(Cc3ccc(Oc4ccccc4)cc3)nc2c1
COc1nccc(Cc2c3cc(OC(F)(F)F)cc(C)c3nc3[nH]nc(C)c23)n1
O=C(O)C(CCC(=O)N1CCN(c2cccc(NC3=NCCCN3)c2)CC1)NS(=O)(=O)c1ccccc1
O=C(CSc1cccc[n+]1[O-])c1ccc(Cc2ncc(C(F)(F)F)cc2Cl)s1
COC(=O)C(Cc1ccc(O)cc1)NC(=O)CCc1nc2ccccc2s1
COc1ccc(CN2CC3CCCC2CN3Cc2ccccc2)cc1
CCOC(=O)C1CCCN(C(=O)C(=O)Nc2ccc3nc4n(c(=O)c3c2)CCCCC4)C1
CC1CN(C(C)CO)C(=O)c2c(c3ccccc3n2C)-c2ccccc2COC1CN(C)S(=O)(=O)c1cccs1
CC1(O)CN(C(=O)c2ccc(-c3ccc4nc(C(C(=O)NCCS(N)(=O)=O)S(=O)(=O)Cc5ccc(C(F)(F)F)cc5)sc4c3)cc2)C1
COc1cc(OC)cc(Oc2ncccc2-c2n[nH]c(Nc3ccc4c(c3)OCCO4)n2)c1
O=C(Cn1cncn1)Nc1ccc(Oc2ccc(Cl)cc2)cc1
Cn1ncnc1COc1nn2c(C3CC3)nncc2c1-c1ccccc1F
CCCN(CCC)C1Cc2cccc3[nH]c(=O)c(=O)n(c23)C1
CCC(C(=O)O)N1C(=O)C(=Cc2ccc(-c3cc(Cl)ccc3Cl)o2)SC1=S
CC(=O)ON1C(=O)C(=Cc2[nH]c(C)cc2C)c2ccccc21
CN(CCCCCCCC[NH2+]CCCCCCCCNC(N)=[NH2+])C(=[NH2+])NCc1ccccc1
COC1C(=O)N(SC)C1c1cc(Cl)cc(Cl)c1Cl
CS(=O)(=O)c1cccc(C(=O)OCC(=O)NC(=O)Nc2ccccc2F)c1
COC(=O)c1ccc(C=NNc2nc3ccccc3[nH]2)cc1
CC(C)(C)c1cnc(CSc2cnc(NC3CCCC(N)C3)s2)o1
NC1CC(=O)c2cc(Br)sc21
COC(=O)CC1C(=O)c2c(C)nc3ccccc3c2C1=O
Cc1ccc(-c2nc(=O)ss2)s1
Cc1ccc(NC(=O)Nc2nnc(CSCCOc3ccc(Cl)cc3)s2)cc1
COc1cc(C2=NCCN2)ccc1-c1cn(-c2ccc(C3=NCCN3)cc2)nn1
CC1(C)CN(c2ccc(C(=O)Nc3ccccc3N)cn2)CCN1C(=O)CCc1ccccc1
CS(=O)(=O)N1CCc2c(c(-c3ccc(Cl)c(C#CC4CCCCC4)c3)nn2CCCN2CCOCC2)C1
Fc1ccc(C2=CC(c3ccc(F)cc3)n3c(nc4ccccc43)N2)cc1
COc1ccc(-c2csc(N3C(=O)C4C5c6ccccc6C(c6ccccc65)C4C3=O)n2)cc1
O=c1cc(N2CCOCC2)oc2cc(-c3ccccc3OCc3ccccc3)ccc12
Cn1cncc1CN1CC(N(CC2CCN(S(C)(=O)=O)CC2)S(=O)(=O)c2ccccn2)Cc2cc(C#N)ccc21
CCCCC(=O)N(Cc1ccc(-c2ccccc2-c2nc(=O)o[nH]2)cc1)C(Cc1ccccc1)C(=O)O
CCCNc1nc(NCc2ccc(C3CCCCC3)cc2)nc2c1ncn2CC(=O)O
Cc1cc(Cn2cc(C(=O)C(=O)Nc3nc(C)cs3)c3ccccc32)on1
CN(c1ccccc1CNc1nc(Nc2ccc3c(c2)CNC3=O)ncc1C(F)(F)F)S(C)(=O)=O
COc1cc(OC)c(OC)cc1CN1CCCC(C(=O)N2CCCC2)C1
O=[N+]([O-])c1cnc(CO)n1CCO
CCCCc1nc(Cl)c(CC(=O)OC)n1Cc1ccc(NC(=O)C(Cc2ccccc2)n2ccc(C(=O)OCC)c2)cc1
CC(C)(CNC(=O)c1ccccc1)C(=O)OC(=O)C(C)(C)CNC(=O)c1ccccc1
COc1cccc(-c2nc3c(=O)[nH]c(C)nc3s2)c1
COc1cc(NC(C)CCCN)c2ncccc2c1Sc1ccc2ccccc2c1
Cn1cc(CC2C(O)CCN2C(=O)C2CCC2)cn1
CCNC(=O)C(=CNc1ccc(Cl)cc1)C(=O)c1ccccc1Cl
Cc1ccc(C(CNC(=O)NCc2ccccn2)N2CCOCC2)o1
C=C1C(=CC=C2CCCC3(C)C2CCC3C(C)CC2CC(C)(O)C(=O)N2Cc2ccccc2)CC(O)CC1O
CC(C)CC(NC(=O)OC(C)(C)C)C(=O)NCC#N
N=C(N)NC(=O)c1cc2c(Cl)cccc2s1
COc1cccc2c1OCC(CN1CCN(CCC(C)C)C(CCO)C1)=C2
CC(=O)N1CCC2(CC1)CN(C(=O)C1CC1)c1ccc(F)cc12
Cc1c(NC(=O)C(C)Oc2ccccc2F)c(=O)n(-c2ccccc2)n1C
Cc1oc(C(N)=O)cc1COc1ccccc1C(N)=O
CC(C)N1CCC(Oc2ccc3[nH]c(C(=O)N4CCS(=O)(=O)CC4)cc3c2)CC1
O=C(Nc1cc(-c2ccccc2)ccc1O)c1ccc(CNCCn2cccn2)cc1
Cc1nc2[nH]nc(N)c2c2c1COC(C)(C)C2
CC(C)N(C(=O)C1CCCCC1)c1ccc2c(c1)nc(NC(=O)c1ccc(C#N)cc1)n2CCC(N)=O
CCCn1c(=O)c2nc(-c3cc(OCC(=O)N4CCN(C)CC4)nn3C)[nH]c2n(CCC)c1=O
CCC(C)(c1ccc(C=O)s1)c1ccc(C=O)s1
CC1(C)CC(=O)C2=C(C1)OC(N)=C(C#N)C21CCC2(CC1)OCCO2
CC(C)(C#N)C(=O)N1CCC(CCN2CCC(N(C(=O)NCc3ccc(C#N)cc3)c3cccc(F)c3)CC2)(c2cccc(F)c2)CC1
N#CCN(Cc1ccc(Cl)cc1Cl)c1ccccc1
CC(C=CC(=O)N(Cc1ccccc1)c1cc(C(C)(C)C)cc(C(C)(C)C)c1)=CC(=O)O
CCOC(=O)c1c2sc(N)nc2cc2nc(N)sc12
COc1ccc(CCNC(=O)CSc2cc(=O)n(C)c3ccccc23)cc1OC
Cc1cccc2cc3cccc(N)c3nc12
COc1ccc(-c2cc3c(OC)cc(OC)cc3n(C)c2=NNc2ccccc2)cc1
Nn1c(SCC(=O)Nc2ccc(N3CCOCC3)cc2)nnc1C1CC1
CCc1ccc(NC(=O)CSc2cn(CC(=O)N3CCCC3)c3ccccc23)cc1
CCCc1nc(C)c2c(NC(C)=O)nc3ccc(OC)nc3n12
CN1C2CC(=O)CC1C(O)C2
CC(=O)Nc1ccc(NC(=O)Cc2ccc(S(=O)(=O)N3CCCCC3)s2)cc1
O=C(NC(C(=O)O)c1ccccc1)c1cc(-c2ccc(OC(F)(F)F)cc2)cs1
O=C(c1cccc(S(=O)(=O)N2CCCC2)c1)N1CCCc2ccccc21
CNCCc1cn(C)c2c1C(=O)C1=C(NC=CS1(=O)=O)C2=O
O=C(Nc1ccccc1N1CCN(C(=O)c2ccccc2)CC1)c1cccc(Cl)c1
COC(=O)c1cc2c3c(cc(O)c2[nH]1)N(C(=O)c1cc2cc(OC)c(OC)c(OC)c2[nH]1)CC3CCl
NCCc1c2c(cc3c1OCC3)OCC2
Cc1cc(O)c2c(C)c(CC(=O)NC(CCCNC(N)=O)C(=O)O)c(=O)oc2c1
Cc1csc(C2CCCN2C(=O)c2cccc(C(=O)NC(Cc3ccccc3)C(O)C3NCCN(CC(C)C)C3=O)c2)n1
COc1cc(Sc2c(-c3ccc4[nH]ccc4c3)[nH]c3ccccc23)cc(OC)c1OC
CCC(F)(F)c1cccc(-c2cc(NC(=O)C3CNC(=O)C3)nn2-c2cccc(Cl)c2)c1
CS(=O)(=O)c1ccc(-n2nc(C(F)(F)F)cc2-c2ccn(C(F)F)c(=O)c2)cc1
COc1cc(C=O)ccc1OC(=O)c1cn(-c2ccccc2)nc1-c1ccc(C)cc1
CC(=O)Nc1ccc(NC(=O)c2cc(-c3cc(C)cc(C)c3O)[nH]n2)cc1
CCOC(=O)c1cccc(C2=CC(=O)CC(c3ccc(Cl)cc3)C2)c1
COc1ccc(C(=O)NC(CC(=O)O)c2ccc(Cl)cc2)cc1
Oc1ccc(C2=C(c3ccccc3)Cc3ccccc32)cc1
CCc1ccccc1N1CC(c2nc3ccccc3n2CCCCOc2ccccc2)CC1=O
CON=C(C(=O)NC1C(=O)N2C(C(=O)[O-])=C(C[n+]3ccc(C(N)=S)cc3)CSC12)c1csc(N)n1
CCOc1ccc(-c2nc(-c3ccc(C(=O)O)cc3)cs2)cc1OCC
CC(C)(COC(=O)c1ccccc1)COC(=O)c1ccccc1
O=C(NNC(=O)c1cc(-c2ccco2)nc2ccccc12)c1ccccc1
O=S(=O)(NCCN1CCCC1)c1ccc(-c2cccc(CNCc3ccccc3)c2)s1
CC1CN(C(C)CO)C(=O)Cc2cc(NS(=O)(=O)c3cccs3)ccc2OC1CN(C)S(=O)(=O)c1cn(C)cn1
CCCNC(=O)N1CCN(Cc2cc(C)no2)CC1
CCC(C)NC(=O)CSc1ncnc2sccc12
CCOC(O)=C1C(C)=Nc2ccccc2N=C1NS(=O)(=O)c1cccc(Cl)c1
NC(=O)c1ccc(NC(=O)COC(=O)C=Cc2ccc(Br)o2)cc1
COc1cc(Br)c(OC)c(C(=O)N2CCNCC2)c1
O=c1c2ccccc2c2ccccc2c(=O)n1-c1cc2c3ccccc3ccc2c2ccccc12
Nc1ncnc2c1ncn2C1OC(C(=O)NCC(O)COc2cccc3ccccc23)C(O)C1O
CCC(=O)N1Cc2nnc(C3CCOCC3)n2C(Cc2c[nH]cn2)C1
COc1ccc(OC)c(C=CC(=O)c2ccc(O)cc2)c1
COc1cccc(C(=O)N2C(C(=O)O)CSC2c2ccccc2Cl)c1
CC1(C)CC(N=C(O)c2cccc(-c3cc4nccc(Nc5cccc(O)c5)n4n3)c2)CC(C)(C)N1[O]
O=C(Oc1ccc2[nH]c(C(=O)c3cc4ccccc4[nH]3)cc2c1)c1ccc([N+](=O)[O-])cc1
Cc1ccc(-n2nnc(C3=NN(c4nc(-c5ccccc5)cs4)C(c4ccc(F)cc4)C3)c2C)cc1
O=C1NC(=O)C(NCc2cn(CCOCCOCCOCCOc3cccnc3F)nn2)(c2ccc(Oc3ccccc3)cc2)C(=O)N1
O=C(Nc1ccc(S(=O)(=O)Nc2nccs2)cc1)c1ccnc2ccccc12
COc1nc(N)nc2c1ncn2C1OC(CO)C(O)C1O
COc1ccc(Nc2ncnc3ccc(-c4ccc(S(=O)(=O)N5CCOCC5)cc4)cc23)cc1Cl
CC(C=CC1(O)C(C)=CC(=O)CC1(C)C)=CC(=O)NC(CS)C(=O)O
CCCCCc1ccc(CN(C(Nc2ccc(N(C)C)cc2)=C2C(=O)OC(C)(C)OC2=O)C(C)CCCCC)cc1
CC(CC(=O)NC(=N)NCCCc1c[nH]cn1)C1CCCCC1
O=C(Nc1ccc(Cl)cc1)c1ccc(CN2CCCN(Cc3cccc(O)c3)CC2)cc1
O=[N+]([O-])c1cc(O)c2c(c1)S(=O)(=O)N=C(Nc1ccccc1Cl)N2
O=C(O)C(=Cc1ccc(Oc2ccccc2-c2ccccc2)cc1)NC(=O)c1ccccc1
O=C(CNC(=O)c1ccco1)NNC(=O)c1ccc(Br)cc1
CCCCn1c(CN2CCN(c3ccccc3)CC2)nc2c1c(=O)n(C)c(=O)n2C
O=C(Cn1c(-c2cccc(Cl)c2)nc2ccc(OCCCN3CCOCC3)cc2c1=O)NCC1CC1
Cc1oc(-c2ccccc2)nc1CCOc1ccc(CN(CC(=O)O)C(=O)Oc2ccc(O)cc2)cc1
CNC(C)C(=O)NC(C(=O)N1CC2CC3CC3N2CC1C(=O)NC1CCOc2ccccc21)C1CCCCC1
Cn1c2c(c3ccc(-n4ccc(OCc5ccc(Cl)cc5Cl)cc4=O)nc31)CNCC2
O=C(COC(=O)c1ccc(Br)o1)Nc1ncc([N+](=O)[O-])s1
O=C(Nc1ccccc1)c1ccccc1OCc1ccccc1
O=C(N1CCCC1)N1CCN(S(=O)(=O)c2ccccc2)CC1
COC(=O)CCCCCCCOC(Cn1cncn1)c1ccc(Cl)cc1
Cc1cc(C)c(CN2CCN(CCCn3cnc(C(=O)Nc4ccc(C)c(C)c4)n3)CC2)c(C)c1
COc1ccc(Oc2cc(C(=NO)NCc3cc(F)cc(F)c3)ccn2)cc1
Cc1ccccc1S(=O)(=O)N1CCN(c2ccc3c(c2)C2CC3CCN2C(=O)OCc2ccccc2)CC1
Cn1cc(Br)c(C(=O)NC2CCCCC2)n1
COC(=O)C1Cc2c(OC)cc(OC)c(OC)c2-c2cc3c(cc2CC1OC)OCO3
COc1cccc(CN2CC(C(=O)NC(Cc3ccccc3)C(O)CNCc3cccc(N(C)C)c3)NC2=O)c1
Cn1c(-c2nccs2)c(C2CCCC2)c2ccc(C(=O)NC3(C(=O)Nc4ccc(C=CC(=O)O)cc4)CCC3)cc21
O=C(CN(Cc1cccs1)C(=O)CNS(=O)(=O)c1ccccc1)NCc1ccco1
CS(=O)(=O)c1ccc(C(=O)NCC2(N3CCCCC3)CCCCC2)cc1
CC(C)C(NC(=O)c1c(F)cccc1F)C(=O)N1CCN(c2ncccn2)CC1
O=C(Cc1ccc(Cl)c(Cl)c1)N1CCc2sccc2C1CN1CCCCC1
CCOC(=O)c1c(N)n(CCN2CCOCC2)c2nc3ccccc3nc12
C=CC(=O)Nc1ccc(S(=O)(=O)N2CCN(C(=O)OCc3cccc(Oc4ccccc4)c3)CC2)cc1
Cc1ccccc1-c1ccncc1N(C)C(=O)C(C)(C)c1cc(C(F)(F)F)cc(C(F)(F)F)c1
NC1=NN(c2ccccc2)C(=O)C1C(=O)C(=O)Nc1nccs1
COc1cc(CCC(=O)NCCc2c[nH]c3ccc(O)cc23)cc(OC)c1O
c1ccc(CN2CCN(CCOCCOc3cccc4ccccc34)CC2)cc1
COc1ccc(NC(=O)C2=Cc3cccc(OC)c3OC2)cc1
CCOC(=O)C(Cc1c[nH]c2ccccc12)NC(=O)COc1ccc(CC)cc1
O=C(Nc1ccccc1)C1CCOC1=O
C=C1CC(CN2CCN(c3cc4c(cc3F)c(=O)c(C(=O)O)cn4CC)CC2)(c2ccc(OC)cc2)OC1=O
Clc1cnc(NC2CCC(NC3CCOC3)CC2)cc1-c1nc(NCC2CCOCC2)ccc1Cl
CCC(O)c1nc2ccccc2n1Cc1cccc(Cl)c1
COC(=O)C(C)N1CC1C(=O)OC
C#CCC(C)OC[n+]1ccn(C)c1C=NO
COc1nc(N2CCNCC2)ncc1Br
Nc1ncc(C(=O)N(Cc2ccccn2)Cc2ccccn2)o1
O=C(Nc1cccnc1)c1ccc([N+](=O)[O-])s1
CCCC=C(CCC)C(NS(=O)(=O)c1ccccc1)c1ccc(C(F)(F)F)cc1
CC(NC(=O)C1CCC(C(=O)NC(C)c2ccccc2)CC1)c1ccccc1
O=C(CCNC(=O)c1ccccc1)NNC(=O)COc1ccccc1Cl
CCC[n+]1c(C)c(C)n(C)c1SCC(=O)CCC(NC(=O)C(Cc1ccccc1)NC(=O)OCc1ccccc1)C(=O)O
CN(CCCCCCCCCCOc1ccc2c(=O)cc(-c3ccc(N(C)C)cc3)oc2c1)Cc1ccccc1
CCCC(NC(=O)C1(NC(=O)c2ccc(OC(F)(F)F)cc2)CCCCC1)C(=O)c1nnc(-c2ccc(C(F)(F)F)cc2)o1
O=C(Cn1ccc(=O)cc1)N1CC2CCC1CN(c1ncccn1)C2
CCN1CC2(COC)CCC(O)C34C5CC6C(OC)C(O)C(O)(C(CC23)C14)C5C6OC(=O)c1ccccc1
O=c1ccc2cc(OCc3cc(-c4cccc([N+](=O)[O-])c4)no3)ccc2o1
Cc1ccccc1OCCc1c(C)nc(S)nc1O
COc1ccc(-c2nsc(SCC(=O)Nc3cc(C)on3)n2)cc1
N#Cc1ccc(NC(=O)NC(CC(=O)O)c2ccncc2)cc1
CCCCCCCCCCCCCC=CNc1ccc(C(=O)OCC)cc1
Cc1cc([N+](=O)[O-])ccc1-c1ccc(C=NNC(=O)Cc2ccccc2)o1
c1ccc2c(c1)cnn2CC1=NCCN1
Oc1ccc2c(c1)C1(c3ccccc3)CCN(CC3CC3)C(C2)C1
CC(C)C(=O)Nc1ccc(C(=O)NC2CCSC2=O)cc1
O=C(NCCS(=O)(=O)c1ccc(Br)cc1)c1ccc(Cl)cc1Cl
Cc1cccc(-c2nn3c(c2-c2ccnc4cc(Cl)ccc24)CCC3)n1
COc1cc(F)ccc1-c1cc(C(=O)NCc2cc(C(F)(F)F)cc(C(F)(F)F)c2)[nH]n1
COc1cccc(CNCC(=O)N2C(C)CCCC2C)c1
CN(C)C(=O)c1cccc(-c2csc(N3CCC(C(N)=O)CC3)n2)c1
NC(=O)N1CCC(c2ccccc2)(c2nccn2Cc2ccccc2)CC1
Cc1cc(C)nc(N(CCCN(C(C)C)C(C)C)C(=O)N(C)C)c1
CC(C)(CO)NC(=O)c1ccccc1CCC1(O)CCC2=Cc3c(cnn3-c3ccc(F)cc3)CC21C
Cc1onc(-c2c(F)cccc2Cl)c1C(=O)Nc1cccc(S(=O)(=O)NC2=NCCC2)c1
Cc1ccnn1CCC(=O)N1CCCC1c1cc2cccnc2[nH]1
N#CC=CC(=CNc1ccc(Cl)cc1)S(=O)(=O)c1ccccc1
CC1(C)C(=O)N(c2ccc(C#N)c(C(F)(F)F)c2)C(=S)N1CCCC(=O)O
C#CCN(Cc1ccc2nc(SC)nc(O)c2c1)c1ccc(C(=O)NC(CCC(=O)O)C(=O)O)cc1
COc1ncnc2c1ncn2CCCNCc1ccccn1
N#Cc1c(Cl)c(Cl)c(S(=O)(=O)CCCCCl)c(Cl)c1Cl
C=C(C)C1CC=C(CN2CCC(N3CCC(C(=O)N4CCCC4)CC3)CC2)CC1
COc1ccccc1NC(=O)Nc1nc(CC(=O)N2CCN(c3ccccc3OC)CC2)cs1
CCCCOC(=O)c1cc(C)nc2ccc(Br)cc12
CC1=C(C(=O)O)C(=O)C2=C3C(C)(CCCC13C)CO2
ON=C1CC2(N3CCCC3)CC(c3ccccc3)C1C(c1ccccc1)C2
CN(C(=O)c1cn2c(-c3ccc(-c4nnc(N)s4)cc3)cnc2cn1)c1ccc(C#N)cc1
O=C(CCN1CCCCC1)CSc1c(O)nc2ccc(C(F)(F)F)cc2c1-c1cc(Cl)ccc1O
Cc1cc(C(=O)NC2CCc3nc(C)cn3C2)[nH]n1
CC1CCC2C(C)(CO)C(O)CCC2(C)C12CC1(COC(=O)C1)CO2
O=C(Nc1cccc(C(=O)N2CCCCC2)c1)C1CCCC1
Cc1cnc2nc(-c3ccc(C4(N)CCC4)cc3)c(-c3ccccc3)n2c1
COc1cc2c(cc1O)C1C(O)C(O)C=C3CCN(C2)C31
Cc1nn(C)c2cc(N(C)c3ccnc(Nc4cccc(S(N)(=O)=O)c4)n3)ccc12
CCOc1ccc(NC(=O)c2ccc(NC(=O)COC(=O)Cc3ccccc3)cc2)cc1
NC(=O)c1ccc(NC(=O)COC(=O)C=Cc2cccs2)cc1
COc1ccc(C(C)=O)cc1CSc1nnc(Nc2ccccc2C)s1
O=C1CN(C(=O)COc2ccccc2)c2ccccc2N1
Clc1ccc2c(NCCC3CCN4CCCCC4C3)ccnc2c1
O=C(Cc1ccc(Cl)cc1)NCc1ccccc1
CCc1nnc2sc(-c3cc(C(C)C)n[nH]3)nn12
COc1cc(C=NOCC(=O)Nc2ccc(OC(F)F)cc2)ccc1OCc1ccccc1
ON=C(NC1CCCCC1)c1ccnc(Oc2ccc(F)c(Cl)c2)c1
Cn1c(=O)[nH]c2nnc(-c3ccc(Cl)c(Cl)c3)nc2c1=O
O=C(Cn1c2ccc(Br)cc2c2nc3ccccc3nc21)NN=Cc1ccccc1
CC1(C)C(=O)N(Cc2ccccc2)C(=O)N1CCCCCN1CCN(c2ccccc2)CC1
Cc1cccc(NC(=O)c2ccc(C(=O)c3ccccc3)o2)c1
CCN1C(=O)NC2C1N(S(C)(=O)=O)CCN2S(C)(=O)=O
O=C(CCOc1ccccc1F)N1CCCC(n2cncn2)C1
CC[N+](C)(CC)CCOC(C)(c1ccccc1)C1CC2C=CC1C2
CCc1ccccc1NC(=O)CNC(=O)CCc1nc(O)c2c3c(sc2n1)CCCC3
Cc1nn(CCNc2ncnc3c2NC(=O)CN3)c(C)c1Cl
C=C1CC(N)C(C(=O)NC)C1
CCNC(=O)CC1CCC(NC(=O)NC2CCCCC2)C(CO)O1
CC(=O)c1ccc(NC(=O)CCc2nnc3ccc(N4CCC5(CC4)OCCO5)nn23)cc1
CCC1=CC2Cc3nc4cc(Cl)ccc4c(N)c3C(C1)C2
O=C(CSc1ccccc1)N1CCN(S(=O)(=O)c2ccccc2)CC1
Cc1cccc(NC=CC(=O)c2ccc(Cl)cc2)c1
COc1cc(C(=O)c2csc(Nc3ccc(F)cc3)n2)cc(OC)c1OC
COc1ccc(-c2c(C3C4C=CCCC4(C)C(=O)N3Cc3ccccc3)ccc3ccccc23)cc1OC
CCC(=O)N(CC)Cc1cc(O)nc2ccccc12
N=C(N)c1ccc2cc(CCCc3cc4ccc(C(=N)N)cc4o3)oc2c1
c1ccc(CNCC2CCCC(CNCc3ccccc3)C2)cc1
CCN(CCNCC(O)COCc1ccc(Cl)cc1)c1cccc(C)c1
Cc1ccc(CNC(=O)Cn2cnc3cc([N+](=O)[O-])ccc3c2=O)cc1
COc1ccc(C(=O)C=Cc2ccc3c(c2)-c2[nH]c4ccc(C(C)(C)C)cc4c2CC(=O)N3)c(OC)c1
COc1ccc(OC(=O)NC(=N)c2ccc(-c3ccc(-c4ccc(C(=N)NC(=O)Oc5ccc(OC)cc5)cc4)o3)cc2)cc1
CNC(=O)c1ccc2c(c1)CC1C2CCCN1C(=O)c1ccc2nc[nH]c2c1
CN1C(=O)C(=NNC(=O)c2ccc(Cl)cc2)c2ccccc21
CNC(=O)C(NC(=O)C(CCCCOc1cccc(C)c1)CC(=O)NO)C(C)(C)C
Cc1ncn2c(O)nncc12
COc1ccc2nc3cc(Cl)ccc3c(Nc3ccc(O)c(CN4CC5CCC(CC5)C4)c3)c2c1
CC(NC(=O)C12CC3(C)CC(C)(CC(C)(C3)C1)C2)C(=O)O
CCCCCCCCCCCCCCCC[N+](C)(C)CCO.O=C([O-])COc1ccc(Cl)cc1Cl
CN(C)c1ccc(C=NO)cc1
COc1cccc(C(=O)NC2CC3CCCC(C2)N3CC(=O)Nc2ccccc2)c1
COc1ccc2c(=O)c3c(=O)n(Cc4ccco4)c(C(C)C)nc3oc2c1
CCN(CCCC(=O)C1CCCCC1)C(C)Cc1ccc(OC)cc1
CSc1sc2c(O)cc(=O)[nH]c2c1C(N)=O
CC(CCC(=O)NCCS(=O)(=O)O)C1CCC2C3CC(O)C4CC(O)CCC4(C)C3CC(O)C12C
C=C1CCC(OC(=O)NCC[N+](C)(C)C)CC1=CC=C1CCCC2(C)C1CCC2C(C)C=CC(C)C(C)C
Cc1cc(OC(C)C(=O)NCC(O)c2ccccc2)c2c3c(c(=O)oc2c1)CCC3
COc1cc(C=C2C(=N)N3N=C(c4ccc(C)cc4)SC3=NC2=O)ccc1O
C=CCN1CCc2c(cc(O)c(O)c2Cl)C(c2ccccc2)C1
CC(C(=O)NCc1ccc(C(F)(F)F)nc1SCc1cccs1)c1ccc(NS(C)(=O)=O)c(F)c1
N#CC(CC(N)=O)NC(=O)C1CCCN1C(=O)OCc1ccc(-c2ccc(Cl)cc2)cc1
Fc1ccccc1-c1ccc(-c2nc3ccccc3[nH]2)cc1
OCC(O)C1C[S+](Cc2ccccc2)CC1O
COc1cc2nc(N3CCN(C(=O)c4ccc(C)cc4)CC3)nc(N)c2cc1OC
COc1ccc(C)cc1NC(=O)c1sc2nc(C)nc(N3CCOCC3)c2c1C
COc1ccc(C=CC(=O)N2CCc3cc4nccc(N5CCN6CCCC6C5)c4cc32)cc1
CCc1c2c(nc3ccc(O)cc13)-c1cc3c(c(=O)n1C2OCC(F)(F)F)COC(=O)C3(O)CC
O=C1OC(C2COC(c3ccccc3)O2)C(O)=C1O
CC1=C(C(=O)O)N2C(=O)C(NC(=O)Cc3ccccc3)C2SC1
Cc1cc(C)c2oc(-c3ccc(-c4ccc5cc(C(=O)O)ccc5c4)[nH]3)cc2c1C
Nc1c(-c2ccccc2)nc(Cl)nc1-c1ccccc1
COc1cc(CNC(=O)C2(Cc3ccccc3)OC(=O)N(C(C)c3ccccc3)C2=O)cc(OC)c1
COc1ccc(N2C3=C(C(=O)CC(C)(C)C3)C3(O)C(=O)c4ccccc4C23O)c(OC)c1
COc1ccc(C2C3C=CCC(C)C3C(=O)N2Cc2ccccc2)cc1Cl
O=C1Nc2c(Br)cc(Br)cc2C1=NNC(=S)Nc1ccc(F)cc1
CN(Cc1noc(C(C)(C)C)n1)Cc1ccccc1N1CCCC1
CC(CCC(=O)OCC1OC(C#Cc2ccccc2)C=CC1Oc1ccc(C)cc1)=NOC(C)c1cc(-c2c(C)cc(C)cc2C)no1
CC(N)C(=O)NC(Cc1c[nH]c2ccccc12)C(=O)NS(=O)(=O)OCC1OC(n2cnc3c(N)ncnc32)C(O)C1O
O=C(O)c1cn(Cc2ccc(-c3ccc(Cl)nc3)nc2)c2c(F)cccc2c1=O
CC(C)N(CC(O)C12CCC(CC1=O)C2(C)C)C(C)C
CN(C)c1ccc(-c2ccnc3ccc(-c4cnc(Cl)c(NS(=O)(=O)c5ccc(F)cc5)c4)cc23)cc1
Cc1cc(C)c(S(=O)(=O)N2CC=C(c3ccccc3)CC2)c(C)c1
O=c1[nH]cc(CNCCO)c(=O)[nH]1
NC(=O)c1cccc2c1CCOC2=O
CCN(C(=O)N1CC(Oc2cc(F)cc(F)c2C)C1)c1ccc(OC)nc1
COc1cc(C)c(C=NCCCNCCNCCCN=Cc2c(C)cc(OC)cc2O)c(O)c1
c1ccc(-c2c(Sc3nnnn3-c3ccccc3)c(-c3ccc4ccccc4c3)nc3ccccc23)cc1
O=C1C2Nc3ccccc3C2CCC12C(c1ccc([N+](=O)[O-])cc1)C1CCCN1C21C(=O)Nc2ccccc21
CCOc1ccccc1NC(=O)N1CCCC1C(=O)NCc1ccco1
CN(C)CCCNc1nc(Cl)c2c(c1O)C(=O)C1=C(O)C3(O)C(=O)C(C(N)=O)=C(O)C(N(C)C)C3CC1C2
CSc1ccc(CNC(=O)C2CCC(=O)N(CC3CCCCC3)C2)cc1
COc1ccc(S(=O)(=O)N2CCc3cccc(-c4ccco4)c32)cc1
c1ccc2c(c1)Oc1ccccc1C2SCCN1CCCCC1
NC(=O)n1cc(CC(=O)N2CCCC2C(=O)Nc2cccc(OC(F)(F)F)c2)c2ccccc21
CCOC(O)=C1C(C[S+]([O-])c2ccccc2C)=NC(C)=C(C#N)C1c1ccccc1C(F)(F)F
O=C1c2c(OC(F)(F)F)cccc2C2CNCCN12
COc1cccc(-c2nnc(Nc3nc4c(F)cccc4s3)o2)c1
CCOC(=O)N1CCC(N2CCN(S(=O)(=O)c3ccc(C)cc3)CC2)CC1
O=C(NC1CCN(Cc2ccc(Cl)cc2)CC1)c1cn(-c2ccccc2)nc1-c1cccnc1
O=C(NCC1OC(n2ccc(=O)[nH]c2=O)C(O)C1O)C(O)C(O)C(=O)OCc1ccc2ccccc2n1
COc1cc(Nc2cc(Oc3cccnc3C)ccn2)cc(OC)c1OC
Cn1c(=O)[nH]c(=O)c2c1nc(N1CCOCC1)n2Cc1ccccc1
C=CC(C)(C)OCC1NC(=O)CNC(=O)C2CCCN2C(=O)C(C(C)CC)NC(=O)C2CSC(=N2)C(CC(C)C)NC1=O
Cc1ccccc1CN1CCN(C(C)C(=O)NNC(=O)c2ccc(F)cc2)CC1
Cn1cnnc1SCC(=O)NN=c1scc(-c2ccccc2)n1-c1ccccc1
COc1cc(Br)cc2c1C(Cc1ccccc1O)N(C)CC2
O=C(COc1coc(CN2CCc3ccccc32)cc1=O)Nc1ccccc1
Cc1ccc(CNC(=O)C(C#N)=Cc2ccc(C)s2)cc1
Cc1cc2ccccc2nc1N(Cc1ccc(C(F)(F)C2CC2)c(Cl)c1)S(=O)(=O)c1ccc(C(=O)O)cc1
Brc1cncc(N2CC3CNCC32)c1
CC(=O)c1cc(Br)cc(F)c1OCC(=O)NC(C)C
Cc1ccc(S(=O)(=O)N(C)CC(=O)N(Cc2ccc(C3CCCCC3)cc2)c2ccc(C(=O)O)c(O)c2)cc1
Nc1nc(Nc2cccc(Br)c2)c2nc[nH]c2n1
COC(=O)C(C(=Cc1cccnc1)C(N)=O)=C(C)c1cc(OC)cc(OC)c1
COC(=O)c1cc2[nH]c3ccccc3c2o1
Cc1[nH]c2nc(O)nc-2cc1-c1cc[n+]([O-])cc1
O=Cc1c(O)ccc2nc(-c3cccc(C(=O)NCCN4CCOCC4)c3)ccc12
Nc1nc(CN2CCN(c3cccc(Cl)c3)CC2)nc(N2CCCc3ccccc32)n1
Cc1cccc(S(=O)(=O)c2ccc(CNC(=O)c3cc4cnccc4[nH]3)cc2)c1
COc1ccc2[nH]c3c([N+](=O)[O-])ccc(NCCCN(C)C)c3c(=NCCCN(C)C)c2c1
COc1ccc(C=C(C)C=CC(O)=C2C(=O)CN(C)C2=O)c2ccccc12
CN1Cc2ccccc2C(c2ccccc2)N=C1CN1CCOCC1
CCC(=O)Oc1ccc2ccc(=O)oc2c1Cc1c(C)[nH]c2ccccc12
CCCCc1nc(-c2c(C(=O)OC)c(C)cc(C)[n+]2[O-])cn1Cc1ccc(-c2ccccc2-c2nn[nH]n2)cc1
COc1cc(C=CC(=O)C=C(O)C=Cc2cc(OC)c(O)c([N+](=O)[O-])c2)cc([N+](=O)[O-])c1O
Cc1ccc(-n2nnc(-c3cccnc3)n2)cc1C#N
CCCCCN1CCC(NC(=O)c2ccc(C(=O)Nc3ccc(C(C)C)cc3)cc2)C1
CN(CC(=O)Nc1ccccc1Oc1ccccc1)Cc1ccccc1F
Nc1ncccc1OCc1cccc2ccccc12
COC(CNS(=O)(=O)c1cccc2nonc12)OC
O=S(=O)(Nc1ccccn1)c1ccc(N=Nc2ccc(O)c(O)c2)cc1
Cn1cc(-c2cccc3c(N)c(C(N)=O)nnc23)cn1
COc1ccccc1-c1cncnc1NCc1cccnc1
O=C(c1cc[nH]n1)N1CCCC(c2cc(C(F)(F)F)[nH]n2)C1
COc1ccc2cccc(C(O)CNC(C)=O)c2c1
Cc1cnn(-c2cc(NN=Cc3ccccc3Cl)ncn2)c1
CCC(=O)Nc1sc2c(c1C(=O)Nc1cccc(C)c1)CCCC2
Cc1nc2ccccc2c2oc(C(=O)NCc3ccccn3)cc12
Cc1nc2ccc(C#CC3(O)CCCOC3)cc2n1-c1ncnc(N)n1
CC(NC(=O)C(CCC(=O)O)NC(=O)CCc1ccc(-c2ccccc2)cc1)C(N)=O
NC1CCCN(c2ccncc2Nc2cccc3cnc(-c4nccs4)nc23)C1
Clc1ccc2c(NCCCSc3nnc4c(n3)[nH]c3ccccc34)ccnc2c1
N#Cc1cccc(C(=O)NCCCNc2nc3ccccc3[nH]2)c1
OCCCn1cc(-c2ccc3c(c2)CCC3=NO)c(-c2ccncc2)n1
COc1nn(C)cc1C(=O)N1CCC(c2nnc(C(C)C)o2)CC1
COc1ncc(-c2ccc(N3CCN(C(=O)CN4CCC(C(=O)Nc5ccc(O)c(Cl)c5)C4)CC3)cc2)cn1
NC1=NC(c2cc(Nc3ncnc4cc(C(F)(F)F)cnc34)ccc2F)(C(F)F)C2CC2O1
COc1cc(O)c(CC=C(C)C)c(O)c1C(=O)C=Cc1ccc(OC(C)=O)cc1
O=C(COc1ccccc1)Nc1ccc([N+](=O)[O-])cc1O
COC(=O)C(C)NC(=O)Nc1ccc(S(N)(=O)=O)cc1
COC(=O)c1cc(CNC(=O)c2ccc3ccccc3n2)cc(NC(=O)c2cccc(OC)c2)c1
Cn1c2ccccc2c(=O)c2cccc(C(=O)NC(CCCNC(=N)N)C(=O)O)c21
O=c1n(S(=O)(=O)c2cccs2)c2ccccc2n1S(=O)(=O)c1cccs1
Cn1cncc1C(O)(c1ccc(C#N)cc1)c1cc2cc([N+](=O)[O-])cc(-c3ccccc3F)c2o1
CCC(OC)C(C)C1OC1C(O)C(C)C=CC=C(C)C1OC(=O)CCCCCCC=CC1C
CC=C(C)C(=O)OC1C2C(CC(C)C3C=CC(=O)C31C)OC(=O)C2C
O=C1CC(=C(c2ccccc2)c2ccccc2)C(=O)N1CCN1CCN(c2cccc(Cl)c2)CC1
CCOC(=O)c1cc2c(OC)c(OC)ccc2c2ncc(C#N)c(O)c12
CCNc1cccc(NC(=O)c2nnn[n-]2)c1C#N
CCOC(=O)C(=Cc1ccc(-n2cncn2)cc1)C(=O)OCC
Oc1cc2c(cc1C(c1ccc(F)cc1)N1CCCC1)OCO2
O=C(O)CN1C(=O)SC(=Cc2ccc(O)cc2)C1=O
COc1cc(Cl)ccc1OCc1cc(C(=O)N2CC3CCC2C3)no1
CN(C)CCN1C(=O)CCCC12CCCN(Cc1ccc[nH]1)C2
COc1ccccc1NC(=O)N1CCCC1C(=O)NC12CC3CC(CC(C3)C1)C2
Cc1c[nH]c(C2COCCN2C(=O)c2ccc(=O)[nH]n2)n1
CC1CN(C(C)CO)C(=O)Cc2cc(NC(=O)Nc3ccc4c(c3)OCO4)ccc2OC1CN(C)CC1CCCCC1
CC(C)c1nccn1CC1CC(c2ccccc2)(c2ccccc2)C(=O)O1
CN(CCCC(c1ccccc1)c1ccccc1)C(CCO)C(=O)NCc1ccccc1
COc1ccc(-n2c(SCC(=O)Nc3ccc(C(N)=O)cc3)nc3ccccc3c2=O)cc1OC
CCN(CC(=O)Nc1ccccc1C(F)(F)F)C(=O)Cc1ccccc1
CC(CCC(=O)NCC(=O)O)C1CCC2C3C(O)CC4CC(O)CCC4(C)C3CCC12C
Cc1cc(C)n(CC(O)Cn2c(C)c(C)c3ccccc32)n1
Cc1[nH]c2ccccc2c1C(=O)CSc1ccccn1
CCCCCCCCCCCCC(O)C1CCC(CO)O1
Cc1ccc(C(=O)CCN(CCO)C(C)C)o1
COc1ccc(OC)c(-c2csc(NC(=O)COC(=O)C3CCC3)n2)c1
COc1ccc(C(=O)N2CCN(Cc3ccc(-c4ccncc4)cc3)CC2)cc1
CCCC1(C)CCc2cc3c(C(F)(F)F)cc(O)nc3cc2N1
CC1(CC(NC(=O)c2cc(Br)c[nH]2)C(=O)O)CNC=N1
C=CCSc1nc(-c2ccc(OC)cc2)c(C#N)c(N2CCOCC2)n1
CN(C(=O)c1c(F)cccc1Cl)c1ccc(-c2cc(C(N)=O)ccc2Cl)cc1OCC(F)(F)F
Cc1ccc(OCCNC(=O)CNC(=O)c2ccc3c(c2)OCO3)cc1
Cc1noc(C)c1CC(=O)Nc1ccn(CC(N)=O)n1
CC(C)CCCCCCOC(=O)CCCCCNC(=O)O.CC(C)CCCCCCOC(=O)CCCCN
COC(=O)CCN(C(=O)c1ccc2c(c1)OCO2)c1ccccn1
CCOC(=O)c1ccc(Cl)cc1NC(=O)c1ccccc1Cl
CC1CCCC(=NNc2nc(-c3ccc(F)cc3)cs2)C1
CCc1cccc(CC)c1NC(=S)NC(=O)c1ccc(Br)cc1
COCc1c(C(=O)NC2CCCC2)cnn1-c1nccc(-c2cc(C)sc2C)n1
COc1ccc(CCN2C(=O)CC(Sc3ncccc3C(=O)O)C2=O)cc1OC
COC(=O)CC1CC(=O)N2C(Cc3c[nH]c4ccccc34)COC2C1
O=C(Nc1ccccc1OCC(O)CN1CCC2(CC1)Cc1cc(Cl)ccc1O2)N1CCCC1
COc1ccc2c(c1)ncn2-c1ccsc1
COc1ccc(C=C2CCCC3(C2=O)C(c2ccc(OC)cc2)CN(C)C32C(=O)N(CN3CCCCC3)c3ccccc32)cc1
CCn1c(Sc2ccc(Nc3c(C#N)cnc4cc(OCCCN(C)CCO)c(OC)cc34)cc2Cl)nc(C)c1C
Cc1nc(C(C)(C)C)sc1C(=O)Nc1nnc(C(F)(F)F)s1
O=C(CNC(=O)c1cccc(C(F)(F)F)c1)NC1CN(C2CCC(c3ccccc3)CC2)CC1OCc1ccccc1
Oc1ccc2cc(-c3ccc(Cc4ccncc4)cc3)ccc2c1
CC(=O)CC1CC(CCCCCCCC#CC(O)COCCOCC(O)c2ccccc2)OC1=O
COC(=O)c1cnc(C)cn1
COc1ccc(C(=O)C=Cc2ccc3c(c2)OCCO3)cc1
CCS(=O)(=O)Nc1ccc(C(=O)c2ccccc2)cc1
CCCCN1c2nccc[n+]2CC1(O)c1ccc([N+](=O)[O-])cc1
Cc1ccc(-c2cc(C(=O)Nc3ccc(S(=O)(=O)N(C)Cc4ccccc4)cc3)[nH]n2)c(O)c1
CON1C(=O)C2NC(=O)C13Oc1cc(O)c(Cl)cc1C3SS2
COc1cc2[nH]c(C(=O)N3CCC(Cc4ccccc4)CC3)cc2c(OC)c1OC
CC(OC(=O)Cn1[nH]c(=O)c2ccccc2c1=O)C(=O)Nc1ccc(F)cc1Cl
CCOC(=O)c1nc2c(O)nc3cc(Cl)c(-n4cccc4)cc3n2n1
CS(=O)(=O)Nc1cccc2c(O)cc(C(=O)Nc3ccc(F)cc3F)nc12
Cc1noc(C)c1CN1CCCC1c1c(C)nn(C)c1Cl
CC(C)Oc1cc(-n2nc(C(C)(C)C)oc2=O)c(Cl)cc1Cl
Cc1c(CCO)sc[n+]1Cc1cnccc1N
COc1cc(-c2cccn(Cc3ccc(CCC(=O)O)cc3)c2=O)ccc1NC(=O)Nc1cccc(C)c1C
CC(C)c1csc(COc2ccnc(NC(=O)Cc3ccccc3C(=O)O)c2)n1
CN(C(=O)C(Cc1ccc(C(=N)NN)c(F)c1)NS(=O)(=O)c1ccc2ccccc2c1)C1CCCC1
O=C1C=C(c2ccccc2)OC12CN1CCC2CC1
COc1c(F)cccc1NC(C)c1cc(C(=O)N(C)C)cc2c(=O)cc(N3CCOCC3)oc12
CCOc1ccc2c(c1)C(=O)c1cc(OCCN(CC)CC)ccc1-2
CCn1cc(C(=O)O)c(=O)c2cc(F)c(N3CCC(NC)C(=NOC)C3)c(F)c21
Clc1ccc(C2COC(Cn3ccnc3)(c3ccc(Br)cc3)O2)cc1
CCOc1cc(CN2CCC(Nc3nc4ccc(Cl)cc4o3)CC2)ccc1Cl
CC(C)N1CCN(C(CN2CCN(CCCOc3ccc4ccccc4c3)CC2)c2ccc(F)cc2)CC1
CCn1c(=O)cc(OCC(=O)O)c2ccccc21
COc1ccc(-c2cc(NC(=O)N3CCC(n4c(=O)[nH]c5ncccc54)CC3)c(=O)n(C)c2)cc1
O=S(=O)(c1ccccc1C(F)(F)F)N1CCOCC1
Cc1ccc2nc(N3CCNC(C)C3)nc(NCc3ccc(C(=O)NC4CCN(Cc5ccc(F)cc5)CC4)cc3)c2c1
Cc1cc(C)cc(C(=O)c2cc(Cl)ccc2OCCCn2ccc(=O)[nH]c2=O)c1
Cc1nc2cnc(-c3ccccc3)cn2c1O
Cc1ccc(NS(=O)(=O)c2ccc3c(c2)N(C)C(=O)CC(=O)N3C)cc1Cl
COc1ccc(C=Nc2ccc(-n3c(Cc4ccccc4Nc4c(Cl)cccc4Cl)nc4ccc(Br)cc4c3=O)cc2)cc1
CC(C)N1CCC2C(CC(Cn3cncn3)N2c2nccs2)C1
CC(C)c1noc(CCC(=O)NC(C)c2nnc3n2CCCCC3)n1
Nc1nc2ccccc2cc1-c1cccs1
O=C(CO)N1CCCC1COc1cccc2ncnc(Nc3ccc(OCc4ccccn4)c(Cl)c3)c12
CCOC(=O)c1c(N2C(=O)CC(Sc3ccccc3C(=O)O)C2=O)sc2c1CCCC2
Cc1nc(N)c2c(=O)[nH]c(C)cc2n1
COc1cc(N2CCN(CC(C)O)CC2)ccc1Nc1ncc2ccc(-c3ccccc3N(C)S(C)(=O)=O)n2n1
N#Cc1ccc(C(=O)c2cnc(NC3OC(CO)C(O)C(O)C3O)s2)cc1
CC1CN(C(=O)c2ccccc2NS(=O)(=O)c2cccc([N+](=O)[O-])c2)CC(C)O1
CC(C)CN(CC(C)C)c1ccc(C=Cc2nc3ccccc3s2)cc1
O=C(Cc1ccccc1Cl)c1ccc(O)cc1O
CC(C)[N+](C)(C)CC(O)CN(c1ccccc1)c1ccccc1
Cc1cccc(S(=O)(=O)NC(=O)CN(C)Cc2ccccc2)c1
CC=C(C)C(=O)OCc1c(C(C)=O)c(O)c(OC)c2c1C(C)C1OC1C2O
CCN(C)S(=O)(=O)N(Cc1cscn1)c1ccccc1
CN1CC(=Cc2cccs2)C2=NN(c3ccccc3)C(c3cccs3)C2C1
Cc1nc(N)ccc1CNC(=O)C1C=CCn2c(=O)n(C(CSc3ccccc3)C(=O)O)c(=O)n21
N#Cc1cn(-c2nc3ccc(S(N)(=O)=O)cc3s2)nc1-c1ccccc1
Cc1cc(COc2ccc(S(=O)(=O)CC(C=C3CCSCC3)N(O)C=O)cc2)c2ccccc2n1
Cc1nc2ccccc2c(=O)n1N=C1C(=O)N(C)c2ccccc21
Cc1nn(-c2cccc3ccccc23)c(O)c1C=Nc1ccc2[nH]c(O)nc2c1
O=C(NC1CCCCC1)C(c1ccco1)N(C(=O)Cn1nnc2ccccc21)c1ccc(S(=O)(=O)NCC2CCCO2)cc1
O=C(C=C(O)c1ccc(C(F)(F)F)cc1)C(F)(F)C(F)(F)C(F)(F)F
COc1ccccc1N1CCN(CCCNC(=O)c2cc3cc(O)ccc3[nH]2)CC1
Cn1ccc2c(OCC(=O)NCc3ccc(F)cc3)cccc2c1=O
CS(=O)(=O)N(CC(=O)N1CCN(c2ccccc2F)CC1)c1cc(C(F)(F)F)ccc1Cl
CCc1cn(CC(=O)N(CCN(CC)CC)Cc2ccc(-c3ccc(Cl)cc3)cc2)c(SCc2ccc(F)cc2)nc1=O
O=C(CN1CC(c2nc(Cc3ccccc3)no2)C1)NCC1CCCO1
O=C(O)c1cc2c(nc1-c1ccncc1)CCN(C1CCOC1)CC2
O=C1CCC(C2c3ccccc3CCN2S(=O)(=O)c2ccc(Cl)cc2)O1
CCOC(=O)C(C#N)=Cc1[nH]c(C)c(C)c1C
CC(Sc1nnc(-c2ccc(Cl)cc2)n1C)C(N)=O
O=C(Nc1ccccc1CN1C(=O)c2ccccc2C1=O)c1ccccn1
Cc1nc2nc(NC(=O)c3ccc(F)cc3)nn2c(O)c1Cc1ccccc1
Nc1nc2c(c(-c3ccccc3)n1)CCCC2=Cc1ccccc1
O=C(Nc1ccc(-c2csc(Nc3ccc(O)cc3)n2)cc1)C12CC3CC(CC(C3)C1)C2
Oc1ccccc1OCCCOc1ccc(-n2cccc2)cc1
COc1ccc(NC(=O)c2sccc2S(=O)(=O)Nc2onc(C)c2Br)cc1
COc1ccc(-c2cc(-c3ccc(S(C)(=O)=O)cc3)cnc2N)cn1
CCCC(Oc1ccc(-n2cc(Cl)c(C)n2)cc1)c1ccc(C(=O)NCCC(=O)O)cc1
COC(=O)Nc1nc2c(s1)CCCC2
C=C(C)COc1cccc(CNCCc2c[nH]cn2)c1
O=C1c2ccccc2-c2cccnc21
Cc1nnc(SCC(=O)Nc2ccccc2Cl)n1-c1cccc2c1OCCO2
CCSc1nn2c(C)nnc2s1
CC1CCCC(=NNc2nc(-c3ccccc3)cs2)C1
Cc1c(Cl)ccc2cc3c(nc12)SC(Nc1cccc(F)c1)=NN=C3
CC1CNN=C(c2ccc(N)cc2)c2cc3c(cc21)OCO3
NC1=NC(OCc2ccco2)c2[nH]cnc2N1
Cn1cc(NC(=O)c2sccc2Cl)cc1C(=O)Nc1cc(C(=O)Nc2cn(C)c(C(=O)NCCN3CCOCC3)n2)n(C)c1
CN(C(=O)COC(=O)CSc1ccccc1)c1c(N)n(Cc2ccccc2)c(=O)[nH]c1=O
CCOC(=O)c1cc2c3ccccc3c(N=O)c-2c[nH]1
O=C(O)C(Cc1ccccc1[N+](=O)[O-])=NNc1nc2c(s1)CCc1cc(Cl)c(Cl)cc1-2
COCCCNC(=O)CCCC(=O)NCCCOC
CC(C)NCC(O)COc1ccc(C(C)C)cc1OCC(O)CNC(C)C
CN(CCC(Oc1ccc(Cl)cc1)c1ccccc1)CC(=O)O
COC1C(N=C(N)N)CC(N=C(N)N)C(OC2OC(CN=C(N)N)C(OC)C(OC)C2N=C(N)N)C1OC
COc1cccc(Oc2ccc(S(=O)(=O)C3(C(=O)NO)CCC4(CCNCC4)C3)cc2)c1
CC(C)=NNC(=O)c1cc2c([nH]c3ccccc32)c(-c2ccccc2)n1
CCN1c2ncccc2-c2nnc(C)n2-c2cccnc21
c1ccc2c(c1)CCCCC2Nc1nc2ccccc2[nH]1
CCc1ccc(NC(=O)COc2ccc3c(c2)OCO3)cc1
CCOC(=O)C1=CC(CC)N(S(=O)(=O)c2ccc([N+](=O)[O-])cc2)C1c1ccccc1
COc1cc2ccccc2cc1C(=O)N1CCN(c2ccccn2)CC1
COc1ccc2cccc3c2c1C(CNC(C)=O)C3
Clc1ccc(C2(Cn3ccnc3)OCC(c3ccccc3)O2)cc1
Cc1ccc2c(CC(=O)N3CCN(c4cccc(Cl)c4)CC3)coc2c1
C[n+]1c2ccccc2c(Nc2ccc(NS(=O)(=O)CCCCN)cc2)c2ccc(N)cc21
COC(=O)CCC(C)C1CCC2C3CC(=O)C4CC5OC5CC4(C)C3CCC12C
CN1C(=O)c2ccc(NC(=O)c3ccc(Cl)cc3Cl)cc2C1=O
Cn1cc(CN2CCN(CC3(c4ccccc4)CC3)CC2)cn1
O=C(CC(=O)Nc1ccccc1C(=O)O)Nc1nc2ccc(Br)cc2s1
CCn1cc(C(=O)NCCc2ccc(Cl)cc2)c(=O)c2cc(S(=O)(=O)N(C)C3CCCCC3)ccc21
Nc1nc(C2=CCCN(CCc3ccccc3)C2)cs1
Oc1nc(O)c2nc(O)[nH]c2n1
COC(=O)c1cccc(Sc2nc(N)c(C#N)c(-c3ccc4c(c3)OCO4)c2C#N)c1
O=C(N1CCCCC1)N1CC(OC(c2ccccc2)c2cccnc2)C1
COc1cc(C2c3cc4c(cc3C(n3nncc3C(=O)Nc3ccc(C)cc3)C3COC(=O)C23)OCO4)cc(OC)c1OC
Cn1c(=O)c2c(ncn2CCCCCN2CCc3ccccc3C2)n(C)c1=O
Cc1ccccc1C=C1CNCC2=C1NC(=O)NC2c1ccccc1C
C(=Cc1c[nH]c2ccccc12)c1ccnc2ccccc12
CCc1ccc(C2Nc3cc(Cl)ccc3C(=O)N2Cc2ccc(F)cc2)s1
COCc1nnc(NC(=O)c2ccc(S(=O)(=O)N(C)C3CCCCC3)cc2)o1
CCC=C(C)C(=O)NCc1ccnc(OC)c1
O=C(O)CCc1ccc(-c2ccc(-c3ccc(OCC(=O)O)cc3)cc2)cc1
O=[N+]([O-])c1c(Nc2ccc(F)cc2)ccc2nonc12
OCC[n+]1cccc2ccc3ccccc3c21
CCCCCC=CCC#CC#CCCCCCC(=O)O
CC1C2CC(CC2=O)C1(C)C
c1ccc(-c2n[nH]cc2-c2ccnc(-c3ccc(CN4CCOCC4)cc3)c2)nc1
CCOC(=O)C1CCN(C=C2C(=O)NC(=O)N(c3cccc(C)c3C)C2=O)CC1
COc1cccc(NC(=O)Cn2c(=O)cc(C)c3c(C)nn(-c4cccc(F)c4)c32)c1
CN1c2ccccc2C(c2ccccc2F)=NCC1CNC(=O)Cc1c[nH]c2ccccc12
O=C(c1ccc(Cl)cc1)N(Cc1cc(C(F)(F)F)cc(C(F)(F)F)c1)Cc1cnccc1-c1ccccc1
Cc1ccc(S(=O)(=O)N2CCN(S(=O)(=O)c3ccccc3)C2c2ccc(N(C)C)cc2)cc1
CCCCCC1OC(=O)c2ccc(OC)cc2C1OC(C)=O
CC(CN1CCN(c2ncccn2)CC1)NC(=O)c1oc(-c2ccccc2)nc1-c1ccccc1
Nc1nc(-c2ccc(Cl)cc2)c(CC(=O)O)s1
CCCC(=O)C1=C(Nc2cccc3ccccc23)CC(C)(C)C(C(=O)OC)C1=O
COc1cccc2c1C(=O)c1c(O)c3c(c(O)c1C2=O)CC(O)(C(=O)CO)CC3OC1CC(N2CCCCC2)C(O)C(C)O1
CCOC(=O)c1n[nH]c2c1C(=O)N(c1ccc(OC)cc1)C2=O
O=C(NC1COC(C=Cc2ccccc2)OC1)c1ccccc1
COc1ccc(-n2nc(C(F)(F)F)cc2C(=O)Nc2ccc(-c3ccccc3S(C)(=O)=O)cc2F)cc1
O=C(NC1CCCNC1)C1CCCN1c1nc(Nc2cc(C3CC3)[nH]n2)c2cccn2n1
Cc1cc2nc(-c3ccc(C(=O)NC4CCN(Cc5ccccc5)CC4)s3)[nH]c2cc1C
COc1ccc(NC(=O)Cn2nnc(C(=O)NCc3ccccc3)c2N)c(OC)c1
CN(C)CCNC(=O)c1c(O)ccc2c1c1c(n2CCc2ccccc2)C(=O)c2ccccc2C1=O
CCN(CC)CCN(C)Cc1coc(-c2ccc(Br)cc2)n1
CC(=O)N1CCC(Oc2ccc(C(=O)N3CCC(N4C(=O)OCc5ccccc54)CC3)cc2)CC1
CN(C)CCCOc1ccc(OCc2ccccc2Cl)c(CN(C)C)c1
Cn1c(=Cc2sc3ccc(F)cc3[n+]2C)sc(=CN=c2n(C)c3ccccc3n2C)c1=O
Cc1noc(C)c1CSCC(=O)Nc1ccccc1N1CCCC1
COc1ccc2c(c1)OCC(=Cc1ccc(OC)c(OC)c1)C2=O
CC(C)=CCCC(C)CC1CC(=O)c2c(O)cccc2O1
CC1CC(C(O)C(C)(C)O)OC2C1C1(C)CCC34CC35CCC(OC3CNCCO3)C(C)(C)C5CCC4C1(C)C2O
C=CCNC(=S)NC1=C(C#N)C(c2ccc(Cl)cc2Cl)C2=C(CCCC2=O)N1c1ccc(S(N)(=O)=O)cc1
CCC(=C(c1ccccc1)c1cccc(OC(C)=O)c1)c1ccc(OC(C)=O)c(OC(C)=O)c1
CNNC(=S)Nc1ccc(-c2nnc(S)o2)cc1
CC(=O)OC(=O)c1ccccc1C(=O)c1ccc(Sc2ccccc2)c([N+](=O)[O-])c1
CCCCCCCCCCCCCCCCCC(=O)Nc1ccc2nc(C)cc(N)c2c1
O=C(Nc1ccc(OC(F)(F)F)cc1)C1CCCN(S(=O)(=O)c2cccnc2)C1
Cc1ccc(C(C)C)c(C(=O)NCCc2c[nH]c3ccc(OCc4ccccc4)cc23)c1
CC1(c2ccccc2)OOC2(O1)C1CC3CC(C1)CC2C3
Cc1ccc(-n2c(=O)c3c(C)c(C(=O)N(C)C)sc3n(Cc3ccccc3C)c2=O)cc1C
CC(CCCN)N(C(C)CCCN)C(C)CCCN
N=C(N)c1ccc2scc(C(Cc3cccc4ccccc34)C(=O)Nc3ccc(-n4cnc5ccccc54)cc3)c2c1
Cc1[nH]c(C)c(S(=O)(=O)N2CCN(c3cccc(C(F)(F)F)c3)CC2)c1C(=O)N1CCCC1
C=C1C(=O)C23CCC4C(C(=O)OC)CC(OC(=O)C5OC(c6ccccc6)=NC5c5ccccc5)CC4(C)C2CCC1C3
CCCCCn1cc(C(=O)NC2CCCCC2)c(=O)n2nc(-c3ccc(Cl)cc3)cc12
O=C1Nc2ccccc2C1(O)c1ccccc1O
CC(C)=CCCC1(C)C=Cc2c(O)c(C(=O)CC(C)C)c3oc(=O)cc(-c4ccccc4)c3c2O1
Cc1ccc(C=C2NC(=S)N(CN3CCOCC3)C2=O)cc1
FC(F)(F)c1ccc(-c2ccncc2)c(OCCc2ccccc2)c1
Cc1nc(NS(=O)(=O)c2ccc(NC(=O)NC34CC5CC(CC(C5)C3)C4)cc2)oc1C
O=c1cc(-c2cccnc2)sc2ccccc12
OC1CC2CN(CC3CCCCC3)C(Cc3ccccc3)CN2C1
COCCN=c1cc(O)c2ccc3ccccc3c2o1
CN(C)Cc1ccc(C(N)=O)cc1NC(=O)c1cccc(C#N)c1
CCOC(=O)N1CCC(NC(=O)Cn2ncc3ccccc32)CC1
O=C(O)C(Cc1ccccc1)Oc1ccc(-c2cccs2)cc1
O=C(O)c1ccc(NCC(F)(F)C(F)(F)C(F)(F)C(F)(F)C(F)(F)C(F)(F)C(F)(F)F)cc1
c1ccc(-c2cc(-c3ccccn3)c3c(n2)-c2ccccc2C3)nc1
Cc1ccc(S(=O)(=O)N(CC(C)C)CC(O)C(Cc2ccccc2)NC(=O)OC2COC3OCCC23)cc1
CC(C)OCc1cccc(-c2cc(NC(=O)C3CNC(=O)C3)nn2-c2ccccc2)c1
CNC1=Nc2ccc(N(C)Cc3ccc(S(=O)(=O)N4CCOCC4)cc3)c3cccc1c23
CC1(C)N=C(N)N=C(N)N1c1cccc(OCCCCOc2ccc(S(=O)(=O)F)cc2)c1
CC(C)(C)NC(=O)C(c1ccsc1)N(C(=O)Cc1cccnc1)c1ccc(OCF)cc1
CCCc1ccc(S(=O)(=O)NC(Cc2ccc(CN)cc2)C(=O)N(C)C2CCCC2)cc1
Cc1ccccc1NC(=O)Nc1ccc(CC(=O)N2CC(F)CC2COc2ccc(C(=O)O)cc2)cc1Cl
CCCc1nn(-c2ccc([N+](=O)[O-])cc2)c(O)c1C=NCCc1ccc(OC)c(OC)c1
CCCCS(=O)(=O)C=CC1C2C=CC(C2)C1S(=O)(=O)CCCC
CC(=O)NC(Cc1cc(F)cc(F)c1)C(O)CNC1(c2cccc(C3(C)CCCO3)c2)CC1
Cn1ncc(NC(=O)c2nc(-c3ccccn3)sc2N)c1N1CCC(N)C(F)CC1
Cc1nc(Cl)c(N=Cc2cccc([N+](=O)[O-])c2)c(Cl)n1
COc1ccccc1CN1C(=O)CN(C2CCCC2)C(=O)C1c1ccc(F)cc1
O=C(Nc1ccc(N2S(=O)(=O)c3ccccc3S2(=O)=O)cc1)c1ccco1
COc1c(OC)c(OC)c2c(c1OC)c(=O)c1ccc(O)c(OC)c1n2C
O=S(=O)(C1CC1)N1CCC2(CC(Oc3ncccc3F)CO2)C1
CC(=NNC(=O)c1ccc2[nH]cnc2c1)c1ccc(Br)cc1
CC1NC(=O)C(Cc2c[nH]c3ccccc23)NC(=O)C(Cc2ccccc2)NC(=O)C2CCCN2C1=O
C#CCn1c(=O)c2[nH]cnc2n(Cc2ccccc2)c1=O
Cc1cccc(CNC(=O)C2CC(c3nnc(C)o3)CN(Cc3nc(-c4ccccc4)oc3C)C2)n1
Cc1ccc2nc(SCC(=O)N3CCN(c4ccccc4)CC3)nc(=O)n2c1
C=Cc1ccc(CN2CCN(c3nc4ccccc4c4ccccc34)CC2)cc1
COc1cc([N+](=O)[O-])cc(C=NNC(=O)c2cccnc2)c1O
C=CCNC(=O)C(C#N)=Cc1c(C)nn(-c2ccc(Cl)cc2)c1Cl
CCOC(=O)C1CCN(Cc2coc(-c3ccc(OC)cc3)n2)CC1
O=C(NC1CC1)c1cnc(N2CCN(Cc3ccc(Cl)cc3)CC2)c(Cl)c1
O=C(O)COc1cccc(CCn2nc(-c3ccccc3)n(-c3ccccc3)c2=O)c1
CC(=O)NC1C(NC(=O)NCc2ccco2)C=C(C(=O)O)OC1C(O)C(O)CO
COc1cc(C=CC(O)=CC(=O)c2ccccc2)cc(OC)c1OC
Cc1ccc(C)c(NC(=O)CN(CCc2ccccc2)S(=O)(=O)c2ccccc2)c1
COc1ccc(-n2c(SCC#N)nc3sccc3c2=O)cc1
NCc1ccc(Cl)cc1CNC(=O)C1CCCN1C(=O)C(CCc1cccc[n+]1[O-])NS(=O)(=O)Cc1ccccc1
COCC1OC(=O)c2coc3c2C1(C)C1=C(C3=O)C2CCC(=O)C2(C)CC1OC(C)=O
OCC(c1ccccc1)C1CCCCN1Cc1cccc(Cl)c1
O=C(O)c1ccccc1Nc1cc(C(F)(F)F)cc(C(F)(F)F)c1
C=C1C(=CC=C2CCCC3(C)C2CCC3C(C)CC2OC(=O)C(=C)C2CCC)CC(O)C(OCCCO)C1O
NCCCOc1ccc2nc(-c3ccccc3)n(CC(=O)NCC3CC3)c(=O)c2c1
Cc1ccc(-c2nn3c(=O)cc(CN4CCN(C(=O)COc5ccc(C)c(C)c5)CC4)nc3s2)cc1
Cc1nc(C(=O)NCCCN2CCN(c3cccc(C)c3C)CC2)cc(C(C)C)n1
O=C(c1cccs1)N1CCN(c2cc(Cl)ccc2Cl)CC1
CC1(COc2cc(C(F)(F)F)ccc2C(=O)Nc2cc[nH]c(=O)c2)CC1
O=C(O)CC(NC(=O)CCC(=O)Nc1ccc2c(c1)CNCC2)c1ccccc1F
COc1cc(OC)cc(-c2cc(C)c3nc(Nc4ccc(C)cc4)nnc3c2)c1
Cc1c([N+](=O)[O-])oc2ccc3ccccc3c12
O=C(O)c1ccc2c(c1)C(=CCCN1CCCC1)c1ccccc1CO2
Fc1ccc(Oc2ncnc3sc4c(c23)CCCC4)cc1Cl
O=C1CN(C(=O)c2ccc(S(=O)(=O)N3CCCCC3)cc2)C(c2ccc(F)cc2)c2cc(Cl)ccc2N1
CN1CCc2ccccc2Cc2ccc(O)cc2CC1
N=C(N)NS(=O)(=O)c1ccc(NC(=O)C2CCCN2C(=O)C(Cc2ccccc2)NC(=O)OCc2ccccc2)cc1
CCN1CC2C3C(=O)N(C)C(=O)C3C(CC)(C(=O)OC)N2C1=NC
O=C(NO)c1ccc(-c2nc(-c3ccc(F)cc3)c(-c3ccncc3)[nH]2)cc1
COc1cc(CNCCc2ccc(S(N)(=O)=O)cc2)ccc1OCc1ccc(Cl)cc1
N#CC1(c2cccc(Cl)n2)CCN(Cc2cc(C(=O)O)c(=O)n3ccccc23)CC1
NS(=O)(=O)c1ccc(CCNC(=O)c2c(F)c(F)c(F)c(F)c2F)cc1
COc1cccc(N2CCN(CCCN3C(=O)CCc4c(Cl)cccc43)CC2)c1
COC(=O)C1(C)CC(C#N)C(c2ccccc2C)N1
COc1cc(Nc2nc(NCC(=O)OC(C)(C)C)n3cnnc3c2C(N)=O)cc(OC)c1
C=C(C)n1c(=O)n(Cc2nc3ccccc3n2CCCC#N)c2ncccc21
Nc1nc(-c2nccs2)c2c(n1)-c1ccccc1C2=O
CCOC(=O)c1c(-c2ccccc2)oc2ccc(NS(=O)(=O)c3ccc(C)cc3C)cc12
CC1(C)Cc2cccc(Oc3ccc(C(=NO)N4CC=CC4)cn3)c2O1
COc1ccc(C2C3=C(N=c4sc(=Cc5ccc(OCc6cccc(C(=O)O)c6)c(OC)c5)c(=O)n42)c2ccccc2CC3)cc1
CCC(CO)Nc1nc(NCc2ccc(O)cc2)c2ncn(C(C)C)c2n1
COc1ccc2c(c1)nc(NCCCO)n2Cc1ccccc1
COc1cccc2c1CCC1CN(CCn3c(=O)[nH]c4c(sc5cc(C(N)=O)ccc54)c3=O)CC21
Nc1cnc(-c2ccc(C3CCC3)c(OCc3ccccc3)c2F)cn1
O=C(O)C1C2CC3C(OC(=O)C31)C2Cl
OCC(O)C(O)C(OC1OC(CO)C(O)C(O)C1O)C(O)CO
CN(C)CCCN1C(=O)C(Cc2ccccc2)Oc2ccccc21
CC(C(=O)Nc1ccc2c(c1)OCO2)N1CCC(N2CCCCC2)CC1
CC(=O)N1C=C(C2CCCCN2)CCC1
O=C1c2ccccc2C(=Cc2ccc(Br)nc2)N1c1ccccc1
CC(=O)C1=C(O)C(=C(C)Nc2ccc(N)cc2)C(=O)OC1=O
O=c1[nH]c2ccccc2n1-c1cc(Cl)c(O)cc1O
O=c1c(-c2cnn(-c3ccccc3)c2)coc2cc(O)ccc12
Cn1c(=O)c2c(ncn2CCCN2CCN(CCCSc3ccccc3)CC2)n(C)c1=O
COc1cccc(-c2nc3c([nH]2)CC(C)(C)CNC3=O)c1OC
COc1ccc(-c2nnc(N(C)C(=O)C3CCCO3)s2)cc1
CC(NC(=O)CCc1ccccc1)c1cccc(N2CCOCC2)c1
CC1CN(CC(=O)N2CC(C)(C)c3cc(F)c(S(=O)(=O)C(C)C)cc32)CCN1
CC(=O)NC(C)c1ccc(OC2CCN(c3ccnc(C4CC4)c3F)C2)cc1
COc1ccc(OC(C)C(=O)Nc2cccc(F)c2)cc1
CCOC(=O)N1CCN(C(=O)c2ccc(Oc3ccc([N+](=O)[O-])cc3)cc2)CC1
ClC1=C(C=NNc2nc(-c3ccccc3)cs2)CCc2ccccc21
O=C(Nc1ccc(F)cc1)c1cccnc1N1CCOCC1
COc1ccc(-c2nn(-c3nc4ccc(S(N)(=O)=O)cc4s3)cc2C=O)cc1
CCCS(=O)(=O)N1CC=C(c2ccc3c(c2)CC(C2CCN(c4ncc(C5CC5)cn4)CC2)O3)CC1
Cc1ccc(CNC(=O)C2CCCN(Cc3cnn(-c4ccccc4)c3-n3cccc3)C2)cc1
C=C(C)C12CC3CCC(=NO)C(C1)C3(N1CCOCC1)CC2=NO
O=C(NC1CCC(O)CC1)C1NC2(CCCCC2)C2(C(=O)Nc3cc(Cl)ccc32)C1c1cccc(Cl)c1F
CN1C2CCC1CC(NC(=O)N1CC3(CCCC3)c3ccccc31)C2
O=C1N2CCNc3ccccc3C(c3ccccc3)N1CC2
COc1ccc(Br)c(C(=O)NN2C(=O)CSC2c2ccc(C)cc2)c1
CCOC(=O)C1(Cc2cccc(Cl)c2)CCCN(C(=O)c2cn[nH]c2)C1
CCN(CC)CCOc1ccc(C)c(NC(=O)Nc2cc(OC)c(OC)c(-c3ccc(C(C)=O)c(OC)c3)c2)c1
CCC(C)(C(=O)NC1CCCCC1)N(Cc1cccs1)C(=O)c1ccccn1
CSc1ncccc1C(=O)OCC(=O)N(CC(C)C)C1CCS(=O)(=O)C1
Cc1[nH]c(-c2cccc(Cl)c2Cl)nc1C(=O)N=C(N)N
CN(c1cc2c(cc1Nc1nc(-c3ccccc3)cs1)NC(=O)C1CCCCN21)C1CCCCC1
C=C(SC(=NC(=O)Cc1ccc(NC(=O)Nc2ccccc2C)cc1)NCCC(=O)O)c1ccccc1
Cc1ccc(-n2nc(C)c(C=Nn3c(C)nc4ccccc4c3=O)c2O)cc1
COc1ccc(CNCc2c(C(C)C)nn(C)c2N(C)C)cn1
CCCn1ncc2c(N)c(C(=O)OCC)c(C)nc21
O=C(C=Cc1ccccc1[N+](=O)[O-])NCCCNc1ccnc2cc(Cl)ccc12
CCC(C(=O)NCCc1ccccc1OC)n1nc(C)c2c(C)n(-c3ccccc3)nc2c1=O
O=C(O)C(CCC1CCN(CC2CN(C(CC3CC3)C(=O)O)CC2c2cccc(F)c2)CC1)c1ccc(F)cc1
N=C(N)c1ccc(NCCNc2ccc(C(=N)N)cc2N)c(N)c1
CC(=N)NCCOCC(N)C(=O)O
COc1ccc(CSc2nnnn2-c2ccccc2)cc1
CC(C)(O)C#Cc1ccc(C(=O)NCc2ccccc2F)cc1
Cc1c(-c2cccc(OC3CCN(S(=O)(=O)Cc4ccccc4)CC3)c2)sc(-c2nn[nH]n2)c1OCC(=O)O
Cc1cc(OCCN2CCCCC2)cc(-c2ccc(Oc3ccc(F)cc3)cc2)n1
COc1ccc(C2=NNC(=O)C2(C)C)cc1Cl
CC(C)NCc1cc(Nc2ccnc3cc(Cl)ccc23)ccc1O
COc1ccc2c(c1)c(C(=O)C=C(O)C(=O)O)cn2Cc1ccc(C(F)(F)F)cc1
O=S(=O)(Nc1cc(-c2ccc3ncc(N4CC5CCC(CC5)C4)nc3c2)cnc1Cl)c1ccc(F)cc1
On1nc(Cc2cccc3ccccc23)c(C2CCNCC2)c1-c1ccccc1
Clc1cccc(-c2ncc[nH]2)c1
Cn1c2ccccc2c2c3c(c4c5ccccc5n(C)c4c21)C(=O)NC3=O
CCCNCc1ccc(OC)cc1
NC(=O)c1nc(Nc2ccc3ccccc3c2)sc1NC(=O)c1ccc(Cn2cnnn2)cc1
CC(C)C(CC(O)C(CC1CCCCC1)NC(=O)C(Cc1c[nH]cn1)NC(=O)C(Cc1ccccc1)NC(=O)OC(C)(C)C)NS(C)(=O)=O
Nc1ccc(C#CCCN2CCC(O)(Cc3ccccc3)CC2)cc1
COc1cc(CN2CCN(C(c3ccccc3Cl)C(O)c3ccccc3)CC2)cc(OC)c1OC
CC1CN(c2cccc(O)c2)C(C)CN1CCCc1ccccc1
Cc1ccc(Cn2c(-c3cc(C(C)C)ccn3)nc3cc(C(=O)O)nc(NC(C)C4CCC4)c32)cc1
NCCCCC(NC(CNC(=O)NCCc1ccc(F)cc1)Cc1ccccc1)C(=O)NCc1ccccc1
Cc1ccc(C(=O)Nc2nnc(-c3ccc(C(C)(C)C)cc3)s2)cc1
CC(C(=O)O)c1ccc(SC2CCCC2=O)cc1F
Cc1ccc(NC(=O)CSc2nnc(Cn3c(=O)sc4ccccc43)n2C)cc1Cl
Cc1cccc2c1OC1(C)CC2NC(=NC#N)N1
COc1ccc(C=CC(=O)NCc2ccc3[nH]c(C)cc3c2)cc1OC
COc1ccc(-c2csc(NC(=N)NCc3ccccc3)n2)cc1OC
CC(=O)c1ccc2c(c1)CCC1C2CCC2CC(O)CCC21C
O=C(Nc1ccc([N+](=O)[O-])cc1)N1CCc2[nH]c3c(Cl)cc(Cl)cc3c2C1
CC(NC(=O)C(NC(=O)C(CCC(N)=O)NCCC1CCCCC1)C(C)O)C(=O)NC(C(=O)O)C(C)C
COc1ccccc1CNC(=O)c1sc2nc(C)cc(C)c2c1N
CCCC(C)C(=O)OC1C(C)CC2(OC(C)=O)C(=O)C(C)=CC3C(CCC(C)=CC12)C3(C)C
O=C(C=Cc1ccc(Cc2nc3ccccc3[nH]2)cc1)NO
CC(C=CC1CCCC1c1ccc2c(c1)C(C)(C)CCC2(C)C)=CC(=O)O
CCCCCCCCCCCCCCOc1ccc(CN(C(C)=O)c2cccc(C[n+]3csc(C)c3)c2)cc1C(C)(C)C
CCCCc1c(C(=O)NCCc2ccc(N3CCCCC3)cc2)[nH]c2ccc(Cl)cc12
CCc1nnc2sc(-c3cccc(NC(=O)c4ccc(OC)c(Cl)c4)c3)nn12
O=C1C(=O)N(Cc2ccc(-c3ccccc3)cc2)c2ccc(OCc3c(F)cccc3F)cc21
C=C1C(=O)C23C(O)CC4C(C)(CO)C(O)CCC4(C)C2CC(=O)C1C3O
CCOC(=O)C=C(C)C=CC=C(C)C=CC1=C(C)C2(CCC1(C)C)CC2
COc1ccc2nc3cc(Cl)ccc3c(NCCCCCCNc3c4ccc(Cl)cc4nc4ccc(OC)cc34)c2c1
CC(C=C(Br)Br)=CC1(C)SC(O)=C(C)C1=O
CCCC(=O)N(CCc1ccccc1)Cc1nc(O)c2ccccc2n1
[N-]=[N+]=Nc1cc(Oc2ccc(C(F)(F)F)cc2)ccc1-c1noc(-c2ccc(O)cc2)n1
c1ccc(CCNc2ccnc(Nc3ccc4cn[nH]c4c3)n2)cc1
O=C(O)Cc1nn(Cc2nc(-c3ccccn3)no2)c(=O)c2ccccc12
CN(Cc1ncnc2c1ncn2C1OC(CO)C(O)C1O)c1ccccc1
Cc1cc(C)c(C)c(NC(=O)CCN2CCN(c3ccccn3)CC2)c1C
Cc1ncccc1-c1nc2cn(-c3ccc(C#N)cc3)nc2c(=O)n1CC1CCCN(C2COC2)C1
COc1cccc(Cn2ncc3c4sc(Br)cc4n(C)c3c2=O)c1
CCCC1C(=O)N(S(C)(=O)=O)C2CCN(C(=O)CCN3CCCCC3)C12
CC(C)(C)OC(=O)Nc1cccc(CNc2ncnc3c(C(N)=O)cccc23)c1
CC(C)S(=O)(=O)c1nn(C)cc1Nc1nc(Nc2ccc(C3CCN(C)CC3)cc2OC2CC2)ncc1Cl
CCN(CC(=O)Nc1ccccc1C(F)(F)F)C(=O)COc1cccc2c1OC(C)(C)C2
COc1cc(C2c3cc4c(cc3C(OC(=O)c3cncc(Br)c3)C3COC(=O)C23)OCO4)cc(OC)c1OC
CC(C)(C)C(O)(CC#CCN1CCCC1)c1ccccc1
N=C(N)c1ccc(C2=NOC(CC(=O)NCC(NC(=O)OCc3ccccc3Cl)C(=O)O)C2)cc1
Cc1ccc(N(Cc2ccccc2)C(=O)c2cc(S(=O)(=O)N3CCOCC3)ccc2Cl)cc1
CC(CN1CCN(C(=O)c2cc(C(F)(F)F)cc(C(F)(F)F)c2)C(Cc2c[nH]c3ccccc23)C1)=NOCc1ccccn1
COc1cc(NCc2ccccc2O)c2ncccc2c1
Cn1cc(NC(=O)c2cc(NC(=O)c3cc(NC(=O)c4cc(NC=O)cn4C)cn3C)cn2C)cc1C(=O)NCCC(=N)N
CC(N)C1OC(OC2C(O)C(NC(=O)C(O)CCN)CC(N)C2OC2OC(C(C)O)C(O)C(O)C2N)C(O)C1O
O=C(Cn1cnc2c(nnn2Cc2ccccc2)c1=O)Nc1ccc2c(c1)OCCO2
CC(=NOCC(O)CNC(C)(C)C)c1cccc(C)c1
Cc1ccc(CSC(Nc2ccc(F)cc2)=C(C#N)C#N)cc1
Nc1ncnc2c1c(-c1ccco1)cn2C1OC(CO)C(O)C1O
CC(Cn1cc[n+](C)c1C=NO)NS(=O)(=O)C(F)(F)F
O=c1[nH]c2cc([N+](=O)[O-])ccc2n1C1CCCCC1
CC(C)(O)c1cc2ccc(C#CCCN3C(=O)c4ccccc4C3=O)cc2c(=O)o1
CCOc1ccc(NS(=O)(=O)c2c(C)nc3sccn3c2=O)cc1
COc1cc(C)nc(N2CC3CN(C(=O)c4c(F)cccc4-n4nccn4)CC3C2)n1
Cc1cccc(C(=O)N2CCN(c3ccc(C(F)(F)F)cn3)CC2)c1C
Cc1ccc(-c2nnc(Nc3ccc(OC(F)(F)Cl)cc3)c3ccccc23)cc1S(=O)(=O)NC(C)(C)CO
OC(c1nc2ccccc2s1)(C(F)(F)F)C(F)(F)F
COc1cc(C(=O)NC(=S)Nc2cccc(-n3cnc4ccccc43)c2)cc(OC)c1OC
Cc1ccc2nc(-c3ccccc3)cc(C(=O)NCCCn3ccnc3)c2c1
COc1cccc(F)c1CN1CCCC(NC(=O)c2ccc3[nH]nc(-c4cccc(C(C)=O)c4)c3c2)C1
COc1cc(C(c2cc(OC)c(OC)c(OC)c2)C2COC(=O)C2C)cc(OC)c1OC
Cc1cc2c(s1)c1cnn(Cc3ccc(F)cc3F)c(=O)c1n2C
Cc1noc(CN2CC(=O)N(C)c3ccccc3C2=O)n1
CCC(C)=NNc1nc2c(c(=O)[nH]c(=O)n2C)n1Cc1ccccc1
CCCCn1c(N)c(N(CCC(C)C)C(=O)c2[nH]c(C)c(C(=O)OCC)c2C)c(=O)[nH]c1=O
O=C(CN(C1CCCCC1)S(=O)(=O)c1ccc(Br)cc1)NCc1cccnc1
Nc1nccc2ccc(-c3ccc(OCc4ccccc4)cc3)cc12
CCOc1ccc(C(=O)Nc2cc(Br)c3c(c2)CNCC3)cc1Br
CC1(C)CC(=O)Nc2ccc(C(=O)NCC3CCC(CCC(=O)NO)CC3)cc21
Cc1noc(C)c1CN1CCc2ncnc(-c3ccncc3)c2CC1
O=C(O)CCCCCCCCN1C(=O)C(c2ccccc2)N(c2ccccc2)C1=O
CCOC(=O)NC(=O)CSc1ccc(S(=O)(=O)N2CCCCC2)cn1
COc1ccc(-c2nc3ccc(NCc4cccc(C)c4)cc3n(CCNC(C)=O)c2=O)cc1
C#CCn1c(=O)c(C=CC(=O)C=C(O)C=Cc2ccc(O)c(OC)c2)cc2cc(C)ccc21
CC(NC(=O)CCc1nc2ccccc2c(=O)[nH]1)c1cccc(C(F)(F)F)c1
COc1ccc(-c2[nH]nc3c2CN(C(=O)c2ccccc2)CC3)cc1
CC(=O)N=C1SCCN1CC(O)c1cccc(C)c1
O=c1nc(C2CC2)n(-c2cccc(C(F)(F)F)c2)c2ccccc12
O=C(NCC1CN(c2ccc(N3CCC(C(=O)O)CC3)cc2)C(=O)O1)c1ccc(Cl)s1
C=C1CC23CCC4C(C)(CCC(O)C4(C)C(=O)O)C2CCC1C3
COc1cccc(-c2nc(CN(C)CCc3ccccc3)co2)c1
NS(=O)(=O)OCC1CCCCC1
O=C1C(=O)c2c(ccc3ccccc23)-c2ccccc21
CC(C)S(=O)(=O)N1CCC2(CCN(C(=O)N3CCCN(C4CCC4)CC3)C2)CC1
CCOC(=O)C1=C(C)NC(=Cc2cc(C)n(-c3cccc(C(F)(F)F)c3)c2C)C1=O
CC1=CCC2C(OC(c3cccc(F)c3)OC2(C)C)C1O
Cc1nc2ccccc2c(=O)n1N=Cc1ccccc1Cl
CCCCCC(O)C=CC1C2CCC(O2)C1CC=CCCCC(=O)O
Cc1cc(Cl)n2nc(C)c(-c3ccc(Cl)cc3)c2n1
CC(C)=CCCC(C)=CCCC(C)=CCCC(C)=CCCC(C)=CCCC(C)=CCCC(C)=CCC1=CC(=O)C=CC1=O
Cn1cc(CN2CCN(Cc3ccccc3)C(CCO)C2)c(-c2ccccc2)n1
Cc1ccc(O)c(Cn2c(NC3CCN(CCN4CCOCC4)CC3)nc3c(C)cccc32)n1
CCCCCn1cc(C(=O)c2ccccc2-c2ccccc2)c2ccccc21
O=C(O)c1cc(-c2ccc(F)c(C(F)(F)F)c2)ncn1
N=C(N)c1ccc(OCc2ccccc2F)cc1
Clc1ccc2c(c1)CCc1cccnc1C2=C1CCN(Cc2cncc(Br)c2)CC1
CCCc1cccc(CC(O)C=CC2CSC(=O)N2CCSCCCC(=O)O)c1
Cc1nc2sc(C(c3ccccc3)N3CCN(C)CC3)c(O)n2n1
O=C(Nc1ccc(-c2cccc3c2CNC3=O)cc1)Nc1cc(C(F)(F)F)ccc1F
CNc1cccc(C(=O)OC2CN3CCC2CC3)c1
CC(C)=CCN1CCN(Cc2cc(C(C)C)n[nH]2)CC1CCO
CC(=O)N(NC(=O)c1ccccc1Cl)C1CC(=O)N(c2ccc(C)cc2)C1=O
O=C(Nc1ccon1)c1ccc(Cl)c(S(=O)(=O)N2CCCCC2)c1
CSc1nn(-c2c(Cl)cc(C(F)(F)F)cc2Cl)c(N)c1-c1ccc(C)cc1
CC(C)CC(NC(c1ccc(-c2ccc(C(O)C(F)(F)F)cc2)cc1)C(F)F)C(=O)NC1(C#N)CC1
CCN1C(=O)C2C(c3ccc(C(F)(F)F)cc3)NC3(CCCN(Cc4ccc(C(F)(F)F)cc4)C3=O)C2C1=O
N=C(N)c1cccc(-c2ccc(-c3cccc(C(=N)N)c3)s2)c1
O=Nc1ccc(O)c(C(=O)O)c1
CCCc1ccc(C(=O)Nc2cc(Cl)ccc2C(=O)O)cc1
COc1cc(CN(CC2CCC(C(=O)O)CC2)C2CCc3c2ccc(Cl)c3Cl)ccc1OCCN1C(=O)CCC1=O
Cn1c(=O)c2c(ncn2CCCN2CCN(c3nccnc3Cl)CC2)n(C)c1=O
ClCCN(CCNN=Nc1ccc2ncnc(Nc3cccc(Cl)c3)c2c1)c1ccc(Cl)cc1
COc1ccccc1NC(=O)COc1ccc(C=NNC(=O)CSCc2cc(C)cc(C)c2)cc1
CCC(=O)C(CC(C)N(C)C)(c1ccccc1)c1ccccc1
Cc1ccc(N=C(N)Nc2nc(O)cc(CSc3nnc(C)s3)n2)c(C)c1
NC(=O)C1CCCN(C2CCC(C(N)Cc3cc(F)ccc3F)CC2)C1
CC(=O)Oc1c(C)cc2c(c1C)C(C)(C)CN2C(=O)C(C)(C)C
Cc1ccc(Cl)cc1N1CCN(S(=O)(=O)c2ccc3c(c2)NC(=O)C(C)C(=O)N3)CC1
CC(C)C(=O)Nc1cc(C(F)(F)F)ccc1[N+](=O)[O-]
CCOc1ccc2c(=O)c(-c3ccc(OCC)c(OCC)c3)coc2c1
COc1cc(Nc2c(C#N)cnc3ccc(C#CCCN4CCN(C)CC4)cc23)c(Cl)cc1Cl
CCCCCCCCS(=O)(=O)Oc1cccc2c(CC(C)NCC(O)c3cccc(NS(=O)(=O)c4cccs4)c3)c[nH]c12
CC(C(=O)O)N1CCc2onc(-c3ccc(F)c(F)c3)c2C1
CC(C)(C)OC(=O)N1CC2(C1)C(=O)N(c1ccccc1)C2c1ccccc1
CCOC(=O)c1ccc(-c2ccc3ncnc(N(C)Cc4ccc(C)o4)c3c2)o1
O=S(=O)(NC1CCN(Cc2ccccc2)CC1)c1ccc2ccccc2c1
CCOc1ccc(-c2nc(CNc3ccnn3CC)co2)cc1
O=C(Nc1cc(C2CC2)[nH]n1)C(c1ccccc1)c1ccccc1
N#Cc1ccccc1-c1sc2ccccc2c1C(=O)c1ccccc1
COc1cc(OC)cc(C(=O)NC(C(=O)Nc2nc3c(s2)CCCC3)C(C)C)c1
Nc1ccc(C2NC(=O)Cc3ccccc32)cc1
CCC(Sc1nc2ncccc2o1)C(=O)Nc1ccc(OC)c(OC)c1
CC(C)C(NS(=O)(=O)c1ccc(F)cc1)C(=O)NC1CCOC1O
O=C(NCC1CCCN1S(=O)(=O)c1cccs1)C(=O)Nc1cccc(F)c1
COc1cccc(-c2cc3cc(Cl)cc(Cl)c3oc2=O)c1
COc1ccc(C(=O)NCCSCc2ccccc2)cc1OC
O=C(Nc1ccc(Cl)c(Cl)c1)NC1CCN(CCCCCNC(=O)C2CC2c2ccc(Cl)c(Cl)c2)C1
CC1CCC(C=Nc2ccccc2)=C2NC(c3ccccc3)=C(C=CC(=O)O)C(=O)N21
COc1cc2sc3c(Nc4cccc(Br)c4)ncnc3c2cc1OC
CC(CCc1ccc(C(N)=O)cc1)NCC(O)c1ccc(O)c(C(N)=O)c1
CCCC1(C(NS(C)(=O)=O)C(=O)O)OCCc2c1[nH]c1c(C)ccc(C#N)c21
CCCCOc1ccc(Nc2ccnc3ccc4c[nH]nc4c23)cc1
CC(C)(C)C(=O)Nc1ccc2[nH]c(-c3ccc(NC(=O)c4ccccc4Cl)cc3)nc2c1
OCC1OC(c2ccc(Cl)c(Cc3ccc(-c4ccc(F)cc4)nn3)c2)C(O)C(O)C1O
O=C(Nc1ccccc1)c1ccc2c(c1)c(=O)c(C(=O)O)cn2CCO
CN1CC(c2ccc(NC(=O)c3nc(C#N)c[nH]3)c(C3=CCCCCC3)c2)CN(C)C1=O
CC(=O)N1CCc2c(c(-c3cccc(F)c3)nn2C2c3cc(F)cc(F)c3CC2O)C1
O=C1c2ccccc2C(=O)N1CON=Cc1cc[n+](CCC[n+]2ccc(C=NOCN3C(=O)c4ccccc4C3=O)cc2)cc1
O=C(c1ccc(O)cc1)c1cncc(-c2ccc(O)cc2)n1
NC(=O)C1CCN(C2CC(=O)N(c3cccc(F)c3)C2=O)CC1
CS(=O)(=O)c1ccc(-c2cnc(N)c(-c3ccc(N4CCOCC4)cc3)c2)cc1
CCCC1Cc2[nH]nc(C(=O)O)c2C1
[C-]#[N+]C1(C)CCC2C(C)CC(C=C(C)C)C3C(=C)CCC1C23
CC(=O)c1cc(O)c(O)cc1CC(C)C(C)Cc1cc(O)c(O)cc1C(C)=O
Nc1ccc2cccc(OCC3CC4CCC3C4)c2n1
CN(C)CCCN(C)c1ccnc2cc(-c3ccc(N(C)C)cc3)ncc12
Cc1nc(C)n(CC2CCCN2Cc2nc(-c3ccccn3)no2)n1
COc1cc(COc2ccc(S(=O)(=O)N3CCOCC3)cc2[N+](=O)[O-])ccc1OC(F)F
CCN(Cc1ccccc1)c1ncc(C(=O)NCCOc2ccccc2)c(C2CCCCC2)n1
O=[N+]([O-])c1ccc2c(c1)S(=O)(=O)N=C2Nc1cccc(Cl)c1
CCCNc1nc(N2CCCC(CC(=O)O)C2)ccc1C(=O)NC1CCCCC1
Cc1ccccc1-n1nc(C)c2c1NC(=O)C(C)SC2c1ccc(-c2cccs2)cc1
CCCCNC(=O)c1c(N)[nH]c(C(=O)c2ccccc2)c1-c1ccccn1
COC1C=C(COC(C)=O)C(=O)C2OC(C)(OC)C(C)(OC)OC12
N#Cc1ccc(C(=O)N2CCN(c3ccc(OCCCN4CCCCCC4)cc3)C(=O)C2)cc1.O=CO
CC(NC(=O)c1ccccc1)C(=O)NC1=NCCS1
COc1ccc(S(=O)(=O)NN=C2CCCC2)cc1
CC1=C(c2ccc(F)cc2)S(=O)(=O)N=C1NCc1ccccc1Cl
COc1cc(C2c3cc4c(cc3C(Nc3ccc(C#N)cc3)C3COC(=O)C23)OCO4)cc(OC)c1O
Cc1ccc(S(=O)(=O)NN2C(=O)C(=Cc3ccc(Cl)cc3)SC2=S)cc1
CN(Cc1cc(Cl)c(O)c2ncccc12)C1CCCCC1
CCCCN(C)C(=O)C(=O)c1c(-c2ccc(Cl)cc2)[nH]c2ccccc12
COc1ccc(CCNC(=O)c2cc(=O)c3cc(C)ccc3o2)cc1OC
Cc1ccc(-c2nc(N3CCN(S(=O)(=O)c4ccc(F)cc4)CC3)c3ccc(Cl)cc3n2)cc1
N#Cc1cccc(N2CCCC3(CNCCO3)C2)n1
O=C(Oc1ccc(Cl)cc1)c1ccccc1Nc1ccnc(C(F)(F)F)c1
CN1C(=O)C(=Cc2cccc(OCc3ccccc3)c2)SC1=S
COc1ccc(S(=O)(=O)N2C(=O)C(c3ccccc3OC)(N3CC(O)CC3C(=O)N(C)C)c3cc(Cl)ccc32)c(OC)c1
CCOC(C1CC(C)C2C(O1)C(O)C1(C)C3CCC4C(C)(C)C(OC5CN(CCC(=O)O)CCO5)CCC45CC35CCC21C)C(C)(C)O
C=CCn1c(COc2ccccc2OC)nc2ccccc21
Cc1nn(CCCC(=O)Nc2cc(C(F)(F)F)ccc2Cl)c(=O)c2c1sc1ccccc12
Clc1ccccc1Oc1ncccc1N1CCNCC1
NS(=O)(=O)c1c(F)c(F)c(Sc2nc(-c3ccccc3)c(-c3ccccc3)[nH]2)c(F)c1F
Cc1ccc(NC(=O)c2cccc(C#N)c2)cc1S(=O)(=O)N1CCOCC1
Nc1nc(O)c2ncn(C3CC(CO)C(O)C3O)c2n1
CC1CN(C(C)CO)S(=O)(=O)c2ccc(C=Cc3ccccc3)cc2OC1CN(C)C(=O)C1CC1
Cc1ccc2nc(Sc3ncccc3C(=O)O)n(-c3ccccc3)c(=O)c2c1
COC(=O)c1ccc2c(c1)C(=O)c1c-2n(CCCN=[N+]=[N-])c(=O)c2cc([N+](=O)[O-])ccc12
C=Cc1cc(O)cc2ncn(-c3ccc(O)cc3)c(=O)c12
CCN(CC)S(=O)(=O)c1ccc2c(c1)nc(CCC(=O)O)n2CC
CCCN(CCC)CCc1ccc(Cl)cc1OCCc1ccccc1
CCOc1ccc(CCNC(=O)c2ccc3nc(N4CCOCC4)sc3c2)cc1OCC
CCCCN(CC)C(=O)c1cccc(Cl)c1
O=C(CC(F)(F)F)N1CCC(c2cc(F)ccc2F)(S(=O)(=O)c2ccc(Cl)cc2)CC1
Cc1cccc(Nc2cnc(N)nc2N)c1
COC(=O)CC1c2ccc(Cl)cc2NC(=O)C1S(=O)(=O)c1ccccc1
COc1ccc(OC)c(NC(=O)c2ccc(CSc3ncccn3)cc2)c1
CC(C)CC(NC(=O)Cc1ccccc1)C(=O)NC(CC1CCCCC1)C(=O)N(C)C
CC1CCC2C(C)C(c3ccc(CN4CCN(C)CC4)[nH]3)OC3OC4(C)CCC1C32OO4
Cc1ccc(O)c(C(=O)c2cnc3c(c2)CN(CCC(C)C)C(=O)N3)c1
CCN1C(=O)c2c(nc(Cc3ccccc3)n2Cc2ccc(O)cc2)N2CC(Cc3ccccc3)N=C12
CC(C)NC(=O)Cn1c(-c2cc(Cl)ccc2F)cn2cc(OCCCN3CCCCC3)cc2c1=O
CCC(C(=O)c1ccc(OC)c(OC)c1)N(C(=O)C(F)(F)F)C(C)c1ccccc1
CSCc1cc(C=C2C(=O)Nc3ccccc32)cc(CSC)c1O
Cc1ccc(C#N)c(CNC(=O)Cn2c(C)cnc(NCCc3ccccn3)c2=O)c1
O=C(CCCc1ccccc1)Oc1ccc([N+](=O)[O-])cc1
CSCC(O)COc1ccc2oc3ccc(C(=O)O)cc3c(=O)c2c1
COc1ccc(Nc2cccc(Cl)c2)c(C(=O)O)c1
Cc1cccc(C)c1NC(=O)Nc1ccccn1
O=S1(=O)CCC(NC2c3ccccc3Oc3ccccc32)C1
CN(C(=O)CNC(=O)Cc1ccccc1)c1ccc(Cl)cc1C(=O)c1ccccc1Cl
COc1ccc2c(c1)c(CC(=O)O)c(C)n2Cc1ccccc1
CC1(C)CC(NC(=O)Nc2ccccc2)c2cc(C#N)ccc2O1
CCN(CC)CCCCCN1c2ccccc2CCc2ccccc21
Clc1ccc(C(COc2ccccc2Cl)Cn2ccnc2)cc1
O=C1c2ccccc2C(=O)C1c1nc2ccccc2[nH]1
Cn1c(CN2CCCCC2)nnc1C1CCN(c2nccc(N)n2)CC1
CCCCNC(=O)C(=O)c1c[nH]c2ccccc12
Cc1scc(C(=O)N2CCC3(CC(=O)NC3=O)C2)c1-c1ccccc1
CN(C)c1cccc(C(=O)Nc2ccc(S(=O)(=O)Nc3nccs3)cc2)c1
Cc1ccc(CC(=O)N2CCC3NC(=O)CCC32)cc1
COCCN1C(=O)c2oc3ccccc3c(=O)c2C1c1cccc(O)c1
Cc1nnc(C)n1N=C(N)c1ccccc1
O=C(C=Cc1ccc(Cl)cc1)c1cc(Cl)c[nH]1
O=C(NO)C1CC2(CC2)CNC1C(=O)N1CCC(c2ccccc2)C1
N=C(N)c1cc2c(OC(COC(=O)Nc3ccccc3CN3CCNCC3)c3ccccc3)cccc2s1
COc1cccc2c1C(=O)c1c(OC)cc(C=Nc3ccccc3)cc1C2=O
Nc1scc(-c2ccc3ccccc3c2)c1C(=O)c1ccc(Cl)cc1
C=CCC(NC(=O)CNS(=O)(=O)N1CCOCC1)C(=O)NC(CC1CCC(c2cccc3ccccc23)CC1)C(O)C(O)CC(C)C
Cc1noc(-c2ccccc2)c1C(=O)NC(C(=O)c1ccc(C#N)cc1)C(C)C
O=C(OCc1ccccc1)c1sc2c([N+](=O)[O-])c(O)c(O)cc2c1Cl
COc1cc2nc(-c3ccc(NC(C)=O)cc3)nc(N3CCOCC3)c2cc1OC
CN(C)CCCNC(=O)c1ccc(C=C2CCCn3c2nc2cc(Cl)ccc2c3=O)cc1
CCCCCCc1nccn1Cc1ccc(NC(=O)c2ccccc2C(=O)O)cc1
CC(C)Oc1ccc(-c2nc(-c3ccc4c(c3)OCCNC4)no2)cc1C#N
CC(O)C(N)C(=O)NCC(=O)O
CC(C)(C)N1CC(C(=O)NCc2nc(C3CCCCC3)no2)CC1=O
CCNc1nc(C)c2cc(-c3cccnc3N)c(=O)n(C3CCCC3)c2n1
CN(C)C1Cc2cc(O)c(O)cc2C1
COC(=O)C(c1ccc(Cl)c(Cl)c1)C1CCNCC1
COc1ccc(NC(=O)c2cc(F)cc(F)c2)cc1Cl
Cn1ccnc1CN1CCC(c2nc3ccccc3n2C)CC1
CC1(C)C(=O)C=CC2(C)C1CC(O)C1(C)C2CCC2(C)C(c3ccoc3)OC(=O)C3OC321
CC(C)CC(NC(=O)Cn1ccc2cc(NC(=O)c3ccnc4ccccc34)ccc21)C(=O)O
OC(c1ccc(Br)cc1)(c1cncnc1)C1CC1
CS(=O)(=O)c1cc(C#N)ccc1C1C2=C(CCC2=O)N(c2cccc(C(F)(F)F)c2)C(=O)N1CC#N
O=S(=O)(NCCc1cn2ccccc2n1)c1ccc(-c2ccccc2)cc1
COc1ccc(S(=O)(=O)NC(=O)C2(C)CCN2C(=O)c2cccc(F)c2)cc1
CC(=O)c1cccc(NC(=O)CN2C=NS(=O)(=O)c3ccc(C)cc32)c1
COc1ccc(C)cc1NC(c1nnc(-c2ccccc2)o1)c1ccc(F)cc1Cl
CCCCCCCCCCCCCC=C1C(=O)OC(C)(OC)C1O
O=c1c(NCCN2CCOCC2)c(Nc2ccnc(Nc3ccc(-c4ccccc4)cc3)n2)c1=O
CN1C(=O)N(CC(O)CN2CCN(c3ccccc3Cl)CC2)C(c2ccccc2)(c2ccccc2)C1=O
CCCC1C(=O)c2ccccc2C1=O
CCCCN(CCC)C(=O)C1OC(C(=O)O)=CC(N)C1NC(C)=O
Nc1ccc(NC(=O)c2nc[nH]c2C(=O)O)cc1
NCc1ccccc1-c1ccc(NC(=O)c2cc(C(F)(F)F)nn2-c2ccc3onc(N)c3c2)c(F)c1
COc1cccc(C2=CC(=O)CC(c3ccc4c(c3)OCO4)C2)c1OC
Cc1cccc(C)c1-n1ncc(C(=O)N2CCN(c3ccccc3)CC2)c1C1CCN(C(=O)OC(C)(C)C)CC1
CC(c1ccc2c(c1)OCO2)N1Cc2nc(N(C)C)ncc2C1=O
O=c1n(Cc2nc3cc(Cl)ccn3c2NCCN2CCOCC2)c2cnccc2n1C1CC1
CCOC(=O)C1=CCN(S(=O)(=O)c2ccccc2Br)C1c1ccc(Br)cc1
CC12CCC3c4ccc(O)cc4CCC3C1CCC2(O)Cc1cccnc1
COCCNC1CCC(Nc2cc(-c3cccc(NCC4(CO)CCOCC4)n3)c(Cl)cn2)CC1
CN1CCCC1C1CCCCN1C(=O)Cc1ccc(Cl)c(Cl)c1
NC(Cc1ccc(C(=O)NCCc2ccc(-c3ccccc3)cc2)cc1)C(=O)N1Cc2ccccc2CC1C(=O)O
CC1(C)C(c2ccccc2)=NC(c2cccnc2)N1O
COC(=O)CC(=O)Nc1cccc2c(=O)cc(C(=O)O)oc12
CCCCn1c(N)c(N(CCOC)C(=O)CSc2nc3cc(C)ccc3[nH]2)c(=O)[nH]c1=O
COc1cc(C(=O)C=Cc2ccc(N(C)C)cc2)cc(OC)c1OC
O=C1CCC(=O)N1c1cccc(-c2nc3ccccc3o2)c1
CC(COC(=S)Nc1ccc(Cl)cc1)N1C(=O)c2ccccc2C1=O
Cc1c(C(=O)c2ccccc2)c(=O)n(-c2ccccc2)n1CC(O)CNC(C)(C)C
COc1cccc(NC(=O)Nc2ccc(Oc3ncnc4cc(OC)c(OC)cc34)cc2)c1
CC1CC(N)CN(c2ccncc2Nc2cccc3cnc(-c4c(F)cccc4F)nc23)C1
CCOC(=O)N1CCC(=NNC(=O)NC2CCCCC2)CC1
Oc1cccc(Nc2nc(NCC3CCCO3)c3ccccc3n2)c1
CC1(CO)OC(n2cnc3c(N)ncnc32)C(O)C1O
CCCc1cc(Oc2ccc(F)cc2)ccc1OCCCOc1ccc(C2SC(=O)NC2=O)cc1
Cn1cnc(S(=O)(=O)N2CC3CCC(NC(=O)c4ccc(F)cc4F)C3C2)c1
C#CCOc1ccc(CCNC(=O)C(OC(=O)OC)c2ccc(Cl)cc2)cc1OC
CC(=O)NC(CC(C)C)C(=O)NCC(=O)NC(Cc1cnc[nH]1)C(=O)O
O=[N+]([O-])c1ccc(F)cc1[N+](=O)[O-]
COc1ccc2c(c1)[nH]c(=O)c1c3ccccc3cn21
COc1cc(-c2nn(C3CCN(C4CCOCC4)CC3)c3ncnc(N)c23)ccc1NC(=O)c1cc2cc(Cl)ccc2n1C
CCc1ccc2nc(O)c(CN(Cc3ccc4c(c3)OCO4)Cc3nnnn3C3CCCC3)cc2c1
N#Cc1ccc(-c2ccc(C3C4CN(S(=O)(=O)c5ccc(-c6ccccc6)cc5)CC3N4)cc2)cc1
[O-][N+](CCc1c[nH]c2ccccc12)(Cc1ccccn1)Cc1ccccn1
O=C(Nc1ccc(Cl)cc1)c1cc(Cl)c(F)cc1NC(=O)c1sc2ccccc2c1Cl
O=C(CN1c2cccc3cccc(c23)S1(=O)=O)Nc1ccccc1Br
CN1CCN(C(=O)CC(N)Cc2ccccc2F)C(Cc2ccccc2)C1
CC(c1ccc2oc3ccccc3c2c1)n1c[n+](CC(=O)c2ccc(Br)cc2)c2ccccc21
c1ccc(CNc2nc(NCc3ccco3)c3ccccc3n2)cc1
Cc1noc(C)c1CN1CCC2CC(c3ccncn3)OC2C1
NCc1nc2ccccc2c(-c2ccccc2)c1C(=O)NCc1cc(C(F)(F)F)cc(C(F)(F)F)c1
CCOC(=O)CCCOc1ccc(NC(=O)COc2ccccc2C(C)CC)cc1
CC(=O)NCC(C)(C)C(c1ccccc1)c1ccc2c(cnn2-c2ccc(F)cc2)c1
O=C1CC(c2ccc(CC(NS(=O)(=O)c3cc(Cl)cc(Cl)c3)c3nc4ccccc4[nH]3)cc2)S(=O)(=O)N1
CN1C(=O)C(O)(c2ccc(-c3ccccc3)cc2)Sc2ccccc21
CCCc1cc(CN(C)C2CSCCSC2)n[nH]1
COCCn1nnnc1C(C(C)C)N(Cc1cccnc1)Cc1ccccc1Cl
Cc1cc(C2CCCN(Cc3nnc(Cc4ccccc4)o3)C2)n[nH]1
COC(=O)c1ccccc1NC(=O)CSc1nc(O)c2ccccc2n1
Cc1ccccc1S(=O)(=O)N1Cc2ccc(C=CC(=O)NO)cc2C1
CC(=O)NC(CS)C(=O)NC(Cc1c[nH]c2ccccc12)C(N)=O
Cc1cc(C)c2nc(O)c(C(c3nnnn3C(C)(C)C)N(Cc3ccco3)CC3CCCO3)cc2c1
Cc1cc(C)nc(Nc2cc(NCC(N)C(F)(F)F)cnc2C(N)=O)c1
COC(=O)C1CC(N=[N+]=[N-])CN1C(=O)C=Cc1ccc(OC)c(OC)c1
O=C(C1CCN(S(=O)(=O)N2CCOCC2)CC1)N1CCC2(CC1)OCCO2
CCCC(=O)Nc1cc(C(=O)NCc2ccccc2)ccc1S(=O)(=O)c1ccc(Cl)cc1
CC(C)c1noc(N2CCN(c3ncc(OCc4ccc(CS(C)(=O)=O)cc4F)cn3)C(C)C2)n1
O=C(Nc1cccc(-n2cnnn2)c1)c1cccs1
CC(C)Oc1ccc(CNS(=O)(=O)c2ccc(-c3cc(C(F)(F)F)on3)s2)cc1
Cc1ccc(Cl)cc1NC(=O)c1ccc2snnc2c1
CC(=O)NCC1CCN(c2cc(C(C)C)nc3ccnn23)CC1
CCCS(=O)(=O)Nc1ccc(F)c(C(=O)Nc2cnc3[nH]c(C4CCNCC4)nc3c2)c1F
CCOC(=O)c1c2c(n3cc(Br)ccc13)C(=O)c1ncccc1C2=O
COC(=O)CCCC1=CC2=C(c3ccccc3)C(=O)C(C)(OC(=O)C3CCCC3)C(=O)C2=CN1CCN1CCOCC1
c1cc(-c2c[nH]c3ccccc23)cc(-c2c[nH]c3ccccc23)c1
CON=C(C(=O)OC)c1ccccc1C#CC#Cc1ccccc1C(F)(F)F
COC(=O)CC(C(=O)O)N1CCC(Nc2nc(-c3ccc(C(=N)N)cc3)cs2)CC1
Cc1cc(C)n(-c2cc(NC(=O)Cc3ccc(CN(C)C)cc3)nc(-c3ccc(C)o3)n2)n1
Cc1ccc(CNc2cc3c(cc2Cl)NC(=O)CO3)cc1C
COc1ccc(CC(=O)NN=Cc2cc([N+](=O)[O-])cc(Br)c2O)cc1
CC(Cc1c[nH]cn1)N=C(c1ccccc1)c1c(O)cc(F)cc1Cl
Cn1cc(-c2ccc(CN3CC4(OCCO4)c4ccccc43)c(F)c2)cn1
COc1ccccc1N1CCN(C(=O)C2(C)CCc3c(C)c(O)c(C)c(C)c3O2)CC1
O=C(c1cc2ccccc2o1)N1N=C(c2ccccc2)CC1c1ccc([N+](=O)[O-])cc1
COC(=O)CNC(=O)CSC1=C(C)C(=O)c2ccccc2C1=O
COc1ccc2c(=NN=Cc3cccc(C)n3)cc(-c3ccccc3)[nH]c2c1
CC1CC2C(=NO)C(C1)C(c1ccc(Cl)cc1)NC2c1ccc(Cl)cc1
C=CC(CCC(C)C1CCC2C1(C)CCC1C23C=CC2(CC(O)CCC12C)OO3)(OO)C(C)C
O=C(Nc1cc(-c2cccs2)ccn1)Nc1cccc2c1C1CCCN1C2=O
Cc1ccc(S(=O)(=O)N2CCOCC2)cc1C(=O)OCC(=O)NC1CCCC(C)C1C
CC(C)(C)OC(=O)C1CCC(n2cc(C(N)=O)c(Nc3ccc(S(=O)(=O)C(F)(F)F)cc3)n2)C(C#N)C1
CC(=O)NC(CC(=O)NCCC(COCc1ccccc1)COCc1ccccc1)C(=O)NC(CC(C)C)C(=O)C1(C)CO1
CC(C)C1=CC2CC3(C4OCCO4)C4CCC(C)C4CC2(COCc2cccc(C#N)c2)C13C(=O)OC(c1ccccc1)c1ccccc1
O=[N+]([O-])c1ccc(C(=S)N2CCN(Cc3ccccc3)CC2)cc1
CCOC1CN(CC2CCOCC2)C2CCCOC12
COc1ccc(-n2c(C)nc3c(cnn3-c3ccc(Cl)cc3)c2=O)cc1
O=C(CCCN1CCC(=C(c2ccc(F)cc2)c2ccc(F)cc2)CC1)N1CCCC1
Cc1ccccc1N1CCN(C(=O)CCN2C(=O)c3ccccc3C2=O)CC1
O=C1NC2CNCC2c2ccccc21
CC1CCN(CCn2c3ccc4ccccc4c3c3nc4ccccc4nc32)CC1
CN(Cc1ccco1)C(=NO)c1cccnc1OCc1ccccc1F
CC(C)(C)c1ccc(S(=O)(=O)Nc2ncnc(OCCOc3ncc(Br)cn3)c2-c2ccc(CO)cc2)cc1
Cc1ccc2c(C(Nc3ccc(C(F)(F)F)cc3)c3ccccc3Cl)c(C)[nH]c2c1
COc1ccc(C)cc1N=C(S)NNC(=O)c1ccccc1Cl
CC(=O)NC(Cc1ccccc1)C(O)CNC1CC(C)(C)Cn2nc(CC(C)(C)C)cc21
Cc1cnn(CC2CN(CC(=O)N3CCc4ccccc43)CCO2)c1
Cc1cc(C)cc(CC(=O)N2CCC2(C)C(=O)N(CC(=O)N(C)C)Cc2ccc(Cl)cc2)c1
Cc1nn(-c2ccccc2)c(C)c1C=NNC(=O)CSc1nc2ccccc2c(=O)n1-c1ccc(Br)cc1
COC(=O)CCCCNC(=O)Nc1ccccc1
CN1C(=O)N(C)C2(Oc3c(O)cc4c(c3C3=C2C(=O)c2c(CCN)c[nH]c2C3=O)C(O)C[N+]4(C)C)C1=O
Cn1c(=O)c(=O)n(C)c2cc(N3CCOCC3)c(NS(=O)(=O)c3ccc(F)c(Cl)c3)cc21
CNC(=O)c1ccccc1Nc1c(Br)cnc2[nH]c(-c3ccc(F)cc3)nc12
CC(=O)Nc1ccc(NC(=O)CSc2ncc(C(=O)Nc3ccc(F)cc3)c(=O)n2C)cc1
CC1CCN(S(=O)(=O)c2cccc(C(=O)NCC3CCCO3)c2)CC1
CC(C)Nc1cc(N2CCC(n3cc(C4CCCC4)nn3)CC2)ncn1
CCOC(=O)C1CC2=C(CC(C)(C)CC2=O)N(CCOC)C1=O
COc1cc2cc(C(=O)N3CC4CC45C3=CC(=O)c3[nH]c(C)c(C(=O)NCCN(C)C)c35)[nH]c2c(OC)c1OC
O=C(NCCCN1CCOCC1)c1ccc(CNS(=O)(=O)c2ccc(Br)cc2)cc1
COc1cc2nc3c(c(CN4CCC(O)C4)c2cc1OC)Cn1c-3cc2ccccc2c1=O
Cc1nnc2n1-c1c(F)cc(-c3cncc4ccccc34)cc1CC2
N#Cc1ccc(OCC(=O)Nc2ccncc2)cc1
CNCCNC1(c2cc3ccccc3s2)CCCCC1
OC1CCC(c2cccnc2Oc2ccc(Nc3ccccn3)cc2)C1
O=C(CCC(=O)c1ccc(Oc2ccccc2)cc1)Nc1ccc(C(=O)O)cc1
COc1ccc(Cc2noc(CN3CCN(C4CCc5ccccc5C4)CC3)n2)cc1OC
CN1CCN(Cc2cccnc2)C(=O)C12CCN(C1CCOC1)CC2
CCCCc1ccc(C(=O)Nc2cnc3ccccc3c2)cc1
CC(C)N(CC(O)Cn1c2ccccc2c(=O)c2cccc(C(=O)O)c21)C(C)C
CC(C)c1ccccc1Sc1ccc(C=CC(=O)N2CCCC(C(=O)O)C2)cc1[N+](=O)[O-]
CC(C)(C)CCN1CCC(CNC(=O)Nc2cccc(Cl)c2)(c2ccccc2)CC1
CCC(Nc1c(Nc2cccc(C(=O)N(C)C)c2O)c(=O)c1=O)c1ccc(-c2ccccc2C(F)(F)F)o1
CSc1nc(-c2ccc(F)cc2)c(-c2ccnc(NC(C)C3CCCCC3)c2)[nH]1
CN(C)CCNC(=O)c1cccc2c1nc(-c1ccc(F)cc1)c1ccccc12
O=Cc1ccc(N2CCCC2)c(F)c1
CC(Oc1ccc(Cl)cc1Cl)C(=O)NC(CO)c1ccc(F)cc1
COc1cccc(-c2nc(C(=O)N(CC(=O)O)Cc3ccc4ccccc4n3)c(C)o2)c1
CN(C)C(=O)C(c1ccc(-c2ccc(F)cc2)cc1)C(N)C(=O)N1CCS(=O)(=O)C1
O=C(COc1ccc(C2SCCS2)cc1)Nc1ccc(Cl)cc1
CC(C)C12CCC(C)(O1)C(OC(=O)CC(C)(C)C)C2
NS(=O)(=O)c1ccc(CCNc2ccnc(NCCc3ccc(Cl)cc3)n2)cc1
CCOC(=O)C1=C(C)NC(c2ccccc2)=C(C(=O)OCc2ccc([N+](=O)[O-])cc2)C1C#Cc1ccccc1
O=C(NCCc1c(-c2ccccc2)[nH]c2ccccc12)C1CC1
Cc1ccc(C(=O)Nc2ccc3c(c2)C(C)(C)C(=O)N3CCN2CCCC2)cc1Nc1ncnc2cnc(N3CCCCC3)nc12
O=C(C1CCCN(Cc2ccc(Cl)cc2)C1)N1CCCCC1
COc1ccc2nc(C)cc(NN=Cc3ccccc3)c2c1
CN(C)C1=C(Cl)C(=O)N(c2ccc(Cl)c(Cl)c2)C1=O
CC(C)CC1NC(=O)C(Cc2ccccc2)NC(=O)C(CC(C)C)N(C)C(=O)C(C(C)C)N(C)C(=O)C(CC(C)C)NC1=O
CCOC(=O)C(C#N)=C1SC(C(=O)NN=Cc2ccc(OC)cc2)=C(N)N1c1ccccc1
CCCCCCCCC1CCC(=O)O1
O=C(c1ncco1)C1CCc2cc(OCc3ccccc3)ccc2C1
CS(=O)(=O)c1cccc(S(=O)(=O)N2CCC(c3cc(CC(=O)O)cc4ccc(F)cc34)CC2)c1
COc1ccc2nc(C)cc(NC(=O)CN3CC(CN4CCN(C(C)C)CC4)OC3=O)c2c1
CCC1(CC)CC(=O)N(Cc2ccc(-c3ccccc3-c3nn[nH]n3)cc2)C(=CC(=O)OC)C1
O=C(NN=Cc1ccc(Cl)s1)C(O)c1ccccc1
CCCCCCCN1CCc2c(C)cc(C)c(NC(=O)C(C)(C)C)c21
COc1ccc(C2C3Cc4cc(OC)c(OC)cc4C3=NN2C(=O)Nc2c(C)cccc2C)cc1
NC1CCN(C2CC(=O)NC(Cc3c[nH]c4ccccc34)C(=O)NC(Cc3ccccc3)C(=O)NC(Cc3ccccc3)CNC2=O)CC1
COc1ccc(S(=O)(=O)N2CCCC(C(=O)NC3CCCCC3)C2)cc1
CC(Nc1nccc(N2C(=O)OCC2C(C)C)n1)c1ccc(S(=O)(=O)c2ccc(Cl)cc2)cc1
CCS(=O)(=O)Nc1nc2ccccc2nc1Nc1cc(OC)ccc1CCS(C)(=O)=O
O=[N+]([O-])c1ccc(CSc2ncnc3c2ncn3C2OC(CO)C(O)C2O)cc1
COc1cccc(N2CCN(C(=O)Nc3nc4cc(F)ccc4nc3OC)CC2)c1
Cc1ccccc1OCC(=O)NNC(=O)c1ccoc1C
Cc1cccc(Nc2ccc(C(=O)N3CCCCC3)cn2)n1
Cc1onc(-c2c(Cl)cccc2Cl)c1NC(=O)NN(C)C
COCCNC(=S)NC(=O)c1ccc(C(C)(C)C)cc1
COc1ccc(C(=O)NNC(=O)CCC(=O)Nc2cc(C)on2)cc1
COc1cccc(Oc2ccc3cc(NC(=O)c4ccc(OC)c(-c5cccc(OC)c5)c4)c(=O)oc3c2C)c1
Cc1cc(C(=O)Nc2ccc(-c3ccccc3S(N)(=O)=O)cc2)n(-c2ccc3cc(O)ccc3c2)n1
COc1cc(OC)cc(C(=O)N2CCN(C(=O)c3ccc(-c4ccccc4)cc3)CC2)c1
N#Cc1c(NC(=O)c2cc(S(=O)(=O)N3CCCC(C(=O)O)C3)c(Cl)cc2Cl)sc2c1CCCC2
CCCS(=O)(=O)N1Cc2nccn2CC(CN(C)C)C1
CC(C)c1nc(-c2ccc(F)cc2)c(-c2ccc(F)cc2)n1C=CC(O)CC(O)CC(=O)O
Cn1c(=O)c([N+](=O)[O-])c(NCCCn2ccnc2)c2ccccc21
COc1ccc(OC)c(S(=O)(=O)N2CCC(C(=O)NCc3ccccn3)CC2)c1
CC(=O)OC1CC(n2cc(Br)c(=O)[nH]c2=O)OC1C(N)=O
CC1CN=C(N(C)C)N1CCc1ccccc1
COCCCCCCCCCCCC=C1CC(CO)(COC(=O)C(C)(C)C)OC1=O
Cc1ccc(Cn2ccnc2SCC(=O)Nc2nnc(C)s2)cc1
CCCCNc1ncc(-c2cc(CN3CCOCC3)ccn2)c(NC2CCC(O)CC2)n1
CCCN1CCC(N2CC(NC3CCCCCCC3)CC2C(=O)NCCc2ccc3c(c2)OCO3)CC1
CCCCCCCCCCCC(=O)OCC(COC1OC(CO)C(O)C(O)C1O)OC(=O)CCCCCCCCCCC
CCCCCNC(=O)C(c1ccccc1F)n1c(=O)c(-c2ccco2)nc2ccccc21
COC(=O)c1ccc(C)c(NS(=O)(=O)c2ccc3c(c2)c(=O)sn3C)c1
O=[N+]([O-])c1cc(Oc2ccc([N+](=O)[O-])cc2C(F)(F)F)cc([N+](=O)[O-])c1
Cc1cc(C)c(OCC(O)CC(O)CC(=O)[O-])c(CC2CCCCC2)c1
O=C1c2ccccc2OC(c2cccc(Cl)c2)C1n1cncn1
N#CC(C#N)SCc1ccccc1
FC(F)(F)Oc1cccc(-n2nnc3ccc(NCCc4cccnc4)nc32)c1
CNc1nc(Nc2ccccc2C)ncc1Cl
COc1ccc(C(=O)C[n+]2cn(C(c3ccccc3)c3ccc4oc5ccccc5c4c3)c3ccccc32)cc1
COC(=O)C(Oc1cc(Cl)cc(Cl)c1)c1ccc(Oc2ccc(Cl)cc2)cc1
Cc1ccc(S(=O)(=O)N2CCN=C2SC(C)c2ccccc2)cc1
CCN(CC)C(=O)c1ccc(C(=O)Nc2ccc(F)cc2)cc1
CC(NC(=O)C(N)C(C)O)C(=O)O
N#CC1C(=O)C(=O)N(c2ccccc2)C1=O
CC1(C)CC2C1CCC1(C)OCC2(O)CCC1O
CC(C)(C)c1cc2c(c(C(C)(C)C)c1O)CC1(CCCC1)O2
NC(CCC(=O)NCCCC(=O)NC(=NOC(=O)CCCNC(=O)CCC(N)C(=O)O)NCCc1ccccc1)C(=O)O
Cc1nn(-c2ccnc3cc(Cl)ccc23)c(C)c1C(=O)NCc1cc(Cl)cc(Cl)c1
CC(C)(O)C1CCC(C)(C2CCC3(C)C2CCC2C4(C)CCC(=O)C(C)(C)C4CC(O)C23C)O1
COc1cc2c(cc1OC)S(C)(=O)=NC(NC(C)C)=N2
Cc1ccc(-c2ccc3occ(-c4ccc(O)cc4)c3c2)o1
CSc1cccc(NC(=O)Nc2cccc(-c3cn4ccnc4c(NCc4ccncc4)n3)c2)c1
Cc1cnc(F)c(-c2ccc3c(c2)C2(COC(N)=N2)C2(COC2)C2(CCC2)O3)c1
CC1(O)CC=C2C(C)(C)CCCC2(C)CC1
Cc1cc(NCc2cccnc2)n2ncc(Br)c2n1
CC(c1ccccc1)n1c(CCCO)nc2ccccc21
NCCCC(=O)Nc1ccc(S(=O)(=O)Nc2cccc(S(N)(=O)=O)c2)cc1
CC(C)c1c(C(=O)NN=Cc2ccc(OCc3ccc(F)cc3)cc2)nnn1-c1nonc1N
CC(=N)NC(c1ccccc1)C(C)C
N=C(Nc1cccc(COCC2CC(OCc3cccc(NC(=N)c4cccs4)c3)CN2)c1)c1cccs1
C=CCS(=O)(=O)N1CCCC(C(=O)c2cccc(Cl)c2)C1
N=C(NCCCCN(CCCNC(=N)Nc1ccc2ccccc2c1)C(=N)Nc1ccc2ccccc2c1)Nc1ccc2ccccc2c1
O=C(Nc1ccc(F)c(Cl)c1)N1CCN(CC2CCCN(C3CC3)C2)CC1
O=C(Nc1ccccc1C(=O)O)c1ccc(NC(=O)C2CCCCC2)cc1
O=S(=O)(NC1CCN(c2ccnc3cc(Cl)ccc23)C1)c1cccs1
COC(=O)C1=C(c2ccc(OC(F)(F)F)cc2)CC2CCC1N2C(=O)N1CCOCC1
NC(C(=O)O)C1CC1C(=O)O
O=C1C=CC(=O)N1CCCCCCCCCCN1C(=O)C=CC1=O
O=C(Cc1cccc(NC(=O)C2CCN(C(=O)C3CCCCC3)CC2)c1)Nc1cccc(C(=O)N2CCCCC2)c1
O=C(O)C(=O)C=C(O)c1ccc2c(c1)c(=O)c(C(O)=CC(=O)C(=O)O)cn2Cc1ccc(F)cc1
COCCN1CCOC2CN(Cc3cc[nH]n3)CC21
COc1c(F)cccc1C1CCN(c2ccn3c(CC4CC4)nnc3c2Cl)CC1
CC1(C)OC2C(Cn3cc(COc4ccc(F)cc4)nn3)OC(n3ccc(=O)[nH]c3=O)C2O1
COc1ccccc1C(=O)N1CCN(C(=O)Cc2ccccc2)CC1
CCN=c1cc2oc3cc(NCCCC(=O)OCC)c4ccccc4c3nc-2cc1C
O=C(COCc1ccc(C#Cc2ccc(CN3CCOCC3)cc2)cc1)NO
CC(C)COC(C)C(=O)NCc1ccc(OC(C)C)nc1
C=C(C)C(O)Cc1c(O)c2c(c3c1OC(C)C3(C)C)OC13C(=CC4(OC)CC1C(C)(C)OC3(CC=C(C)C(=O)O)C4=O)C2=O
O=C(c1ccccc1)C1C(=O)c2ccccc2C1=O
COc1ccc(C(=O)C[n+]2ccc(N(C)C)cc2)cc1
COc1cc(-c2ccc3c(c2)Nc2ccc(C)cc2NC3=O)ccc1-c1nc(C)no1
COc1ccc(-c2nc(-c3n[nH]c(=S)o3)cc3c2[nH]c2ccccc23)cc1
CC1(C(=O)NS(=O)(=O)c2ccc(Cl)cc2)CCN1C(=O)Cc1ccc(Cl)cc1Cl
CC1CC(C)CN(S(=O)(=O)N2CCCC(C(=O)NC(C)c3ccccc3)C2)C1
C=COCCn1c(=N)n(CCC)c2ccccc21
CNc1ncnn2c(C)nc(-c3cnn(C)c3-c3ccc(Cl)cn3)c12
CC(=O)NC(C)c1ccc(OC2CCN(c3ccnc(N4CCC(C#N)C4)n3)C2)cc1
CCCCNC(=O)Cn1cnc2sc(C(=O)OCC)c(C)c2c1=O
COCc1ccc(F)c(CCNC(=S)Nc2ccc(Br)cn2)c1F
O=C(Nc1ccccc1)N(Cc1ccc(F)cc1)Cc1cc(Br)cc(Br)c1O
Cn1cc(-c2ccncc2)c(-c2ccc(OCc3cc(F)c4ccccc4n3)cc2)n1
CCOc1ccc(CN(CCc2ccc3c(c2)OCO3)Cc2cc(OC)ccc2O)cc1
CC1OC(C[N+](C)(C)C)CC1O
CCOC(CC(=O)O)c1ccc(OCc2ccc(F)c3ccccc23)cc1
CSc1nn(-c2ccccc2)c2cc(NC(=O)C3CCNC3)ccc12
O=C1NC(=O)C(=Cc2cn(-c3ccccc3)nc2-c2ccc(F)cc2)S1
O=S(=O)(NC(=Nc1ccccc1)c1ccccc1O)c1ccccc1
COCCn1c(SCc2cc(C(C)=O)ccc2OC)nc2cc(Cl)ccc2c1=O
COc1ccc(CCN(Cc2cc3cccc(C)c3nc2O)C(=O)NC2CCCCC2)cc1OC
Cc1ccc(NCCNCc2ccc3ccc(=O)oc3c2)cc1Cl
COc1ccc(S(=O)(=O)n2ccc3ccc(F)cc32)cc1NC1CCN(C)CC1
Cc1cc(-c2cc(O)ccc2Cl)cc2nnc(Nc3cccc(C(=O)NCCN(C)C)c3)nc12
COc1ccc(S(=O)(=O)N2CCN(C)CC2)cc1C(=O)Nc1ccccc1
CCCC(C#N)(CCC)Nc1nc(Cl)nc(NC)n1
Cc1ccc(C(=O)Nc2ccc(CN3CCN(C)CC3)c(C(F)(F)F)c2)cc1-n1cc(-c2cnc3ncnn3c2)nn1
CCOc1ccc(NC(=O)C2CCCN(S(=O)(=O)c3ccc(-n4cnnn4)cc3)C2)cc1
O=C(O)C=CC(=O)NCCc1ccc(O)cc1
Cn1cc(S(=O)(=O)NCC2CCCO2)c(=O)n(C)c1=O
CC(C)(C)c1ccc(C(=O)NC(=S)Nc2ccc(Nc3ccncc3)cc2)cc1
Cc1ccc(C(=O)NC(=Cc2cccs2)C(=O)NCC2CCCO2)cc1
COc1cc2cc(-c3cccc(C)c3)nc(N)c2cc1OC
CC(CN(C)C)=C(c1ccccc1OCC(C)C)n1ccnc1
COc1ccc2c3c(ccc2c1)-c1c(cnn1C1OC(COC(C)=O)C(OC(C)=O)C(OC(C)=O)C1OC(C)=O)CC3
CC(=O)N1CCCC(C(=O)c2cc(F)ccc2F)C1
CN1CCN(CCNC(=O)n2c(=O)n(Cc3ccccc3)c3ccccc32)CC1
Cc1cc(N2C(=O)CCC2=O)ccc1NC(=O)c1cccs1
N#Cc1cccc(C2=Nc3ccc(C#Cc4cccs4)cc3NC(=O)C2)c1
Cc1c(C(F)F)nn(-c2ccc(S(C)(=O)=O)cn2)c1-c1ccccc1
CCN(CC)CC(O)COc1ccc(F)cc1C(=O)CCc1ccc(F)cc1
O=C(NCCc1ccccc1)C1CCC(Cn2c(=S)[nH]c3ccccc3c2=O)CC1
O=C(CC(=NNc1nc(NN=C(CC(=O)C(F)(F)F)C(F)(F)F)nc(N(c2ccccc2)c2ccccc2)n1)C(F)(F)F)C(F)(F)F
CC(Nc1ccccc1)C(O)c1ccc(C(F)(F)F)cc1
CCn1ccnc1CN1CCN(CCOc2ccccc2C#N)CC1
CC12CC(c3ccccc3O1)N(Cc1ccccc1)C(=NC#N)N2
O=C(NCC1CCC(CNS(=O)(=O)c2ccc3cccc([N+](=O)[O-])c3c2)CC1)C1CCc2ccccc2C1
COc1ccccc1C(=O)Nc1ccc2c(c1)nc(CCNC(C)=O)n2C
Cc1ccsc1-c1nc(CSCC(=O)NCCN2CCCC2)c(C)o1
O=C1Nc2ccc(C(=O)CCl)cc2C1=Cc1ccc[nH]1
O=C(CCc1ccc(O)cc1)CC(O)CCc1ccc(O)cc1
CC(C)(C)CC1NC(C(=O)NC2CN(CCO)C2)C(c2cccc(Cl)c2F)C12C(=O)Nc1cc(Cl)ccc12
CC(=O)C12CCC(C(C)CCCC(C)C)C1(C)CCC1C2=CCC2C(C)(C)C(O)CCC12C
CN=c1cc2c(ccc1O)C1CCC3(C)C(O)CCC3C1CC2
O=C1COc2ccc(Br)cc2CN1CC1CC1
CC12CCC3(C=C1CCC(=Cc1ccc(OCc4ccccc4)cc1)C2=O)SCCS3
COC(=O)NC1Cc2ccc(NC(=O)c3cccc(C)c3-c3ccc(C(F)(F)F)cc3)cc2C1
O=C1c2cccnc2C(=O)c2c1c(C(=O)N1CCOCC1)c1ccc(Br)cn21
N=C(NC1CCCCC1)NC12CC3CC(CC(C3)C1)C2
COc1ccc(-c2csc(NC(=O)Nc3ccccc3)n2)cc1
CC1NC(=O)C(CCCNC(=N)N)NC(=O)C(C(C)C)NC(=O)C(Cc2ccccc2)NC(=O)C(CC(=O)O)NC1=O
C=C1C(=O)OC2CC(C)C(CCC(C)=O)=CC(OC(C)=O)C12
O=C(c1ccn(-c2ccccc2Cl)n1)N1CCSCC1
Cc1ccc(C)c(OCCC(=O)OCC(=O)NC(=O)NC2CCCC2)c1
C[n+]1cn(CC(=O)O)c2nc(NCC(=O)O)nc([O-])c21
CS(=O)(=O)c1ccccc1-c1ccc(N2CCC(NS(=O)(=O)c3ccc4cc(Cl)ccc4c3)C2=O)c(F)c1
CNC(C)C(NC)c1ccccc1
O=C1CCC2(CCCN(c3ncc(Cl)cc3F)C2)CN1CC1CC1
COC(=O)c1cccn1S(=O)(=O)c1cc(Cl)ccc1N
CN(C)C=NC(=O)c1cc(C(=O)c2ccc(C(C)(C)C)cc2)c[nH]1
COc1ccc(Cc2nnc(N=Nc3c(O)[nH]c4ccc(Br)cc34)nc2O)cc1
COc1ccc2c(c1)CCN1CC3CCCN(S(C)(=O)=O)C3CC21
CCCCCCCCCCCCCCC1=C(O)C(=O)C=C(OC)C1=O
O=C(C1COc2ccccc2O1)N1CCN(c2ccc(F)cc2)CC1
O=C(O)CC(O)(CSCCCCC[S+]([O-])c1ccc(Cl)cc1Cl)C(=O)O
CCn1c(CNC(=O)c2ccccc2Br)nnc1SCC(=O)Nc1nncs1
O=c1[nH]ccc2nc(NC3CCNC3)nc(Nc3cccc(S(=O)(=O)N4CCOCC4)c3)c12
O=S(=O)(c1ccc(SCc2ccccc2)nc1)N1CCCC1
CCC(C)C(N=C(S)Nc1ccc(S(N)(=O)=O)cc1)C(=O)O
NS(=O)(=O)c1ccc(Sc2nnc(Nc3ccc(C(F)(F)F)cc3)s2)cc1
CCNc1ccnc(NCC2(N(C)C)CCOCC2)n1
c1nc2n(n1)C1=C(CCCC1)C1(CCCCC1)N2
COc1ccc(-c2nnc(Nc3cccc(C)c3)c3ccccc23)cc1
NC(Cc1ccccc1)C(=O)N1CCCCC1
O=C1Cc2ccccc2N1CCCCCCN1CCc2ccccc2C1
COc1cccc2c1c(C(=O)C=C(O)C(=O)O)cn2Cc1c(F)cccc1F
Oc1ncnc(O)c1C(c1ccc(Br)cc1)c1c(O)ncnc1O
N#Cc1ccccc1N1CCN(CCCCC23CCCc4cccc(c42)NC3=O)CC1
CCN(CC)c1cc2[o+]c3cc(N(CC)CC)c(C)cc3c(-c3ccc(S(=O)(=O)[O-])cc3S(=O)(=O)[O-])c2cc1C
CCn1c2ccccc2c2cc(S(=O)(=O)NCc3cc(OC)c(OC)c(OC)c3)ccc21
O=c1c(C2=NS(=O)(=O)c3ccccc3N2)c(O)c2ccccc2n1CC1CCC1
COc1ccccc1N1CCN(CCCNS(=O)(=O)c2cccc3cccnc23)CC1
COC(=O)c1oc([N+](=O)[O-])c(Cl)c1Cl
CNc1cccc2c1S(=O)(=O)Cc1c(C(=O)N3CCOCC3)nn(-c3ccccc3)c1-2
CCCCCCCCCCCCCCCCOCC(COCCC[N+](C)(C)C)OC
COc1ccccc1C(=N)NCCCCCCCCCCCCNC(=N)c1ccccc1OC
CCCCCCCCCCCCCCCCOCC1OCC(COCCCC[n+]2ccsc2)O1
CC(C)CN(CCNC(=O)c1cc(-c2cccs2)nc2ccccc12)CC(C)C
Cc1cnc(N2CCC3(CCN(CC4CCCC4)C3=O)CC2)nc1
CCOC(O)C1NC(c2ccc(Cl)cc2)C([N+](=O)[O-])C1c1ccccc1
CN(C)CCOc1cc(F)cc(N2CCNCC2)c1
N#Cc1ccc(NC=O)cc1
CNc1ccc2c(=O)c3c(O)c(OC)c(OC)c(OC)c3n(C)c2c1
CC(C)(C)OC(=O)N1CCC(n2ncc3c(Nc4cc(F)c(F)cc4F)ncnc32)CC1
COc1ccc2c(c1OC)C(=O)OC2C1c2c(cc3c(c2OC)OCO3)CCN1C
Cc1c(CN2CCCCC2)c(=O)oc2cc(OC(=O)N(C)C)ccc12
O=C(Nc1nc2n(n1)C(c1ccccc1)C=C(c1ccc(Cl)cc1)N2)c1ccco1
CC1(C)CC(NC(=O)Nc2cccc3c2CC(O)CC3)c2ccc(F)cc2O1
Cc1nsc(-c2ccc(N3CCC(N4CCc5ccccc54)CC3)nn2)n1
Cc1nc2cc(-n3ncc(C(=O)c4cc5cc(C(=O)N6CCCC(F)(F)C6)ccc5[nH]4)c3N)ccc2[nH]1
CC(C)c1cc(NC(=O)CCl)on1
COC12C(COC(N)=O)c3c(O)c(N=C4C=CC(=NC(C)=O)C=C4)c(C)c(O)c3N1CC1NC12
Cc1ccccc1C(OCC(O)CN1CCC(C(N)=O)CC1)c1ccccc1
CCOC(=O)CCn1nc(-c2ccc(Cl)cc2)cc1N
O=C(CCc1nc2ccccc2nc1O)OCc1ccc(S(=O)(=O)N2CCOCC2)cc1
N#Cc1ccc(N2N=C(c3ccc(C(=O)O)cc3)CC2c2ccc(F)cc2)cc1Cl
C[N+]1(CCCOc2ccccc2)C2CCC1CC(CC(C#N)(c1ccccc1)c1ccccc1)C2
CC(C)(C)OC(=O)Nc1ccc(-c2cc(C=C3CN4CCC3C4)on2)cc1
O=C(CSC1CS(=O)(=O)c2cc([N+](=O)[O-])ccc21)NNC(=O)c1ccccc1
O=C(OCc1ccc(F)cc1)c1cn(C2CC2)c2ccc(Cc3ccc(F)cc3)cc2c1=O
COc1ccc(CCN2C(=O)CSCC2(C)C(=O)Nc2ccc3c(c2)OCCO3)cc1OC
COc1c(-c2ccccc2)oc2cc(O)cc(O)c2c1=O
Cc1cc(C)c(S(=O)(=O)c2ccc(C(C)(C)C)cc2)c(Cl)n1
Oc1cccc(-c2nc(N3CCOCC3)c3[nH]ccc3n2)c1
CN1CC2CCN(c3ccc(Oc4ccccc4)cc3)C2C1
Cc1nnn(-c2ccc(-c3ccc(C4(C(=O)O)CC4)cc3)cc2)c1NC(=O)OC(C)C(C)C
CCN1CCC(c2ccccc2)=C(C(=O)OCCc2ccsc2)C1
CC(C)c1cc2c(s1)Nc1ccc(F)cc1N=C2N1CCN(C)CC1
Cc1ccc(C(=O)C=Cc2cn(CN3CCN(C)CC3)c3ccccc23)cc1
CCCCCCCCNc1nc(O)c(C#N)c(-c2ccc(F)cc2)n1
N#CCSc1nnc(COc2ccccc2)n1-c1ccccc1
CC(=O)NC(Cc1c[nH]c2ccccc12)NC(=O)C(Cc1c[nH]c2ccccc12)NC(=O)CC(C)C
OC(C#CCN1CCOCC1)(c1ccccc1)C1CCCC1
CC(C)(C)C1=C(C(=O)[O-])N2C(=O)C(=Cc3ccoc3)C2O1
CCC(NC(=O)CNC(=O)C(NC(=O)C(NC(C)=O)C(C)CC)C(C)O)C(=O)C(=O)NCCC(=O)O
NC(=O)c1cccc(Oc2ccc(C=C3SC(=S)N(c4ccc(OCCCN5CCCCC5)cc4)C3=O)cc2)c1
O=C(COC(=O)c1ccc(S(=O)(=O)N2CCCC2)cc1)Nc1ccc(F)cc1F
COc1ccc2cc(CN(Cc3ccco3)Cc3nnnn3C3CCCCC3)c(O)nc2c1
CCn1c(C2CCCN(Cc3cccc4cnccc34)C2)nn(C)c1=O
COc1ccc(C(=O)Nc2nc3ccccc3n2CC(=O)NNC(=S)NC2OC(CO)C(O)C(OC(C)=O)C2OC(C)=O)cc1
O=C1NCCN1CCN1CCN(C2CC(c3ccc(F)cc3)c3ccc(F)cc32)CC1
CCC1=C(c2nc(C3CCCCC3)cs2)C(c2ccc(O)c(Cl)c2)NC(=O)N1
c1ccc2c(c1)Nc1ccccc1S2
COc1ccc2c(c1OC)COC(=Cc1cc[n+](Cc3ccc(F)cc3)cc1)C2=O
Cc1cccc(NS(=O)(=O)c2ccc(-c3ccc(C#N)cc3)cc2)n1
COc1cc(NS(C)(=O)=O)cc(OC)c1Nc1c2ccccc2nc2ccccc12
COc1cccc(CN2CCC2(C)C(=O)Nc2ccc(C)cc2)c1F
CN(C(=O)C1(C#N)CCCCC1)c1nccs1
COCC1CCCN1CC(=O)Nc1cc(F)c2c(c1O)C(=O)C1=C(O)C3(O)C(=O)C(C(N)=O)=C(O)C(N(C)C)C3CC1C2
CC(NCC1Cc2ccccc2S(=O)(=O)N1)c1cccc2ccccc12
CN1CCC23c4c5ccc(O)c4OC2C(O)CCC3C1C5
CCCCn1c(=O)n(C2CCN(C3CCc4cc(OC)c(OC)cc43)CC2)c2ccc(Cl)cc21
Cc1ccc(C)c(Cn2cnc3c(nnn3Cc3ccc(F)cc3)c2=O)c1
COc1ncc(N2CCc3ncnc(OC4CCN(C(=O)c5cnc[nH]5)C4)c3C2)cc1C(F)(F)F
CN1CCN(c2cccc3[nH]c(Cc4cccc5ccccc45)nc23)CC1
COc1ccc(Oc2c(Cl)cnn(CC(=O)OC(C)(C)C)c2=O)cc1
Cc1ccc(S(=O)(=O)N2CCOCC2)cc1NC(=O)COC(=O)Cc1ccsc1
O=C1c2cc(F)ccc2-n2c1nc1ccccc1c2=O
Cc1cnc(NCC(F)(F)c2ccccc2)c(=O)n1CC(=O)NCc1cc(Cl)ccn1
Cn1cccc1C(=O)C(C#N)C(=O)Nc1ccccc1
CC1=C(NCCCCN=C2C(=O)c3ccccc3C(O)=C2C)C(=O)c2ccccc2C1=O
CN(Cc1cc(Br)c2c(c1)OCO2)Cc1cscn1
CN1c2ccccc2Sc2cc(CNCCSCCNCc3ccc4c(c3)Sc3ccccc3N4C)ccc21
O=C(COc1ccc(OCCCCSc2nc3ccccc3o2)cc1)COc1ccc(C(=O)O)cc1
O=C1COc2cc(F)ccc2N1CC1CCCO1
COc1ccc(C#CC2(O)CCC3(C)C(CCC4C3CCC3(C)C(C(C)=O)CCC43)C2)cc1
CCC(=C(c1ccccc1)c1ccc(OCCN(C)C)cc1)c1cccc(O)c1
Cc1ccc(-c2n[nH]c(=S)n2N=Cc2ccc(C=C3SC(=S)N(C(Cc4ccccc4)C(=O)O)C3=O)cc2)cc1
Clc1ccccc1N1CCN(Cc2ccc3c(c2)OCO3)CC1
C=CCc1cccc2ccc(=O)oc12
O=C1NCc2nc(Sc3c(Cl)cccc3Cl)ccc2N1c1c(Cl)cccc1Cl
O=C(Nc1cc(-c2ccccc2)ccc1O)c1ccco1
CCOC(=O)C1=C(C)NC(c2ccc(Cl)cc2)=CC1c1ccccc1[N+](=O)[O-]
CCCCn1nnc(NC(=O)c2cc3ccccc3o2)n1
O=S(=O)(NCCCCO)c1ccc(-c2ccc(C(F)(F)F)cc2)cc1F
c1ccc(-c2cnn3cc(-c4ccc(OCCN5CCCCC5)cc4)cnc23)cc1
O=C(O)c1c(-c2cncnc2)ncc2c1CCN(Cc1ccco1)C2
N#CC1CCCN1C(=O)CNCc1cccc2ccccc12
NCCCN1CCN(C(=O)C(CCCN=C(N)N)NS(=O)(=O)c2cccc(C(F)(F)F)c2)CC1
Oc1ccc(Br)cc1-c1nc2ccc(Cl)cc2nc1-c1cc(Br)ccc1O
Cc1cc(C)c(S(=O)(=O)N2CCC(C(=O)Nc3nc4ccc(F)cc4s3)CC2)c(C)c1
CCCS(=O)(=O)NCCOc1ccc2c(c1)C(Cc1cccc(Cl)c1)C(N1CCCC1)CC2
O=C1C(=Cc2ccncc2)SC(=S)N1C1CCCCC1
CN1CCN(C2=Nc3ccc(Cl)cc3Oc3c(Cl)cccc32)CC1
CN(C)C1CCC(c2ccc(Cl)cc2)c2ccccc21
COc1ccc(C(=S)N2CCOCC2)cc1OC
CC1CC(CNc2ccccc2)CCC1NC(=O)c1cc(C(F)(F)F)ccc1Cl
Cc1ccc(-c2nnc(N3CCN(C(=O)c4ccccc4)CC3C)c3ccccc23)cc1
O=[N+]([O-])c1ccc(-c2nnn(-c3cccnc3)n2)o1
CN(C)CCCOc1ccc2c(c1)nc(NC(=O)c1ccccc1)n2-c1ccc(N(C)N)cc1
COc1c(N2CCOC(CN(C)C)C2)c(F)cc2c(=O)c(C(=O)O)cn(C3CC3)c12
CCN(C)c1ncnc2c1CCN(C(=O)COC)CC2
CCN1CCN(C(c2cccc(F)c2)c2c(O)cc(C)n(Cc3ccco3)c2=O)CC1
Cc1cc(NC(=Nc2ccccc2C)Nc2nccs2)c2ccccc2n1
CCOc1ccc(NS(=O)(=O)c2ccc(Cl)c(C(=O)N(C)Cc3cccnc3)c2)cc1
COc1cc(NC(=O)c2ccc3c(c2)OCCO3)ccc1NC(=O)c1ccccc1Cl
COc1ccc(CN2CCC(C)(Oc3ccc(C(C)=O)cc3)C2)c2ccccc12
CCCCCCCN(CC)CC#Cc1ccc(Cl)cc1
CCOC(=O)C1(CCOc2ccccc2)CCN(Cc2ccc(COC)o2)CC1
C=CCC1OC(CO)C(O)C(O)C1O
N#CC(CCCCl)(CCCN1CCC(O)(c2ccc(Cl)cc2)CC1)c1ccccc1
Cc1noc(C)c1CNS(=O)(=O)N(C)Cc1ccc(Cl)cc1
Brc1ccc(CNC2CCCCC2NCc2ccc(Br)cc2)cc1
CCC(C)NC(=O)c1ccccc1NC(=O)CN(c1cc(C)ccc1OC)S(C)(=O)=O
CC1(N=C(S)Nc2ccc(NC(S)=NC3(C)CCS(=O)(=O)C3)cc2)CCS(=O)(=O)C1
O=c1[nH]c2ccccc2cc1-c1nc2c([nH]1)CN(Cc1ccccc1)CC2
CNc1cncc(-c2ccc(S(C)(=O)=O)cc2)n1
Cc1ccc(S(=O)(=O)N2CC3C(=O)CC(c4ccccc4)N(S(=O)(=O)c4ccc(C)cc4)C3CC2c2cccs2)cc1
Cc1nc(C(=O)N2CCOC3(CCN(Cc4ccc(Cl)cc4)CC3)C2)cs1
CCN1CCC2=C(CCc3ccccc32)C1
O=CC(Cc1ccccc1)NC(=O)c1ccccc1-c1ccccc1
COc1ccc2cc(-c3cn(CC(=O)Nc4cc(C)on4)nn3)ccc2c1
COc1ccc(N(C)c2nccc3ccsc23)cc1
O=C(NNc1c2ccccc2nc2ccccc12)c1cc2ccccc2cc1O
CC(O)C(C(=O)O)N1C(=O)C2CC=CCC2C1=O
CCOC(=O)c1cc(C)n(CC2CCC(C(=O)Nc3ccc(OC)c(OC)c3)CC2)c1C
O=C(NC1CC1c1ccccc1)N1CCC(Oc2ncccn2)CC1
Fc1ccc(CSc2nncn2NCc2ccc3c(c2)OCO3)cc1
Cc1cccc(C(=O)c2[nH]c(-c3ccc(Oc4ccccc4)cc3)c(C(N)=O)c2N)c1
COC(=O)C1(C)C(OC(C)=O)CCC2(C)C3CC(=O)C(=C(C)C=CC=C(C)C=CC(OC)C(C)(C)O)C3(C)CCC21
Clc1cccc2c1N=C1CCCCCN1C2
C=CC1(C)CC(OC(=O)CSCc2csc(N)n2)C2(C)C(C)CCC3(CCC(=O)C32)C(C)C1O
O=C1Nc2ccc(Cl)cc2C12CC2c1nccs1
CN(C(=O)c1cc2c(s1)-c1ccccc1OC2)c1ccccn1
CCc1nn(C)c(C(=O)NCc2ccc(C(C)CC)cc2)c1Cl
COc1cc(C=C2SC(=S)NC2=O)ccc1OCC(=O)NC1CCCCC1
Cc1nc(C2CC3CCN(C(=O)Cc4cccc(F)c4)CC3O2)no1
O=C1NC(=Cc2ccc(O)cc2)C(=O)N1c1ccccc1
COc1ccc(-c2csc(NC(=O)CN3C(=O)CCC3=O)n2)cc1OC
C=C(C)C1CC=C(C)C2(O)C(C(=O)OCC)OC(c3ccccc3Br)C12
CCc1nc(N)nc(N)c1-c1ccc2c(c1)N(CCCOC)CC(C)O2
COc1cccc2nc3cccc(C(=O)NCCN(C)C)c3nc12
Cc1cccc(CCNCc2cccc(COc3nn4c(C(F)(F)F)nnc4c4ccccc34)n2)c1
CCc1c(C)[nH]c2c1C(=NNC(=S)Nc1cccc(C)c1)CCC2
COc1cc2oc3ccccc3c2cc1NC(=O)c1ccc2nc(-c3ccccc3)c(-c3ccccc3)nc2c1
Nc1nccn2c(Cc3c(F)cccc3F)nnc12
Clc1ccc(C23CNCC2C3COC2CCCC2)cc1Cl
Cc1c(OCCCCOc2ccc(C(=O)O)cc2F)ccc(C(=O)CC2CCCC2)c1O
Cn1c(=S)[nH]c2cc(C(=O)N3CCN(Cc4cccs4)CC3)ccc2c1=O
CCN(CCCNC(=O)C1CCC(=O)N1C(C)C)c1cccc(C)c1
CC(=O)Nc1ccc(OCC(=O)NC(C)c2ccc(F)cc2)cc1
CCCN(CCC)C1Cc2cccc(O)c2CC1C
Cc1[nH]c(=O)c(Cc2ccccc2Cl)cc1C#N
O=C(Cn1nnc2ccccc21)c1ccc(Br)cc1
N#Cc1c[nH]c(-c2nccn2-c2ccccc2)n1
OC1CC(CNCC2CC2)(COc2cccnc2)CC1O
Cn1c(-c2ccc(-c3cnoc3)cc2)nnc1C1(c2ccc(Cl)cc2)CCC1
Fc1cccc(-c2nc3cnn(Cc4ccc(-c5ccc(C(F)(F)F)cc5C(F)(F)F)cn4)cc-3n2)c1F
CCOC(=O)c1cccc2c(O)c(C(=O)c3ccc(Cl)cc3)c(C(=O)OC)nc12
O=C1NC2CCN(C(=O)C3CCCC3)C2C(=O)N1c1ccc(F)cc1
Cc1cn(C2COC(COC(=O)C(C)(C)N)O2)c(=O)[nH]c1=O
Cc1cc(C)cc(OCCC(=O)N2CCOCC2c2ncon2)c1
COC(=O)c1cc(Br)ccc1OC(=O)COc1cc(O)c2c(=O)cc(-c3ccccc3)oc2c1
CC(=O)OC1CC2C(C)(CCC3CCOC3=O)C(C)C(OC(C)=O)C(OC(C)=O)C2(C=O)C2(CO2)C1
COCCn1c(=O)c(-c2ccc(OC)cc2)nc2cnc(Oc3ccccc3)nc21
Cc1c(-n2c(SC(C)C(=O)NC(N)=O)nc3ccccc3c2=O)c(=O)n(-c2ccccc2)n1C
Cc1cccc(-c2nc(N3CCOCC3)c3[nH]ccc3n2)c1
Cc1c(CC(=O)NCCCC(=O)O)c(=O)oc2cc3c(cc12)CCC(C)(C)O3
O=C(NS(=O)(=O)c1ccccc1)C1CC2(c3ccc(F)cc3)NC1CCC2NCc1cc(OC(F)(F)F)ccc1OC1CC1
O=c1cc(C=Cc2ccccc2)oc2cc(O)cc(O)c12
O=Cc1coc2ccc3ccccc3c2c1=O
CC(C)CC(N)c1nc2cc(Cl)c(Cl)cc2n1Cc1cccc(Cl)c1
CCOc1ccc(OCCC(=O)OCC(=O)NCc2ccc(Cl)cc2)cc1
COc1ccc(CNC(=O)c2c(C)nc3ccccn23)cc1
CC(C)CC1C(=O)NC(C2Cc3ccccc3C2)C(=O)N1C(C(=O)NC(C)(C)C)c1ccc(Cl)cc1
CCC1(O)C(=O)OCc2c1cc1n(c2=O)Cc2c-1nc1cc3c(cc1c2Cc1ccccc1)OCO3
O=C(Oc1ccc2c(c1)OC(=Cc1ccncc1)C2=O)c1cccs1
NC(=O)c1cc2cc(Br)ccc2oc1=NCc1ccccc1
COc1cc(N2CCN(C)CC2)c2cc1Nc1ncc(Cl)c(n1)Nc1cc(ccc1N(C)S(C)(=O)=O)CC2
O=C([O-])CN(Cc1ccc(C(=O)O)cc1)Cc1ccc(C(=O)[O-])c(C(=O)[O-])c1
Cc1ccn(C(C)CC(=O)N2CCc3ccccc32)n1
O=C1c2cccnc2C(=O)N1Cc1ccc(S(=O)(=O)N2CCOc3ccc(Cl)cc32)cc1
COC(=O)C1=C(C)N(NC(=O)c2cccc(Cl)c2)C(C)(O)C12CCOC2=O
O=C(O)c1cc(-c2ccc(OC3CCCC3)c(Cl)c2)ncn1
CCCCCCc1ccc(-c2nc(N)[nH]c2CCCCCC)cc1
CN1N=C(c2ccccc2)CC1c1ccccc1
CCC1CCCC(C2(CC(=O)N3CCCCC3)CC2)N1S(=O)(=O)c1ccc(Cl)cc1
Fc1cc(-c2nccnc2OC2CN(c3ccc4ccccc4n3)C2)ccn1
Cc1ncsc1CNC(=O)CCN1CCN(c2ccccn2)CC1
N=C(N)c1ccc(CNC(=O)C(CCCCNC(=O)OCc2ccccc2)NC(=O)C(CO)NS(=O)(=O)Cc2ccccc2)cc1
Cc1oc(-c2ccccc2F)nc1Cn1c(SCc2cccc(C(F)(F)F)c2)nc2ccncc21
c1ccc(-c2cc(-c3ccccc3)c(N3CCN(c4ncccn4)CC3)nn2)cc1
CC(CC(=O)NCc1ccc(F)cc1)=NNC(N)=S
COc1cc2c(cc1C1C(C#N)=C(N)OC3=C1C(=O)CC(C)(C)C3)OCO2
CC(Nc1nccc(N2C(=O)OCC2C(C)C)n1)c1nc(C(C)(C)C)no1
CC(C)C(NS(=O)(=O)c1ccc2c(c1)oc1ccc(NC(=O)OCCF)cc12)C(=O)O
N=c1c(S(=O)(=O)c2ccccc2)c(NCCO)nc2ccccn12
CCCNC(=O)NC1C(NC(=O)NCCC)N(C)C(=O)N1C
CN1C(=O)CC(c2ccc(NC(=O)C=CC(=O)O)cc2)C1=O
CN(C)CCC(C(=O)C(C)(C)C)c1ccccn1
Cc1cc(-c2n[nH]c3cc(NC(=O)NC(C)c4ccccn4)ncc23)ccn1
O=C(NCc1cccc(O)c1)c1cc2cc(O)ccc2[nH]1
CC(C)(C)c1cc(NC(=O)Nc2ccc(-c3coc4ncnc(N)c34)cc2)no1
Nc1nc(-c2cccc(NC(=O)c3cc4cc([N+](=O)[O-])ccc4[nH]3)c2)c[nH]1
CCCCc1ccccc1NS(=O)(=O)c1ccc(OC)c(N2CCNCC2)c1
CCCN1C(=O)N(C)C(C(=O)OC)(C2=CC(=O)c3[nH]ccc3C2=O)C1=O
C=C(C)C(O)CCC(C)=CCC1CC2(CC=C(C)C)C(=O)C(CC=C(C)C)(C(=O)C(C(=O)c3ccc(O)c(O)c3)=C2O)C1(C)C
Fc1ccccc1Nc1nc(NCC2CCCO2)c2ccccc2n1
O=C(NC(Cc1ccccc1)CN1CCN(Cc2ccccc2)CC1)C12CC3CC(CC(C3)C1)C2
COc1ccc2oc(C(=O)N3CCN(S(=O)(=O)c4cccc([N+](=O)[O-])c4)CC3)c(C)c2c1
O=C1NC2c3ccccc3CC2OC(=O)c2ccc(s2)C(=O)OC2Cc3ccccc3C2NC(=O)c2cccc1n2
CCCCC12CC1(C(=O)Nc1ccc(C(=O)O)cc1)C(=O)Nc1ccc(Cl)cc12
CON=C(C(=O)NC1C(=O)N2C(C(=O)O)=C(CSC(=O)c3ccco3)CSC12)c1csc(N)n1
Nc1ccccc1NC(=O)c1ccc(N2CC3CC2CN3Cc2ccccc2)nc1
CN(C)Cc1nc(-c2cc(C(C)(C)C)c(O)c(C(C)(C)C)c2)no1
COc1ccc(NC(=O)C(C)(O)C(F)(F)F)cc1
CCN(CC)CC(=O)N1CC(c2ccccc2)Oc2c(C)c(C)cc(C)c21
C=CCC(c1ccc(C)cc1)c1c(O)ccc2ccccc12
COc1ccc(Oc2coc3cc(O)ccc3c2=O)cc1
N#Cc1c(-c2ccc(N3CCOCC3)c(Cl)c2)ccn2c(CC(F)(F)F)cnc12
CCc1cn(C2OC(CNC(=O)C3c4ccccc4Sc4ccccc43)C(O)C2F)c(=O)[nH]c1=O
FC(F)(F)Oc1ccc(Nc2cc(Nc3nccn3-c3cc(Br)cc(C(F)(F)F)c3)ncn2)cc1
Cc1cc(C)c(C(=O)COC(=O)c2ccc([N+](=O)[O-])o2)cc1C
CC(C)C(NC(=O)OCc1ccccc1)C(=O)NC(Cc1ccc(O)cc1)C(=O)O
O=C(Nc1ccccc1)C(=Cc1ccccc1)NC(=O)c1ccco1
CC(=O)N1CCN(c2ccc(Oc3ccc(Cl)cc3O)cc2)CC1
COc1cccc(C=NNC(=O)C(=O)NN=Cc2cccc(OC)c2O)c1O
CCOC(=O)c1cccc2nc3cc(N)c(OCC)cc3nc12
CCOc1ccc(Oc2cc(C(=NO)NC3CCCC3)ccn2)cc1
N=C(N)c1ccc(CNC(=O)CNC(=O)C(CO)NS(=O)(=O)Cc2ccc(CC(=O)O)cc2)cc1
Cc1cc(Nc2nc(Sc3ccc(NC(=O)CN4CCC(OC(C)(C)C)C4)cc3)nn3cccc23)n[nH]1
CC(=O)c1ccc(N2CCN(C(=O)c3ccc(F)cc3)CC2)cc1
CC1(C)Oc2cc3oc(=O)ccc3cc2CC1OC(=O)C=Cc1ccc(O)c(O)c1
O=[N+]([O-])c1ccc(C=CCC2CC(C(O)c3ccccc3)COC2c2ccccc2)cc1
CC(C)C(NC(=O)c1ccccc1)C(=O)N1CCc2ccccc21
CCc1nc(N)nc(-n2c(Nc3cccc(O)c3)nc3ccccc32)n1
Cc1ccc2[nH]cc(-c3csc(N=C(N)N)n3)c2c1
COc1ccc(C(=O)NC(CC(=O)O)c2ccc(C)cc2)nc1-c1ccccc1Cl
Cc1[nH]c(C)c(S(=O)(=O)N2CCN(c3cccc(Cl)c3)CC2)c1C(=O)N1CCCCC1
O=C(NCCc1ccncc1)C1=CCCC1C(=O)N1CCCC1
CCn1cc2c3c(cc(C(=O)NC(Cc4ccccc4)C(O)CNCC(F)F)cc31)N(C)S(=O)(=O)CC2
COc1ccc2c(c1)CCC2NC(=O)COc1cc(C(F)(F)F)c2c(C3CC3)nn(C)c2n1
CC1CN(C(C)CO)C(=O)Cc2cc(NC(=O)Nc3ccc(C(F)(F)F)cc3)ccc2OC1CN(C)Cc1ccc(Cl)c(Cl)c1
O=C(O)C1CN(Cc2ccccc2)CCC1O
COc1ccc2ccc(C(=N)N)cc2c1Nc1ccccc1
CCN1CC(Cl)=C(c2cn(S(=O)(=O)c3ccccc3Br)c3ccc(OC)cc23)C1
Cc1oc(-c2ccccc2)nc1CCOc1ccc(CC(Nc2ccccc2C(=O)c2cccnc2)C(=O)O)cc1
Cc1cc(C)cc(NC(=O)C(=O)NCC(c2cccnc2)N2CCc3ccccc32)c1
CCS(=O)(=O)N1CCc2cc(C(=O)NCc3ccc(Cl)cc3)ccc21
O=C(Nc1ccc(O)c(-c2nc3ccccc3o2)c1)c1sc2ccccc2c1Cl
COC(=O)c1ccc2c(c1)nc(-c1ccc(F)c([N+](=O)[O-])c1)n2CCc1ccc(OC)cc1
CCc1ccc(C(=O)COC(=O)c2nn(C)c(=O)c3ccccc23)cc1
O=C(NCC(F)(F)F)Nc1cc(Br)cc(-c2cnc3cc(-c4ccnc(C(F)(F)F)n4)ccn23)c1
CC(C)CNC(=O)C=CC=CCC1CCc2cc3c(cc2O1)OCO3
CC(C)c1nc(C(N)=O)c2nnn(CCCl)c(=O)n12
Nc1ccccc1C(=O)CCCN1CCC2C(C1)c1cccc3c1N2CCO3
CCN1CCSc2ccc(C(=O)NCc3ccc(F)cc3)cc21
CC1CCC(=NNc2nc(-c3ccc(Cl)cc3)cs2)C1
O=C1C2CCC(CN(S(=O)(=O)c3ccccc3)C2)N1Cc1cscn1
CC(C)c1nnc2ccc(N3CCC(C(=O)NC4CC4)CC3)nn12
C=C(C)C12CC(C)C3(OCc4ccccc4)C(C=C(COC(=O)C=Cc4ccccc4)CC4(O)C(=O)C(C)=CC43)C1OCO2
CN(C)CCCN1c2ccccc2CCc2ccc([N+](=O)[O-])cc21
COC(=O)c1ccc(-c2cnc(C(=O)CCCCCCc3ccccc3)o2)s1
CCOc1ccc(-c2ccc(=O)n(CCCC(=O)Nc3ccccc3SC)n2)cc1
COc1cc2ncnc(Nc3ccc(F)c(Cl)c3)c2cc1OCCCC(=O)NO
N#Cc1c(-c2cccc(CN)c2)cc(-c2ccccc2O)nc1NC(=O)c1cccs1
OC1OC(CSc2ccc(Cl)cc2)C(O)C1O
COc1cc(C(=O)c2c(-c3cccc4ccccc34)[nH]c3ccccc23)cc(OC)c1OC
CCOc1ccc(-c2nnn(CC(=O)NCc3ccco3)n2)cc1OCC
COc1ccc(N(CC(=O)Nc2cccc(C)c2C)S(=O)(=O)c2c(C)n[nH]c2C)cc1
COc1ccc(N(CCN2CCN(CC=Cc3ccccc3)CC2)Cc2ccccc2)cc1
O=C(Nc1ccc(N2CCOCC2)cc1)c1cn(Cc2ccc(F)cc2F)c2ccc(=O)[nH]c2c1=O
CCn1c2c(c3c1C1Oc4c(O)ccc5c4C14CCN(C)C(C5)C4(O)C3)CCCC2
Cn1cc(-c2cnc3ccc4ccc(NS(=O)(=O)N5CC(F)C5)cc4c(=O)c3c2)cn1
CC(C)NC(=O)OCc1c(COC(=O)NC(C)C)c(-c2ccsc2)n2c1CCC2
CCc1c(CCNCCCCCCNC(C)Cc2ccc3c(c2CC)OCO3)ccc(OC)c1OC
Cc1ccc(C(=O)NN=c2oc3ccccc3cc2C(N)=O)cc1
C=CC1CN2CCC1CC2C(OC(=O)c1cc([N+](=O)[O-])cc([N+](=O)[O-])c1)c1ccnc2ccc(OC)cc12
CC1=C2CC3C(CCC4CN(C)C(=O)CCC43C)C2CCC2(C1)OC1CC(C)CNC1C2C
N#Cc1ccccc1N1CCN(C(=O)COc2ccc3[nH]cc(CCN)c3c2)CC1
CC1CCCC(NC(=O)CCC(=O)NCc2ccccc2)C1C
COc1ccc2c(c1)OC(C)(C)C(c1ccccc1)C2c1cccc(OCCN2CCCC2)c1
NC(=NOC(=O)c1ccc2ccccc2c1)c1cccc([N+](=O)[O-])c1
COc1ccc2c(c1)C(C)N(c1nc(Cc3ccc(F)cc3)nc(C)c1C)CC2
O=C(O)c1ccccc1C1CCN(C2Cc3ccccc3C2)C1
CCOc1cc2c(cc1O)CCCC1C2CCC2(C)C(O)CCC12
C#CC#CC#CC#CC=CC=CC(C)O
COc1ccc(C2=NN(C(=O)CCC(=O)O)C(c3ccccc3F)C2)cc1
COc1ccc(N)c(N2CCN(C(C)=O)CC2)n1
O=C(O)c1ccc(C2C(=O)NC3CCCC32)cc1
CC#CCOc1ccc(S(=O)(=O)CC2(C(=O)NO)CCN(S(=O)(=O)N3CCCCC3)CC2)cc1
CCCN1CCN(S(=O)(=O)c2ccc3c(c2)OCCO3)CC1
CC(C)(C)OC(=O)NCCCCCCCCCCCCn1c2c(c3ccccc3c1=O)C(=O)c1ccccc1-2
O=S(=O)(Oc1ccc(O)cc1)C1CC2OC1C(c1ccccc1)=C2c1ccccc1
Cc1cc2nc(N)[nH]c(=O)c2n1Cc1ccccc1
CCc1nc2c(C)cc(C)nc2n1Cc1ccc(C(c2ccccc2)C(C)C(=O)O)o1
CC(=O)c1ccc(N2CCN(C(=O)c3cc(S(C)(=O)=O)ccc3SC(C)C)CC2)c(F)c1
COc1cccc(Cn2c(CNS(=O)(=O)c3ccc(Cl)s3)nc3cccnc32)c1
CCCCc1ccc2cc1Oc1ccc3cccc(c3c1)N1CCN(CCc3cncn3C2)CC1=O
Cc1c(Cl)nc(C2CC2)nc1NCc1cncs1
CCN1CCCC(C(=O)N2CCN(C(=O)Nc3ccc(Cl)c(Cl)c3)CC2)C1
Cc1nc2ccccc2n(CC(=O)NC(Cc2ccccc2)C(=O)Nc2ccc(F)c(F)c2)c1=O
Cc1ccc(C)c(OCCCCN2CCCCC2)c1
CN(C)C(=O)c1cc2cnc(Nc3ccc(C(=O)N4CC5CNCC(C4)C5O)cn3)nc2n1C1CCCCCC1
COC(=O)C=Cc1ccc2c(c1)N(Cc1ccc(OC)cc1)C(=O)C2=O
CC(=O)OC1CC2C(C)CCC3C(C)C(=O)OC4OC1(C)OOC423
C(=Cc1ccccc1)CNCC1CCCO1
Cc1cccc(-c2cccc(COc3ccc(CCNC(=N)N)cc3)n2)n1
O=C1c2ccccc2OCC1c1ccccc1
O=C(Nc1nc(CF)cs1)c1cc(F)cc(Oc2cncnc2)c1
CC(O)CN1C(=O)c2c3c(c(O)c(=O)n2C12CCC1CC12)C(=O)N(Cc1ccc(F)c(Cl)c1)CC3
O=C1NC(N2CCCC(CO)C2)=NC1=Cc1ccccc1
O=C(NCCS(=O)(=O)c1ccc(Br)cc1)c1ccc(F)cc1
CNc1ccc(C2CN(c3cc(C)ncn3)CCO2)nc1
CN(C)CCC(Nc1ncnc2c(C(N)=O)cccc12)c1cccc(NC(=O)c2ccc(C(F)(F)F)cc2)c1
CC1(C)SC(C(NC(=O)Cc2ccccc2)C(=O)NCc2ccccc2)NC1C(=O)NC(CO)Cc1ccccc1
Clc1ccc(SCc2ccccn2)cc1Cl
CC1=NCC[N+]1(CCc1ccccc1)Cc1ccccc1
COc1ccc2nc(NC(=O)c3ccc4ncsc4c3)sc2c1
CNC(S)=Nc1sc2c(c1C(=O)OC)CCC2
CCNC(=O)Nc1ccc(Nc2ncnc3cc(OCC4CCN(C)CC4)ccc23)cc1
C=CC1(C)CCC(C(=C)COC(=O)CC)CC1C(=C)C
COc1ccc(CNC(=O)Cc2c(C)c3c(cc(C)c4c(C)coc43)oc2=O)cc1
CNC12CC3CC(C1)CC(C(C)C)(C3)C2
Cc1c(C)c2c(c(C)c1OCCCC#N)CCC(C)(COc1ccc(C=C3SC(=O)NC3=O)cc1Br)O2
COc1ccc(CCNC(=O)CNS(=O)(=O)c2ccc(Br)cc2)cc1
COCCN(CC1CC1C)c1cc(-c2nnc(C(C)(N)Cc3ccccc3Cl)o2)c(Cl)c(N(C)S(C)(=O)=O)n1
Cc1cn2c(n1)CCC(NC(=O)CCCOCc1ccccc1)C2
Cc1ccc(S(=O)(=O)N2CCCCC2)cc1C(=O)NCCCN1CCOCC1
CC(=O)N1CCN(c2nc3c(c(-c4ccccc4C)n2)C(=O)N(Cc2cc(C(F)(F)F)cc(C(F)(F)F)c2)CC(C)CO3)CC1
O=C1NC2(CC3CCC2C3)C(=O)N1S(=O)(=O)c1ccc(Cl)cc1
CC(C)Cc1cc2cc(O)ccc2c(Oc2ccc(C=CC(=O)O)cc2)c1-c1ccccc1
NC(=O)C1(c2ccccc2)N=C(c2ccccc2)N(Cc2ccccc2)C1c1ccccc1
CCN(CC)CC(O)CCCCCCCCC(=O)OC
CCOCCOC(C)C(=O)Nc1nccn1Cc1ccccc1
CC(=O)Nc1ccc(NC(=O)CSCc2cnn(-c3ccccc3)c2-n2cccc2)cc1
CCCCCCOCC(O)COc1ccccc1C(=O)O
NS(=O)(=O)Oc1ccc(NC(=O)N2CCN(c3ccc(F)cc3)CC2)cc1
Cc1cnc(N2CCCC(=CC#Cc3cccc(C)n3)C2)c([N+](=O)[O-])c1
CNC(C)C(=O)NC(C(=O)NC(CCC(N)=O)C(=O)NC1CCCc2ccccc21)C(C)C
NCc1cccc(NC(=O)C(O)(c2ccccc2)C2CCC(F)(F)C2)c1
O=C(NC(CO)C(O)c1ccc([N+](=O)[O-])cc1)c1cccc2[nH]c(-c3ccco3)nc12
Cc1cccn2c(=O)c3cc(C(=O)NCCCOC(C)C)sc3nc12
Cc1cc(C(=O)CSc2n[nH]c(N)n2)c(C)n1-c1cc(F)ccc1F
CNC(=O)Oc1ccc(SC)cc1
COC(=O)C(Cc1ccccc1)NC(=O)c1ccc(CNC(=O)C=Cc2csc(-c3ccccc3)n2)cc1
CC(C)c1c(OCC(O)CC(O)CC(=O)O)c(C(c2ccc(F)cc2)c2ccc(F)cc2)cc2ccccc12
CN(C)C(=N)NC1=NC(=O)C(=Cc2ccc(N3CCC(NCC(O)c4ccc(O)c(NS(C)(=O)=O)c4)CC3)cc2)S1
O=C1c2cccc(OCc3ccc(C(F)(F)F)cc3)c2C(=O)C2OC12
CCOC(=O)c1ccc(OCc2cn(-c3c([N+](=O)[O-])cnc4ccc(Br)cc34)nn2)cc1
C=CC(=C)CCC1(C)C(C)C(OC(C)=O)C(O)C2(C=O)C(C=O)=CC(OC(=O)CCC)CC12
COc1ccc(CC(=O)Oc2ccc(Cl)cc2Br)cc1S(=O)(=O)N1CCOCC1
COc1c(F)cccc1C1=CC(=O)CC(c2ccc(F)cc2)C1
CCCCCCNC(=O)Nc1ccc(S(=O)(=O)Nc2ccc(CCNCC(O)COc3ccc(N)nc3)cc2)cc1
CC1(C)c2[nH]nc(NC(=O)c3cccc(Cl)n3)c2CN1C(=O)N1CCN2CCCC2C1
CS(=O)(=O)c1ccc(C=CC(=O)CCN2CCOCC2)cc1
CC(C)(C)c1ccc(Cn2cc(-c3nc(N)c4ncn(C5OC(CO)C(O)C5O)c4n3)cn2)cc1
O=c1c2c(Br)c(Br)cn2c(-c2cc(Br)c(O)c(Br)c2)cn1-n1cc(-c2cc(Br)c(O)c(Br)c2)n2c(Br)c(Br)cc2c1=O
CCCC(CCC)C(=O)OCC1(CO)CC(=Cc2ccc(-c3ccc(C(F)(F)F)cc3)cc2)C(=O)O1
O=[N+]([O-])c1ccccc1CN1CCN(Cc2c[nH]c3ccccc23)CC1
CC1(C)CCCC2(C)C1C(OC(=O)C=CC=CC=O)C=C1COC(=O)C12O
Nc1n[nH]c2c3c([nH]c(=O)c12)CCCC3
O=C(c1nc2ccc(Cl)cn2c1CNCCC1CC2C=CC1C2)N1CCCCCCC1
C=CCOC(CC)C1=CC(C)(C)Nc2ccc(-c3ccccc3OC)cc21
Nc1ccc(Nc2c3ccccc3nc3ccccc23)cc1N
N=C(N)NNS(=O)(=O)c1ccc([N+](=O)[O-])cc1
Cc1ccc(-n2nccn2)c(C(=O)N2CC3CCC2CN(c2ncc4ccc(F)cc4n2)C3)c1
CC1(C)C=C(c2ccc(N)cc2)c2ccc(O)cc2O1
O=C(Nc1ccccc1F)C1c2ccccc2C(=O)N(C2CCCC2)C1c1cccs1
Cc1cc(C)c(S(=O)(=O)N(CC(=O)O)CC(=O)O)c(C)c1
N=C(N)SCc1nc(-c2ccc(Cl)cc2)no1
CCOc1cc2c(cc1OCC)S(C)(=O)=NC(N1CCN(C(=O)c3ccco3)CC1)=N2
Cn1c(=O)c2c(ncn2CC(O)CN2CCN(CC(O)CSc3ccccc3)CC2)n(C)c1=O
CCCC(=O)Nc1nc2nc(C)cc(O)n2n1
O=c1c2ccccc2nnn1CSc1nc2cc(Cl)ccc2c(=O)n1Cc1ccco1
NS(=O)(=O)c1cc(F)ccc1CNC(=O)c1nc(N2CCCCS2(=O)=O)c2cccnc2c1O
CCCC(=O)Nc1ccc(S(=O)(=O)N2CCOCC2)cc1
CCc1ncc(CN(C)C2CCN(c3sccc3C#N)C2=O)s1
CCCN(CCOC)c1nc(C)nc2c1c(C)nn2-c1ccc(C#N)cc1C#N
c1cc2cc[nH]c2c(CC2CN(Cc3cscn3)C2)n1
CN(CCF)c1ccc(C=Cc2nc3ccccc3s2)cc1
CCCN1CCC(c2csc3ccccc23)CC1
CCCC(=O)NCCc1ccc(S(=O)(=O)N2CCN(C3CCCCC3)C2=N)cc1
CC(C)C1C(OC(=O)NC(Cc2ccccc2)C(O)CN2CCN(Cc3ccncc3)CC2C(=O)NC(C)(C)C)CCS1(=O)=O
Cc1ccccc1Oc1nc(-c2ccccn2)nc2ccccc12
COc1cc(CCC=CC(=O)N2CCCCC2)ccc1O
Cc1cc(C)c(CNC(=O)c2cc(-c3ccc(CN(C)C)cc3)nc(N3CCCCC3)c2)c(=O)[nH]1
COCCN(Cc1cc2cc(C)ccc2nc1Cl)C(=O)Nc1ccccc1C
CCCC(C)=NNc1nc(-c2ccc(OC)cc2)cs1
CC(=O)c1cccc(NC(=O)CN(c2ccccc2)S(C)(=O)=O)c1
O=C(O)C1CCN1C(=O)CCS
COc1cc2[nH]nc(Cc3cccc(C)c3)c2cc1C(=O)N(C)Cc1ccccc1
CC(C)Nc1c(C#N)cnc2cc(-c3ccc(S(=O)(=O)N4CCOCC4)cc3)ccc12
O=C1CCC(C(=O)OCC(=O)Nc2ccc(SC(F)F)cc2)=NN1
COc1ccc(NC(=O)Cc2nc(-c3ccc([N+](=O)[O-])cc3)cs2)cc1
COc1cccc(C=CC(=O)c2cccc(Br)c2)c1
CCC1CCC(C(=O)N2CCN(C)CC2)N1C(=O)C1=C(C(C)C)N2C(=NC(C)(c3ccc(Cl)cc3)C2c2ccc(Cl)cc2)S1
COCCNC(=O)NC(=O)CNc1c(F)cccc1N1CCCC1
COC(=O)c1ccc(Oc2cccc(C(=N)N)c2)c(NC(=O)c2ccc(-c3ccccc3S(N)(=O)=O)cc2)c1
CCN1C(=O)N(S(=O)(=O)C(F)(F)F)C(c2ccccc2)C(C(=O)OC)=C1C
O=C(CSc1ccc(-c2ccccc2)nn1)N1CCOCC1
CC(C)OC(=O)CCCC=CCC1C(O)CC(O)C1C=CC(O)CCc1ccccc1
CN1C(=O)C(C(=O)c2cccnc2)C(=O)N(C)C1=O
CCOc1ccc(Cl)cc1S(=O)(=O)NC(=O)NC(C)C
COc1cccc([S+]([O-])CC(=O)NCc2cc(F)cc(F)c2)c1
COc1ccc(-c2cccc(C3CC=CC4C3C(=O)N(Cc3ccccc3)C4c3cc(C)ccc3F)c2)cc1
CC(C)CCCC(C)C1CCC2C(=CC3OOCC4=C3CC(O)CC4O)CCCC21C
Cc1nc[nH]c1CN1CCN(C(=O)CCC(F)(F)F)C2CS(=O)(=O)CC21
CCN1CCN(c2nc3ccccc3nc2C(C#N)S(=O)(=O)c2ccc(C)cc2)CC1
CCOc1ccccc1N1CCN(CC(O)CN2C(=O)NC(=O)C2(c2ccccc2)c2ccccc2)CC1
Cc1cc(NC(=O)C(C)SCC(=O)N(C)Cc2ccccc2F)no1
CC(C)CC(NC(=O)C(CCCN=C(N)N[N+](=O)[O-])NC(=O)c1ccc(OC(F)(F)F)cc1)C(N)=O
COc1ccccc1N=C(S)N(Cc1ccco1)Cc1cc2cc(C)cc(C)c2nc1O
CCC1CCCCN1C(=O)c1ccc2c(c1)N(Cc1cccc(Cl)c1)C(=O)c1ccccc1S2(=O)=O
COc1ccc(-c2cc(=O)c3c(O)cc(OCC(=O)N4CCN(Cc5ccc(OC)c(OC)c5OC)CC4)cc3o2)cc1O
CCc1cccc(CC)c1CN
COc1ccc2cccc(C3CNC(=O)C3)c2c1
OCC1(Cc2ccccc2)CC(O)CC(CO)(Cc2ccccc2)C1O
Cn1c(N)c(S(=O)(=O)N2CCN(c3ccccc3F)CC2)c(=O)n(C)c1=O
CCN(CC)c1cccc(NC(=O)C(=O)O)c1C#N
CCOC(=O)c1cc(C#N)c(N2CCN(C(=O)Nc3ccccc3OC)CC2)nc1C(F)(F)F
CCCc1ccccc1-n1nc(C)c2c1NC(=O)C(C)SC2c1ccc(Oc2ccccc2)cc1
O=C1C(c2ccccn2)=[N+]([O-])c2ccccc21
N=C(N)NC(=O)c1ccc(C2CCN(C(=O)c3ccccc3)CC2)c(C(F)(F)F)c1
c1cnc2[nH]nc(C3CCN(Cc4ccsc4)CC3)c2c1
NC(=O)c1ccc(OCCCN2CCC3(CC2)OCCCC3O)cc1
CCc1ccccc1NC(=O)CSc1nc2nnc(C)c-2c(N)n1-c1cccc(OC)c1
COC(=O)c1cc(-c2ccc(F)cc2C)c2c(c1)N(c1c(Cl)cccc1Cl)C(=O)NC2
CCOc1ccccc1NC(=O)C1CCN(S(=O)(=O)c2c(C)nn(C)c2C)CC1
COC(C)(C)C=CCC(C)C1CCC2(C)C3C(O)CC4C(C)(C)C(=O)CCC45CC35CCC12C
CCOC(=O)c1cc(-c2ccccc2C)nn1CC1CC(c2ccc(OC)cc2)=NO1
C=CCN1CCN(C(=NO)c2ccc(C)nc2Oc2cccnc2)CC1
Cc1cnc(C(=O)Nc2nnc(C)s2)cn1
CCCC(=O)OCC1OC(Oc2cc(O)cc(C=Cc3ccc(O)cc3)c2)C(O)C(O)C1O
COc1ccc(C(Cn2ccnc2)Sc2ccc(Cl)c(Cl)c2)cc1
COc1ccc(C(=O)NC(=Cc2ccccc2)C(=O)Nc2ccc(C(=O)NCC(=O)O)cc2)cc1
CCc1cc(OC)c(CC(N)CC)cc1OC
COC(=O)c1cc(OC)c(OC)cc1-n1cnc2cc(OC)c(OC)cc2c1=O
CC(=O)NC(Cc1c[nH]c2ccccc12)C(=O)OCc1cc(C)cc(C)c1
O=C(NN=Cc1ccc(COc2ccc([N+](=O)[O-])cc2)o1)c1cccc(Cl)c1
NS(=O)(=O)c1cc(S(=O)(=O)[O-])c(NCc2ccco2)cc1SC1CCCCC1
CC(C)c1c(C(=O)N(C)Cc2ccccc2)nn(-c2ccc(F)cc2)c1CCC(O)CC(O)CC(=O)O
CC(C)(C)NCC(O)COc1ccc2oc(-c3ccc(OCc4ccccc4)c(OCc4ccccc4)c3)cc(=O)c2c1
NC(=O)C1CN(c2ncnc3c2Cc2ccccc2OC3)CCO1
Clc1nc(Nc2ccc(Br)cc2)c2ncn(Cc3ccccc3)c2n1
Cn1c([N+](=O)[O-])cnc1-c1nnc(N2CC[S+]([O-])CC2)s1
CN(C)S(=O)(=O)c1ccc(N2CCCC2)c(C(=O)N2CCN(S(=O)(=O)c3ccc(F)cc3)CC2)c1
O=C(O)CCNC(=O)c1ccc(-c2cc(Cl)ccc2CNc2ccc(-c3ccc(Cl)cc3Cl)c(F)c2)cn1
CC(C)Nc1nc(NCCc2c[nH]cn2)nc(NCc2cccc3ccccc23)n1
CSCc1noc(CN2CC3(CCCC3)CC2=O)n1
CCNc1nc2ccccc2[nH]1
CN(CCCNc1ccnc2cc(Cl)ccc12)C(=O)C(Cl)Cl
CCc1nc(SC)nc(O)c1C
NC(Cn1c(=O)c(-c2ccc(C(F)(F)F)cc2Cl)cn(Cc2c(F)cccc2C(F)(F)F)c1=O)c1ccccc1
CSCCC(CO)NC(=O)c1ccc2nc(NS(C)(=O)=O)sc2c1
Oc1ccc(CCNCCc2ccc(O)c3nc(O)ccc23)cc1
NC1(C(=O)O)CC2ON=C(C(=O)O)C2C1
COc1cc(C=CC(=O)CC(=O)C=Cc2ccc(OC(=O)c3ccccc3O)c(OC)c2)ccc1O
CCCCCCC(=O)OC[n+]1ccc2c(C)c3[nH]c4ccc(OC)cc4c3c(C)c2c1
CCCCCCCCCCCC(CC1OC(=O)C1CCCC)OC(=O)CNC=O
Cc1cnn(-c2ccc(C)nc2C(=O)N2CC3CC3CC2CNc2ncc(C(F)(F)F)cn2)c1
CCOc1ccc(CCNC(=O)C2CCC(CNS(=O)(=O)c3ccc(Cl)cc3)CC2)cc1OCC
CC1(C)CCC(C)(C)c2cc(C(O)c3ccc(C=CC(=O)O)cc3)ccc21
COc1cccc(N2C(=S)N(c3cc(C)on3)C(C)=C3C(=O)N(c4cc(C)on4)c4ccccc4C32)c1
O=C(Nc1ccccc1-c1ccccc1)OC1CCNCC1
N#CCCNCCCN1CCN(c2ccccc2)CC1
COc1cc(CNc2cccc(N)n2)cc(OC)c1O
ON=Cc1cn(-c2ccccc2)nn1
CCCCCC(=O)c1ccc(OCCCN2CCN(C(=O)c3ccc(C)s3)CC2)cc1
COc1cc(C=CC(=O)c2cccc(N)c2)ccc1O
Cc1cc(S(=O)(=O)C(CNC(=O)COc2ccccc2)c2cccs2)ccc1F
O=C(c1cnn(Cc2ccccc2)c1)N1CCN(S(=O)(=O)C=Cc2ccccc2)CC1
COCCOc1cc(F)ccc1C1C(C(=O)C(C)C)C(=O)C(=O)N1c1ccc(-c2ccsc2)cc1
Cc1ccc(C(C)C)cc1Oc1ccc(S(=O)(=O)Nc2ccc(F)cn2)cc1C#N
COc1ccc(NC(=O)COC(=O)Cc2ccc(Br)cc2)cc1
O=c1cc(N2CCOCC2)oc2cc(OCc3ccc(Cl)cc3)ccc12
Cc1ccc(C)c(NC(=O)C2CCN(c3ncnc4c3nc3n4CCCCC3)CC2)c1
CCCCCCCCCCCCCCCCCCOc1ccc(-c2c(C)[nH]c(=O)n2C2CCCCC2)cc1
COC(=O)CC(NC(=O)OC(C)(C)C)C(=O)OCc1ccc(OC)cc1
CCN1C(=O)C2C(c3ccc(-c4ccc(F)cc4)c(OC)c3)N3CCCC3(C(=O)OC)C2C1=O
CCOC(=O)N1CCN(C(=O)Cc2cccc3ccccc23)CC1
CCC(C(=O)NCc1ccc(C)o1)n1nc(C)c2c(C)n(-c3ccccc3)nc2c1=O
Cc1nc2c(-c3ccc(Cl)cc3Cl)ccnc2n(CC(C)C)c1=O
O=C(O)CC(NC(=O)c1nc(Cl)ccc1Cl)c1ccc(-c2ccccc2)cc1
CN(C)CCCc1c(C=C2C(=O)Nc3ccc(S(=O)(=O)N(C)C)cc32)[nH]c2c1CCCC2
O=C(O)c1cc2[nH]c(-c3ccccc3)c(C3CCCCC3)c2s1
CC1Cc2ccccc2N1C(=O)Cc1csc(SCC(=O)Nc2ccc(F)cc2)n1
Cc1cc(NC(=O)Cn2nnc(-c3ccc(NC(=O)c4ccc(F)cc4)cc3)n2)no1
C=C1C(OC(C)=O)CCC2(C)C(O)C(OC(C)=O)C3=C(C)CC(OC(C)=O)C(C(OC(C)=O)C12)C3(C)C
Cn1cccc1CC(=O)NNC(=O)Nc1ccc(F)cc1
Nc1ncnc2c1ncn2C1C=C(CO)C(O)C1O
O=c1oc(COc2ccc(Cl)cc2Cl)nc2cccc(Cl)c12
CCCCCC1C(C(=O)OCCCc2cccnc2)=C(C)N=C(C)C1=C(O)OCCCc1cccnc1
CC(=NNC(=O)c1cc(Br)ccc1O)c1nc2ccccc2o1
CN(Cc1ccc(NC(=O)CCC2CCN(C(=O)C=Cc3ccc(Cl)c(Cl)c3)CC2)cc1)C1CCOCC1
CN1C(=O)C(c2ccc(Cl)cc2)=C(c2ccc(S(N)(=O)=O)cc2)C1=O
O=S(=O)(NCc1ccccc1)c1ccc2c(c1)CNCC2
C=C1C(O)C(CO)OC1n1cc(F)c(=O)[nH]c1=O
CN1C(O)=C(C(=O)Nc2nccs2)c2cc3ccccc3cc2S1(=O)=O
CC(c1ccc(-c2ccc(=O)n(CC(F)(F)F)n2)cc1)N1CCC(CC(C)(C)O)(c2ccccc2)OC1=O
CC(=O)Nc1nc2c(Oc3cc(N4CCN(C(C)c5cccc(F)c5)CC4)ncn3)cccc2s1
C=CCSCC(=O)NC1C(=O)N2C1SC(C)(C)C2C(=O)O
Cc1cc(N)nc(CCc2cc(CN)cc(CCc3cc(C)cc(N)n3)c2)c1
Cc1cncc(C)c1CC(c1ccc(C(O)(C(F)(F)F)C(F)(F)F)cc1)c1ccc(OCF)c(OC(F)F)c1
CC(=NN=C(N)c1nonc1N)c1ccc2c(c1)OCO2
CC(CO)NC(=O)CCCC=CCC=CCC=CCC=CCCCCc1ccc(Br)cc1
NN=C1CCCc2c1[nH]c1ccc([N+](=O)[O-])cc21
CN(CCCNc1ccnc2cc(Cl)ccc12)Cc1cc(=O)c(OCc2ccccc2)cn1C1CC1
CCCCNc1nc(NCCCCOc2nc(NCCCC)nc(Nc3ccccc3)n2)nc(Nc2ccccc2)n1
NCCCCC(NC(=O)C(Cc1cnc[nH]1)NC(=O)C=Cc1ccc(O)c(O)c1)C(N)=O
NC(COc1cncc(-c2ccc3c(c2)C(c2ccco2)C(=O)N3)c1)Cc1c[nH]c2ccccc12
O=C(c1ccccc1)N(Cc1ccc(Cl)cc1Cl)C1CCNC1
O=C(NN=Cc1ccccc1)c1cc([N+](=O)[O-])cc([N+](=O)[O-])c1
Cc1c(N)cccc1C(=O)NC(CSc1ccc2ccccc2c1)C(O)Cc1ccccc1C(=O)NC(C)(C)C
COc1cc(C=CC(=O)O)cc(S(=O)(=O)Nc2ccc(S(=O)(=O)N3CCCCC3)cc2)c1OC
O=C(Nc1ccc(Oc2ccccc2)cc1)N1CCN(c2ncnc3cc4c(cc23)OCO4)CC1
CC(C)=CCC1(CC=C(C)C)CC(CO)(COC(=O)C(C)(C)C)OC1=O
CCN(CC(=O)Nc1ccc(Br)c(C)c1)CC(=O)NC(C)C
COc1cc(C)c(Cl)cc1S(=O)(=O)N(C)C
O=C(Nc1ccc(Cl)c(Cl)c1)N1CCC(NCc2cccc([N+](=O)[O-])c2)CC1
Nc1ncnc2c1ncn2C1OC(CNC(=O)CCC([NH3+])C(=O)[O-])C(O)C1O
Cc1nc(-c2ccc(Cl)cn2)nc(NCC(NCCCCCc2ccccc2)c2ccccc2)c1Cl
COc1ccc(CCN2CCc3c(C)nc4ncnn4c32)cc1OC
CCOC(=O)c1c2cccccc-2c2c(OCC)oc(=O)c(C#N)c12
CN1CCN(CCCCOc2ccc(C3OC(c4ccccc4)C(c4ccccc4)O3)cc2)CC1
COc1ccc(C(=O)N2c3ccccc3Oc3cc(C#N)ccc32)cc1O
O=C(NCCCNC(=O)c1c(F)cccc1F)c1c(F)cccc1F
CCOCCOC(=O)C(C#N)=C(CC)NCC1CCCO1
COc1ccc(CC(=O)c2ccc3c(-c4ccc(OCC(=O)O)cc4)nocc2-3)cc1
COc1ccc(-c2nnsc2SCC(=O)Nc2ccccc2Cl)cc1
COC(=O)C1C(=O)C(OC(=O)c2cc(OC)c(OC)c(OC)c2)CC2CN3CCc4cc5c(cc4C3CC21)OCCO5
CC(=O)NC(C)c1ccc(C#Cc2ccc(OC3CCCC3)nc2)cc1
NNC(=O)c1nc(-c2ccccc2)n(-c2ccc(S(N)(=O)=O)cc2)n1
Cc1noc(C)c1C(=O)N1CCC1(C)C(=O)NS(=O)(=O)c1cccc(Cl)c1
Oc1ccc(C2Sc3cc(O)ccc3OC2c2ccc(OCCN3CCCCC3)cc2)cc1
NCC(=O)N1CCn2c(nnc2-c2ccc(OC(F)F)cc2)C1
COc1ccc(Oc2c(Cl)cnn(CC(=O)C(c3ccccc3)c3ccccc3)c2=O)cc1
COc1ccc(C2CC(=O)c3c(O)cc(OCC(=O)N4CCN(Cc5ccc(OC)c(OC)c5OC)CC4)cc3O2)cc1O
CCOC(=O)C(C)Nc1cccc(COCc2ccco2)c1
N#Cc1cnc2c(Cl)cc(NCc3c[nH]nn3)cc2c1Nc1ccc(F)c(Cl)c1
O=C1CC2C(C=CC23CC3)N1O
CC(C)(O)C(=O)c1cc(C2CCC3(C)C4=CCC5C(C)(C)C(O)CCC5(C)C4CCC23C)c[nH]1
Cc1cc(Cl)c(S(=O)(=O)N2CCN(c3ccccn3)CC2)cc1OCC(N)=O
O=C(Nc1ccncc1)Nc1cccc(F)c1
CCOc1cc(C=NNC(=O)C(O)(c2ccccc2)c2ccccc2)ccc1OC(=O)c1ccco1
CNC(=O)OCc1c(CO)nc(SC)n1C
CCn1c(NC2CCCC2)nc2c(-c3cccc(C(=O)OC)c3)csc2c1=O
COc1cccc(Nc2nc(-c3cccc(F)c3)nc3ccc(F)cc23)c1
COC1(NC(=O)C(C(=O)O)c2ccc(O)cc2)C(=O)N2C(C(=O)O)=C(CSc3nnnn3C)COC21
CC(C)(C)c1ccc(S(=O)(=O)NC(CNC(=O)C2=NOC(CCCCN=C(N)N)C2)C(=O)O)cc1
NC(=O)c1nc(C#Cc2ccccc2C(F)(F)F)n(COCCCO)n1
O=C(O)CN(CCc1cccs1)S(=O)(=O)c1ccc(Br)cc1
CCOC(=O)c1ccc(CNC(=O)Cn2nnc(-c3ccccc3)n2)o1
O=C(O)c1nc2c(O)nc3cc(Cl)c([N+](=O)[O-])cc3n2n1
O=C(COc1ccc(F)c(F)c1)NC1CCC(Nc2ccn(-c3ccc(C(F)(F)F)cc3)c2)CC1
COc1cccc(Cc2nnc(-c3ccc4c(c3)OCCO4)o2)c1
CC1CCC2C(C)C(CCNCCCNc3ccnc4cc(Cl)ccc34)OC3OC4(C)CCC1C32OO4
Cc1ccccc1S(=O)(=O)NC(=O)N(Cc1ccc([N+](=O)[O-])cc1)C(C)C(=O)NO
COc1ccc(CCNC(=O)c2ccc(Cl)c(S(=O)(=O)N(C)c3ccccc3)c2)cc1
CC1(C)C2CC=C(C=Nn3cnnc3)C1C2
OCC1CN(Cc2cccc3ccccc23)CC(n2cnc3c(NCc4ccco4)ncnc32)O1
O=C(O)C(=O)CC(=O)c1cc(Cl)ccc1Cl
c1ccc(SCc2ccc(OCCN3CCCC3)cc2)cc1
COc1ccc(Nc2nc(Cl)nc(NCCO)n2)cc1
CCCCNC(=O)CCn1nnnc1C(COCc1ccccc1)NC(=O)C(C)(C)N
c1ccc(Oc2ccc(Nc3nc4ccccc4[nH]3)cc2)nc1
C=CCCC(=O)N1CC2CON(C)C2CC1c1cccc(Oc2ccccc2)c1
CCC(=O)NC(CC(C)C)C(=O)NC(Cc1ccccc1)C(=O)NC
O=C(NC(Cc1cc(O)nc2ccccc12)C(=O)O)c1ccc(Cl)cc1
CCN(CC)C(=O)Cn1cc(C(=O)C(=O)NCc2cccs2)c2ccccc21
CC(N)Cc1ccccc1.NC(CC(=O)O)C(=O)O
O=C(C(=Cc1ccc(F)cc1F)S(=O)(=O)c1ccc(Cl)cc1)c1ccc(Br)cc1
Cc1cc(C)c(C)c(S(=O)(=O)NCc2ccco2)c1C
COc1ccc(CNC(=O)Nc2cc(C)ccc2C)cc1
O=C(CCCCCOc1ccccc1Br)Nc1ccnc(C(F)(F)F)c1
COC(=O)C=CC(=O)NCC(NC(=O)C(N)CCSC)C(=O)NC(CCSC)C(=O)O
NCCc1c[nH]c(CCCC(c2ccccc2)c2ccccc2)n1
CN(c1ccc(OCC(O)CNCCc2ccccc2)cc1)S(C)(=O)=O
O=C(Nc1ccc(OC(F)(F)F)cc1)Nc1cc(C(F)(F)F)nc2ccccc12
C=C1C(C)=C(C#N)C(=O)N1c1ccccc1-c1ccccc1
CCOc1ccccc1-c1nc(O)c2c(C)nc(C3CCCC3)n2n1
CC(C)=CCN1C(=O)C2CCCN2C(=O)C1Cc1c[nH]c2ccccc12
COc1ccc(OC)c(C2N(c3ccccn3)C(=O)C3CCCN32)c1
CCc1ccc(NC(=O)C(C)OC(=O)C=Cc2ccc(O)c(OC)c2)cc1
Nc1ncc(-c2cc(N3CCOCC3)nc(N3CCOCC3)n2)cn1
O=S(=O)(NCC(c1ccc(C(F)(F)F)cc1)N1CCN(CC(O)COc2ccc(F)cc2)CC1)c1ccccc1Cl
COc1cccc(OC)c1-c1ccc(CC(NC(=O)C2CCCN2c2ccc([N+](=O)[O-])cc2)C(=O)O)cc1
CN(C)c1ccc(C(=O)NC2CCCC(NC(=O)c3cccc(Cl)c3)C2)cc1
CCCCNC(=O)C1(N2C(=O)c3ccccc3C2=O)CCCC1
Cc1ccsc1CNC(=O)N(C)Cc1cnn(C)c1
O=C(Nc1ccc([N+](=O)[O-])cc1)c1ccc(Cn2cc([N+](=O)[O-])cn2)cc1
CN(C(=O)OCc1ccccc1)C1CCN(CCC(CN(C)S(=O)(=O)c2ccccc2)c2ccccc2)CC1
COc1cc(C(c2ccc(O)c(OC)c2)C(C)C(C)CO)ccc1O
Cc1ccccc1Nc1nc(-c2c(C)n(Cc3c(F)cccc3F)c(=O)n(CC(N)c3ccccc3)c2=O)cs1
CNCC1(CF)CCN(c2c(F)cc3c(=O)c(C(=O)O)cn(C4CC4)c3c2OC)C1
Cn1cnc2c(NCc3cccnc3)nc(Cl)nc21
COc1ccccc1NC(=O)c1cccc(S(=O)(=O)N2CCCCCC2)c1
Cc1cc(C)cc(N2CC(O)Cn3c2nc2c3c(=O)[nH]c(=O)n2C)c1
CCCCc1cc(C(=O)Nc2ccc(-c3ccccc3S(N)(=O)=O)cc2)n(-c2cccc(C(=N)N)c2)n1
COc1ccc(Cn2cnc(N)c3nc(C(C)(C)COc4ccc(OC(F)(F)F)cc4)nc2-3)cc1OC1CCCC1
CCn1c(COc2ccc(=O)n(-c3ccccc3)n2)nnc1SCc1ccc(C)cc1
CC1Oc2c3c(c4c(-c5ccccc5)cc(=O)oc4c2C(C(=O)c2ccc(Br)cc2)C1C)OC(C)(C)C=C3
O=C1OCC2=C1C(c1cc(Cl)cc(Cl)c1)c1cc3c(cc1N2)OCO3
CCOC(=O)C1=CCCCC1S(=O)(=O)Nc1ccc(Cl)cc1
CCCCOC(=O)C=Cc1ccc2c(c1)C(=O)C(=O)N2Cc1ccc(OC)cc1
O=C1CC(c2ccc(CC(NS(=O)(=O)c3ccc(-c4ccccc4)cc3)c3nc4cc(F)ccc4[nH]3)cc2)S(=O)(=O)N1
Cc1cc(C(O)c2ccc(Cl)cc2)cc(C)c1N=CN(C)C
CCOC(=O)C(Cc1ccc(OC2CCNC2)cc1)c1cc2cc(C(=N)N)ccc2o1
N#Cc1cnc2ccc(NCCN3CCOCC3)cc2c1NC1CCCC1
CCCCC1CN(C(=O)c2cccc3ccccc23)CCN1Cc1cncn1Cc1ccccc1
O=C(O)CCCCc1ccc(CCc2ccc(N3C(=O)c4ccccc4C3=O)cc2)cc1
O=c1[nH]c(Cc2ccccc2-c2ccc(F)nc2)nc2c1cnn2C1CCOCC1
c1ccc(-c2cc(-c3ccsc3)nc3c2COc2ccccc2-3)nc1
O=C(Nc1ccc(C(F)(F)F)cc1)N1CCCC1c1ncnn1Cc1ccc(Cl)cc1
C=CC=CC(C)(O)CC=CC1C(O)CC(=O)C1CCC=CCCC(=O)OC
CC1CN(C(C)CO)C(=O)CCCn2nncc2COC1CN(C)S(=O)(=O)c1ccccc1
O=C(CCn1cnnn1)N1CCCC(CO)(CCCc2ccccc2)C1
CS(=O)(=O)Nc1ccccc1Nc1c2ccccc2nc2ccccc12
Cn1nnc2c(C(N)=O)ncn2c1=O
CSc1ncccc1C(=O)N=[S+](C)([O-])c1ccc(Cl)cc1
CCOc1cc(N2CCOCC2)c(OCC)cc1NC(=O)c1ccc(OCc2c(C)noc2C)c(OC)c1
COc1ccc(S(=O)(=O)N(C)CC(C(=O)NO)C(CC2CCCC2)C(=O)N2CCOCC2)cc1
O=C(CCSCCC(=O)NN=Cc1ccccc1)NN=Cc1ccccc1
Cc1ccc2c(c1)NC(=O)c1cccnc1N2
COc1ccc(N2C(=O)C(=Cc3ccco3)N=C2SCC(N)=O)cc1Cl
Cc1ccc(-c2cc(C(=O)Nc3cc[nH]n3)c3ccccc3n2)cc1C
Cc1nonc1NC1(O)C(=O)c2ccccc2C1=O
COc1cc(Cl)ccc1OCc1cc(C(=O)NCCCN2CCCC2=O)no1
C[N+](C)(C)c1ccc(CNC(=O)c2cc3cc(N)ccc3n2Cc2cccc(C(=N)N)c2)cc1
O=S1OCC2C(CO1)C1(Cl)C(Cl)=C(Cl)C2(Cl)C1(Cl)Cl
COc1ccc2nc(C)cc(NCCCc3ccccc3)c2c1
Cn1c(C(C)(C)C)cc(=NC(=O)c2cc(C(F)(F)F)ccc2ONC(C)(C)C)n1CCC(F)(F)F
O=C(O)c1cc(Cc2ccccc2)ccc1O
O=C(O)c1cc(CN2CCN(c3ccccc3)C(=O)C2)c2ccccn2c1=O
CC(C)(C)c1ccc(Cn2nc(C(=O)N3CCN(C(=O)C4CCCO4)CC3)c3ccccc32)cc1
CC(=O)NN=CC(CCc1ccccc1)NC(=O)C(CC(C)C)NC(=O)c1ccc(OCCN2CCOCC2)cc1
CC(C)c1c[nH]c(C(Cc2ccccc2)CC(O)C(Cc2ccccc2)NC(=O)C(NC=O)C(C)C)n1
COc1ncccc1C(=O)NC1CCCc2c1cnn2-c1ccc(C)c(C)c1
O=C(NC(Cc1c[nH]c2ccc(O)cc12)c1cscn1)c1ccc2c(c1)nc(-c1ccco1)n2C1CCCCC1
CCNc1nc(C)c(-c2ccnc(Nc3ccc(CNC(C)=O)cc3)n2)s1
CCn1ncc2c1-c1c(C)sc(C)c1CCC2
Cc1ccc(C)c(CSc2nnc(-c3cccnc3)n2N)c1
COc1ccc(CNC(=O)c2cc(-c3ccc(OC)c(OC)c3)nc3n[nH]c(-c4ccc(C)cc4)c23)cc1
CCN(c1ccc(C(C)C)cc1)c1nc(C)cc(C)n1
Cc1cc(Oc2ccc(C(=O)c3ccc(O)cc3)cc2)nc(Nc2ccc(C#N)cc2)n1
CCN(CC)CCN(C(=O)c1ccc(C(=O)c2ccccc2)cc1)c1nc2c(OC)cccc2s1
O=C(O)C=Cn1cnc2ccc(O)cc2c1=O
COC(=O)c1cnn(-c2ccc(C(=O)Nc3cc(OC)c(OC)c(OC)c3)cc2)c1N
CN1c2ccc(N)cc2C(=O)N2CCc3c([nH]c4ccccc34)C21
O=C(c1cc2cc(Cl)ccc2[nH]1)N1CC(CCl)c2c1ccc1[nH]ccc21
Cn1c(=O)[nH]c2sc3c(c2c1=N)CCCC3
C[N+](C)(CC#CCOC1=NOCC1)CCCCCCC[N+](C)(C)CCCN1C(=O)c2cccc3cccc(c23)C1=O
O=C1Nc2ccc3ncsc3c2C1=CNc1ccc2c(c1)CS(=O)(=O)C2
C=CCOc1ccc(C(=O)c2ccccc2)c(OCC(=O)NC2(C#N)CCCC2)c1
O=Nc1c(O)nc2ccc(Cl)c(Cl)c2c1O
COc1cccc2c1C(=O)c1c(O)c3c(c(O)c1C2=O)CC(O)(C(C)O)CC3OC1CC(N)C(O)C(C)O1
Cc1ccc(S(=O)(=O)NC(=O)N=c2[nH]cc(Br)s2)cc1
c1ccc(C(c2ccccc2)(c2ccccc2)n2cnc3c(N4CCNCC4)cccc32)cc1
Oc1ccc(-c2nc3ccc(Br)cn3c2NC2CCCC2)cc1
CN1CCN(c2ccc3ncc(C(N)=O)c(Nc4ccc(Cl)c(Cl)c4)c3c2)CC1
CCCn1c(Sc2ccc(C#N)c([N+](=O)[O-])c2)nnc1-c1ccc(N(C)C)cc1
O=c1ccn(COCCCS(=O)(=O)NC2(c3cccc(OCC4CC4)c3)CCCC2)c(=O)[nH]1
OCCNc1nc2ccccc2n1-c1ccccc1
COc1ccc(CCN2C(=O)NC(NS(=O)(=O)c3ccccc3)(C(F)(F)F)C2=O)cc1OC
C=C(c1ccccc1)C12CCCCC1CC(CCCCCC)=C2c1ccccc1
Cc1ccc(CCCc2ccc(Nc3ccccc3C(=O)O)cc2)cc1
COc1ccc(C(=O)NC2CC2)cc1OC1CCN(Cc2cnn(C)c2C)CC1
NCC(Nc1ncnc2c(C(N)=O)cccc12)c1ccccc1
CC(C)C(C)(NC(=O)NC(C(=O)N1CC2C(C1C(=O)NC(CC1CC1)C(=O)C(N)=O)C2(C)C)C(C)(C)C)C(=O)OCc1ccccc1
CC(C)CC(NC(=O)Cn1ccc2cc(-c3cccnc3)ccc21)C(=O)O
O=C(Nc1ccc2ccccc2c1)N1CCN(c2ncccc2C(F)(F)F)CC1
O=C(C1=CC(c2ccccc2)CC(OCCCCO)O1)N1CCN(Cc2ccc3c(c2)OCO3)CC1
O=C(Cc1c[nH]c2ccccc12)NC1(C(=O)NC2CCCC2)CCCCC1
CCCCC(C)CC1(CC)C=C(CC)C(CC(=O)OC)OO1
COc1cc(C2NC(=O)NC(C)=C2C(=O)O)ccc1OCCCOc1cc(C)nc2ccccc12
COc1ccc(Cc2ccc(OC)c(OC)c2OC)cc1N
Cc1ccc(Cn2nc(C)c(C=NNC(=O)c3cccnc3)c2C)cc1
CCCCCCCCCCCCCCCC(=O)OC1=CC2C(=O)C3(C=C(C)C(O)C3(O)C1O)C(C)CC1C2C1(C)C
CCOC(=O)c1cnc2c(cnn2CC(Cl)c2ccccc2)c1NCCc1ccc(OC)cc1
O=S(=O)(c1cccc(F)c1)c1sc2ncccc2c1-c1ccc(Cl)cc1
CCOC(=O)COc1ccc(C(c2cn(C)c3ccccc23)c2cn(C)c3ccccc23)cc1
N#Cc1cccc(C#Cc2csc(F)n2)c1
Nc1ncnc2c1ncn2C=C1CC1(CO)CF
CCc1ccc(CN2CC(OCC(=O)N(C)C)C3COCC32)o1
CCc1nc2ccccc2n1-c1nc(N2CCOCC2)c2sc(CN3CCC(C(C)(C)O)CC3)cc2n1
NC(CCC(=O)NC(CSCCC(=O)c1ccccc1)C(=O)NCC(=O)O)C(=O)O
CC1(C)CN(C(=O)C=Cc2cc(Cl)ccc2-n2cnnn2)C(C(=O)Nc2ccc(C(=O)O)cc2)c2c(Br)cccc21
O=c1c([N+](=O)[O-])cccn1Cc1cccc(Br)c1
Cc1ccc(Cl)c2[nH]c(-c3ccccc3)cc(=O)c12
Cc1cnc(-c2noc3c(Cl)c4c(nc23)CC2(C(=O)NC(=O)NC2=O)C2C(C)OC(C)CN42)s1
COc1ccc(NC(=O)CCS(=O)(=O)c2cccc3nonc23)cc1
CCC(C(=O)Nc1ccc2c(C)n[nH]c2c1)N1CCCC1=O
Cc1occc1-c1nc(N)c(OCC(N)Cc2c[nH]c3ccccc23)cc1-c1cnc2[nH]nc(C)c2n1
Nc1nc(N)c2c(n1)OC1(CCCN(Cc3nccs3)CC1)C2
Fc1ccc(Cl)c(OC2CCN(c3nccnn3)CC2)c1
CCC1CC2OC(C)(C1OC)n1c3ccccc3c3c4c(c5c6ccccc6n2c5c31)C(=O)NC4O
COc1cccc(C2C(C(=O)c3ccc(C)cc3)=C(O)C(=O)N2Cc2ccco2)c1
CCCc1c2nc(C(=O)[O-])cc(NC(=O)Nc3ccccc3)c2cc2c(=O)cc(C(=O)[O-])oc12
Cc1ccc(C(=O)Nc2cccc(-n3ccnc3)c2)cc1C#Cc1cnc2ccnn2c1
O=C(N=Nc1c(O)[nH]c2ccccc12)c1cccs1
Cc1nc2cc3c(cc2s1)C1CNCC3C1
C[n+]1c2ccccc2cc2[nH]c3c([N+](=O)[O-])cc([N+](=O)[O-])cc3c21
COc1ccc(C(=O)N2CCC(C)(O)C(C)C2)cc1N1CCOCC1
CCOC(=O)n1c2ccccc2c(=O)n1CCC(=O)O
S=C1NC2=C(CN(Cc3ccccc3)CC2=Cc2ccc(Cl)cc2Cl)C(c2ccc(Cl)cc2Cl)N1
CC(Nc1ccc(S(N)(=O)=O)cc1)=C1C(=O)Nc2ccccc21
COc1ccccc1-c1cc2c(O)cc([N+](=O)[O-])cc2[nH]1
COc1ccc(OCC(=O)N2CCC3(CC2)CN(C2CCc4cc(-c5cc(C)ncn5)ccc42)C3)c(C#N)c1
CCCCN(CC)S(=O)(=O)N1CCC(C(=O)NCc2ccc(F)cc2)CC1
CCOC(=O)c1ccc(NC(=O)CCOc2ccc(C)cc2)cc1
CC(c1ccc(C(=O)NCCC(=O)O)cc1)N1C(=O)C(c2cccc(Cl)c2)=NC12CCC(C(C)(C)C)CC2
c1ccc2c(Nc3ccc(OCCCN4CCCCC4)cc3)ccnc2c1
CC(=O)NC(C(=O)Nc1ccc(C(=O)NS(=O)(=O)c2ccc(NCCSc3ccccc3)c([N+](=O)[O-])c2)cc1)C(C)C
COc1ccc(-c2cc(-c3c(C)nn(-c4ccccc4)c3-n3cnc(C)c3)c(C#N)c(N)n2)cc1
CCc1ccc2nc(O)c(Cc3ccccc3)c(O)c2c1
CCC1(C(=O)OC)C2C(=O)N(C)C(=O)C2C2CN=C(SCc3ccc(OC)cc3)N21
CC(C)CC(C(=O)NC(Cc1ccccc1)C(=O)COC(=O)c1c(F)cccc1F)N(C)C(=O)OCc1ccccc1
COC(=O)c1ccc(Cl)cc1NC(=O)c1ccccc1C
CC(C)C(Oc1ccc(CNC(=O)C2CCCN2C(=O)C(N)C2CCCCC2)cc1)C(=O)O
COCCn1cnc2c1c(=O)n(CC(=O)Nc1cc(C)on1)c(=O)n2Cc1ccccc1
Cc1ccc(-c2cc(C(F)(F)F)nn2-c2ccc(S(N)(=O)=O)cc2)cc1
O=C(CCC1CCCCC1)Nc1c2c(nn1-c1ccc(F)cc1)CS(=O)(=O)C2
Cc1cccc(NC2(C(F)(F)F)N=C3SCCN3C2=O)n1
O=C(O)Cc1nn(Cc2cc3cc(Cl)ccc3s2)c(=O)c2ccccc12
CC(=O)c1sc(NC(=O)C(C)(C)C)nc1C
O=C(CCCCN1CCOCC1)Nc1ccc(-c2ccccc2)nn1
Cc1ccccc1N1CCc2c(N(C)C)nc3c(C)cccc3c21
Cc1ccc(N2CCC3CN(C(=O)c4ccn(C)n4)CC3C2)nn1
COc1ccc2cc(C3=[N+]([O-])c4cc5c(cc4C3=O)OCO5)cc(OC)c2c1
CC(=O)NCC1CC(c2ccc(C3=CCN(C(=O)CO)CC3)cc2)=NO1
CCOc1ccccc1-c1ccc2c(c1)N1CCNCCC1C2
CCOc1ccccc1-c1nc(CNC(C)c2cccc3ccccc23)co1
O=C(C(=Cc1ccc([N+](=O)[O-])cc1)Oc1ccc(C=NNc2ccnc3cc(Cl)ccc23)cc1)c1ccc(Cl)cc1
CC12CCC(=O)C=C1CCC1C2CCC2(C)C1CC1C3C(=O)N(Cc4ccccc4)C(=O)C3CC(=O)C12
COc1cccc(CNCc2cccc(Cl)c2)c1O
O=C1c2ccccc2C(=O)N1c1ncccn1
O=CN1CCc2ccc(N(C(=O)C=Cc3ccccc3)C3CCN(Cc4ccccc4)CC3)cc21
Nc1ncnc2c1ncn2C1OC(C(O)CO)C(O)C1O
Cn1c(=S)c2nc(SCCC(C)(C)C)[nH]c2n(C)c1=O
N=C(Nc1ccc(-c2ccc(-c3ccc(NC(=N)c4ccccn4)cc3Br)o2)c(Br)c1)c1ccccn1
CCc1cnc(Nc2ccc(C3CNCCO3)cc2F)nc1
Cc1cc(C)c2c(=O)n(CC(=O)NCc3ccccc3Cl)sc2n1
COc1ccc(CNc2nc(-c3ccccc3)c(Cc3ccccc3OC)s2)cc1
CCCCOc1cccc2c1C13CCN(CC4CC4)C(C2)C1(OCCCc1ccccc1)CCC(=O)C3
CCCN(CCc1ccccc1)CCc1ccc(F)c(O)c1
COc1cc2c(cc1OC)C(C(=O)N1CCCCC1)C(c1ccccc1F)N(C)C2=O
O=C1C2C3C=CC(C4CC34)C2C(=O)N1CCC(=O)n1cnc2ccccc21
CCOC(=O)c1csc(NC(=O)C2CCCCC2)n1
COc1ccc2[nH]c3c(c2c1)CCN1C(=O)N(C(C)C(=O)NCC2CCCO2)C(=O)C31C
Cc1ccc(C(=O)NC2CC(C)(C)NC(C)(C)C2)cc1Cl
COc1cc2ncnc(Oc3cccc(NC(=O)Nc4cc(C)on4)c3)c2cc1OC
Oc1cc2c3c(c1)Cc1ccccc1CC3NCC2
Cc1ccc(S(=O)(=O)NC(CCC(=O)N2CCC3(CC2)C(=O)N(c2ccc(C(=N)N)cc2)C(=O)N3C)C(=O)O)cc1
CCCCCCCCCCCS(=O)(=O)C(C)C(O)(Cn1cncn1)c1ccc(F)cc1F
CC(=O)OC1C(O)C(O)C(C)(C)C2CCC3C4(C)CCC(C(C)CCC=C(C)C)C4(C)CCC34CC124
CCCNC(=O)CSc1c2c(nc3ccc(Cl)cc13)CCCC2
COc1cccc(-c2c(C)n(Cc3c(F)cccc3F)c(=O)n(CC(N)CCc3ccccc3)c2=O)c1F
CCCn1nc2c(cc1=O)CN(CC1CCCCO1)CC2
O=C1CC(c2ccccc2Cl)CN1c1ccc2c(c1)CCNCC2
CCOc1ccc(C(=O)Nc2nnc(N=C(S)Nc3ccccc3)s2)cc1
ON=C1c2ccccc2-c2c1c(-n1ccnc1)nc1ccc(Cl)cc21
Cc1cc(NC(=O)CN2CCn3c(nnc3-c3ccccc3)C2)no1
Clc1ccc(CNc2nc3ccccc3nc2-c2cccs2)c(Cl)c1
Cc1ccc(S(=O)(=O)c2ccc(C=C3C(=O)Nc4ccc(Cl)cc43)cc2)cc1
CCCC(=O)OCOC(=O)c1sc2c([N+](=O)[O-])c(O)c(O)cc2c1Cl
CCc1nsc(N2CCN(C(=O)COc3ccccc3)CC2)n1
CS(=O)(=O)N1CCCCC1CN(C(=O)Nc1ccc(F)c(Cl)c1)C1CCC2(c3cccc(C#N)c3)CC2C1
O=C(NC1CCCCCC1OC(=O)c1cc(O)c(C(=O)c2c(O)cccc2C(=O)O)c(O)c1)c1ccc(O)cc1
CS(=O)(=O)c1ccc(-c2ccc3ncnc(Nc4ccc(OCc5cccc(F)c5)c(Cl)c4)c3c2)cc1
CC1(C)C2CC=C(C=NNC(N)=S)C1C2
CN(C)c1ncnc2c1ncn2CCNCCOC(=O)NC(CCCNC(=N)N)C(=O)O
O=C1C(=Cc2ccc(Br)cc2)COc2ccc(Br)cc21
CCOc1c(Cl)cc(CNCc2ccccn2)cc1OC
C=NC(Cc1c[nH]c2ccccc12)C(=O)C1C(N)=NNC1N
O=c1ccc2cc(OCCN3CCCC3)c(O)cc2o1
C#CCn1nnc2cc3c(=O)n(C(C)Cn4cnnn4)cnc3cc2c1=O
CN1c2ccccc2C(=O)N2C(C(=O)N3CCCCC3)Cc3c([nH]c4ccccc34)C12
CCCc1cnc(N)c(CNC(=NC(=O)c2ccc(Cl)cc2)Nc2ccc(N(C(=O)c3ccccc3)c3ccccc3)cc2)n1
CCOc1ccc2nc(N3CCCC(C(=O)NCc4ccc(OC)cc4)C3)sc2c1
CC(C)N1CCN(C(=O)c2nc(N3CCN(c4ncccc4C(F)(F)F)CC3)[nH]c2-c2ccc(C(F)(F)F)cc2)CC1
COc1ccc(-n2nnc(-c3ccc(S(C)(=O)=O)cc3)c2C)cc1
O=C1CCCN1CCCCN1CCN(c2cc(C(F)(F)F)ccn2)CC1
COc1cc2c(cc1OC)C(=O)N1C=C(c3ccc4[nH]ccc4c3)CC1C=N2
O=C(Nc1nncs1)c1ccccc1Br
CCc1nc(Oc2cc(C)ccn2)c(CC)nc1NC(COC(C)C)c1ccccc1
CCOC(O)=C1C(C)=NC(C)=C(C(=O)OCCCN2C(=O)c3ccccc3S2(=O)=O)C1c1cccc(Cl)c1Cl
CCCCN(C)C(S)=Nc1ccc2nc(N3CCN(CC)CC3)cc(C)c2c1
COc1ccc(OC)c(NC(=O)Nc2c(C)n(C)n(-c3ccccc3)c2=O)c1
CCCN1CCN(CCNC(=O)Nc2cc(OC)cc(OC)c2)CC1
[O-][N+]1=Cc2ccccc2C(O)C12CCCCC2
CCC(CC)OC1C=C(C(=O)O)CC(NCc2ccc(-c3cccs3)cc2)C1NC(C)=O
C[n+]1c2ccccc2c(Nc2ccc(NS(=O)(=O)CCNC(=O)CCN)cc2)c2ccccc21
Cc1sc(-c2ccc(C(N)=O)cc2)nc1O
COC(=O)C(C[N+](=O)[O-])c1ccc(Cl)cc1
c1ccc(COCCCOc2ccc(C3C(OCCN4CCOCC4)CNCC3OCc3ccc4ccccc4c3)cc2)cc1
CCCn1c(N)cc(=O)n(CCC)c1=O
COc1ccc(CNc2nc(NC3CCCCC3O)nc3c(NCc4ccc(OC)cc4)nc(NC4CCCCC4O)nc23)cc1
O=C(C=Cc1cn(-c2ccccc2)nc1-c1ccc([N+](=O)[O-])cc1)Nc1ccc(Cl)cc1
CCCCCCCCNc1cc(C)nc2ccc(NC(=O)C=Cc3ccccc3Cl)cc12
CC(=O)Nc1cccc(S(N)(=O)=O)c1C
N#Cc1ccccc1NC(=O)C(=O)NCCc1csc(-c2ccc(F)cc2)n1
CCCS(=O)(=O)Nc1ccc(Cl)c(C(=O)Nc2cnc3[nH]ccc3c2)c1
Cc1ncsc1CN(C)C(=O)CC1CCOc2ccccc21
O=S(=O)(Nc1ccc2c(c1)ncn2-c1ccc2ccccc2c1)c1ccccc1Cl
CC(=O)C(C)=NNC(=O)c1ccccc1O
CC(=O)c1cc(-c2ccc(F)cc2)n(CC(=O)Nc2cc(C)cc(C)c2)c1C
Cc1cc(C)cc(OCC(=O)NNC(=O)c2ccccn2)c1
COC(C=C(C)C)CC(C)C1CCC2(C)C3C=CC45OC(OC)C3(CCC12C)C4CCC(O)C5(C)C
CC(=O)NC(C)Cc1ccc(C#Cc2ccnc(N3CCC(C(F)(F)F)CC3)n2)cc1
Sc1nc2cc(Cl)c3cccnc3c2o1
Cc1cc2nc3n(c2cc1C)CC1CC(C(=O)NCCc2cccs2)N(C)C31
c1ccc2c(c1)oc1ccccc12
Clc1ccc(Nc2nc(NCc3ccccc3)nc(NN=Cc3ccccn3)n2)cc1
CC1CC(c2c[nH]c3cc(F)ccc23)CCN1CCC1OCCc2cc(C(N)=O)ccc21
Cc1c(C(C)(C)C)sc(=NS(=O)(=O)c2cccc3ccccc23)n1C1CC1
CC(C)c1ccc(C=NNC(=N)N)cc1
[O-][n+]1ccc2c(-c3ccc(F)cc3Cl)cc(-c3ccncc3)nc2c1-c1c(Cl)cccc1Cl
CCSc1ccc2ncc(-c3ccnc(Nc4ccc(S(=O)(=O)NCCOC)cc4)n3)n2c1
Cc1cnn(CC(C)NCc2cccnc2)c1
N#Cc1ccc(C(=O)Nc2ccc(F)c(C3(CF)N=C(N)OCC3(F)F)c2)nc1
CC(C)C(OC(=O)c1cccs1)C(=O)NCc1ccc(F)cc1
OC(CN1CCOCC1)(c1ccccc1)c1ccccn1
COc1ccc(C(=O)Nc2cccc(C(C)=O)c2)cc1Nc1nccc(-c2cccnc2)n1
COc1ccc(C)c(Nc2c(C#N)cnc3cc4c(cc23)ncn4CCN2CCOCC2)c1
CCN(CC)c1ccc2cc(-c3nc4sc(S(=O)(=O)N=CN(C)C)nn4c3C=NNC(=N)N)c(=O)oc2c1
O=C1OC(c2ccccc2)=NC1=CN1CCCCC1
COc1cccc2c1cc(C(=O)O)n2Cc1ccc(Cl)c(Cl)c1
OCc1cccc(Oc2cccc(-c3c(Cc4ccccc4)cnc4c(C(F)(F)F)cccc34)c2)c1
C=C(c1cccc2ccccc12)C1COC2(CCCC2)OO1
COc1cnc(C)c2[nH]c3ccccc3c12
O=C(CSc1nccn1-c1cccc(Cl)c1)NO
NC1=NC(c2cc(NC(=O)c3cnc(OCC4CCOCC4)cn3)ccc2F)(C(F)F)C2CC2O1
COc1cc(-c2ccccc2)nc(S)n1
O=C(c1nn(-c2ccc(CN3CCOCC3)nc2)c2c1CS(=O)(=O)c1ccccc1-2)N1CCOCC1
CS(=O)(=O)NC(=O)c1cc(F)c(OCC2CCCO2)cc1F
Cc1cc(NC(=NC2CCCCC2)Nc2ncc(C(=O)O)s2)c2ccccc2n1
CN(C)c1ccc(CN(C)C2CCCCC2)cc1
COCC1CCCN1S(=O)(=O)c1ccc2c(c1)C(=O)C(=O)N2CCCCOS(=O)(=O)c1ccc(C)cc1
Cc1ccc(-n2c(S)nnc2-c2ccc(Cl)cc2)cc1
COc1cc(-c2csc(C)n2)ccc1O
O=C(COC(=O)c1ccc([N+](=O)[O-])o1)Nc1ncc(Cl)cc1Cl
CC1C=CCC2C(=O)N(c3cccc(C(=O)Nc4ccc(F)cc4)c3)C(=O)C12
CNC(=O)c1ccc2c(c1)S(=O)(=O)c1ccccc1S2
CC1(C)N=c2c(ncn2CCO)=C(C(N)=O)N1
Cc1nn(C)cc1C(=O)N1CCC(C(=O)c2nc3ccccc3s2)CC1
Cc1c(N(Cc2ccc(-c3ccccc3F)cc2)S(=O)(=O)c2ccc(C(=O)O)cc2)ncc2ccccc12
Cc1ccc(C2Nc3ccccc3C(=O)N2C2CCCCC2)s1
CCCCCOc1ccc(CC(NC(=O)c2c(C)cc(C)cc2C)C(=O)O)cc1
CCCCCCCCCCCCCCCC[n+]1ccc(-c2cc[n+](CCCCCC)cc2)cc1
COC(=O)CSc1nc(C)cc(Oc2ccccc2)n1
Cc1nc2ccccc2c(=O)n1N=Cc1ccccc1[N+](=O)[O-]
O=C(NC1CCC(CCN2CCC(c3coc4ccccc34)CC2)CC1)c1ccc(C2CCCCC2)cc1
CC1CCC(O)C1NC(=O)C(CC(O)CN1CCN(Cc2cccnc2)CC1C(=O)NC(C)(C)C)CC1CCCCC1
COc1ccc(Cc2nnc(NC(=O)C3CC(=O)N(CCc4ccc(F)cc4)C3)s2)cc1OC
S=C(Nc1ccccc1)c1ccccn1
O=CNC12Cc3c([nH]c4ccccc34)C3Oc4c(O)ccc5c4C31CCN(CC1CC1)C2C5
Cc1c(C(=O)NC(C)CN2CCN(c3ncccn3)CC2)cc(-c2ccccc2)n1-c1ccccc1
NCc1ccc(-c2cn3c4c(sc3n2)CCCC4)cc1
CC(=O)Nc1cccc(-c2ccnc3c2CC(C(=O)Nc2cccc(NS(C)(=O)=O)c2)O3)c1
NS(=O)(=O)c1ccc(CCNCC(=O)NC2CC2)cc1
Cc1cc(C)cc(NS(=O)(=O)c2ccc(NC(=S)NC(=O)c3cccs3)cc2)c1
COc1cc2c3c(n(CCCN=[N+]=[N-])c(=O)c2cc1OC)-c1ccc(N)cc1C3=O
CC(NC(=O)C(Cc1ccccc1)NC(=O)OCc1ccccc1)C(=O)COC(=O)c1c(C(F)(F)F)cccc1C(F)(F)F
O=C(Nc1ccc(C(F)(F)F)cc1)NC1CCC(Oc2ccc(F)cc2)CC1
CC(=O)c1cc(C(C)(C)C)c(OCCCCCC(C)(C)C#N)cc1O
CCCCCN(C)CC1C(=O)OC2C1CCC(C)=CCCC1(C)OC21
O=C(Nc1nccs1)c1ccc(COc2ccccc2Br)o1
NS(=O)(=O)NCCCCC(NC(=O)OCc1ccccc1)c1c[nH]c(-c2ccccc2)n1
O=C([O-])CCC(O)c1ccc(Br)cc1
CN(C)c1cccc2c(S(=O)(=O)NC(CCCN=C(N)N)C(=O)NC3CCCCC3)cccc12
Cc1nc2c(c(-c3ccc(Cl)cc3Cl)c1CN)CN(CC(=O)N1CCN(S(C)(=O)=O)CC1)C2=O
O=C(Nc1c(F)cc(-c2cccc(C(F)(F)F)c2)cc1F)c1nonc1O
Cc1ccc(OS(=O)(=O)c2cccc(C(F)(F)F)c2)c(-c2cc(-c3ccccc3)n(CC(=O)NC3CCN(C)C3)n2)c1
CS(=O)(=O)NCCN1CCCC(Cc2nc3ccccc3n2C2CC3CCCC(C2)N3C2CC3CCCCC(C3)C2)C1
CC1CC(C)CN(C(=O)c2ccc(Cl)cc2NS(=O)(=O)c2cccc3nsnc23)C1
CCCCN(CC)C(=O)Cc1ccccc1OC
CN1C2CCC1CC(NC(=O)CSc1ccc(C(C)(C)C)cc1)C2
CCN(CC1COc2ccccc2O1)C(=O)CN1C(=O)NC(C)(c2ccccc2)C1=O
O=S(=O)(Nc1cccc(-c2cn3cccnc3n2)c1)c1ccc(-c2ccccc2)cc1
O=C(N=C1NC(=O)C2(OC(CO)C(O)C(O)C2O)S1)c1ccccc1
CC(=O)NC(=Cc1ccc(OS(=O)(=O)c2ccc(C)cc2)cc1)C(=O)NCCCO
COC(=O)CC1=NN(c2ccc(OC)cc2)C(=O)C1
CCOC(=O)Cn1nc(-c2ccc(F)cc2)cc(Cc2ccccc2)c1=O
COc1c(NC(C)=O)c(OCCNC2CCCCC2)c(OC)c2occc12
Cc1nnc2n1-c1ccc(NC(=O)C3CCN(Cc4ccccc4F)CC3)cc1CC2
CCCCC1C(=O)N(c2ccccc2)N(c2ccc(O)cc2)C1=O
COc1ccc(NC(=O)Nc2nc3nn(C(C)(C)C)cc3c3nc(-c4ccco4)nn23)cc1
O=C1CCc2cc(S(=O)(=O)N3CCC(C(=O)Nc4nccs4)CC3)ccc2N1
O=C(NCc1ccccn1)c1ccc(CN(Cc2nc3ccccc3[nH]2)C2CCCc3cccnc32)cc1
CC(=O)Nc1ccccc1NS(=O)(=O)c1ccccc1NO
CC(=O)NC(C(=O)NC(Cc1ccccc1)C(O)CN(CC(C)C)NC(=O)C(NC(C)=O)C(C)C)C(C)C
CCCCCn1c(CN)c(-c2ccccc2)c2cc(Cl)ccc2c1=O
Cc1cccc(S(=O)(=O)N2CCN(C(CC3CCCCC3)C(=O)Nc3nccs3)C(=O)C2)c1
CC1(CCC(=O)O)C(=O)CCC2C1CCC1(C)C2CCC1(C)O
Cc1csc(C2NC3(CCCC3)C(=O)N2CC2CC2)n1
CC(=O)c1cc2c(s1)C(=O)c1sccc1C2=O
Fc1cccc(C2SC3(CCNCC3)c3ccccc32)c1
CC1=C2CC3C(C)(O)CCC(O)C3(C)CC2(O)OC1=O
CCC(CC)N1CCN(C(=O)Cc2ccc(N(C)C)cc2)CC1
O=C(NCC1(c2cnc(C(F)(F)F)nc2)CCOCC1)c1c(F)cccc1Cl
Cc1ccc(S(=O)(=O)N(C)c2ccccc2)cc1
CC12C(=O)N(c3cccc(Cl)c3)C(=O)N1C1c3ccccc3OCC1C2c1ccccc1
COc1cc(OC)c(S(=O)(=O)Nc2cccc(F)c2)cc1NC(C)=O
CC(OCc1cc(Cl)cc(-c2cc(NC(=O)C3CNC(=O)C3)nn2-c2ccc(F)cc2)c1)C(F)(F)F
CCOCCCOC(c1cccc(Cl)c1)C1CCCN(C(=O)NC(CN)CC2CCCCC2)C1
CCOC=NC1=C(C#N)SC2=NC(=Cc3ccccc3)C(=O)N21
COc1ccc(CCS(=O)(=O)NCC(=O)NO)cc1
CC(C)Oc1ccc(F)c(-c2ccc(F)c(CNC(CO)C(C)C)n2)c1
C=CCn1c(SCC(=O)NC2CC2)nc2ccccc2c1=O
CS(=O)(=O)CCCOc1cccc(-n2ccnc2)c1
CC(=O)OCC1=C(C(=O)[O-])N2C(=O)C(=Cc3ccccc3)C2SC1
CCCCn1c(N)c(N(CCC(C)C)C(=O)c2ccc(-c3ccc([N+](=O)[O-])cc3)o2)c(=O)[nH]c1=O
Cc1cc(C)c2ccc(=O)n(Cc3cccc(Cl)c3)c2n1
COc1ccc(CCCCOC(=O)C2CCCCN2C(=O)C(=O)c2cc(OC)c(OC)c(OC)c2)cc1
C=C(C)C1CCC2(CO)CCC3(C)C(CCC4C5(C)CCC(=O)C(C)(C)C5CCC43C)C12
COCCN1C(=O)C(=O)c2cc(Br)cc(Br)c21
COc1c(C)cc2c(C(C)C)cc(O)c3c2c1OC3=O
Cc1nn(C)c(C)c1C1CCCN1Cc1cccc(C(=O)N(C)C)c1
C=C(C)C(O)CCC(CO)C1CCC2(C)C3CCC4C(C)(C(=O)OC)C(O)CC(O)C45CC35CCC12C
COc1ccc(C(=NO)C(C)(C)NO)cc1
CS(=O)(=O)Nc1ccc(-c2sc(C(=O)O)c(OCC(=O)O)c2Br)cc1
O=C1Sc2ccc(Br)cc2C(=O)Sc2ccccc21
CCOC(=O)C1Nc2cc(Cl)cc(Cl)c2S(=O)(=O)N1Cc1ccc(OC)cc1
Clc1nc(-c2ccco2)c2ncn(Cc3ccc(Cl)c(Cl)c3)c2n1
CCC(C)n1ncn(-c2ccc(N3CCN(c4ccc(OCC5COC(Cn6ccnc6)(c6ccc(Cl)cc6Cl)O5)cc4)CC3)cc2)c1=O
COc1ccc(Nc2cc(-c3ccc(C(=O)NCCNC(=O)c4ccc(F)c(F)c4)cc3)ncn2)cc1
Cc1ccc2cc(-c3n[nH]c4ccc(NCC(C)C)cc34)[nH]c2c1
CCSc1ccccc1C(=O)N1CCN(c2ccccc2F)CC1
CCn1c(CN2C(=O)COc3ccc(C)cc32)nnc1SCc1ccc(Cl)cc1
Nc1ccccc1-c1cn(C2OC(CO)C(O)C(O)C2O)nn1
COc1ccccc1-c1cc(-c2ccc(O)cc2)on1
CC12CCC(O)CC1=CCC1C2CCC2(C)C(=NNc3ncccc3Cl)CCC12
O=C(C=Cc1ccc(O)cc1)NC1CCC(CN2CCC(c3c[nH]c4ccccc34)CC2)CC1
COc1c(NC(=O)c2cc3cccc(NC(=O)c4ccc(NCCN(C)C)nc4)c3n2C)cc(C(C)(C)C)cc1NS(C)(=O)=O
CN(C)CCON=CCCC1CCC2(O)C3CCC4CC(O)CCC4(C)C3CCC12C
CCOC(=O)c1ccc(S(=O)(=O)Nc2cc(C(C)(C)C)no2)cc1
COC(=O)c1c(Br)c(OC)c2c(c1-c1c3c(c(OC)c(Br)c1C(=O)OC)OCO3)OCO2
COC(=O)c1cccc(CN2C(=O)SC(Nc3ccc(Br)cc3)C2=O)c1
CC1(C)N=C(N)N=C(N)N1c1ccc(Oc2ccc(Oc3ccc(N4C(N)=NC(N)=NC4(C)C)cc3)cc2)cc1
Cc1cc(C)c2c(C)nn(C3CCCCC3)c2n1
Cc1ccc(-c2nc(NCCCO)c3ccccc3n2)cc1
CCC1(c2ccccc2)NC(=O)N(CC(=O)Nc2cc(S(=O)(=O)N3CCCCCC3)ccc2OC)C1=O
CC(Sc1nc(O)c(C#N)c(C2CC2)n1)c1ccccc1
COC(=O)c1c(-c2ccc(OC)cc2)sc2ccc(N3CCOCC3)cc12
CCn1c(CNC(=O)C23CC4CC(CC(C4)C2)C3)nnc1SC
Clc1cccn2c1nc1c3c4ccccc4nc-3c[nH]c12
Cc1nc(C(C)(O)C#Cc2ccc3c(c2)-c2nc(C(N)=O)sc2C(O)CO3)no1
O=S(=O)(O)Oc1ccc(CCc2cc(O)cc(O)c2)cc1
O=C1CCCCC1(CCN1CCCCCC1)C(=O)OCc1ccccc1
CCOc1ccc(CNc2nnnn2C)cc1
COc1ccc(NC(=O)C(CC(C)C)Nc2cc(C)nc(NCCOc3ccccc3)n2)cc1
CN(CCc1ccccc1)C(=O)c1ccc(NC(=O)Cc2ccc(NC(=O)C3CCCN(C(=O)CCc4ccccc4)C3)cc2)cc1
Cc1cc(-c2nnc(S)n2Cc2ccccc2)cs1
CC1(C(=O)O)CCCN1C(=O)c1ccc(Cl)cc1Cl
CNC(=O)N(C)C1c2cc(OC)ccc2Oc2ncccc21
O=C1c2cccc3cc(S(=O)(=O)[O-])cc(c23)C(=O)N1Cc1ccc(O)cc1
O=C(NCc1ccccc1)NC(CNC(=O)c1ccc2c(cnn2CCCNc2ccccn2)c1)C(=O)O
Cc1cccc(S(=O)(=O)c2c(C)cc(C)nc2O)c1
O=C(Nc1ccc(CCc2ccc(O)c(O)c2)cc1)c1ccc(O)cc1O
COC1COC(=O)CC=CC(C)C(OC)COC(=O)C(C)NC(=O)CC=CC1C
Cc1ccc(Cc2nnc3n(-c4ccccc4)nc(C(=O)c4ccccc4)n3c2=O)cc1
Oc1ccc(CCNc2nc(NCc3ccccc3Oc3ccc(C(F)(F)F)cc3)nc(N3CCNCC3)n2)cc1
CCCc1cc(CCC)n2nc(SCc3ccncc3)nc2n1
O=C(c1ccc(CCC(COc2ccc(-c3cccc([N+](=O)[O-])c3)cc2)N2C(=O)CCC2=O)cc1)N1CCCC1
CC(C)CC(=O)NS(=O)(=O)c1ccc(C#N)cc1C(F)(F)F
Cc1cnn(C2CN(CCOc3ccccc3C#N)C2)c1
CC1=C(CCCC(=O)N2CCN(C)CC2)C(=O)c2c(O)cccc2C1=O
CCOC(=O)c1cnc(-n2nc(C)cc2C)nc1Nc1ccc(O)cc1
CC(=O)C1CCC2C3CCC4(C)CC(O)CCC4(C)C3CCC12C
CCCCOc1ccc(C2=NC(C)(C)CN2)c2ccccc12
Cc1ccccc1C(=O)NCC(C)NC(=O)c1ccccc1C
CC(O)c1cccc(NC(=O)CC(c2ccccc2)c2ccccc2)c1
CN=C(S)C1=CC2(Oc3ccc([N+](=O)[O-])cc31)C1CC3CC(C1)CC2C3
CC(=O)Nc1ccc(NC(=O)C2CC(=O)Nc3nc4ccccc4n32)cc1
O=C1CC(O)CC(C=Cc2c(Cl)cc(Cl)cc2-c2cccc(F)c2)O1
COc1ccc(-n2nnnc2C(c2ccccc2)N2CCC(n3c(O)nc4ccccc43)CC2)cc1
CCn1cc(-c2ccnc3[nH]ccc23)c(-c2cccc(NC(=O)Nc3cccc(OC)c3)c2)n1
CCOc1ccc(C=C(NC(=O)c2ccccc2)C(=O)NCCC(=O)O)cc1
COC(=O)C1=C(C(=O)OC)C2N(Cc3ccccc3)c3ccccc3C23CC(C(=O)OC)N(S(=O)(=O)c2ccc4c(c2)OCCN4C)C3=N1
CC1=CC(=O)C(O)C2(C)C1CC1OC(=O)C(O)C3(O)C4(CO4)C(O)C4(O)OCC13C42
O=C(Oc1ccc(Nc2ncnc3ccccc23)cc1)c1cccnc1
Cc1ccc(S(=O)(=O)N(CC(=O)N2CCc3ccccc3C2)c2ccc(Cl)c(Cl)c2)cc1
CCOc1ccc(C(N)=O)cc1C=Cc1ccc(Cl)cc1
CS(=O)(=O)c1ccc(-c2c[n+]3ccccc3s2)cc1
COc1ccccc1NC(=O)C(C)OC(=O)C1CCN(S(=O)(=O)c2ccccc2C(F)(F)F)CC1
CCOc1ccc(Cl)cc1OCC1CN(Cc2ccc(Cl)cc2)CCCO1
CON=Cc1c(N)ncnc1Oc1ccc2ncccc2c1
CC(SC1c2cccc(O)c2C(=O)c2c(O)cccc21)C(=O)O
COc1cc(CN(C(=O)COc2ccc(C)cc2)c2ccccn2)cc(OC)c1OC
CON=C(C)C=CC1C(C)=CCCC1(C)C
CCCC(C)NC(=O)C1CCN(C(=O)C2CC(=O)N(c3ccc(C)cc3)C2)CC1
COC12C(COC(N)=O)C3=C(C(=O)C(C)=C(OCCSCCO)C3=O)N1CC1NC12
COc1cccc(CNC(=O)C2CCN(S(=O)(=O)N3CCCCC3)CC2)c1
CCc1noc(-c2ccc(SCC(=O)O)nc2)n1
Fc1ccc(NC(S)=NC2CCN(Cc3ccccc3)CC2)cc1
COCCn1c2cnccc2c2cnc(Nc3ccc(N4CCC(N(C)C)CC4)nn3)nc21
C=C1C(OC(=O)c2cccnc2)CCC2(C)CC(OC(C)=O)C3=C(C)C(=O)CC(C(OC(C)=O)C12)C3(C)C
Cc1cccc(CN(CC2CCCN2)C(=O)C(C)Oc2ccccc2)c1
Cc1ccc2c(CN(C)Cc3ccc(Cl)cc3Cl)cc(=O)oc2c1
Cc1nc(Nc2ncc(-c3ccc(NC(=O)Nc4ccccc4)cc3)s2)cc(N2CCC(N)CC2)n1
CCOC(=O)c1sc2nc(C3CC3)cc(-c3ccc(OC)cc3)c2c1N
CCC(C)NC(=O)c1ccc2c(c1)N(Cc1ccccc1F)C(=O)c1ccccc1[S+]2[O-]
CCCCCn1cc(C(=O)c2cccc3ccccc23)cc1-c1ccccc1CC
CC(=O)NC(C(=O)O)C(C)(C)S
COc1ccc(C(C)(O)C2(O)c3cc4c(cc3C(c3cc(OC)c(OC)c(OC)c3)C3C(=O)OCC32)OCO4)cc1OC
CC(c1ccccc1)n1c(N)c(C#N)c2ccc([N+](=O)[O-])cc2c1=O
Cc1cc(C(=O)Nc2cncc(C(=O)c3cn(C(C)C)c4ncncc34)c2)n(C)n1
COc1ccc2c(c1)cc1c(=O)n(CC(=O)NCCc3ccccc3)nc(C)n12
Cc1nc(NC(=O)c2cc(Cl)cc(Oc3cncnc3)c2)sc1F
O=[N+]([O-])c1ccc2c(c1)nnn2-c1ccccc1
COc1cc(-c2nn[nH]c2-c2ccc(N)cc2)cc(OC)c1OC
COC(=O)C1CC(NC(=O)CN2C(=O)N(C)Cc3ccccc32)CN1C
CN1CCN(C2=Nc3cc(Cl)ccc3Nc3cscc32)CC1
Cc1cnn(CC(C)NCc2nc(-c3cccnc3)no2)c1
CCCN(CCC)C1CCC(=C(C#N)C#N)CC1
CS(=O)(=O)N(Cc1ccc2ccc(C(=N)N)cc2c1)C1CCN(S(=O)(=O)c2cc(Cl)ccc2Cl)CC1
CC(=O)NC(Cc1ccccc1)C(=O)OC(C)c1ccccc1
C(=C1CCC2=NCCCN12)c1ccccc1
COc1ccc(CC(=O)Nc2cccc(C(C)=O)c2)cc1S(=O)(=O)N1CCOCC1
O=C(Cn1c(CSc2ccccc2)nc2ccccc21)NN=Cc1cc(Br)ccc1O
CCOc1ccccc1N1CN(Cc2ccccc2)CN=C1S
CN1CCOC(CN2c3ccccc3N(c3ccccc3)S2(=O)=O)C1
CS(=O)(=O)c1ccc2c(O)c(-c3ccccc3)c(=O)n(Cc3ccc(-c4ccccc4-c4nn[nH]n4)cc3)c2c1
CCCCN1CCN(C2=Nc3ccc(CC)cc3CC=C2c2ccccc2)CC1
COc1ccc(CC(C)NCC2Oc3ccccc3OC2C)cc1S(N)(=O)=O
O=S(=O)(CC1=NCCS1)C1C(c2ccc(Cl)cc2)=NOC1c1ccc(Cl)cc1
OC(c1ccc(Cl)c(F)c1)c1nc(-c2cccc3ccccc23)c[nH]1
O=C(O)C=Cc1ccc(O)c2c1C=Cc1cc(O)c(O)cc1O2
COCCOCNC(=O)c1ncn(C2OC(COC(c3ccccc3)(c3ccccc3)c3ccccc3)C(O)C2O)c1N
CC(=O)Nc1ccc2c(c1)nc1n2CCN(C2CCCCC2)C1
O=C(NCCc1ccccn1)c1cc2ccccc2o1
O=C(Nc1nc(-c2ccccn2)cs1)c1ccccc1-n1cnnn1
Cc1c(C(C)Nc2nccc(N3C(=O)OCC3C(C)C)n2)cnn1Cc1ccccc1
COc1cc2c3c(n(C)c(=O)c2cc1OC)-c1cc2c(cc1C3=CCCCBr)OCO2
COC(=O)C1(Cc2ccccc2)C2c3cc(C(=O)N4CCCC4)n(Cc4ccc(S(C)(=O)=O)cc4)c3CC2CN1C(=O)c1ccccc1
COCc1nnc(NS(=O)(=O)c2ccc(C)cc2)s1
COc1ccc(Oc2ccc(S(=O)(=O)Nc3ccc(F)cn3)cc2C#N)c(Cl)c1
CC(=O)c1cc(-c2ccccc2)n(CC(=O)N2CCN(C3CCCC3)CC2)c1C
CCN(Cc1cc(C(F)(F)F)ccc1-c1cn(CC(=O)O)c2cccnc12)C(=O)C1CC1
Nc1ncnc2c1ncn2C1OC(CSC2CNC(C(=O)O)C2)C(O)C1O
O=C1N=C(NCCCCCCCCNC2=NC(=O)C(=Cc3ccc(O)cc3)S2)SC1=Cc1ccc(O)cc1
CCCCSc1nc(N2CC(O)C2)c2[nH]c(=O)c(=O)n(Cc3ccc(F)cc3)c2n1
O=C1c2ccccc2S(=O)(=O)N1CCCCN1CCN(c2cccc(C(F)(F)F)c2)CC1
Oc1nc2c(O)ccc(CCNCCCOCCOCCc3ccccc3)c2s1
Cc1cc(C)c(S(=O)(=O)N2CCN(C(=O)c3ccc(-n4nc(C)c(Cl)c4C)cc3)CC2)c(C)c1
COc1ccc(CNC(=O)C2CCN(S(=O)(=O)c3ccc4nc5c(c(C(=O)O)c4c3)CC(C)CC5)CC2)cc1
c1ccc(CNCCC23OC4(CCNCc5ccccn5)C5C6CC(C7C6C4C72)C53)nc1
Oc1cccc(C2N(Cc3ccc(Cl)cc3)CCN2Cc2ccc(Cl)cc2)c1
COc1ccc(Cn2c(C)c(C)c(C#N)c2NC(=O)Nc2cccc(Cl)c2)cc1
Cc1noc(C=Cc2ccccc2)c1N1CC2=C(C(=O)c3ccccc3C2=O)C12C(=O)Nc1ccc(Cl)cc12
O=C(NCCC(=O)N(CCc1ccccc1)Cc1ccccc1)c1ccc(Br)cc1
O=c1nc(O)ccn1C1C=C(F)C(CO)O1
Cc1ccc(C=C2Oc3ccccc3C2=O)cc1
CC(NC(=O)Cc1cccnc1)C(=O)NC(Cc1c[nH]c2ccccc12)C(=O)NCCc1ccccc1
CN(CCN)Cc1c[nH]nc1-c1ccc(OCCCN2CCOCC2)cc1
O=C1CCC2C(CCN2C(=O)C2CCCO2)N1Cc1ccncc1
CC(C)C1CCC(C(=O)NC(Cc2ccc(OCc3ccc(C(F)(F)F)cc3)cc2)C(=O)O)CC1
Nc1noc2cc(NC(=O)C(O)C3OCCN(c4ccc(F)c(C(=O)N5CCOCC5)c4)C3=O)c(F)cc12
O=S1(=O)CCN2C=Nc3sc4c(c3C2=N1)CCCC4
Nc1ncc(-c2cnn(CCC(=O)O)c2)c2scc(-c3ccc(Oc4ccccc4)cc3)c12
CC(c1ccc(C(=O)NCCC(=O)O)cc1)N1C(=O)C(c2ccc(OC(F)(F)F)cc2)=NC12CCC(C(C)(C)C)CC2
CCCS(=O)(=O)N1CC(=O)N(c2ccc(C)cc2)C(C)(C(=O)NC2CCCCCC2)C1
Cc1cc(-c2c(F)cc3c(=O)ccn(C4CC4)c3c2F)cc(C)n1
CC(C)C1C(O)=C(C(N)=O)C(=O)C2(O)C(O)=C3C(=O)c4c(O)ccc(N(C)C)c4CC3CC12
Cc1nc(COC(=O)NC(CS(C)(=O)=O)C(=O)NC(CC(C)C)C(O)CC(C)C(=O)NC(C(=O)NCC(C)C)C(C)C)c(C)o1
CN(C)c1ccc(-c2ccc3c(c2)Cc2sc(N)nc2-3)cc1
Cn1nc(C(=O)NCc2cccnc2)c2c1CCS(=O)(=O)C2
O=C(CCCC1(Cc2ccncc2)C(=O)N(c2ccccc2)c2ccccc21)c1ccc(F)cc1
CCCc1nnc(SCC(=O)O)n1N=Cc1ccc2c(c1)OCO2
Cc1ccc(NC(=O)c2ccncc2Cl)cc1Nc1nc2ccccc2n1-c1cc(N)ncn1
Cc1cc2nc(-c3ccc(OCc4ccccc4F)cc3)cc(C(F)(F)F)n2n1
NC1CCN(c2nc3c(cc2F)c(=O)c(C(=O)O)cn3-c2nccs2)C1
COc1cccc(CNC(=O)CCc2c(C)c3ccc(O)c(C)c3oc2=O)c1
Cc1ccccc1CNCC(O)c1cccc(C(F)(F)F)c1
COc1cccc(NC(=O)CC2Nc3cc(C)c(C)cc3NC2=O)c1
CC(C)(C)c1ccc(NCCCN2CCC(C(O)(c3ccccc3)c3ccccc3)CC2)cc1
O=S(=O)(c1ccccc1)N1CCCC1c1cc[nH]n1
COc1cccc(CC(NC(C)=O)C(=O)NC2CCN(S(=O)(=O)c3ccc4ccccc4c3)CC2)c1
Cc1cccc(Nc2nc(NC3CCCCC3N)ncc2C(N)=O)c1
CN(Cc1cc2ccccc2n1C)C(=O)c1ccc(N)cc1
CN(Cc1ccco1)c1nc(-c2ccc3c(c2)OCO3)nc2ccccc12
Cc1cccc(-c2nnc(NC(=O)c3ccco3)s2)c1
CN1CCN(C)C(CNc2c(C#N)cnc3ccc(Cl)cc23)C1
O=C1CN=C(n2cnc(C3CC3)c2)C=C2c3cccc(-c4cncs4)c3CCN12
COc1ccc(OC)c(-c2nc(O)c3ccccc3n2)c1
C=Cc1cccc(-c2cc3c(cc2C(=O)O)OCO3)c1N(C)CC
Nc1nccc(C=Cc2c(-c3ccccc3)ncn2CC(=O)O)n1
CNC(C(=O)NC(C(=O)N(C)C(C)C=C(C)C(=O)O)C(C)(C)C)C(C)(C)c1cn(C)c2ccccc12
COCCN1CCN(CC(C)(O)c2cccc(C(F)(F)F)c2)CC1
CC(=O)n1c2c(c3ccccc31)OC(N)=C(C#N)C2c1cccc(Cl)c1Cl.CCO
Cc1ccc2cc(-c3n[nH]c4ccc(NS(=O)(=O)c5ccc(F)cc5)cc34)[nH]c2c1
C=CCN1c2c(N)nc(N)nc2CCC1CNc1ccc(C(=O)NC(CCC(=O)O)C(=O)O)cc1Br
CC(C(=O)O)c1ccc2c3cc(Cl)ccc3n(C(=O)c3cscn3)c2c1
COc1ccc(OC)c(C(=O)N2CC(C(=O)NCCc3cccc4ccc(OC)cc34)C2)c1
Cc1[nH]c(C=C2C(=O)N(CCCN(C)C)c3ccc(F)cc32)c(C)c1C(=O)N(C)C
CC(C)NC(=O)c1cc2n(n1)C(C(F)(F)F)CC(c1ccco1)N2
CC(Sc1nc2cc([N+](=O)[O-])ccc2n1-c1ccc(F)cc1)C(=O)NCc1ccc2c(c1)OCO2
O=C(Nc1nnc(-c2ccc(Cl)cc2)o1)C1CCCCC1
CCOC(=O)C1=C(c2ccc(-n3c(C)nc4cnccc43)cc2)N=C(C)C(=C(O)OCCOC)C1c1ccccc1Cl
CCCCC(NC(=O)C(N)Cc1ccc(O)cc1)C(=O)NCC(=O)NC(Cc1ccccc1)C(=O)NC(CC(C)C)C(N)=O
O=C(c1ccoc1)N1CCN(c2cc(-c3ccco3)nc3cc(-c4ccccc4)nn23)CC1
NC(CSCC1CCCCC1)C(O)C(=O)NCCc1ccc(Cl)cc1Cl
O=C1CSC(c2c(F)cccc2F)N1c1nc(-c2ccccc2)cc(C(F)(F)F)n1
NC(CNC(=O)C1=NOC(CCCCNc2ncc[nH]2)C1)C(=O)O
CCSc1nnc(C(NC(=O)OC(C)(C)C)C(C)C)o1
O=C(NCCn1ccc2ncnc(Nc3ccc(Oc4cccc5sncc45)c(Cl)c3)c21)C1CCCN1
Cc1c(C(=O)NCCCCn2ccnc2)oc2c(C)cccc12
CNc1nc(Nc2ccc(-c3nc4ccccc4s3)cc2)c2cc(OC)c(OC)cc2n1
Cc1cc(-c2cccc(C(F)(F)F)c2)c(NCc2ccccc2F)nn1
CCOC(=O)C(C#N)=C(Nc1ccc([N+](=O)[O-])cc1)NC(C)c1ccccc1
CCOC(=O)c1ccccc1C(=O)OCC
c1cc(CN2CCOCC2)cc(-c2cnc3cnc(-c4cn[nH]c4)cn23)c1
O=C(NCc1ccco1)c1cnc(Nc2ccccc2)nc1C(F)(F)F
C=C1C(C2(C)C=CC(=O)OC3(C)COC(=O)CC32)C(OC=O)C(OC(=O)C(O)C(C)CC)C2(C)C(c3ccoc3)CC(OC(C)=O)C12O
CC(C)(C)OC(=O)NC(Cc1ccccc1)C(O)CC(Cc1ccccc1)C(=O)NCC(N)=O
COc1ccc(S(=O)(=O)c2c(O)nc3cc(C(=O)Nc4cccc(F)c4)ccc3c2O)cc1
Cc1cccc(C(C)CNC(=O)N2CCC3(C2)OCCO3)c1
O=C(NN=Cc1ccc(O)cc1)OCc1ccccc1
Cc1ccc(-n2nc(C)c3c2NC(=O)CSC3c2ccsc2)cc1
O=C(NN=Cc1ccccc1Br)c1ccc(C(=O)NN=Cc2ccccc2Br)cc1
O=C(OC1C(O)C=CC1O)c1c(O)ccc2ccccc12
N#Cc1cccc([N+](=O)[O-])c1
CC(C)C1NC(=O)C2CCN2C(=O)CNC(=O)C(CCCCN)NC(=O)C(CO)NC1=O
O=C(CCCn1cccn1)N1CCCC(n2cncn2)C1
CN(C)Cc1ccc(-c2ccc(CCNS(=O)(=O)c3ccc(C#N)cc3)cc2)cc1
O=S(=O)(NCCOc1ccc2c(c1)C(Cc1ccccc1)C(N1CCC1)CC2)C1CCC1
Cc1ccccc1C1(CNc2nnc(C)c(C)c2C#N)CCOCC1
O=C(NCCc1cnccn1)c1ccc(S(=O)(=O)NC2CCC2)cc1
Cc1ccc(CN(CCN(C)C)C(=O)Nc2cnn(C)c2)s1
CC1(C2CC2)NC(=O)N(CC(=O)NCC(=O)Nc2ccc(F)c(F)c2F)C1=O
CC(NCC1CCN(CCO)CC1)c1ccc(C(F)(F)F)cc1
Cc1ccc(C(=O)NC(=Cc2ccco2)C(=O)Nc2cccc(C(=O)O)c2)cc1
Cc1nccn1Cc1cccc(CC(=O)NC(=N)CCC(=N)CCCCc2nnc(NC(=O)Cc3ccccc3)s2)c1
C=C(C)C1CC(OC(C)=O)C2(C)CC3OC3(C)CCC=C(C)CCC12
CN(C)CCCNc1ccc(N=Nc2cc(F)ccc2F)cc1
COc1ccc(C2C(C(=O)Nc3cccc(OC)c3)c3ccccc3C(=O)N2C)cc1
CC(=O)OCC1=C(C)CC(C(C)C2CCC3C4CC5OC56CC=CC(=O)C6(COC(C)=O)C4CCC23C)OC1=O
CC(NC(=O)C(C#N)=Cc1ccc(C=C(C#N)C(=O)NC(C)c2ccccc2)cc1)c1ccccc1
CCN(c1ccccc1C(=O)O)S(=O)(=O)c1cccc2nsnc12
CC12CCC3C(CCC4CC(O)CCC43C)C1CCC2=O
O=c1c2c(N3CCCC3)nccc2nc(-c2ccccc2O)n1CCc1ccccc1
CC12Cc3cnn(-c4ccc(F)cc4)c3C=C1CCN(S(=O)(=O)c1ccc(C(F)(F)F)cc1)C2
CCN(C(=O)CCc1ccccc1)C1CCCCC1
CCOC(=O)Nc1cc2c(c(N)n1)N=C(CN(C)c1ccc(OC)cc1)CN2
NS(=O)(=O)c1ccc(C=Cc2cccs2)cc1
O=c1ccc2cc(OCCCN3CCOCC3)c(O)cc2o1
NCCCNCCCNCC1CCCCCCCCCCCCCC1
COc1cccc(Cn2c(=O)oc3ccc(OC)cc32)c1
O=c1ccc(S(=O)(=O)N2CCCC2)cn1Cc1nc(-c2ccccc2)no1
Cc1ccc(S(=O)(=O)n2c(-c3ccccc3)c(C#CCOC3CCC(O)C(C)O3)c3ccccc32)cc1
COc1ccc(CC(=O)NCCc2c[nH]cn2)cc1
O=C(Cn1c2ccc(F)cc2c2nc3n(c(=O)c21)CCS3)N1CCCCC1
Cn1nnnc1SCC(=O)N1CCN(c2cccc(Cl)c2)CC1
O=C(Nc1nc2ccc(O)cc2s1)c1cc(O)ccc1O
COc1cccc(C(CC(C)C)NC(=O)c2cc(COc3ccccc3)ccc2CCC(=O)O)c1
CN1CCN(CCCN(Cc2cccc(-c3cccc(CNC4CCCC4)c3)c2)C(=O)C=Cc2ccccc2)CC1
CS(=O)(=O)c1ccc(-c2ccc(C(NC(C(=O)NC(C#N)Cc3ccccc3)C3CC3)C(F)(F)F)cc2)cc1
Cc1cc(C(Nc2ccc(C(F)(F)F)c(CN3CC(C(=O)O)C3)c2)C(F)(F)F)ccc1Cl
CCc1[nH]c2nc(Sc3ccc4ccc(C(=O)O)nc4c3)nc(N3CCC(N)C3)c2c1Cl
O=C(Nc1nnc(-c2cnccn2)s1)c1nc(C2CC2)ccc1Nc1cncnc1
CCCN(CCC)C(=O)c1cc(C#N)cc(C(=O)NC(Cc2ccccc2)C(O)CNCc2cccc(OC)c2)c1
CC1=CC(=O)C(O)C2(C)C1CC1OC(=O)C(O)C3(O)C4(CO)OCC13C2C(O)C4O
O=C(CCCc1ccccc1)Oc1ccc(-c2cssc2=S)cc1
NC(=O)C1CC(=O)NCCCC(NC(=O)C(N)Cc2ccc(O)cc2)C(=O)NC(CCc2ccccc2)C(=O)N1
O=C(C1=C(O)C(=O)N(CCCN2CCOCC2)C1c1ccncc1)c1cc2ccccc2o1
O=C(C=NO)c1c(-c2ccccc2)[nH]c(-c2ccccc2)c1-c1ccccc1
CCCCCCCCCCCCn1c(-c2cccc(Cl)c2)n[nH]c1=S
COc1cc2c(C(=O)NCc3ccc(C)o3)cn(CC(C)C)c(=O)c2cc1OC
CCCNC(=N)Nc1ccc(N(C)C)cc1
O=S(=O)(Nc1ccc(-c2nc3cccnc3s2)cc1)c1ccccc1F
O=C(O)c1ccccc1C(=O)N1CCC(N2CCC(Oc3ccc(Cl)c(Cl)c3)CC2)CC1
CC(C)C(NC(=O)c1ccc(-c2ccc(NC(=O)Nc3ccccc3)nc2)cc1)C(=O)O
CCOc1ccccc1CNC(=O)c1ccc(NC(=O)C2=C(C)OCCS2)cc1
Cn1c(=O)c2cc(NC(=S)NC3CCCCC3)ccc2n1CC=Cc1ccccc1
CCC(NS(=O)(=O)CCCOCn1ccc(=O)[nH]c1=O)c1ccccc1
COc1ccc(CNC(=O)CCc2c(C)c3ccc(OC)c(C)c3oc2=O)cc1OC
CC(=NN=C(N)S)c1ccc(Nc2ccccc2)cc1
CCN1CCN(C(c2ccc(F)cc2)c2nnnn2Cc2ccc3c(c2)OCO3)CC1
CC(C)Oc1ccc(CNC(=O)CCCN2C(=O)c3cccnc3Oc3ccc(Cl)cc32)cc1
CCC1CN(c2ccc3c(=O)c(C(=O)O)cn(C4CC4)c3c2)CCN1
CC1(C)[N+]([O-])=c2ccc(CN3CCN(C(=Nc4ccccc4)NCc4ccco4)CC3)cc2=[N+]1[O-]
CN(C)C1CN(C(=O)c2cc3ccc(F)cc3[nH]2)CC1O
O=C(c1cccc(-c2ccc(F)cc2)c1)N1CCC2(CC1)C(O)CC2O
CC(=O)c1csc(Nc2cccc(Cl)c2)n1
Cc1cccnc1CN1CCC2(CC1)CC(=O)N(c1ccc(-c3ccccc3)cc1)C2=O
CC(N)C(=O)NC(CCCCN)C(=O)O
CS(=O)(=O)c1cc(F)c2c(c1)C(Nc1cncc(F)c1)=C(C(N)=O)NN2
CCCN(c1nccc(C(F)(F)F)n1)C1CCN(CC2CN(C(CC3CCC3)C(=O)O)CC2c2cccc(F)c2)CC1
Clc1ccc(C2CCNC2)cc1
COc1cc2c(c(OC)c1)C(Cc1ccc(-c3ccccc3OC)cc1)NCC2
CCCCOc1ccc(F)c(CCNCC(=O)N(C)C)c1F
CC=C(C)C(=O)NC1C(O)CC2(C)C3CCC4(C)C(CCC4C(C)N(C)C)C3CCC2C1OC(C)=O
CC(Cc1ccc(C(=O)O)cc1)NS(=O)(=O)c1ccc2ccc(OCc3ccc4ccccc4n3)cc2c1
CNc1ccc2c(Nc3ccc(NS(C)(=O)=O)cc3)c3ccccc3nc2c1
COc1ccc2c(c1)CCC1N=C(NC(C)=O)CC21
Cn1c(Nc2c(Cl)ccc(CNC(=O)C(C)(C)F)c2Cl)nc2cc(C(=O)Nc3ccc(F)c(Cl)c3)c(N3CCC(C(F)(F)F)CC3)cc21
Cc1cccc(OC(C(=O)O)C2(c3ccccc3)NCC(=O)N(Cc3c(Cl)cccc3Cl)c3ccccc32)c1C
CC1CC(=O)N(CCCCN2CCN(c3nccc4sccc34)CC2)C(=O)C1
Cc1c[nH]c2ncnc(-c3ccc(NC(=O)N(CCN4CCCC4)c4ccccc4)cc3)c12
CCCN(CC(=O)Nc1ccccc1OC)C(=O)c1ccc(O)nc1
CC(C)(N)CC(=O)NC1CCCc2ccccc2N(Cc2ccc(-c3ccccc3-c3nn[nH]n3)cc2)C1=O
CC(C)OC(=O)c1ccc(NC(=O)c2cccc(-n3cnnn3)c2)cc1
CCCCCC(=O)N1CC(=C(C)CO)C1=O
C=C(CCC(C)C1C(O)CC2C3C(O)C=C4CC(OC5OC(C)C(OC(C)=O)C(O)C5O)CCC4(C)C3CCC21C)C(C)C
COc1ccc(NC(=O)Nc2ccc3c(c2)C(=O)N(C(C)CO)CC(C)C(CN(C)C(=O)C2CCCCC2)OCCCCC(C)O3)cc1
Cc1ccccc1CN1CCN(c2ccc(Cl)cc2)CC1
NCCc1c[nH]c2ccc(OCCCCC(=O)N3CCN(c4ccc(N)cc4)CC3)cc12
Cc1ccc(S(C)(=O)=O)cc1C(=O)Nc1ccc(S(=O)(=O)Nc2nccs2)cc1
CCc1ccc(C(=O)CC(SCC(=O)O)C(=O)O)cc1
Cc1ccc(-c2nc3ccccc3c(=O)n2-c2ccncc2)cc1
C[N+]1(CCNC(=O)c2cnc3c4c(cccc24)-c2ccccc2C3=O)CCOCC1
COc1cc(C2c3cc4c(cc3C(NS(=O)(=O)N3CCN(C)CC3)C3COC(=O)C23)OCO4)cc(OC)c1O
CCCCCCCCCCCCC1=C(O)C(=O)C=C(OC)C1=O
CC(=O)Nc1ccccc1OCCCN1CCC(C(O)(c2ccccc2)c2ccccc2)CC1
CCCCNS(=O)(=O)c1ccc(Nc2c3ccccc3nc3cc(N)ccc23)cc1
CC1CC2CN(S(=O)(=O)c3ccccc3)CCN2C1=O
Cc1ccc(N2C(N)=C(C#N)C(c3cccnc3)C3=C2CC(C)(C)CC3=O)cc1
COc1cc(C=C2SC(=S)N(C(Cc3ccccc3)C(=O)O)C2=O)ccc1O
CC(=O)N1CCN(CC(C)NC(=O)c2cc3c(-c4ccc(C)cc4)nn(C)c3s2)CC1
O=C(Nc1ccc(Br)cc1C(=O)O)c1cc(S(=O)(=O)Nc2ccc3c(c2)OCCO3)ccc1Br
CCCCOC1C=C(C(=O)O)CC(N=C(N)N)C1NC(C)=O
C=C(C)C(=O)OCCNC1(c2ccccc2)c2ccccc2C(=O)N1Cc1ccccc1
N#Cc1cccc(Cc2c[nH]cn2)c1
Cc1ccc(C)c(NC(=O)c2nc[nH]n2)c1
CCCCCCCOc1ccc(NC(=O)Nc2ccc(Cn3ncc(N4CCCNCC4)c(Cl)c3=O)cc2)cc1
Cn1nnnc1SCC(=O)NCc1ccco1
C=C(C)C1CCC2(C(=O)NCC(=O)NC(C)C(=O)OC)CCC3(C)C(CCC4C5(C)CCC(O)C(C)(CO)C5CCC43C)C12
O=C(OCc1cnc(Cl)s1)c1ccc(Cl)cc1
CCc1ccc(N(Cc2ccccc2)C(=O)C=CC(=O)N(Cc2ccccc2)c2ccc(CC)cc2)cc1
Nc1ccc(C(=O)NC(Cc2c[nH]c3ccccc23)C(=O)O)c(O)c1
CCCCN1CC(c2nc3ccccc3n2CCCCOc2ccc(C)cc2C)CC1=O
N#CC(=Cc1ccc(F)cc1)C(=O)NCCCCc1ccccc1
Cn1nnc(-c2cccc3c2-c2ccccc2C3(O)C(F)(F)F)n1
O=C(NCCc1ccccc1)C1CCC(CNS(=O)(=O)c2ccccc2)CC1
CC(C)(N)C(=O)NC(COCc1ccccc1)C(=O)N1CCC2(CC1)CC(O)c1ccccc12
CN(C)CCCCOC(=O)Nc1cccc(Cn2nc(-n3ccc4c(F)cccc43)ccc2=O)c1
O=C(C=Cc1ccc(Cl)cc1Cl)NC(=S)Nc1ccccn1
CCCCCCCCSCC(N)C(=O)NC1C(CO)OC(n2cnc3c(N(C)C)ncnc32)C1O
NNC(=O)c1ccccc1-n1cccc1
CCC(NC(=O)C(CC(C)C)NC(=O)OCc1ccccc1)C(=O)C(=O)NCCCN1CCOCC1
COc1ccc(NC(=O)N2CCC(c3nc(-c4ccc5ccccc5n4)no3)CC2)cc1
CCNCc1ccccc1OCc1ccccc1
CC1C=CC2(C)CCC(C(C)(C)O)C2C(O)CC(C)(O)C=CC1
O=C1c2ccccc2C(=O)c2c(NCCN3CCCCC3)nnc(NCCN3CCCCC3)c21
COc1cc2c(c(OC)c1)C(=O)OC(C)CCCC=CCC2
CCCCCCCCc1ccc(Oc2ccc(C)cc2CC(=O)O)c(Cl)c1
O=C1C(Cl)C(c2ccc(O)cc2)N1n1c(CSc2nnc(-c3ccncc3)o2)nc2ccccc2c1=O
O=C1CN(c2ccccc2)C(=O)N1C(=O)c1ccc(Cl)cc1
O=C(O)CC1CCN(C(=O)c2ccc(NC(=O)c3ccccc3-c3ccccc3)cc2)c2ccccc2S1
CCOC(=O)C(CCc1ccccc1)NC(C)C(=O)N1N=C(c2ccc(SC)cc2)SC1C(=O)O
Cc1c(CN2CCCC2)cc(-c2ccc(Cl)cc2)n1CCCNc1ccnc2cc(Cl)ccc12
CCN(CC)CC.Oc1c(Br)cc(C2NC(c3ccccc3)=NO2)cc1Br
COc1cc(C=C2C(=N)N3N=C(CC(=O)N4CCOCC4)SC3=NC2=O)ccc1OCc1ccccc1F
COc1ccc2c(c1)CC(C(=O)Nc1c(F)cc(-c3cn[nH]c3)cc1OCCN(C)C)NC2
O=CN(O)C(CCN1CCOCC1)CS(=O)(=O)c1ccc(Oc2ccc(OC(F)(F)F)cc2)cc1
COc1ccc(C=CC(=O)NC(=S)NN2CCCCC2c2cccnc2)cc1
CCc1ccc(Sc2ccccc2CNC)c(N)c1
COc1ccccc1CN(Cc1cccnc1)Cc1c[nH]c(C)n1
NC(=S)NN=C1CCS(=O)(=O)c2ccc(O)cc21
COc1ccc(C=C2C(=N)N3N=C(CC(=O)N4CCCCC4)SC3=NC2=O)cc1
O=C(NC(C(=O)N1CCC(c2ccc(Cl)cc2)CC1)C1CCCCC1)c1ccccc1
COc1ccc(-c2coc3cc(O)cc(O)c3c2=O)cc1C=O
COc1ccc(C)c2sc(N(Cc3cccnc3)C(C)=O)nc12
COc1cc2ncnc(Oc3cccc(Br)c3)c2cc1OC
CC1CCCN(CC(=O)Nc2nc3cc4nc(NC(=O)CN5CCCC(C)C5)sc4cc3s2)C1
CC(=O)Nc1ccc(OCCOc2ccc(C=C3C(=N)N4C=CSC4=NC3=O)cc2)cc1
CCN(CC)CCOc1ccc(Nc2ncc3cc(-c4c(Cl)cccc4Cl)c(=O)n(C)c3n2)cc1
CC1=CC2=NCC(C(=O)c3ccc(C#N)cc3)CN2C=C1
Cc1cc(F)ccc1NCc1cc(C(=O)O)cc(N(CCO)CCO)n1
O=[N+]([O-])c1ccccc1S(=O)NCc1c(Cl)cccc1Cl
COc1ccccc1CNC(=O)C1CCC(CNc2c(N3CCC(C)CC3)c(=O)c2=O)CC1
Cn1c(N2CCCN(CCCN3c4ccccc4Sc4c(C(=O)O)cccc43)CC2)cc(=O)n(C)c1=O
N=C(N)c1cccc(OC(C(=O)Nc2ccc(-n3cnc(Cl)c3Cl)cc2)c2ccccc2)c1
CCc1ccc2c(c1)N(CC(=O)NC(C)(C)C)C(=O)C(NC(=O)Nc1cccc(Cl)c1)CC2c1ccccc1
Nc1scc(COc2ccccc2)c1C(=O)c1ccc(Cl)cc1
CCOc1cccc(=NC2CCCCC2)c2c(C)[nH]c(C)c12
CC(NC(=O)NC(C(=O)NC(C(=O)NC(CCCNC(=N)N)C(=O)c1nccs1)C(C)C)C1CCCCC1)c1ccc(Br)cc1
O=C(Cc1ccccc1Nc1c(Cl)cccc1Cl)OCON=[N+]([O-])N1CCCC1
Cc1cc(C(=O)NC(C)C)nn1Cc1cc(Cl)ccc1OCc1ccccc1
Cc1ccc(-n2nccn2)c(C(=O)N2C3CCC2C(COc2ccccn2)C3)n1
Cn1cc2c3cc(Br)ccc3nc-2c2cc(C(F)(F)F)ccc21
CC(C)c1ccc(NC2CCCN(C(=O)CCN3CCCO3)C2)cc1
CC(C)NC(=N)c1ccc(COc2ccc(C(=N)NC(C)C)cc2)cc1
CCn1cc(CN2CCN(Cc3ccsc3)C(CCO)C2)cn1
Cn1c(C(=O)N2CCC(C(N)=O)C2)c(Cl)c2ccccc21
O=C(CN1CCN(S(=O)(=O)c2ccc(F)cc2)CC1)Nc1ccc(F)cc1F
C[n+]1ccn(COCCC[N+](=O)[O-])c1C=NO
CCOc1ccccc1N1CCN(CC(O)CN2C(=O)NC(=Cc3ccccc3)C2=O)CC1
CCC1=C(OC(=O)N(CC)CC)N2C(=O)OC(=NCC3CC3)C2(Cc2ccccc2)C2C1=CCC1C(=O)N(c3ccccc3)C(=O)C12
O=C(NCCCCCCNC(=O)Nc1ccc(-c2nc3ccccc3[nH]2)cc1)Nc1ccc(-c2nc3ccccc3[nH]2)cc1
C1=NN2C(c3ccccc3)=NOC2C2C(c3ccccc3)=NOC12
N#CC(C#N)=Cc1cc(O)ccc1[N+](=O)[O-]
O=C(Cn1nnc(-c2ccccc2)n1)NCC(=O)Nc1ccc(F)c(F)c1F
CC(OC(=O)CCC(=O)c1cccs1)C(=O)NC1CCCCC1C
CCOC12Cc3c(oc4ccccc34)C3Oc4c(O)ccc5c4C31CCN(CC1CC1)C2C5
CCOC(=O)C1=C(N)Oc2c(ccc3ccc(C=Cc4ccc(Cl)cc4)nc23)C1c1ccc(Cl)cc1
Cc1ccc(C2(O)CCC(N3CCC(NC(=O)CNC(=O)c4cccc(C(F)(F)F)c4)C3)CC2)cn1
Nc1ncc(-c2cnn(C3CCNCC3)c2)cc1-c1nc2cc(N3CCCC3)ccc2o1
CCN1CCCC(c2cccc(O)c2)C1
Nc1ncnc2c1c(-c1ccc3nc(Cc4ccccc4Cl)[nH]c3c1)nn2C1CCC(N2CCOCC2)CC1
O=C1NCCCCC1N(Cc1ccccn1)S(=O)(=O)c1ccc(Cl)cc1
CC(OCC1COC(N)=N1)c1ccccc1
Cc1cccc(Cn2nc(-c3ccccc3)c(N3CCCCC3)cc2=O)c1
Cc1cc(C=C2SC(=O)N(c3ccccc3)C2=O)c(C)n1-c1cccnc1
CCN1CCN(C(=O)COc2ccc(S(=O)(=O)N3CCOCC3)cc2Cl)CC1
CC[n+]1ccc2cc(OC)c(OC)cc2c1Cc1ccc(OC)c(OC)c1
CC(=O)C=CC1C(C)CC(O)CC1(C)C
NCCCON=Cc1ccc(F)cc1
COc1ccc(Cc2oc3cccc(O)c3c2C)cc1
CCSC(=O)CCc1cc(OC)c(OC)c(OC)c1
CCOc1ccccc1NC(=O)C1CCCN1C(=O)c1cccs1
Cc1ccc(C(=O)Nc2cc(OCCN(C)C)cc(C(F)(F)F)c2)cc1Nc1ncnc2cnc(NCc3ccccc3)nc12
CN1CC(C(=O)NC2(C)OC3(O)C4CCCN4C(=O)C(Cc4ccccc4)N3C2=O)CC2c3cccc4[nH]cc(c34)CC21
O=C(Nc1ccccc1C(=O)Nc1ccc(Cl)cn1)c1ccc(C2=NCCCN2)cc1
Cc1nc(-c2ccc(N)cn2)nc(O)c1C
CN(C)CCOc1cc(Cl)cc(C(=O)Nc2ccc(Cl)cn2)c1NC(=O)c1ccc(N2CCCCC2=O)cc1
CN(C)C=C(C#N)c1cc(-c2ccc(Cl)cc2)[nH]n1
CCC1CN(C(c2cc(C(F)(F)F)cc(C(F)(F)F)c2)c2nnn(C)n2)c2cc(C(F)(F)F)ccc2N1CC1CCCC1
CCn1cc(CCC(=O)NCc2cccc(OC)c2OC)c2ccccc21
CC(=O)N1CCC2(CCN(C(=O)c3cccc(C(F)(F)F)c3)CC2)C1
Cc1ccc(Oc2cncc3sc(C(N)=O)cc23)cc1Cl
O=C(C=Cc1ccc(O)cc1)Nc1ccccc1
O=c1[nH]c(=O)n(CCc2ccccc2Cl)nc1O
O=C(Cn1c(CCCO)nc2ccccc21)Nc1ccccc1-c1ccccc1
C=CC1OC(c2ccc(Cl)cc2)=NC1CO
COc1ccncc1NC(=O)c1[nH]nc(C(C)C)c1Br
O=c1[nH]cnc2c1c(-c1ccccc1)cn2C1OC(CO)C(O)C1O
NC(CC(=O)Nc1ccccc1S)=NO
CN(C)CCN1C(=O)c2cccc3cc(-c4cccs4)cc(c23)C1=O
COC(=O)c1cccc(Cc2c(C(=O)[O-])n(Cc3cc4c(cc3Cl)OCO4)c3ccccc3c2=O)c1
COC(=O)c1nc(-c2csc(C(NC(=O)CC3=CCCCC3)C(C)C)n2)oc1C
CC(C)=CCCC(C)=CCNC(=O)CC1CC(C(=O)N2CCOCC2)C2(C)c3[nH]c4ccc(Cl)cc4c3CCN2C1=O
CCn1c2ccccc2c2cccc(NC(=O)CCc3ccncc3)c21
N#Cc1ccc(-c2cnc(N)c(-c3ccc(C(N)=O)cc3)n2)cc1
Cc1ccc(OCc2nnc(SCC(=O)Nc3ccccc3C(C)C)o2)cc1
O=C(Nc1cccnc1)C1CC2OCCC2N(Cc2nccs2)C1
O=[N+]([O-])c1c(O)ccc2cc(-c3ccc(O)cc3)ccc12
O=S(=O)(CC(F)(F)F)c1nc(-c2ccccc2)c(-c2ccccc2)[nH]1
NS(=O)(=O)c1ccc(CNC(=O)C(Cc2ccccc2)NS(=O)(=O)c2ccccc2F)cc1
CC1CNC(=O)c2[nH]c3ccc(C(=O)Nc4ccccc4Br)cc3c21
CN(C(=O)CCNC(=O)c1cc(C(F)(F)F)cc(C(F)(F)F)c1)c1ccc(Cl)cc1
Cc1cc2c(cc1Cl)SC(C(=O)c1cccc([N+](=O)[O-])c1)NS2(=O)=O
CC(=O)NC(Cc1cc(F)cc(F)c1)C(O)CNC1(c2cccc(-n3cccn3)c2)CCCCC1
Cc1[nH]c2c(C)cccc2c1CC(=O)N(C)CCN(C)C
COc1ccc(CC(NC(C)=O)C(=O)NC2CCN(C(=O)Nc3ccccc3Cl)CC2)cc1OC
CCCN1CCCC2Cc3cn[nH]c3CC21
Cc1cc(C(=O)O)n(C(C)(C)C)n1
CCOc1ccc(CC(=O)Nc2c(C(=O)c3ccc(Cl)cc3)oc3ccccc23)cc1OCC
CN(Cc1ccc(F)cc1)CC1(O)CCN(C(=O)c2ccncc2)C1
CCN(C(=O)c1ccc2[nH]c(-c3cc(C)cc(C)c3)c(CCNCCCCc3ccc(NS(C)(=O)=O)cc3)c2c1)C(C)C
CC(=O)OCCCC(C)C1CCC2C3C(OC(C)=O)CC4CC5(CCC4(C)C3CC(OC(C)=O)C12C)OOC1(CCCCC1)OO5
CS(=O)(=O)Nc1ccc(-c2cc(C(F)(F)F)nn2-c2cccc(F)c2)cc1
Cc1n2nc(N)sc2n[n+]1Cc1ccccc1
CCOC(=O)c1cc(C)n(CC2CCC(C(=O)Nc3ccc(OCC)cc3)CC2)c1C
Cc1nnc(Nc2ccc(Cl)cc2)n(N)c1=O
O=C(O)CCC(=O)OC1CC2CCC1C2
CC(=O)c1c(O)cc2c(c1O)CCC(C)(C)O2
Cc1ccc(NC2=C(C(C)C)C(=O)C(=O)c3ccccc32)cc1
C=CCNC(=O)c1ccc[n+](CC(=O)Nc2ccc(Cl)cc2)c1
NC(=O)NC(CC(=O)N1CCc2sccc2C1)c1ccccc1F
COc1ccc(CNS(=O)(=O)c2ccc(OC)c(OC)c2)cc1OC
Cc1noc(NS(=O)(=O)c2ccc(N=Cc3c[nH]c4ccccc34)cc2)c1C
Fc1ccc(C2CN3CCCC3c3cc(F)ccc32)cc1
O=c1oc2ccccc2c2c1cnc1ccccc12
Cc1ccsc1C(=CCCN1CCC1CC(=O)O)c1sccc1C
O=C(Oc1ccccc1Cl)N1c2ccccc2Sc2ccccc21
CC1CCC2(C(=O)O)CCC3(C)C(=CCC4C5(C)CCC(O)C(C)(C)C5CCC43C)C2C1C.O=C(O)CC(=O)O
CCCc1cc(=O)oc2cc(C)cc(OC(C)C(=O)NCc3ccncc3)c12
COc1cc(NC(=O)N2CCc3nc(-c4ccc(Cl)nc4)nc(OC4CCOC4)c3C2)ccn1
CC12CC3CC(C)(C1)CC(CCN)(C3)C2
CC12CCC3(C=C1CCC1C2CCC2(C)C(O)CCC12)OC3C(=O)c1ccccc1
CCCCN(CCCC)CCCCNc1c2ccccc2nc2ccccc12
C[n+]1ccn(CCCCCCCCCCn2cc[n+](C)c2)c1
Cc1csc(SCCn2c(N3CCOCC3)nc3c2c(=O)[nH]c(=O)n3C)n1
Cc1ccc(C(=O)NCCc2nnc(S)n2C)cc1
O=C(O)CCCCC(=O)Oc1c(-c2ccc(O)c(O)c2)oc2ccccc2c1=O
COc1ccccc1NC(=O)c1sc2nc(C)c(C(=O)Nc3ccc(C)cc3C)c(-c3ccccc3Cl)c2c1N
C=C(c1cc(Cl)ccc1OCC(O)CNC(C)C)n1ccnc1
O=C(CC1SC(c2ccccc2)N(c2ccccc2)C1=O)N1CCC(N2Cc3ccccc3NC2=O)CC1
O=C(Oc1ccc(C(=S)N2CCOCC2)cc1)c1ccc([N+](=O)[O-])cc1
CON=C(c1ccon1)c1ccccc1Oc1ccccc1
COC(=O)CC1CC2c3cc(NC(=O)C4CCOCC4)ccc3OC2C(CO)O1
Cc1cc(C(=O)OCC(=O)N2CCCC2)c2ccccc2n1
CC(C)N=C(S)N(CCc1ccncc1)C(C)C
O=C(NCc1ccncc1)C(=O)NN=Cc1cccnc1
CC1Cn2c(nnc2-c2ccc(F)cn2)C(=O)N1Cc1cccc(C(F)(F)F)c1Cl
CCOC(=O)c1cccc(Nc2cc(C)nc(C)n2)c1
CC1CN(C(C)CO)C(=O)c2cc(N(C)C)ccc2OC1CN(C)Cc1ccc(C(F)(F)F)cc1
C=CCN1C(=O)C2(C(C(=O)OCC)=C(N)Oc3c2c(=O)oc2ccccc32)c2ccccc21
COC(=O)c1ccc(CON=C2C(=O)N(Cc3nc4ccccc4n3CCC(C)C)c3ccccc32)cc1
COc1cc(C(=O)NC2CCN(C)CC2F)ccc1Nc1ncc(C(F)(F)F)c(Oc2cccc3c2C(=O)N(C)C3)n1
O=C(Nc1cc([N+](=O)[O-])ccc1O)c1ccc2c(c1)C(=O)N(Cc1ccccc1)C2=O
C=CC(C)(C)C12CC3C(=O)NC(CC(C)C)C(=O)N3C1N(C(C)=O)c1ccccc12
O=C(NC1CCN(C(c2ccc(Cl)cc2)c2cncnc2)CC1)C1CC1
CC(=O)C1C(c2ccccc2)c2c(n[nH]c2C)CC1(C)O
COc1ccc(CC2(CO)CCN(Cc3cnn(-c4ccccc4OC)c3)CC2)cc1
O=C(O)CCCOc1cccc(C=Cc2ccc3ccc(Cl)cc3n2)c1
CCN(CC)c1ccc2cc(C(=N)NNC(=O)c3cccs3)c(=O)oc2c1
CC(C)Cn1cnc2c(c(-c3ccccc3)c(-c3ccccc3)n2Cc2ccco2)c1=N
CCCC(=O)NCCC1CCc2ccc(OC)cc21
Cc1c(C(N)=O)cccc1-c1nc2c(OCC3CCCCC3)nc(N)nc2[nH]1
COc1cc2c(cc1OC)CN(C(=O)c1ccc([N+](=O)[O-])o1)CC2
COc1ccc(S(=O)(=O)c2ccc(OC)c3ccccc23)cc1
Cc1cc(OCCCN2CC3CCCNC3C2)ccc1-c1nc2c(C)c(F)ccc2[nH]1
CCN(C(C)=O)c1ccc(OC)c2nc(NC(=O)c3ccc(C(=O)N4CCN(C)CC4)cc3)sc12
COC(=O)C1(Cc2cccc(F)c2)NCc2cnc3c(-c4ccc(C(F)(F)F)cc4)cnn3c21
CC=C(c1cc(Cl)ccc1OCc1ccccc1)n1ccnc1
COc1ccccc1C(=O)N1CCN(Cc2c[nH]c3ccccc23)CC1
CCN(CC)CCCNC(=O)c1nn(-c2ccc(C)cc2)c(=O)c2c1c1ccccc1n2C
CCOC(=O)C1=C(C)NC2=C(C(=O)C(C(=O)OCC)C(c3cccc(OC)c3)C2)C1c1ccc([N+](=O)[O-])cc1
CC(C)(C)n1c(-c2cc(Br)cnc2-n2cncn2)nc2cc(-c3cnc(N)nc3)ccc21
CCN(CC)Cc1cccc2[nH]c(-c3n[nH]c4ncc(-c5cncc6ccccc56)cc34)nc12
CN(CCC#N)c1ncnc2scc(-c3ccccc3)c12
Cc1cc(C(F)(F)F)nn1CC(=O)NN=C(S)Nc1ccc(F)cc1
COc1cccc(CNc2cc(-c3ccccc3)nc(NCC3CCC(C(N)=O)CC3)n2)c1
Cn1c(-c2ccccc2)nnc1C12CC3CC(CC(C3)C1)C2
CC(=NOCc1ccc(-c2ccccc2C(F)(F)F)cc1)c1ccc(CNCCC(=O)O)cc1
CCn1nc(-c2nn(Cc3ccccc3F)c3ncccc23)[nH]c1=O
C#CCCn1c(Sc2cc(Cl)cc(Cl)c2)nc2c(N)ncnc21
CC(=O)NC1(c2ccccc2)C2=NCC(C)(C)CN2c2ccccc21
O=C(CN1C(=O)CCSc2ccc(S(=O)(=O)N3CCOCC3)cc21)Nc1ccccc1Cl
COc1ccc(C#Cc2ccc(CC(C)NC(C)=O)cc2)nc1
O=C(CC12CC3CC(CC(Br)(C3)C1)C2)Nc1cccc(S(=O)(=O)NC2=NCCC2)c1
O=C(COC(=O)CC1CC2CCC1C2)Nc1ccc(Cl)c(S(=O)(=O)N2CCOCC2)c1
Cc1ccc(CC2NCCc3c2[nH]c2ccccc32)cc1
CCOc1ccccc1-n1c(SCC(=O)NC(C)(C)C)nnc1-c1ccoc1C
NC(=O)CNC(=O)C(Cc1ccccc1)NC(=O)OCc1ccccc1
O=C(NCc1ccc(Cl)cc1)c1ccc(CNS(=O)(=O)c2ccc(F)cc2)cc1
O=C1C(Cl)C2(C(=O)Nc3ccccc32)N1c1ccccc1
CN1CCN(C(=O)c2cccc(C(F)(F)F)c2Cl)CC1=O
COc1ccc(-n2c(C)nn(CCOc3ccccc3)c2=O)cc1
O=C(NC1CCN(Cc2ccn(-c3ccc(C(F)(F)F)cc3)c2)CC1)N1CC(N2CCC(C(F)(F)F)CC2)C1
NC(=O)c1ccc2c(c1)C(=O)C(=O)N2CC=Cc1ccccc1
O=C(Cc1cccc(NC(=O)C2CCCN(C(=O)C3CCCC3)C2)c1)Nc1ccc(C(=O)N2CCOCC2)cc1
O=c1[nH]nc(-c2ccccc2)n1N=Cc1ccc([N+](=O)[O-])cc1
O=CNNC(=O)Nc1ccc(Cl)cc1
CCOc1ccc(CC(C(=O)NN)C(=O)NN)cc1CN(C)C
CCOC(=O)C1CCC(Nc2cccc(Sc3ccc(C=CC(=O)N4CCOCC4)c(C(F)(F)F)c3C(F)(F)F)c2)CC1
Cc1ccc(N2C(=O)C(=Cc3cccnc3)SC2=S)cc1
Cc1cc(=O)oc2cc(OC(=O)c3ccco3)ccc12
S=c1n(CN2CCCCC2)nc(Cc2ccccc2Nc2c(Cl)cccc2Cl)n1N=Cc1ccccc1
O=C(NC(CO)C(O)c1ccc([N+](=O)[O-])cc1)c1cccc2[nH]c(-c3ccc([N+](=O)[O-])o3)nc12
Cc1ccc(-n2nc(C(C)(C)C)cc2NC(=O)Nc2ccc(OCCN3CC[S+]([O-])CC3)c3ccccc23)cc1
CC1(C)CC(=O)c2sc(NC(=O)C3CC3)nc2C1
COc1ccc(S(=O)(=O)NC(=O)C2(C)CCN2C(=O)c2c(C)noc2C)cc1
Cc1cnc(N2CCC3C2CCC(=O)N3c2cccnc2)nc1
COc1ccccc1C(=O)NCCC(=O)N1CCN(S(=O)(=O)c2cccc(Cl)c2)CC1
CC1(c2ccccc2)CC(c2cccc(-c3ccc(C(N)=O)cc3C(=O)O)c2)Nc2ccc(C(=N)N)cc21
CC(=O)NC(CC(C)C)C(=O)NC(CC(C)C)C(=O)NC(CC(C)C)C(=O)NC(C)C(=O)NC(CCCNC(=N)N)C(=O)O
O=C(NCC1(O)CCN(Cc2ccccc2F)CC1O)c1c[nH]cn1
COc1ccc(C)c(NC(=O)CC23CC4CC(CC(C4)C2)C3)c1
COc1ccc(C(C)C)c(Nc2nc3ccccc3nc2NS(=O)(=O)c2cn(C)cn2)c1
O=C1C(Sc2ccc(Br)cc2)=C(Sc2ccc(Br)cc2)C(=O)c2cnncc21
C=C(C)C1CCC2(C)C1CCC1(C)C2CCC2C3(C)CCCC(C)(C)C3CCC21C
CCc1ccc(-c2nn(CC(=O)NC3CCCCC3)c3c2cnc2ccc(C)cc23)cc1
COc1ccc2c(c1)C1(COC(N)=N1)c1cc(-c3cncnc3)ccc1O2
O=C(Nc1ccncc1)c1ccc(Oc2cc(Cl)cc(Cl)c2)o1
CC(SCc1ccccc1)C(=O)NCc1ccccn1
CC(C)CN(C(=O)C(C)(C)C)c1cc(C(Cc2ccc(NC(=O)c3c(Cl)cncc3Cl)cc2)C(=O)O)cc(C(F)(F)F)c1
COc1cc(O)c2c(=O)c(OS(=O)(=O)O)c(-c3ccc(O)c(OC)c3)oc2c1
CCNc1ncc(C#Cc2ccccc2)cn1
COc1ccc(-c2nnn(-c3cc(Cl)cc(Cl)c3)c2N)cc1
N#Cc1ccc(S(=O)(=O)N2CC(=O)NCC(=Cc3ccccc3)C2=O)cc1
C[N+]1(Cc2cc(O)ccc2NC(=O)Nc2cccc(C#N)c2)CCC(Cc2ccccc2)CC1
CCCCn1c(-c2cccc(-c3nnn[nH]3)c2)nc2cc(OC)c(OC)cc2c1=O
CS(=O)(=O)NC(CS(=O)(=O)Cc1ccccc1)C(=O)NC(C=O)Cc1ccccc1
COc1ccccc1OCCOCCOCCN1CCCCC1
Cc1ccccc1NC(=O)c1cccc2cc(-c3cccc4[nH]nc(N)c34)ccc12
CCN=C(COc1ccc(Cl)c(Cl)c1)NCC
CC(=NNC1=NC(=O)C(CC(=O)Nc2ccccc2F)S1)C1CCCCC1
COc1ccc2cc(-c3nc(-c4ccc[nH]4)[nH]c3-c3ccncc3)ccc2c1
Cc1cc(O)nc(SCC(=O)Nc2ccc(N3CCCCC3)cc2)n1
O=C(Cn1cnc2ccccc2c1=O)NCCC(=O)Nc1ccc2c(c1)OCCO2
CCCc1cc(=O)oc2c1c1c(c3oc(NC(=O)OCC)cc32)C=CC(C)(C)O1
O=S(=O)(Nc1ccccn1)c1ccc(C(F)(F)F)cc1Cl
CN(C)CCNC(=O)c1ccc2c3c1nc1ccccc1c3[nH]n2CCN1CCCCC1
CCc1cc(C(=O)NC2CC(C(=O)NCC(=O)OC)N(C(=O)c3coc4ccccc34)C2)n(CCO)n1
CCC(C)N1C(=O)C(=CNc2cccc(C(F)(F)F)c2)C(=O)NC1=S
CC1CN(CC(=O)NC2C3CC4CC2CC(C(N)=O)(C4)C3)S(=O)(=O)N(c2c(Cl)cc(C(F)(F)F)cc2Cl)C1
CCOC(=O)c1cc(CBr)nn1C1OC(COC(C)=O)C(OC(C)=O)C(OC(C)=O)C1OC(C)=O
CCCS(=O)(=O)c1ccc2[nH]c(-c3ccccc3-c3ccccc3)nc2c1
CC(=O)Nc1nc(CCc2ccc(-c3c[nH]c(N)n3)cc2)cs1
O=C(Cc1c(Cl)cccc1Cl)Nc1cccc(S(=O)(=O)N2CCOCC2)c1
c1ccc(C2COC3(OO2)C2CC4CC(C2)CC3C4)cc1
Nc1ccc2c(ccc3nc4ncccc4n32)c1
CSc1nc(OCC(O)CNC(C)(C)C)c(C(N)=O)s1
CC(C)CNC(=O)C1(C)CCCN1C(=O)c1ccc2ccccc2n1
CC(C)(C)OC(=O)NC(CN1CCCC1C(=O)NC(C=O)CCCN=C(N)N)c1ccccc1
C=CCOc1ccc(C(=O)Nc2cccc(C)n2)cc1
CC(C)C1C(S)=NC(CO)Cc2c[nH]c3cccc(c23)N1C
Cc1cc(C)c2c(NC(=O)c3ccco3)nn(C)c2n1
Cc1cccc2nc(-c3ccc(-c4cccc(CNCc5cccc(N)c5)c4)s3)[nH]c12
COc1ccccc1N1CCN(CCn2c(=O)[nH]c3c(sc4ccc(NC(=O)CCCC(=O)NCc5ccccc5)cc43)c2=O)CC1
Oc1nc2cc(F)ccc2n1C1CCN(CC2COc3cc(Cl)c(Cl)cc3O2)CC1
Cn1cc(C#Cc2ccn3c(-c4cccc(NC(=O)NCC(F)(F)F)c4)cnc3c2)cn1
O=C(O)CCCC=CCC1C(CNS(=O)(=O)c2ccc(Cl)c(Cl)c2)C2CC1(c1ccc(-c3ccccc3)cc1)CO2
O=C(Nc1ccc(Cl)cc1)Nc1cccc(-c2cccc(N3CCCCC3)n2)c1
CC(=O)NCCNCCNCCN
CCOC(=O)C1(C)CCN1C(=O)c1ccc(OC)c(OC)c1
CC(Cn1cccn1)NCc1cccc(C#N)c1
CC(C)(C)[N+]([O-])=Cc1c[nH]c(-c2ccncc2)n1
COc1ccc(CN2CCC(N3CCOCC3)C(O)C2)cc1F
O=C(O)CN1C(=O)C2(CC(=O)N(Cc3c[nH]c4ccccc34)C2=O)c2cc(Cl)ccc21
Cc1cnc(C(=O)OCC(=O)N(Cc2ccccc2)C(C)C)cn1
C=CCNC(=S)NNC(=O)c1ccc(=O)n(Cc2ccc(Cl)cc2Cl)c1
CCCN(C)C1CCCN(C(=O)c2ccc(NC(=O)c3ccccc3C)cc2)c2ccccc21
Cc1ccc(-c2onc3ccc(C(=O)C=CN(C)C)cc23)cc1
CN(C)N=Nc1ccc([N+](=O)[O-])cc1
COC(=O)CCc1cc(O)c2c(c1)C(C(=O)OC)C(c1ccc(O)c(O)c1)O2
CCNC(=O)C=C(C)C=CC=C(C)C=Cc1c(C)cc(OC)c(C)c1C
CN(C)N=C(c1nc2ccc(Cl)cc2nc1O)C(O)c1ccc(C(O)C(=NN(C)C)c2nc3ccc(Cl)cc3nc2O)cc1
COc1ccc(S(=O)(=O)Nc2ccc3c(c2)C(=O)N(C(C)CO)CC(C)C(CN(C)S(=O)(=O)c2ccccc2)O3)cc1
c1ccc2c(CNCCN3CCOCC3)cccc2c1
C[S+]([O-])c1c(F)c(N)c2c(=O)cc(-c3ccc(N)c(F)c3)oc2c1F
C=CC1CC1(NC(=O)C1CC2CN1C(=O)C(C(C)C)Nc1nc(cs1)CCCCc1ccc3ccnc(c3c1)O2)C(=O)NS(=O)(=O)C1CC1
Oc1ccc(C=Cc2ccc3ccccc3c2)cc1
COc1ccc(CCC(=O)OCC(=O)NCc2ccc3c(c2)OCO3)cc1
CCC(O)CCCCCCCCCCCCCCC(=O)O
O=C1Nc2ccc(F)c(F)c2C(CCO)(c2ccc(F)cc2)N1CC(F)(F)F
Cc1cccc(C)c1OCc1nc2ccccc2[nH]1
Cn1c(N2CCC(O)(c3ccccc3)CC2)cc(-c2ccncn2)cc1=O
CN1CCn2c(c(Cl)c3cc(OCc4ccc(C5CCCC5)c(C(F)(F)F)c4)ccc32)C1CC(=O)O
NC(=O)C1CCN(C(=O)CCNS(=O)(=O)c2cc(Br)cnc2N)CC1
Cc1noc(C)c1NC(=O)Nc1cccc2c1OC(CN(C)C(=O)NC1CCCCC1)C(C)CN(C(C)CO)C2=O
CCC(C)C(NC(=O)OCc1ccccc1)C(=O)NC(CCCC(=O)OC(C)(C)C)C(=O)NC(C)C(=O)NC(C=CS(C)(=O)=O)CC(C)C
CC(C)CC1NC(=O)C(CCC(N)=O)NC1=O
CC1COc2c(N3CCn4cc(C(=O)O)nc4C3)c(F)c([N+](=O)[O-])c3c(=O)c(C(=O)O)cn1c23
Cc1ccc(F)cc1NCC(=O)Nc1ccc(Cl)cc1F
C=CCC(NC(=O)N(C)C)(C(C)=O)C(=O)OC
CCC(CC)OC1CC(C(=O)O)C=C(n2cc(C(C)(C)O)nn2)C1NC(C)=O
O=C1C(=Cc2ccccc2O)N=C(c2ccccc2)N1Cc1ccncc1
O=C(COc1ccccc1C(=O)O)Nc1ccc(SC(F)F)cc1
O=C(CC1CC=CCC(Cc2ccc(F)cc2)C(=O)OC(c2ccccc2)CNC1=O)NC(CO)Cc1ccccc1
CCCc1ccc(S(=O)(=O)n2c3ccc(Cl)cc3c3ccc(C(C)C(=O)O)cc32)cc1
Cc1cc(C)n(CCC(=O)NN=Cc2cccc([N+](=O)[O-])c2)n1
Cc1cc(C(=O)Nc2c(F)cccc2F)nn1-c1cccc(C(F)(F)F)c1
Cc1ccsc1C(=O)Nc1cccnc1
CCNC(=O)NC(c1ccc(C)cc1)c1cccc(S(C)(=O)=O)c1
COc1ccc(NC(=O)Cn2cc(CCNS(=O)(=O)c3ccc(OC)cc3)c3ccccc32)cc1
N#Cc1cc(-c2ccccc2)n(-c2cccc(Br)c2)c1N
CNc1nc(Nc2cc(F)c(C(=O)N3CCOCC3)cc2OC)ncc1C#N
CCOc1ccccc1NC(=O)NCc1cccnc1
CN(Cc1ccc2c(c1)CCNCC2)C(=O)c1ccc(N2CCOCC2)nc1
CC1C(C(=O)O)=NOC1CC(N)C(=O)O
O=C(C=Cc1ccc(Cl)c(Cl)c1)NC1CCN(CCNC(=O)c2cccc(Cl)c2)CC1
COc1ccc(-c2cnc3c(NCCO)snc3c2)cc1OC
N#CCC(=O)N1CCN(c2cccc3c2ccn3-c2ccnc(NC3CCC(O)C3)n2)CC1
N=C(N)c1ccc2[nH]c(-c3cnc[nH]3)nc2c1
CC(C)(C)C(=O)Oc1cccc2c1C(=O)c1cccc(OC(=O)C(C)(C)C)c1C2=O
CC(C)CN(C(=O)c1ccccc1)C(CCCCNC(=O)OCC1c2ccccc2-c2ccccc21)C(=O)O
CCOC(=O)C=CSc1ccc(O)cc1
O=C(c1ccc(Cl)c(Cl)c1)N1CCC(CNCc2cccc(-n3cccc3)n2)CC1
CCN(CC)CCN(C(=O)C=Cc1cccs1)c1nc2ccc(OC)cc2s1
O=C(c1ccc(Br)o1)C1C(=O)N(c2ccccc2)N=C1c1ccccc1
CC(=O)NC(C)c1ccc(C2CN(c3ccnc(OCC4CC4(F)F)c3F)C2)cc1
COc1ccccc1C(=O)n1nc(-c2ccccc2)nc1N
O=C1CN2CCN3CC(=O)N(CN4CCOCC4)C(=O)C3C2C(=O)N1CN1CCOCC1
O=C(NNC(=O)C1CC1c1ccccc1)c1cccc([N+](=O)[O-])c1
Cc1nn(-c2ccc(=O)n(CC(=O)N3CCCCC3)n2)c(C)c1Cl
CC(C)(CCCOc1ccc(OCCCC(C)(C)C(=O)O)c(-c2ccc(Cl)cc2)c1)C(=O)O
COCCCNC(=O)c1nc(-c2ccc(S(=O)(=O)N3CCN(C)CC3)cc2)cnc1N
OC(COc1ccnc2cc(C(F)(F)F)ccc12)CN1CCN(C(c2ccccc2)c2ccccc2)CC1
N=C(N)c1cccc(C(=O)NC(CCC(=O)O)C(=O)Nc2ccc(-c3ccccc3S(N)(=O)=O)cc2)c1
COc1ccc2cc(C3=NCCN3)ccc2c1
CCCOc1ccc(NC(=S)Nc2ccccc2)cc1-c1nc(C(C)C)c(Br)c(=O)[nH]1
CC(C)c1ccc(C=CC2=NNC(=O)CC2)cc1
CC1=C(c2ncnn2C(C)(C)C)C(c2ccc(Cl)c(Cl)c2)n2nccc2N1
Cc1ccc(-c2nnc(Nc3cccc(Br)c3)c3ccccc23)cc1S(=O)(=O)N1CCCCC1
Cc1cccc(NC(=O)Nc2ccc(-c3nsc4ncnc(N)c34)cc2)c1
NC(=O)CN1CCCN(C(=O)COc2cccc(F)c2)CC1
Cc1cc(C(=O)Nn2c(C)nc3ccccc3c2=O)ccc1[N+](=O)[O-]
COc1c(C)c2c(c(O)c1CC=C(C)CCC(=O)NCC(=O)O)C(=O)OC2
CC(C)C(NC(=O)Cc1ccccc1)C(=O)N1CCC(O)(c2ccc(Cl)cc2)C(C)(C)C1
COc1ccc(C2Oc3ccc(C)cc3CC2OC(C)=O)cc1OC
O=C(COc1ccccc1)N1CCCCC1c1nc(-c2ccc3[nH]c(=O)[nH]c3c2)no1
O=CO.c1ccc2c(c1)CSc1sccc1C2=C1CCNCC1
O=C1C=C(c2ccc3c(c2)C(=O)N(C2CCC(=O)NC2=O)C3=O)CCC1
CC(C)NC(=O)c1ccccc1CCC1(O)CCC2=Cc3c(cnn3-c3ccc(F)cc3)CC21C
COc1cccc(F)c1CN1CC(NC(=O)c2ccc3[nH]nc(-c4ccnc(C)c4)c3c2)CCC1C(=O)N1CCN(C(=O)OC(C)C)CC1
CS(=O)(=O)Nc1ccc(OCC(O)CN(CCc2ccc(Cl)c(Cl)c2)Cc2ccc(F)cc2)cc1
COc1ccc(NC(=O)Nc2ccc(S(=O)(=O)Nc3onc(C)c3C)cc2)cc1OC
Cc1ccc(Cn2c(N)c(C#N)c3c(N)ncnc32)cc1
CCCCC(=O)NNC(=O)CSc1nc2cc(OC)c(OC)cc2c(=O)n1Cc1ccccc1
Cc1cc(NC(=O)c2cc(-c3ccccn3)nc3ccc(Br)cc23)no1
CC(=O)NC(C)Cc1ccc(C#Cc2ccc(OCc3ccoc3)cc2)cc1
CC(Nc1ncnc2[nH]c(-c3ccc(O)cc3)cc12)c1cccc2ccccc12
O=C(O)CNC(=O)c1nc(-c2cncc(F)c2)c2ccc(=O)n(Cc3ccccc3)c2c1O
COCC(C1CC1)n1nc(C)nc(Nc2cc(C)c(OC)nc2C)c1=O
Cc1c(C)n(CC(O)CN2CCN(C)CC2)c2ccccc12
CC(=O)Nc1c(C)nn(-c2ccc([N+](=O)[O-])cc2)c1C
CCOC(=O)C1CCC(N2CC(NC(=O)CNc3ncnc4ccc(C(F)(F)F)cc34)C2)CC1
Cc1ccc(Nc2nc(C)c(C(=O)C=Cc3ccccc3)s2)cc1
CCNc1cc2c(nn1)CCN(C(=O)C1COc3ccccc3O1)C2
CCCC(=O)N1CCN(S(=O)(=O)c2ccc(F)cc2)CC1
Cc1c(F)cccc1Nc1nc2ccc(CC(=O)N3CC(F)CC3COC3CCC(C(=O)O)CC3)c(F)c2o1
Clc1ccccc1-c1nccc(NCc2cccs2)n1
Cc1ccc2nc(-c3ccc(Cl)c(NC(=O)COc4cccc(C)c4C)c3)oc2c1
N#Cc1c(N)nc(SCc2csc(-c3ccc(Br)cc3)n2)c(C#N)c1-c1ccc(O)cc1
COc1ccc2c(c1)sc1nc(-c3ccc(NC(C)=O)cc3)cn12
CCCc1nc(CC)c(C(=O)OCOC(=O)OC)n1Cc1ccc(-c2ccccc2-c2nn[nH]n2)cc1
Cc1cccc(NC(=O)CN(C)S(=O)(=O)c2ccc(-c3ccc(O)nn3)s2)c1C
O=C(NCC1CCN(c2ccc(C(F)(F)F)cn2)C1)Nc1ccccc1Br
CC(=O)N1N=C(c2cccs2)OC1C(=O)Nc1ccc(C)cc1
O=C(Oc1cccc(Br)c1)c1cc2cc([N+](=O)[O-])ccc2oc1=O
CC=C1C(=O)C=C2NCCC=C21
CC(NC(=O)NCCNc1ccccn1)c1cccs1
CN1CCN(C(=O)c2cc3c([N+](=O)[O-])cccc3[nH]2)CC1
CC(C)N(C(=O)Cn1c(-c2ccccc2Cl)nc2ccccc21)c1ccccc1
COc1ccc2[nH]c(CCCNC(C)=O)cc2c1
Cc1nnn(C23CC4CC(CC(N)(C4)C2)C3)n1
COc1ccc(NC(=O)c2ccc(Cc3ccc(C)cc3)o2)cc1
CCCCOC(=O)C1(c2ccccc2)CCN(CCC(C#N)(c2ccccc2)c2ccccc2)CC1
O=C(NCc1nc2ccccc2[nH]1)c1cccc(Cl)c1
CC(OC1=C(c2ccc(S(C)(=O)=O)cc2)C(C)(C)OC1=O)C1CC1
COc1cc(NS(C)(=O)=O)ccc1Nc1c2ccccc2nc2ccccc12
N#CC1=C(N)OC2=C(C(=O)NC(c3ccccc3)C2)C1c1ccccc1
CCn1cc(C(=O)O)c(=O)c2c(C)c(F)c(N3CCC(N)C3)cc21
CNc1ccc(C=Cc2ccc(OCCCCCCCCCCCCCCCCF)cc2)cc1
COc1ccc(C2CCC(OCCCCc3cccnc3)O2)cc1OC
Cc1cccc(CNc2ncnc3c2ncn3C2OC(CO)C(O)C2O)c1O
Cn1c(OCCc2ccccc2)nc(-c2ccncn2)cc1=O
CCCCCCN(CCCCCC)C(=O)C(=O)c1c(-c2ccccc2)[nH]c2ccc(Cl)cc12
CC(=O)OC1CC(OC(C)=O)C2(C)C(OC(C)=O)CC=C(C)C2C(O)C2(O)C(C=C1C)OC(=O)C2C
CCCC(C(=O)NC1CCCC1)C(CC(C)C)C(=O)NC1CCCCN(Cc2cccc(Oc3ccccc3)c2)C1=O
Nc1nc2ccccc2n1CCCCOc1ccccc1
CCOC(CCSc1nc(-c2ccccc2)c(-c2ccccc2)[nH]1)OCC
O=C1CC(Sc2ccc(F)cc2F)N1C(=O)NCc1ccccc1F
Cc1nc(NC(=O)C(C2CCCCC2)n2c(-c3ccc(Cl)cc3)nc3cc(F)c(F)cc32)sc1C(=O)O
Cc1c(-c2nnn(C3CCCCC3)n2)nn(-c2ccc(Cl)cc2Cl)c1-c1ccc(Cl)cc1
CCOc1ccc(OCC)c(-c2c(=O)n(OCc3ccccc3Br)c3ccccc3[n+]2[O-])c1
Cn1c(C(C#N)=CC2CC=CCC2)nc2ccccc21
COc1ccc(C(=O)Nc2ccc(O)cc2C(=O)O)cc1
Cn1c(=O)c([N+](=O)[O-])c(-n2cnc3ccccc32)c2ccccc21
CCOC(=O)c1ccc(NC(=O)C2CC(O)CN2S(=O)(=O)c2ccc(C)cc2)cc1
COc1ccc(C2=Nn3c(nnc3-c3ccccc3C(F)(F)F)SC2)cc1OCC1CC1
CC1(C)CC(=O)c2c3c(n(-c4ccc(C(N)=O)c(NC5CCOC5)c4)c2C1)CCCC3
CCCCn1c(=O)n(Cc2ccccc2F)c(=O)c2[nH]c(Cc3ccc(NS(=O)(=O)c4c(C)nn(C)c4Cl)cc3)nc21
COc1ccc(Cn2c(C(=O)O)c(CNCC(C)c3ccccc3)c3ccc(OC)cc32)cc1
CN1CCN(Cc2cc(Nc3cc(C(F)(F)F)nc(N=C(N)Nc4ccc(Cl)c(Cl)c4)n3)ccc2O)CC1
COc1cc2c(cc1OC)C(NC(=O)Cc1ccc(F)cc1)C(OCc1ccccc1)C2
O=[N+]([O-])c1ccccc1N1CCN(c2cccc(Cl)c2)CC1
NS(=O)(=O)c1ccc(-c2cn(-c3ccc(C(F)(F)F)cc3)nn2)s1
CC(=O)Nc1c(Cl)cc(CNC(N)=NC(=O)C2CCCN2c2ccc(Cl)cc2)cc1Cl
COc1ccc(C(C)C2NCC(O)C2OC(C)=O)cc1
O=C(O)c1cc2c(Nc3ccc(C(F)(F)F)cc3)ccc([N+](=O)[O-])c2[nH]1
C#CC(C)(C)Nc1c(C#N)cnc2cnc(NCc3cccnc3)cc12
COC(=O)CSc1nc(SCc2ccccc2Cl)nc2c1CCCC2
COc1cc(F)ccc1NS(=O)(=O)c1ccc2c(c1)CN(C(=O)Nc1ccc(C(C)(C)C)cc1)C2
O=C(NCc1ccco1)c1ccccc1O
Clc1ccc(OCCNCCCOc2ccccc2)cc1
C=C1C(=O)C(C)=C(C)C(=O)C1(C)SCC(NC(=O)CCC(N)C(=O)O)C(=O)NCC(=O)O
CCCCN(C(=O)c1ccc(C(F)(F)F)cc1)c1nnc(-c2ccc(CN(C)C)cc2)s1
Cc1cc(NC(=O)CSc2nc3c(c(=O)n2-c2ccccc2)SC(C)C3)no1
O=C(c1ccc(OCCCN2CCC(NS(=O)(=O)c3ccc(F)cc3)C2)cc1)C1CC1
COc1ccc(C)cc1N=C(N)Nc1nc(C)cc(C)n1
O=[N+]([O-])c1cccc(-c2nnc(S)[nH]2)c1
O=C(Nc1ccc2ncccc2c1)c1ccccc1Cl
NC(=O)c1cccnc1Nc1ccccc1Cl
CNC(=O)NC(=O)CCN1CCOC(c2ccc(Br)cc2)C1
COc1c(N2CCC(CN(C)C)C2)c(F)cc2c(=O)c3c(=O)[nH]sc3n(C3CC3)c12
CCCC(=O)C1(c2ccccc2)CCN(C(=O)C(Cc2ccc(OC)cc2)NC(=O)C(N)Cc2cncn2C)CC1
CC1CCCC(NC(=O)CSc2nccn2C)C1C
COc1cc(C=Cc2cc(C(=O)O)c(O)c(-c3ccco3)c2)ccc1C=Cc1cc(C(=O)O)c(O)c(-c2ccco2)c1
Cc1ccc(NC(=O)Nc2ccc(Cl)c(C(F)(F)F)c2)cc1OCCN(C)C
CCN(CC)C(C)CCCNc1nccc(NCc2ccc(Cl)cc2Cl)n1
CCc1nc(C)sc1CN(Cc1ccncc1)C1CCN(C)CC1
CS(=O)(=O)Nc1cc(CCC(O)CNC(Cc2ccccc2)c2ccc(OC(F)F)cc2)ccc1O
CCS(=O)(=O)CCNC(=O)C(=O)C(Cc1ccccc1)NC(=O)C(CC(C)C)NC(=O)OCc1ccccc1
O=C(Cc1csc(-c2ccccc2)n1)NCc1ccccc1F
COc1cc(C)c2nc3[nH]nc(C)c3c(NCCc3ccncc3)c2c1
Cc1oc(-c2ccccc2)nc1CCOc1ccc(C=C(CC(=O)N2CC3CCCCC3C2)C(=O)O)cc1
O=C(C=Cc1ccc(F)cc1)Nc1cc(S(=O)(=O)N2CCOCC2)ccc1N1CCCC1
CC12CCC(=O)C=C1NCC1C2CCC2(C)C(C(=O)Nc3ccccc3)CCC12
CCOc1ccccc1C(=O)Nc1cccc(NC(=O)c2cccc(C)c2)c1
Fc1cccc2ncnc(OCc3ccccc3)c12
COc1ccc(N(C)C(=O)C2CCC(NC(=O)c3ccc4[nH]nc(-c5ccnc(C)c5)c4c3)CN2Cc2c(F)cccc2OC)cc1
O=C(Nc1cccc(C(=O)O)c1)C(=Cc1ccco1)NC(=O)c1ccc(Br)o1
Cc1ccc(CN2CCC(Cc3nnc(CO)n3C)CC2)cc1C
O=C(O)c1cc2cc(O)c(O)cc2c(C(O)c2ccc(C(F)(F)F)cc2)n1
CN(C)c1ccc(-c2cc(C(N)=O)c3[nH]c4cc(N5CCOCC5)ccc4c3n2)cn1
N#Cc1ncc(C(=O)NCc2ccc(C(F)(F)F)cc2)c(N2CCC(S(=O)(=O)c3cccc(Cl)c3Cl)C2)n1
Cc1cc(CN2CCN(C(=O)C3(C#N)CCCC3)CC2)on1
c1coc(CNc2ccc3[nH]nc(-c4nc5cc(N6CCC(N7CCCCC7)CC6)ccc5[nH]4)c3c2)c1
O=C1OC(c2ccc(O)cc2)Cc2cccc(OC3OC(CO)C(O)C(O)C3O)c21
Cc1cnn(-c2ccc3nnc(-c4ccc(Cl)cc4)n3n2)c1
Cc1nn(-c2ccccc2)c2nc(Cl)c(C(=O)O)cc12
CCCC#CC1CC1c1c[nH]cn1
O=C(c1ccccc1)c1ccc(C[n+]2cccc3ccccc32)cc1
Cn1cc(-c2ccccc2)nc1CSc1nc2ncccn2n1
CC1CCOC(=O)C=CC=CC(=O)OC2CC3OC4C5OC5(C)CCC4(COC(=O)C1O)C2(C)C31CO1
COc1cc2c(cc1OCC=CCn1cc(-c3ccccc3OC)nn1)N=CC1CCCN1C2=O
CC(C)C12C=CC(C)(CC1)C1C(=O)N(N3CCCCSC3=Nc3ccc(F)cc3)C(=O)C12
O=C1c2ccc(Nc3ccc(F)cc3F)cc2CCc2ccc(C(=O)N3CCOCC3)cc21
COc1cccc(CCC(=O)NC(Cc2ccccc2)C(=O)CCl)c1OC
[C-]#[N+]c1ccc2c(c1)C1(N=C(N)N(Cc3ncccn3)C1=O)C1(CCC(OC)C(CC)C1)C2
CCOC(=O)C(C(=O)Nc1cccc(C)n1)C1CCCCC1
CSc1nc(Nc2cccc(C)c2)c2cccnc2n1
CCOc1cccc(-c2cn(Cc3c(F)cccc3C(F)(F)F)c(=O)n(CC(N)c3ccccc3)c2=O)c1F
CC(C)C1COC(=O)N1c1ccnc(NC(C)C(C)(C)C)n1
CCN(CC)c1ccc(C=CC(=O)c2cccc(-n3cc(-c4ccccc4)nn3)c2)cc1
C=C1C(=O)OC2(C)CCC1CC(O)C(C)=CCC=C(C)CCC2O
Cc1nc(C(C)(C)C2CC3(CCN(C(=O)C4CN(C(C)(C)C)CC4c4ccc(F)cc4F)CC3)c3cc(Cl)c(C)cc32)no1
O=C(Cn1sc2ccccc2c1=O)Nc1ccc2ncnc(Nc3cccc(Br)c3)c2c1
COc1cc(C=CC(=O)c2ccc(N)cc2O)cc(OC)c1OC
FC(F)(F)CNc1nc2cc3c(cc2s1)CC1C2CCCCC32CCN1CC1CC1
N=C(c1ccc(C(=O)Nc2ccccc2C(=O)Nc2ccc(Cl)cn2)cc1)N1CCC1
CNc1nc(NCc2ccccc2)c2ccccc2n1
CCOC(=O)c1c(C2C(C(C)C)CCC2(C)C(=O)OCC)cc(C)c(Br)c1OCC
COc1cc(C(=O)NN2C(=O)C(=C3C(=O)Nc4ccccc43)SC2=S)ccc1O
CCC(C)(C)n1nnnc1C(c1ccc(C)cc1)N1CCC(C)CC1
CN1C(=O)Nc2ccccc2C12SC(N)=NC2=O
CC1CCc2c(sc(NC(=O)C3=COCCO3)c2C(N)=O)C1
CCN1CCN(CCN2CCC3(N4CCCC4)CC(c4ccccc4)C2C(c2ccccc2)C3)CC1
Cc1cc(CNC(=O)c2cnn(-c3nccc(-c4cc(C)sc4C)n3)c2C2CC2)on1
O=C(Nc1ccccc1C(=O)NC(Cc1ccccc1)C(=O)O)c1cc2ccccc2[nH]1
CC(C)(C)C(=O)Sc1cc(F)cc(F)c1NC(=O)C1(C)CCCCC1
CN(C)c1ccc(C=NC2C(C#N)=C3CCCN3C2(O)N2CCOCC2)cc1
CNc1ccccc1C(=O)OC1C(C)C2(O)C3C=C(C)C(=O)C3C(O)C(CO)=CC2C2C(C)(C)C12OC(C)=O
CN(C)c1nc2cccc3cccc([nH]1)c32
CC(=N)Nc1cccc(CC(N)C(=O)O)c1
N#CN=c1snc(-c2ccccc2)n1-c1ccc(Cl)cc1
CN(CC(=O)NC(=O)NCc1ccco1)CC(=O)Nc1ccccc1Cl
CCOC(=O)CNCCOc1ccc(Cc2ccccc2)cc1
Cc1cc(C(F)(F)F)c2c(C3CCN(S(=O)(=O)N(C)C)CC3)noc2n1
O=C(Nc1nnc(CCSCCc2nnc(NC(=O)C3CCCN3C(=O)C(F)(F)F)s2)s1)C1CCCN1C(=O)C(F)(F)F
O=C1c2cccc(O)c2C(=O)N1c1cc(Cl)cc(Cl)c1
COc1ccccc1-c1nc(-c2ccccc2)nc(N)c1CN
O=C(COc1ccc(Cl)cc1)NCc1nnc(SCC(=O)Nc2ccccc2)o1
O=C(Nn1c(=O)c(=O)[nH]c2cc(Cl)c(Cl)cc21)NS(=O)(=O)c1ccccc1
CC(C)(C)OC(=O)N1CCN(c2ccc(N3CC(COC(=O)NO)OC3=O)cc2F)CC1
COc1ccccc1NS(=O)(=O)c1cccc(C(=O)NN=Cc2ccc([N+](=O)[O-])o2)c1
CCOc1cc(C2C3=C(CC(C)(C)CC3=O)N(CCCOC)C3=C2C(=O)CC(C)(C)C3)ccc1O
O=C(O)c1cnn(-c2nc(-c3ccc(F)cc3)cs2)c1C(F)(F)F
CC(N)C(=O)NCC1OCCC1SC1=C(C(=O)O)N2C(=O)C(C(C)O)C2C1C
Cc1ccc2c(Cl)cc(Cl)c(OCC(=O)O)c2n1
COC(=O)C1=C(C)NC2=C(C(=O)CC(CC(C)C)C2)C1c1ccc(-c2ccccc2)cc1
CCCCCCCCCCCC[N+](C)(C)CC[N+](C)(C)CCCCCCCCCCCC
Cc1nc(-c2ccc(-c3nc(-c4ccc(F)cc4)c(-c4ccncc4)[nH]3)cc2)no1
CCCSc1nc2ccc(NC(=O)CCNC(=O)CCCc3ccc(CC(C(=O)O)C(=O)O)cc3)cc2s1
COc1ccc(Br)cc1-c1csc(Nc2ccc(-n3cnc(C)c3)c(OC)c2)n1
C=C(CC(O)C(CC1CCCCC1)NC(=O)C(C)NC(=O)C(Cc1ccccc1)NC(=O)OC(C)(C)C)C(=O)NCC(C)C
CCCCCCCCc1ccc(OCC(=O)Cn2cc(C(=O)CCC)c3cc(C(=O)O)ccc32)cc1
Cc1cccc(CNc2ccnc(-c3cccc(NS(C)(=O)=O)c3)n2)c1
O=c1c2ncn3nc(-c4ccccc4)cc3c2c(-c2cccc(F)c2)nn1Cc1ccccc1
C#CCN(Cc1ccc2nc(C)n(C)c(=O)c2c1)c1ccc(C(=O)NCc2cccc(F)c2)cc1
CN(C)c1ccc2c3c(cccc13)-c1ccccc1-2
c1ccc(-c2cccc3cnc(Nc4ccc(-n5cnc(N6CCOCC6)n5)cc4)nc23)cc1
CC(=O)Nc1ccc(S(=O)(=O)N2C(=O)C(C)C3C(C(=O)OCc4ccccc4)CCC32)cc1
COc1cc(C2c3cc4c(cc3C(O)C(CO)C2C(=O)OCCCBr)OCO4)cc(OC)c1OC
C=CCNC(=O)C(C(C)C)N(C(=O)c1cccnc1)C1CC1
NC(=O)CSc1nnnn1-c1cccc(Cl)c1
CC(=O)N1CCN(c2cccc3c2ccn3-c2ccnc(NC3CCC(CS(C)(=O)=O)CC3)n2)CC1
Cc1c(Br)ccc2nc(-c3ccccc3Cl)c(NC3CCCCC3)n12
CCOC(=O)C=C(C)CC1OCC(CC2OC2C(C)C(C)O)C(O)C1O
CC(=O)NC(CO)C(=O)NC(CCC(=O)O)C(=O)NC(CCCCN)C(=O)N1CCCC1C(=O)O
NC1CCc2ccc(CNS(=O)(=O)C3CCC3)cc2C1Cc1ccc(F)c(F)c1
CCCCCCCCCCCCCCOc1ccc(C(=O)NC(=O)c2cc[n+](CCC)cc2)cc1OC
CCOC(=O)n1nc(N)c(N=Nc2ccc(O)cc2)c1N
N#Cc1c(O)nc(N)nc1CC=Cc1ccccc1
CC(C)Oc1ccccc1N1CCN(Cc2ccc(CN3CCCCCCC3=O)o2)CC1.O=C(O)CCC(=O)O
O=C(Nc1cnc(C(F)(F)F)nc1)Nc1ccc(C2CNCCO2)cc1Br
COc1ccc(OCC(=O)OCC(=O)c2ccc(OC)c(F)c2)cc1
CCCCCCSc1cc(C)c(C(=O)CCN2CCN(S(=O)(=O)CC)CC2)c(C)c1
COc1cc(NC(=O)C(NC(=O)C2CCC(C)CC2)C(C)C)cc(OC)c1OC
COc1ccc(C(=O)c2cc(OC)ccc2C(=O)O)cc1
CS(=O)(=O)N1CC2(CCN(C(=O)C(COCc3cccc(Cl)c3)NCc3ccc(Cl)c(Cl)c3)CC2)c2ccccc21
COc1ccc(-c2c(C#N)c(N)nc3sc(C(=O)c4ccccc4)c(N)c23)cc1
O=C1C(=Cc2ccc(Cl)cc2)C(c2ccccc2)Oc2ccccc21
Cc1cccc(Nc2nc(-c3ccncc3F)cs2)c1
CC(CNC(=O)c1ccc(-c2ccccc2)cc1)CN(C)C
NC(=O)Nc1sc(C#Cc2cccc(N)c2)cc1C(N)=O
COc1ccc2c(c1)OC(c1ccc(O)cc1)CC2n1ccnc1
CC(=O)c1cccc(Nc2cc(C)nc3nc(-c4ccccc4C)nn23)c1
CCCCCCCCCCCCn1nnnc1C(NC(=O)c1c(C)cccc1C)c1ccccc1
Cc1nnc(SCC(=O)NN=c2scc(-c3ccc(F)cc3)n2-c2ccccc2)s1
Clc1ccc2c(c1)Sc1cnc3ccccc3c1N2
CC(=O)Nc1ccc(-c2nc3cc(-n4ccnc4)ccc3[nH]2)cc1
Cc1ccc2c(Cl)c(C(=O)Nc3ccc(C(=O)NCCCN(C)C)cc3)sc2c1
COc1cc(C=C2SC(=S)N(NS(=O)(=O)c3ccccc3)C2=O)cc(OC)c1OC
CCCN(Cc1ccccc1O)C(=O)Nc1cnn(CCOC)c1
Cc1ccc(-c2cc(CNC(=O)N3CCC(CO)CC3)on2)cc1
O=C(O)c1cccc2c(=O)c3ccccc3oc12
CCOCC1CN(C(=O)c2ccncn2)Cc2cnn(CC)c21
O=C(c1ccc([N+](=O)[O-])cc1)N1CCN(CCc2ccc([N+](=O)[O-])s2)CC1
COc1ccc(NC(=O)c2csc(Cc3c(Cl)cccc3Cl)n2)cn1
O=C(O)C=CC1=C(C(=O)O)N2C(=O)C(=Cc3ccccn3)C2S(=O)(=O)C1
Cc1cccc(CS(=O)(=O)c2nnc(C(N)Cc3ccccc3)o2)c1
CC(=O)NCCCCC(N)C(=O)N1CCC2CC21
O=C(Nc1ccc(-c2cnc(C(=O)NC3CCC(C(=O)O)CC3)s2)cc1)Nc1ccc(F)cc1F
COc1ccc(CC(OC(=O)C=Cc2ccc(Br)cc2)C(=O)O)cc1OC
CC(C)=CCc1cc(-c2oc3cc(O)cc(O)c3c(=O)c2O)ccc1O
CC(=O)N1C(=O)C2(Nc3ccccc3N2)c2ccccc21
O=C(NCCn1c(-c2ccccc2)nc2ccc([N+](=O)[O-])cc2c1=O)Nc1ccc(Cl)cc1
CCCCCCC(C(C)O)n1cnc2cnccc21
NC(=O)N(O)CC#Cc1cccc(Oc2ccccc2)c1
COc1ccc(S(=O)(=O)N2CCN(C(=O)NCc3ccc(C)cc3)CC2)cc1
CC(=O)OCc1cnc(C)c2oc(=O)c(C(=O)Nc3ccc(F)cc3C)cc12
CC(C)C1C(=O)N2CCCC2C2(O)OC(NC(=O)C3C=C4c5cccc6[nH]cc(c56)CC4N(C)C3)(C(C)C)C(=O)N12
NS(=O)(=O)c1ccc(NNC(=O)CN(CCN(CC(=O)O)c2ccccc2O)c2ccccc2O)cc1
COc1cccc(NC(=O)Nc2nnc(-c3ccncc3)s2)c1
CN1CCN(CCOc2ccc(Cc3ccccc3)cc2)CC1
CCN(CC)CCCNC(=O)c1cn(CC(C)C)c(=O)c2c1c1ccccc1n2C
CC(CC12CC3CC(CC(C3)C1)C2)NCc1ccccc1O
O=S(=O)(c1ccc(Cl)cc1)n1ccc(C(O)c2ccc(Cl)cc2Cl)c1
CC1(C)C(c2ccccc2)=NN(C(=O)COc2cccc3cccnc23)C1c1cccc(Cl)c1
Cc1ccc(NC(=O)c2ccc(NS(=O)(=O)c3ccc(Cl)nc3)cc2)cc1Nc1nccc(-c2cccnc2)n1
COc1ccc(NS(=O)(=O)c2ccc3c(c2)NC(=O)CCS3)c(OC)c1
CCN1C(=Cc2sc3ccc(OC)cc3[n+]2CC)C=Cc2cc(C)ccc21
COc1cccc(-c2cc(C(=O)Nc3cc4ccc(OC5CCCNC5)c(OC)c4oc3=O)ccc2OC)c1
COc1cc2c(cc1OC)C(c1ccccc1[N+](=O)[O-])N(CCOc1ccccc1)CC2
COc1ccc(-c2ccc(=O)n(CC(=O)Nc3ccc(C(=O)NC4CC4)cc3)n2)cc1OC
Cc1ccc(NC(=S)NN=Cc2ccc(Oc3ccc(Cl)cc3)cc2)cc1
NC(=O)c1c(-c2ccc(NC(=O)Nc3ccccc3)cc2)nsc1NC(=O)NCCCN1CCOCC1
O=S(=O)(Nc1ccc(CCNc2ncnc3oc(-c4ccccc4)c(-c4ccccc4)c23)cc1)c1ccccc1
CC(C)C(CN1CCN(c2cccc(O)c2)C(C)C1)NC(=O)c1ccc(Oc2ccccc2O)cc1
Cc1cc2nc(CC(C(F)(F)F)C(F)(F)F)oc2cc1C
COc1ccc2c(c1)c(C1=C(n3ccc4ncccc43)C(=O)NC1=O)cn2CCCN(C)C
O=C(O)c1cc(-c2ccc(C=C3SC(=S)N(CCc4ccccc4)C3=O)o2)ccc1Cl
Cc1nn(CC(F)(F)CCO)c(-c2ccc(F)cc2)c1-c1ccc2c(c1)NC(=O)CO2
Clc1ccc(Cn2ccnc2)cc1
COc1ccc(C(=O)Nc2ccc(N(C)S(C)(=O)=O)c(OCc3cc(C(F)(F)F)ccc3C)c2)cc1
COc1ccc(Cn2ccnc2S)cn1
CN(Cc1ccc(C(C)(C)C)cc1)Cc1cccc2ccccc12
CCNC(=O)C1=Cc2ccc(OC)cc2OC1c1cc(OC)c(OC)c(OC)c1
Cc1ccc(C(=O)Nc2ccc(F)cc2)cn1
Cc1ccc(NC(=O)CC(=N)NOC(=O)c2ccccc2)cc1
COc1ccc(CNc2ccnc(-c3ccccc3CN(C)C)n2)c(OC)c1
O=C1C2CCCC2N1Cc1ccccc1
COc1ccc(C(=O)C=Cc2cccc(OCc3cn(CC(O)CN4C(=O)C(=O)c5cc(Cl)ccc54)nn3)c2)c(OC)c1
CCOC(=O)CCCCCOc1ccc(-c2nc(N)nc3c2CCc2cc(OC)ccc2-3)cc1
CCC(=O)N1CCC2(CC1)c1nc[nH]c1CCN2S(C)(=O)=O
OCC1OC(n2cnc3c(NN4CCCCC4)ncnc32)C(O)C1O
N#CC(=Cc1ccc(C(=O)O)cc1)c1nc2ccccc2[nH]1
CC(CC(C(N)=O)(c1ccccc1)c1ccccc1)N(C)C
C1CCN(CC2CCCCN2)CC1
O=C(COC(=O)C1=NN(c2ccccc2)C(=O)CC1)NCc1ccccc1Cl
COc1cc(C(=O)NCC(c2cccnc2)N2CCc3ccccc3C2)cc(OC)c1OC
CC(NC(=O)OC(C)(C)C)C(=O)NC(Cc1ccccc1)C(=O)NCC(=O)ON=C1CCCC1
Cc1nnc(NCc2ccc(Cl)cc2)o1
Cn1c(=O)n(C)c2cc(S(=O)(=O)NCCO)ccc21
COc1cc(C)nc(N2C(=O)CSC2c2c(F)cccc2F)n1
CCOc1cc2c(cc1OCC)C(c1ccc(Cl)cc1)N(c1ccc(Cl)cc1)C(=O)C2
CCNC(=O)c1noc(-c2cc(C(C)C)c(O)cc2O)c1NC(=O)C1CCC(N2CCOCC2)CC1
COc1cc(-c2cccc(C(=N)N)c2)cc(-c2cccc(C(=N)N)c2)c1
O=C1N(c2ccccc2)C2(c3ccccc3)CC3CCCC13S2
CCc1cc2c(cc1O)CCC1C2CCC2(C)C(OS(=O)(=O)N(C)C)CCC12
COc1ccc(F)c(-c2ccc(COc3ccc4c(c3)C3C(C4)C3C(=O)O)cc2C2=CCCC2(C)C)c1
CCCCN(CC(O)C(Cc1ccccc1)NC(=O)C(CC(N)=O)NC(=O)c1ccc2ccccc2n1)C(=O)NCC(C)C
CCNC(=O)COC(=O)C=Cc1cccc([N+](=O)[O-])c1
CCCC1(Cc2cccc3ccccc23)CC(=O)C(Sc2cc(C)ccc2C)=C(O)O1
O=CC1=C(Sc2ccc(F)cc2)c2sc3nc4n(c(=O)c3c2CC1)CCCCC4
CSCCC(NC(=O)c1ccc(CNC(CSC2CCCCC2)CC2CCCCC2)cc1-c1ccccc1C)C(=O)O
CCOc1ccc(NC2=C(Cl)C(=O)N(C3CCCCC3)C2=O)cc1
CCCCCCCCCCCCCCCCCC(=O)c1c(C)c(CC(=O)O)n(CC)c1C
O=C(O)c1nc2nc(Cl)c(Cl)nc2[nH]1
C=C1CC2(CCC3(C)C(CCC4C3CCC3(C)C(C(C)CCCC(C)C)CCC43)C2)OC1=O
CON=C1C2CCCC1(C)C(c1ccc(Br)cc1)NC2c1ccc(Br)cc1
O=C(Nc1cccc(C(F)(F)F)c1)Nc1ccc2nonc2c1
CC(C)NCC(O)COc1ccc(OCCn2cnc3ccccc32)cc1
COc1ccc(N(C)c2ncnc3sc(C)c(C)c23)cc1
CCOC(=O)C1CCN(C(=O)COC(=O)CNC(=O)c2ccc(OC)cc2)CC1
CCCCCCOc1ccccc1-c1nnc(N(C)NC(C)C)s1
c1ccc(CCCN2CCN(CCN(Cc3ccccc3)c3ccccn3)CC2)cc1
O=C(Nc1ccccc1O)c1cnns1
O=C(C=CC(=O)NCCCN1CCOCC1)Cc1cc2c(Nc3cccc(Br)c3)ncnc2cn1
CN1CCC23c4c5ccc(O)c4OC2C(=O)C2(CCc4ccccc4C2)CC3(O)C1C5
N#Cc1c(N2CCCCC2)nc(N)c2c(N)nc3c(c12)CC(CCl)O3
CCCCCOC(=O)N1CCN(C(=O)C(CCC(=O)O)NC(=O)c2cc(NCCCN(C)C)nc(-c3ccccc3)n2)CC1
O=C(Nc1ccc(-n2nc(-c3cccnc3)cc2C(F)(F)F)cc1)c1cccnc1
CC(C)c1cc(-c2ccccc2)nc(-c2ccc(F)cc2)c1C=CC1CC(O)CC(=O)O1
NC(CC(F)C(=O)O)C(=O)O
Cc1ccc(-c2cn3nc(S(N)(=O)=O)sc3n2)cc1
C=C(C)C1CCC2(C)C(C(=O)C=C3C4CC(C)(C(=O)OC(C)C)CCC4(C)CCC32C)C1(C)CCC(=O)OC
NC1=NC(CCc2ccc(Nc3cncc(Cl)n3)cc2)CO1
CCCCN(CCCC)CC(O)c1cc(C(=O)c2cccc(C(F)(F)F)c2)nc2c(C(F)(F)F)cc(Cl)cc12
O=c1c2c(oc3ccc(F)cc13)-c1ccccc1OCCCCCO2
CCCCCCCCCCOc1ccc(OCC(=O)Cn2cc(C(=O)OC)c3cc(C(=O)O)ccc32)cc1
NCCCCCC(=O)N1CCCC(C(=O)NCCC(=O)O)C1
Cc1nc(N)sc1C(=O)N1Cc2ccccc2OC2(CCOCC2)C1
CCn1c(NCc2ccccn2)nc2ccccc21
Cc1cc(C)c(NC(=O)COC(=O)C2CCCCC2)c(C)c1
CC(=O)NCc1ccc(OCC(O)CNC(C)(C)C)c(Cl)c1
CC(=O)n1cc(C2C=C(C(=O)N3CCN(Cc4ccccc4)CC3)OC(OCc3ccc(CO)cc3)C2)c2ccccc21
CCCSCc1ccccc1C#CCCC1OC(O)=C(O)C1=O
COc1ccc(C(C(=O)NC(C)(C)C)N(C(=O)CCC(=O)Nc2cc(C)on2)c2ccc3c(c2)OCCO3)cc1
CN1CCC23c4c5ccc(OS(=O)(=O)O)c4OC2C(=O)CCC3C1C5
Cc1c(CO)cc2n1C(c1ccccc1)SC2
O=C(O)CCCCCCc1cccnc1
Cc1ccc(-c2nn(-c3ccccc3)cc2C(N)=O)o1
Nc1nc2ccc(-c3cnc(Cl)c(NS(=O)(=O)c4ccc(F)cc4)c3)cc2[nH]1
CC(=O)Oc1ccc(N2C(=O)C3C(C2=O)C2C=CC3C23CC3)cc1[N+](=O)[O-]
CCOC1OCC2(C)CCCC13c1cc(O)c(C(C)C)cc1C(=O)CC23
CCOC(=O)C=C(c1ccccc1)C(C)N(C)CC(=O)OCC
COC1CCN(c2nc(-c3c(C)ccc4[nH]nc(C)c34)nc3c2CN(c2c(Cl)c(C(F)(F)F)nn2C)CC3)CC1(C)C
C[N+](C)(C)CC1CSC(c2ccccc2)(C2CCCCC2)O1
CC(=O)NCCCSC1CCN(c2c(F)cccc2F)C1=O
Cc1cc(N2CCOCC2)nc2ccc(NC(=O)C3CC3)cc12
Cc1cc(-c2n[nH]c3cc(NC(=O)NCc4csc5ccccc45)ncc23)ccn1
Oc1cc(O)c(-c2cccc(Cl)c2)c(Cl)n1
C#CCSc1nc2sc(CCC)c(C)c2c(=O)n1-c1ccc(OC)cc1
COc1cccc(-c2ccc(COC(=O)N3CCCC3C(=O)NC(C#N)CC(N)=O)cc2)c1
Cn1nc(-c2ccc(Cl)cc2)cc1C(=O)N1CCCCC1
CC(=O)Nc1ccc(NC(=O)Cn2c(=O)n(-c3ccccc3)c(=O)c3oc4ccccc4c32)cc1
CC(C)n1ccnc1CN1CCCN(C(=O)CN(C)C2CC2)CC1
CC(=O)Nc1cccc(NC(=O)CSc2nnc(NC(=O)c3ccco3)s2)c1
Cc1c(-c2nc(-c3c(F)cccc3Cl)nn2C)sc(Cl)c1-c1ccc(OC(F)(F)F)cc1
COc1ccc(C(=O)C23CN4CN(CN(C4)C2)C3)cc1
Nc1ccccc1N=Nc1ccccc1N
CS(=O)(=O)Nc1ccc2ccc3ncc(-c4cn[nH]c4)cc3c(=O)c2c1
Cc1cc2c(CNCCO)c3c(nc2cc1F)-c1cc2ccccc2c(=O)n1C3
CC(c1cc(F)cc(F)c1)N(CC(=O)Nc1ccc2c(c1)CC1(C2)C(=O)Nc2ncccc21)C(=O)C(C)(C)C
CCOC(=O)N(C)CCC1CC=CC(=O)C1c1cccc(OC)c1OC
C=C1CC(OC(=O)C2=C(C)OC2)C(C(C)C)C2C1CC(OC(=O)C(C)=CC)C2C(C)=O
CCc1ccccc1-n1nc(C)cc1Oc1ccccc1NC(=O)Nc1ccc(OC)cc1
COC(=O)c1ccc(C(C(=O)NC2CCCCC2)N(CCN2CCOCC2)C(=O)Cc2cccs2)cc1
CC1=CC(C)(C)N(C(=O)CN2C(=O)c3ccccc3C2=O)c2ccccc21
COc1cc(-c2nc(CN(C)Cc3cccnc3)co2)cc(OC)c1OC
COc1ccc(NC(S)=NCc2ccc(F)cc2)cc1
Cc1cc(C)c(C2CC3CN(C4CCCC4)C(=O)C34CCCN24)c(-n2cccn2)c1
CCSc1nnc(-c2ccccc2NC(=O)CC)c(O)n1
COc1cc(Cl)ccc1OCc1cc(C(=O)N2CCCCCC2)no1
Cc1cc(C(N)=O)ccc1-n1nc(C(F)(F)F)c2c(-c3cnc4ccccc4c3)ccnc21
COc1cc2c(cc1OC)C1C(=O)c3ccc4c(c3OC1CO2)CCC(C)(C)O4
O=C(Nc1nnc(SCc2ccc(Cl)cc2)s1)C1CC(=O)N(Cc2ccccc2)C1
CCNCCCOc1ccc2cc3ccc(OCCCNCC)cc3nc2c1
O=C(CN1Cc2ccccc2C1=O)Nc1cc(F)ccc1F
Cn1c(=O)cc(OCC(=O)NC2CCCCC2)c2ccccc21
C[S+](CCCc1c[nH]c2ccccc12)CC1OC(n2cnc3c(N)ncnc32)C(O)C1O.[O-][Cl+3]([O-])([O-])[O-]
COC(=O)CCC(C)C1CCC2C3C(OC(=O)CN)CC4CC(OC(=O)CN)CCC4(C)C3CC(OC(=O)CN)C12C
CC(O)C(C)C=CC1=CC2=C(Cl)C(=O)C3(C)OC(=O)C(C(=O)C(C)C(C)O)C3C2=CO1
CN(C(=O)C1CCCN1S(=O)(=O)c1ccc2c(Cl)cccc2c1)C1CCN(CCc2ccc(Cl)cc2)CC1
CCCCNC1CCc2ccc(OC)cc2C1
COc1ccc(C(=O)CCc2ccccc2)c(OCC(O)CN2CCCCC2)c1
Clc1ccc(C2=NN=C(NCc3ccccc3)SC2)cc1
COc1ccc(CC2c3cc(OC)c(OC)cc3CCN2CC(=O)NCc2ccncc2)cc1OC
CC(C)(C)C(=O)N1CCCC1=O
COc1cccc(-n2c(C=Cc3ccc([N+](=O)[O-])cc3)nc3ccccc3c2=O)c1
COc1c(C)cc(C(=O)C2CCCN(C(=O)Cn3ccc(C)n3)C2)cc1C
CC[n+]1c(C)n(Cc2ccccc2)c2ccc(C(=O)OC)cc21
CC(CCc1ccc(O)cc1)NC(=O)Cc1c(-c2ccccc2)[nH]c2ccccc12
CC(=O)N(Cc1ncc(C)o1)C1CCN(CCOc2ccccc2)C1
Cc1ccc(N2CCC3OCCC3(C(=O)N(C)C)C2)nn1
O=C(NCCC(O)CO)C1NC(CCc2cccs2)C2(C(=O)Nc3cc(Cl)c(F)cc32)C1c1cccc(Cl)c1
COc1cc(NC(C)CCCNC(=O)CC(N)C(=O)NCCCC(C)Nc2cc(OC)cc3cccnc23)c2ncccc2c1
O=S(=O)(c1cccc(Cl)c1)c1nnn2c1nc(-c1ccc(O)cc1)c1sccc12
COc1ccc(CNC(=O)CSCc2ccccc2Cl)cc1
O=[N+]([O-])c1ccc(-[n+]2c(-c3ccccc3)cc(-c3ccccc3)cc2-c2ccccc2)cc1.[O-][Cl+3]([O-])([O-])[O-]
c1cc(CN2CCC(c3nnc4n3CCCCC4)CC2)c2c(c1)OCO2
C#Cc1cc(Cl)c(-n2cc(CCCC)nn2)c(Cl)c1
CCOc1cccc(-c2nc(CN(CCC#N)Cc3cccnc3)co2)c1
CN(C)c1ncccc1CNS(=O)(=O)c1ccccc1Cl
CCC(=O)Nc1ccc(OCC(O)C(C)NC(C)C)c([N+](=O)[O-])c1
COc1cc2c[n+](C)c3c(c2cc1OC)Cc1c-3ccc(O)c1OC
CCCCc1ccc(CNS(=O)(=O)C(F)(F)F)c(=O)n1Cc1ccc(-c2ccccc2-c2nn[nH]n2)cc1
CC(=O)NCCOC1(c2ccccc2)c2ccccc2C(=O)N1Cc1ccccc1
N#Cc1c(NC(=O)CN2CCN(c3ccccc3)CC2)sc2c1CCC2
COC(=O)c1cc2ccccc2cc1-n1nc(C)cc1C(=O)Nc1ccc(-c2ccccc2S(N)(=O)=O)cc1
CC(C)c1ccc(NC(=O)C2CCCN(S(=O)(=O)c3ccc(Br)s3)C2)cc1
CCN(CC)S(=O)(=O)c1ccc(Cl)c(C(C)Nc2sc3c(c2C#N)CCC3)c1
CC1=C(C(=O)OCCOC(C)C)C(c2cccc3ccccc23)NC(=O)N1
COC(=O)CN(c1nc(C)c(Cl)c(OC)n1)S(=O)(=O)c1ccc(C)cc1
CNC(=O)c1ccsc1NC(=O)CCS(=O)(=O)c1ccc(F)cc1
NCCCC(NC(=O)CCc1c[nH]c2ccccc12)C(=O)N1CCCC1C(=O)O
COc1ccccc1-c1ccc2c(c1)c(CC(N)=O)cn2Cc1ccc2ccccc2c1
CCN(CC)S(=O)(=O)c1cccc(C(=O)Nc2ccccc2C(=O)Nc2ccc(Cl)cc2)c1
CCOc1ccc(N2C(=O)CC(NC3CCCCNC3=O)C2=O)cc1
COc1ccc(-c2nc(C(=O)c3cc(OC)c(OC)c(OC)c3)c[nH]2)cc1OC
COc1ccc(Cl)cc1NC(=O)COC(=O)C=Cc1c(C)nn(C2CCS(=O)(=O)C2)c1Cl
Cc1ccc2c(N3CCN(CCc4cccc5c4ccc(=O)n5C)C(C)(C)C3)cccc2n1
CCCN(C(=O)c1cc2c(Cl)nc3ccccc3c2s1)c1cccc(C)c1
CCCC(=O)c1cnn(-c2ccc(NC(=O)c3cn(CC(=O)N4CCN(C)CC4)c4ccc(C#N)cc34)cc2)c1C
COc1cc(C=Cc2nc3ccccc3c(=O)[nH]2)ccc1-n1cnc(C)c1
CC1CCC(NC(=O)c2cc3cc(-c4ccc(F)cc4)cnc3n(Cc3ccc(F)cc3)c2=O)CC1
COc1ccc(N(Cc2c(C(F)(F)F)nn(C)c2Cl)S(=O)(=O)c2ccc(C)cc2)cc1
CCNc1nc(C2c3cnc(N)nc3CN2C(=O)C(O)C(O)C(=O)NC(C)c2ccc(-n3cccn3)cc2)cs1
Cc1cccc(OCc2nc(C#N)c(N3CCCC3)o2)c1
CC1OC(Oc2cc(O)c3c(=O)c(O)c(-c4ccc(O)cc4)oc3c2)C(OC(=O)C=Cc2ccc(O)cc2)C(O)C1O
CC(=O)c1ccc2c(c1)oc(=O)n2CCCCN1CCN(c2ccc(F)cc2)CC1
CC(C)C(=O)NNC(=O)CSc1nnnn1C(C)C
COc1cc2c(cc1OC)C1C3Cc4cc(OC)c(OC)cc4C(COC(=O)c4cncc(Br)c4)N3C(C#N)C(C2)N1C
CC(NC(=O)C1CCCN1C(=O)C(C)NC(=O)CN)C(=O)O
Cc1cccc(C)c1OCCn1c(C2CC(=O)N(c3cccc(Cl)c3)C2)nc2ccccc21
CC(C)(O)C(Br)Cc1c(O)c(C=O)cc2c1[nH]c1ccccc12
CCCCCCCOc1ccc(CCC(N)(CO)CO)cc1C(F)(F)F
O=C1CCCN2N=C(SCC(=O)Nc3ccc(Cl)cc3)SC2=N1
CC(=NNC(=N)N)c1cc(C(C)=NNC(=N)N)cc([N+](=O)[O-])c1
CC1CCCCN1CCCNc1nccc(-c2c[nH][nH]c2=O)n1
CCC(C)Oc1ccc(C(=O)Nc2ccc(CN3CCOCC3)cc2)cc1
Cc1cccc2c1c([N+](=O)[O-])cc[n+]2[O-]
COc1ccc(-c2nc3ccc(-c4ccncc4)cn3c2NC2CCCC2)cc1O
CC(Nc1c(-c2c(F)cc(F)cc2F)c(Cl)nc2ncnn12)C(F)(F)F
Cc1onc(-c2c(F)cccc2Cl)c1C(=O)NCc1ccccc1
COc1ccc2c3c1OC1CC(O)C=CC31CCN(CCCCCCCNC13CC4CC(C)(CC(C)(C4)C1)C3)C2
CCCOC(=O)C1=C(C)NC2=C(C(=O)CC(c3ccc(OC)c(OC)c3)C2)C1c1ccccc1F
CC1CCC(C(C)C)C(OCC(=O)Nc2cc(NC3CCC(C(=O)O)CC3)ccc2[N+](=O)[O-])C1
Cc1ccc2[nH]c3c(c2c1)CN(C(=O)CN1CC2CC(C1)c1cccc(=O)n1C2)CC3
COC1(C)OCc2c1[n+]([O-])c1ccccc1[n+]2[O-]
CCCCC(O)(CCO)CC(=O)O
O=C(CCC1N=C(c2ccccc2F)c2cc(Cl)ccc2NC1=O)OCc1ccccc1
S=C(c1ccc(N2CCCC2)c(Br)c1)N1CCCCC1
CC1=C(c2ccccc2)C(=O)N(C(C)(C)c2nc3cc(C(F)(F)F)ccc3s2)C1
COCC(=O)Nc1ccc(S(=O)(=O)NCCc2ccccc2)cc1
CCOC(=O)C1CCCN(c2nc3ccc([N+](=O)[O-])cc3nc2N2CCCC(C(=O)OCC)C2)C1
O=C(OC1CN2CCC1CC2)C1c2ccccc2C=Cc2ccccc21
CCCCOC(=O)NS(=O)(=O)c1cc(CC(C)C)ccc1-c1cccc(Cn2ccnc2)c1
CCCc1c(OCCCn2ccc3c(OC(C)(C)C(=O)O)cccc32)ccc2cc(C(=O)c3ccccc3)ccc12
CN(CCc1ccc(Br)cc1)CCN1CCCCC1
O=C1CC(CN2CC=C(c3c[nH]c4cc(F)ccc34)CC2)Cc2nc(N3CCCC3)sc21
O=C(Nc1nc(-c2cccnc2)cs1)c1ccccc1Cl
CC(C)C(C(=O)NO)N(CCn1cc(CCCCOc2cccnc2F)nn1)S(=O)(=O)c1ccc(OCCF)cc1
CCCCCN1CCC(COc2nc3sccc3n3cccc23)CC1
O=C(O)Cn1c(=O)c(=O)[nH]c2cc(C(F)(F)F)c(-n3ccc(CNC(=O)Nc4ccc(C(=O)O)cc4)c3)cc21
COc1cccc(-c2nc(CNC(C)c3ccccc3)co2)c1
Cc1ccc(COc2ccc3nc(C4CCCCC4C(=O)O)n(Cc4ccc(C#N)cc4)c3c2)nc1
COc1cc(C2=NOC(COCc3cn(Cc4cc(C)cnc4Cl)nn3)C2)cc(OC)c1OC
Cc1c(N2CCCCC2)c(=O)n(-c2ccccc2)c(=O)n1C
O=S1(=O)CCOCC(c2ccccc2)N1Cc1ccccc1F
O=C(NCc1ccco1)C(=S)N1CCCCC1
CC1Cc2ccccc2N1C(=O)CN1CCC(C(N)=O)CC1
CCc1cc(=O)oc2cc(OC(C)C(=O)NCCCn3ccnc3)ccc12
Cc1cc(C)c2cccc(OCc3c(Cl)ccc(S(=O)(=O)NC4(C(=O)N5CCN(C(=N)NCCCN(C)C)CC5)CCCC4)c3Cl)c2n1
Cc1[nH]c(-c2ccccc2)cc1C(=O)NCCN1CCN(c2cccc(Cl)c2Cl)CC1
Cc1ccccc1-n1nnnc1SC(C)C(=O)Nc1ccc(N2CCN(C)CC2)cc1
C=CCON=C(N)c1ccc2[nH]c(-c3cccc(-c4ccccc4O)c3O)cc2c1
O=C(O)c1cccc(C(=O)Nc2nccs2)n1
COc1ccc(CNC(=O)c2nc(-c3ccc(F)cc3)n(CCC(O)CC(O)CC(=O)[O-])c2C2CC2)cc1F
CN1CCN(C2(CNC(=O)N3CCC(c4nc(-c5ccc6ccccc6n5)no4)CC3)CCCC2)CC1
C=CC1(C)CC(OC(=O)CSCc2csc(NC(=O)CN(CCC)CCC)n2)C2(C)C(C)CCC3(CCC(=O)C32)C(C)C1O
Cc1ccccc1Nc1nc2ccc(CC(=O)N3CC(F)CC3C(=O)N3CCC(CC(=O)O)CC3)cc2o1
Clc1ccc(-n2ncc3c(NCCN4CCOCC4)ncnc32)cc1
CCC(CC1COC(N)=N1)Oc1ccc(F)cc1
c1ccc(CNCC2Cn3nnc(-c4ccncc4)c3CO2)nc1
C[N+](C)(C)Cc1ccc(S(=O)(=O)Oc2ccc([N+](=O)[O-])cc2)cc1
CC(CO)NC1=NS(=O)(=O)c2cc(Cl)ccc2N1
CC(C(=O)O)c1c(C2(C)CCCC(C)(C)C2)ccc2c1CN(CCc1ccccc1)C2=O
O=C(NCCCNc1nc2ccccc2[nH]1)C1CCCCC1
CC(=O)NC(C)Cc1ccc(C#Cc2ccc(C(=O)N3CCN(C)CC3)cc2)cc1
O=C(Cc1cccc(C(F)(F)F)c1)OCN1C(=O)c2ccccc2C1=O
Cc1noc(C)c1C(=O)N1CCC2(CCCN(Cc3ccc(C#N)cc3)C2)CC1
Oc1ccc(CC2(c3ccc(O)cc3)CCCC2)cc1
N=C(NCCN1CCOCC1)c1cnccn1
O=C(NNc1nc(Nc2ccc(O)cc2)nc(Nc2ccccn2)n1)c1ccncc1
CCOC(=O)C(=CNc1ccc(Br)cc1Br)c1ccc(OCc2ccccc2)cc1
N#Cc1ccc2[nH]cc(-c3csc(NC(=N)N)n3)c2c1
c1nc(N2CCOCC2)ncc1-c1cncn1CCCN1CCCCC1
Cc1c(N=CC=C(O)c2cccs2)c(=O)n(-c2ccccc2)n1C
O=C(NCCCO)c1cc2n[nH]c(=O)n2c2cc(-c3ccc[nH]3)ccc12
O=C(Nc1cccc2[nH]ncc12)NC1CCN(Cc2ccccc2)c2ccc(F)cc21
O=C(O)c1cccc(N2CC(NC(=O)C3CCOCC3)C(C3CC3)C2)n1
C#CCn1c(=O)[nH]c2[nH]c(-c3ccccc3)nc2c1=O
CCN1C(=O)C(O)(c2c(C)[nH]c3ccccc23)c2ccccc21
CCNC(=O)NCc1ccnc(N(C)C)n1
CSc1ccccc1NC(=O)c1cc2ncc(Br)cn2n1
CC12CCC3c4ccc(O)c(C#N)c4CCC3C1CCC2=O
CS(=O)(=O)c1c(F)cc(NC(=O)c2ccc(Cl)cn2)cc1C1(CF)N=C(N)OC2CC21
CN1CCN(C(=O)c2cccc(OCc3cscn3)c2)CC1
O=C(CC(O)c1cccc(C(F)(F)F)c1)NO
COc1ccc2nccc(C(O)CN3CCC(NC(=O)c4cc5c(F)cc(F)cc5[nH]4)CC3)c2c1
CC(C)(C)OC1C=CC(=O)C(COC(=O)C(C)(C)C)O1
CC(=O)Nc1cc(Cl)ccc1CCC(=O)N1CCN(Cc2ccc(F)cc2)CC1C
CCCCCCN(Cc1cccc2ccccc12)C(=O)C([NH3+])CCCC[NH3+]
CN(c1ncc(F)cn1)C1CCc2c(CC(=O)O)c3cc(F)ccc3n2C1
CC(C)c1ccc2c(c1)C1OC(CNS(=O)(=O)CCCN(C)C)CCC1C(c1ccccc1)N2
COc1ccc(CNC(=O)CCC(=O)c2ccc(C)cc2)cc1OC
COc1cc(CN(C)Cc2coc(-c3ccc(Br)cc3)n2)cc(OC)c1OC
COc1cc(NC(C)CCCN)c2nc(C)ccc2c1
COC(=O)c1ccc(C2C(C(=O)c3ccc(OC)cc3)=C(O)C(=O)N2Cc2ccco2)cc1
CC(CS)C(=O)N1c2ccccc2CC1C(=O)O
CC1CN(C(=O)N2Cc3c(NC(=O)c4ncccn4)n[nH]c3C2(C)C)C(C)CN1CC1CCOCC1
COc1ccc2c(c1)C(=O)N(c1ccc(C)cc1)C(=O)C2
Nc1ccc2oc(=O)ccc2c1
CC1(C)C2CC(=O)C1(C)C(O)C2Br
CCOC(=O)c1c(C)nc2nc3c(c(N)c2c1-c1cccc(OC)c1)CCCC3
CCOC(=O)c1ccccc1OCc1nc(C)c(C)nc1C
CNCCC=C1c2ccccc2C(O)C(O)c2ccccc21
Cn1c(-c2ccc(Br)o2)nc2ccccc21
Cc1noc2c(Cc3ccc([N+](=O)[O-])cc3)nn(Cc3n[nH]c(=S)n3-c3ccccc3)c(=O)c12
Clc1ccc(-c2nc3scc(-c4ccc(Br)cc4)n3c2NC2CCCCC2)cc1
CSc1nc(NCC(C)O)c2c3c(sc2n1)CN(C)CC3
COc1cccc(C(=O)Nc2ccc(Cl)c(C(=O)Nc3ccc(-c4ncc[nH]4)nc3)c2)c1
COC(=O)c1sc2ccccc2c1NC(=O)c1cccc(Br)c1
O=C1OCC23Nc4ccccc4C(=O)N2c2ccccc2C13
CC(C)(C)c1ccc(NC(=O)c2cc(-c3ccc(NC(=N)N)cc3)on2)cc1
CC1C(=O)C(O)CC2C1(C)CCC1C2(C)CCC2(C)C3CC(C)(C(=O)O)CCC3(C)CCC12C
CCN1CC(COC(=O)c2ccccc2Cl)CC1=O
CC(c1ncncc1F)C(O)(Cn1cnnc1)c1ccc(F)cc1F
Cc1ccc(NC(=O)C=C2NC(=O)CS2)cc1
COc1ccc2c(c1)=[N+]([O-])C(C)(C)[N+]=2[O-]
CC1CC(C)(C)CC2(C1)NC(=O)N(CC(=O)N1CCN(S(=O)(=O)c3cccc(F)c3)CC1)C2=O
Cc1cccc(-c2nc3c4ccccc4nc(N4CCN(c5ccc(F)cc5)CC4)n3n2)c1
O=C(Nc1ccc(C(F)(F)F)cc1)Nc1ccc2c(c1)C1CC(CC(=O)N3CCc4ccccc4C3)OC(CO)C1O2
COc1ccc2c(OCc3nnc4ccc(C(N)=O)cn34)ccnc2c1
N#Cc1ccnc(Nc2cc(C3CN(C4COC4)C3)cc(N3CCC(F)(F)C3)n2)c1
COc1ccc(-c2oc3cc(O)ccc3c(=O)c2O)cc1OC
O=C(OCCCS)C(Cc1ccc2ccccc2c1)NC(=O)C1COc2ccccc2O1
CC(=O)OCC1CC2CCCCC2N1C(=O)CC(N)Cc1cc(F)c(F)cc1F
CNC(=O)C1OC(n2cnc3c(NCc4cccc(C(F)(F)F)c4)ncnc32)C(O)C1O
COCc1cc(CN2CCCC2)c(O)c2ncccc12
COc1ccc2nccc(C(O)CN3CCC(NCc4nc5ccccc5[nH]4)CC3)c2c1
CCOc1cccc(CCNC(=O)c2ccc(S(N)(=O)=O)cc2)c1
CCOC(=O)C(Cc1ccc(N(CCCl)CCCl)cc1)NC(=O)C(Cc1ccccc1)NC=O
CC1CN(c2c(F)cc3c(=O)c(C(=O)O)cn(C4CC4)c3c2F)CC(C)N1
O=C(O)c1cc(-c2cn[nH]c2)nc2c1cnn2Cc1ccncc1
COC(=Cc1ccc(OC)c(O)c1)C(=O)c1cc(OC)c(OC)c(OC)c1
CCOC(=O)c1[nH]c2ccc(Br)cc2c1C(=O)c1cc(O)c(OC)c(OC)c1
O=C(CSc1ccc(-c2cccnc2)nn1)Nc1ccccc1F
CCOC(=O)C1(c2ccccc2)CCN(CCc2ccc(N)cc2)CC1
CCN1CCC(CC(=O)Nc2n[nH]c3nnc(-c4cccc(F)c4F)cc23)CC1
O=C(O)CC1SC(=O)N(CC(=O)c2ccccc2)C1=O
CCc1cccc(C)c1NC(=O)N=C1CCCN1C
COc1ccc(NC(=O)c2cccs2)cc1CSC1CCCC1
Cc1ccccc1Cn1nnc(-c2ccc(F)cc2)n1
CC(=O)NCC(=O)NC(Cc1ccccc1)C(=O)NC(C(=O)NC(C)C(=O)NC(CC(C)C)C(N)=O)C(C)C
C=C1C(=O)OC(CC(C)C2CCC3C(=CC=C4CC(O)C(CCCO)C(O)C4=C)CCCC32C)C1C
CCN1C(=O)C(=C2SC(=S)N(CCCCCC(=O)O)C2=O)c2ccccc21
CC(SCc1nc2scc(-c3ccccc3)c2c(=O)[nH]1)C(=O)NCc1nc2ccccc2[nH]1
O=[N+]([O-])c1cc(S(=O)(=O)Nc2ccc(C(F)(F)F)cc2)sc1Cl
CC1CCCCOC(CN(C)C(=O)C2CCCCC2)C(C)CN(C(C)CO)C(=O)c2cc(N(C)C)ccc2O1
CCc1nc2c(C)cc(C)nc2n1Cc1ccc(-c2ccccc2S(=O)(=O)NC(C)=O)cc1
NC(=S)N1N=C(c2c(O)c3ccccc3oc2=O)CC1c1cccnc1
NC(=O)C(Cc1ccccc1)CC(O)C(Cc1ccccc1)NC(=O)c1cnc2ccccc2n1
O=C1N2CCSC2=NC1(c1ccccc1)c1ccccc1
O=C1CC(c2ccccc2)n2nc(NC(=O)C3CCCO3)nc2N1
CC(C)=CCc1[nH]c2ccccc2c1CC1NC(=O)C(C)NC1=O
COc1cc(NC2CCCCC2O)c2nc(-c3ccc(Cl)cc3)ccc2c1
CN1CC(=Cc2ccc(O)c(Br)c2)C(=O)C(=Cc2cc(Br)c(O)c(Br)c2)C1
O=C(c1cc(C2CC2)nn1-c1ccccc1)N1CCN(c2ncc(C(F)(F)F)cc2Cl)CC1
CCC1(N)C(=O)OCc2c1cc1n(c2=O)Cc2cc3ccccc3nc2-1
COc1cc(F)cc2c1nc(C)c1c(C)nc(-c3sc(C)nc3C)n12
O=C(NCc1cn(Cc2ccc(F)c(Cl)c2)nn1)c1ccc([N+](=O)[O-])o1
COC(=O)c1c2ccccc2[n+](C)c2c3ccccc3n(C)c12
CCc1cc(C2=NC(c3ccc(Cl)cc3)CO2)n(C)n1
CCCCCNC(=O)C(Cc1ccc(OCC(=O)O)c(C(=O)O)c1)NC(=O)C(Cc1ccccc1)NC(=O)OC(C)(C)C
COc1ccc(NC(=O)CC2C(=O)N(c3ccc(F)cc3)C(=S)N2NC(=O)c2ccccc2)cc1
COc1ccc(C(=O)C(C)OC(=O)CNC(=O)c2ccco2)cc1
NCCCCNC(=O)CCC(=O)NC(CO)C(O)c1ccc([N+](=O)[O-])cc1
O=C(CN1CCN(CC(O)C2CC2)CC1)NCc1ccccc1Cl
CCCc1nc2ccccc2c(=O)n1N=Cc1ccc(O)c(O)c1
ON=C1C=C(c2ccc(F)cc2)CC(c2ccc(F)cc2)C1
CNc1n[nH]c2c1CCCc1cc(N3CC(CNC(C)=O)OC3=O)ccc1-2
Nc1nc(SCc2ccccc2)c2ncn(C3CCCCC3)c2n1
CC(=O)OCC1(C)C(C(=O)O)N2C(=O)C(=CC(=O)O)C2S1(=O)=O
Cc1cc(Br)ccc1OCC(=O)NNC(=O)c1cnccn1
CN1CCc2nc(NC(=O)c3cccc(C4CCCN4C(=O)c4ccc5[nH]c(=O)ccc5c4)c3)sc2C1
Cc1c(OS(=O)(=O)c2ccccc2)cccc1OS(=O)(=O)c1ccccc1
CC(=O)Nc1ccc(S(=O)(=O)NCCC(=O)NNC(=O)c2ccncc2)cc1
Cc1ccc(C(=O)NN(CCC(=O)NC(C)(C)C)C2=NS(=O)(=O)c3ccccc32)cc1
NS(=O)(=O)c1cc(C2(O)NC(=O)c3ccccc32)ccc1Cl
COC(=O)C(Cc1ccc(O)c(O)c1)NC(=O)C=Cc1ccc(O)c(OC)c1
CCC1(C)Cc2c(sc3nc(SC)nc(O)c23)CS1
CC(C)(Cc1ccc2ccccc2c1)NCC(O)COC(c1ccccc1)C1CC1
CCN(CC)C(=O)Cc1ccccc1
Cc1cc(C)c(NC(=O)N(Cc2ccc(-c3ccccc3)o2)C2CCCCCC2)c(C)c1
CC(Oc1ccc2nc(N)n(CC(O)c3ccc(C(F)(F)F)cc3Cl)c2n1)C(F)(F)F
N=C(N)c1cccc(OCc2cccc(COc3cccc(C(=N)N)c3)c2)c1
COc1ccc(N2C(=O)C(=Cc3ccc(N(CCC#N)CCC#N)cc3C)N=C2C=Cc2ccccc2)cc1
CC(=O)Oc1ccc2c(c1)OS(=O)(=O)C=C2
O=C(Nc1ccc(CC(NC(=O)C2CCC(=O)N2Cc2ccccc2)C(=O)O)cc1)c1ccc(F)cc1C(F)(F)F
O=c1oc(-c2cccnc2Cl)ns1
O=C(NCCNC(=O)C1Cc2cc(F)ccc2O1)C1CCCCC1
Cc1ncnc(C)c1C(=O)N1CC2CN(CCC(c3ccccc3)C3CCN(C(=O)CC(C)C)CC3)CC2C1
COC(=O)CCC(C)C1CCC2C3C(F)C(=O)C4CC(O)CCC4(C)C3CCC12C
O=C1C(=O)c2ccccc2C2=C1CC(c1ccc(Cl)cc1)O2
O=C1N(Cc2ccccc2Cl)c2cscc2S(=O)(=O)N1Cc1ccccc1
CCC1C(=O)N(C)c2cnc(Nc3ccc(C(=O)NC4CCN(C)CC4)cc3)nc2N1C1CCCC1
CCOc1ccccc1-c1ccc(C(=O)O)s1
COc1cc(Nc2nccc(Nc3cc4ccccc4cn3)n2)cc(OC)c1OC
O=C(NCCc1cn2ccccc2n1)c1cc(COc2c(F)cccc2F)on1
C=CC(=O)Nc1ccc(S(=O)(=O)N2CCN(C(=O)N3CCC4CCCCC4C3)CC2)cc1
O=S(=O)(c1cccc2nsnc12)N1CCNCC1
O=C(CSc1ccc(-c2ccccc2)nn1)NCC1CCCO1
NCC1OC(OC(CNC(=O)c2cccc(OC(F)(F)F)c2)C2CC(O)C(n3ccc(=O)[nH]c3=O)O2)C(O)C1O
COc1ccc(C=NN(C)C(=O)c2ccc(OC)c(OC)c2)cc1
Cc1ccc(C)c(-n2c(CNC(=O)c3ccco3)nnc2SCC(=O)N2CCc3ccccc32)c1
CCCc1cc(-c2ccccc2)cc(CCC)[n+]1-c1ccc(S(=O)(=O)Nc2nnc(S(N)(=O)=O)s2)cc1
CC(=O)Nc1ccc(C(C)=NNc2nc(N3CCOCC3)nc(N3CCOCC3)n2)cc1
COC(=O)C1=C(CS(=O)(=O)c2cc(Cl)ccc2OC)NC(=O)NC1c1ccc(O)cc1
O=C(NCc1ccc(S(=O)(=O)N2CCN(C3COC3)CC2)cc1)c1cc2ccncc2o1
O=C(NCC1Cc2cccc(-c3cccnc3)c2O1)c1ccc2cc[nH]c2c1
COc1ccc(-c2cc(-c3c[nH]c4cc(F)ccc34)nc(N)c2C#N)c(OC)c1OC
Cc1ccc(NC(=O)C2CCN(S(C)(=O)=O)CC2)cc1Cl
COc1ccc(C(=O)Cn2ncn(-c3ccc(CN(C)CC(O)(Cn4cncn4)c4ccc(F)cc4F)cc3)c2=O)cc1
COC(=O)C1OC(n2cc(-c3ccc(S(N)(=O)=O)cc3)nn2)C(OC(C)=O)C(OC(C)=O)C1OC(C)=O
O=C(CSc1nc2ccccc2c(=O)n1CCc1ccccc1)c1ccc(F)cc1
O=C(O)CCC(NC(=O)Oc1ccc(COC(=O)Nc2ccc(N(CCCl)CCCl)cc2)cc1)C(=O)O
Cc1ccc(S(=O)(=O)Nc2ccc3c(c2)c(Cc2ccc(F)cc2)cn3CCC(=O)O)cc1
O=C(CCCCCCCCc1cccnc1)N1CCC(C=C(c2ccccc2)c2ccccc2)CC1
COc1cccc(C(=O)N2CCN(C3CCCCC3)CC2)c1OC
Nc1ncnc2c1c(-c1ccc(COc3cccc4ccccc34)cc1)cn2C1OC(CO)C(O)C1O
Cc1cc(OCc2ccc(-c3ccccc3-c3nn[nH]n3)cc2)c(-c2ccccc2)c(C)n1
CCCCCCCCCCCCCCCCCCNC1CCc2c(cccc2OC)C1
CCOC(=O)C1=C(C)NC(SCC)NC1c1cccc(O)c1
CCCCn1c(S)nnc1-c1csc(CC)c1
CN(N=Nc1ccc(Br)cc1)C(=O)NC(CCC(=O)O)C(=O)O
CC(Nc1ncc(-c2ccccc2)n1C)c1ccccc1
Cc1ccc(CC(=O)Nc2ccc(CS(C)(=O)=O)c(F)c2)cc1
CN(C)C(c1ccc(O)cc1)C1COCOC1
COc1ccccc1C(=O)ON=C(c1ccncc1)c1ccc([N+](=O)[O-])cc1
COC(=O)C1=C(C)N(Cc2ccccc2C(F)(F)F)C(NCc2ccc(C(F)(F)F)cc2)=NC1c1ccc(C(F)(F)F)cc1
COc1cc2oc(-c3ccccc3)cc(=O)c2c(O)c1OCCCN1CCCC1
COc1cc2c(Nc3ccc4sc(C(=O)Nc5c(C)cccc5Cl)cc4c3)ncnc2cc1OCCCN1CCCCC1C
CCOC(=O)c1ccc(NC(=N)SCC)cc1
Cc1ccc(-c2nc3n(c2Nc2ccc(F)cc2)CCN(C(=O)CN)C3)cc1
C=C1CC23CCC4C(C)(C(=O)NCCCN)CCCC4(C)C2=CCC1C3
N#Cc1cccnc1N1CCC(Oc2ccc(C=C3C(=O)NC(=O)NC3=O)cc2F)CC1
CCCn1c(=N)n(CC(O)COc2cccc(C)c2)c2ccccc21
O=C(NC(CCCn1cc(-c2ccc(C(F)(F)F)cc2)nn1)C(=O)O)OCC1c2ccccc2-c2ccccc21
CC(C)(Cc1ccc2ccccc2c1)NCC(O)COC(c1ccccc1)C(C)(C)C
CNC(=O)C1OC(n2cnc3c(NC)ncnc32)C(O)C1NC(N)=O
O=C(CBr)Nc1ccc(Cn2cc(C(=O)O)c(=O)c3ccccc32)cc1
O=C1c2c(O)ccc(Nc3ccc(CCO)cc3)c2C(=O)c2c([N+](=O)[O-])ccc(O)c21
OC1OC(C(F)CF)C(O)C1O
CC1CC(C)CN(CCCNC(=O)c2ccc3c(c2)N(Cc2cccc(Cl)c2)C(=O)c2ccccc2[S+]3[O-])C1
C=C(c1ccccc1OCCCc1ccccc1)n1ccnc1
CS(=O)(=O)c1ccc(-c2c(-c3ccccc3)sc3c2CCCC3)cc1
Cn1c(SCC(=O)Nc2cc(=O)n(C)c(=O)n2C)nnc1-c1cccs1
CC(C)=CCCC(C)=CCCC(C)=CCCC1(C)CCc2cc(OC(=O)NC(=O)Oc3ccccc3)c(C)c(C)c2O1
Cc1ccc(-c2cc3ccncc3c(=O)[nH]2)cc1
CCC(c1ccccc1)n1c(=O)n2n(c1=O)C1C(CC2)C(=O)C2OC2C1O
COc1ncc(Nc2ncc(C(C)(C)N3CCOCC3)cc2-c2nc(C)nc(N)n2)cc1F
CN1CCN(Cc2ccc(C(c3ccccc3)C34CC5CC(CC(C5)C3)C4)cc2)CC1
O=C(O)CSc1nc(-c2ccccc2)c(-c2ccccc2)[nH]1
O=C(NC(=S)Nc1cccc2c(O)cccc12)c1ccco1
CCC(Cc1cccs1)N=C1CCC(C(C)(C)C)CCN1
COc1cc(NC(=O)CCc2nnc3ccc(N4CCCC4)nn23)cc(OC)c1OC
CCOc1cc(C(=O)N(C)CC(=O)Nc2cccc(F)c2)ccc1OCC(=O)N1CCOCC1
CCCCCCC(=O)Nc1cccc(-c2cnc(N)[nH]2)c1
O=C(c1ccc(Cl)cc1Cl)N1CCn2c(nnc2-c2ccc(F)cc2)C1
CCCCN1CC(O)C(O)C1CO
O=C1CC(S(=O)(=O)O)c2ccccc2C1=O
Cc1nc(C)c(-c2csc(NCCCCCNS(C)(=O)=O)n2)s1
CC(C)CC(NC(=O)OC(C)(C)C)C(=O)NC(Cc1ccccc1)C(=O)NC(CC(C)C)C(O)CC(C)C(=O)NCc1ccccc1
COc1cc(N2CCN(C)CC2)ccc1Nc1ncc(F)c(Oc2cccc3c2C(=O)CC3)n1
COc1cccc(NC(=O)Cn2cc(Oc3ccnc4cc(OC)c(C#N)cc34)cn2)c1
COc1ccc2c(c1)OCC(=O)N(C)CCOCCN(C)S(=O)(=O)NC(=O)c1ccc3c(C4CCCCC4)c-2n(C)c3c1
Cc1[nH]n(-c2nc3c(C)cccc3[nH]2)c(=O)c1Cc1ccccc1
CCCCN1C(=O)C(C)SC1=NN=C1C(=O)Nc2ccc([N+](=O)[O-])cc21
COCC(C)(C)n1cc(C(=O)c2cncc(NC(=O)Cn3cc(C4CC4)nn3)c2)c2cnc(N)nc21
Cc1sc2nc3ncc(-c4ccc(Cl)cc4)nn3c(=O)c2c1C
CC#CCOc1ccc(S(=O)(=O)NC(Cc2c[nH]c3ccc(F)cc23)C(=O)O)cc1
CCCCCNC(=O)C(C1CC1)n1c(=O)c(-c2ccccc2)nc2ccccc21
CC(=O)OC1CC23CC24CCC(O)C(C)(C)C4CCC3C2(C)CC3OC4(CC(C)C3C12C)CC(O)C1(C)OC41
COc1cc2cc(C(=O)N3CC(CCl)c4c3cc(O)c3ncccc43)[nH]c2c(OC)c1OC
CN(c1nc2ccccc2n1Cc1ccc(Br)cc1)C1CCN(CCc2ccccc2)CC1
Cc1nc(-c2ccccc2)sc1C(=O)Nc1ccc(N2CCOCC2)nc1
COc1ccccc1CNC(=O)C(NC(=O)C1CCN(C(=O)C(N)CCSC)CC1)C(C)C
CC(=O)N1CCC(c2cccnc2OC2CN(c3ccc4ccccc4n3)C2)CC1
Cc1ccc(-c2cc(C(=O)N3CCc4ccccc4C3)no2)cc1
Cn1c(=N)n(CC(=O)c2ccc(Cl)cc2)c2cccc(Cl)c21
COc1ccccc1OCC(=O)Nc1ccc2c(c1)C(=O)N(CC1CCCO1)C2=O
O=C(NCc1ccc(Cl)cc1)C(=O)Nc1nccs1
N#CC(=Cc1ccccc1OCCN1CCCCCC1)c1noc2ccccc12
CCCC1CN(S(=O)(=O)c2cc(C)ccc2C)CC1N
Cc1ccc(C)c(NC(=O)Nc2cccc(-c3cn4ccnc4c(NCc4ccncc4)n3)c2)c1
CCC(Sc1nc2nccnc2c(=O)n1Cc1ccc(Cl)cc1)C(=O)NC1CCCCC1
CC(C)c1ccc(C=NNC(=O)c2nnn(-c3nonc3N)c2CN2CCOCC2)cc1
COC(=O)c1ccc(CONC(=O)C(=O)NC2C3CC4CC(C3)CC2C4)cc1
COc1ccc(N2CCN(C(=O)CSc3nnc(-c4ccccc4Cl)[nH]3)CC2)cc1
CCCCCCCCCCCC(=O)OCC1Oc2ccc(C3Oc4cc(O)cc(O)c4C(=O)C3O)cc2OC1c1ccc(O)c(OC)c1
Cn1sc(=O)n(-c2ccc(Br)cc2)c1=O
CCc1nc(N)nc(N)c1-c1ccc(Cl)c(N=NN(CCOC(C)=O)Cc2cccc(C)c2)c1
CN(C)C1CCN(c2ccc(NC(=O)c3ccc(-n4ccnc4)cc3)cc2)C1
Oc1ccc(C=CCN2CCN(CCOC(c3ccc(F)cc3)c3ccc(F)cc3)CC2)cc1
Nc1ccc(Oc2ccc(S(=O)(=O)CC3CS3)cc2)cc1
CSCCC1C(=O)NCC(=O)N1Cc1ccco1
Oc1ccc(C=CCC2CC(C(O)c3ccccc3)COC2c2ccccc2)cc1
CN(C)CC=C1c2ccccc2COc2ccc(C(=O)O)cc21
COC(=O)N1CCC(c2nnc(Cn3ccnc3)n2C)CC1
OC(CN(Cc1cccc(OC(F)(F)C(F)F)c1)c1cccc(Oc2ccccn2)c1)C(F)(F)F
Nc1cc(N)cc(-c2ccc3c(CC(=O)O)cn(Cc4cccc(Cl)c4)c3c2)c1
N#Cc1cccc(CC(=O)Nc2cncc(C(=O)c3cn(C4COC4)c4ncncc34)c2)c1
CC(C)(C)Cn1nc(-c2ccc(Cl)cc2)c2c(N)ncnc21
CON=C1C(C)C=C(C)C(OC(N)=O)C(OC)C=CC=C(C)C(=O)NC2=CC(=O)C(NCCN(C)C)=C(CC(C)CC1OC)C2=O
CC1CN(C(=O)c2cc3c(cn2)sc2ccccc23)CCN1
COc1ccc(Nc2cc3c(cn2)cc(-c2c(Cl)cccc2Cl)c(=O)n3C)cc1
Cc1ccc(-c2cc(NCCCO)c3ccccc3n2)cc1
CC(C#N)N(Cc1cccnc1)C(=O)Cc1c(-c2ccccc2)[nH]c2ccccc12
Cc1c(Sc2ccccc2)n(CC=Cc2ccc([N+](=O)[O-])s2)c(=O)[nH]c1=O
CCC(C)C(=O)C(=O)N1CCC(n2nccc2NC(=O)CCOc2ccccc2)CC1
COC(=O)c1c(O)cc(O)c(Cl)c1CCC(=O)N(C)c1ccccc1
O=C1NCN(c2ccccc2)C12CCN(CC1COc3ccccc3O1)CC2
Cc1ccc(-c2noc(C)c2COc2ccc(C(=O)NC3CCOCC3)cn2)cc1
CCC(C)NC(=O)C(Sc1ccccc1)c1ccccc1
CCOc1ccc(N2CC(Oc3ccc(C(C)NC(=O)c4cnco4)cc3)C2)cc1
Cc1cccc(Cc2nn(C(C)(C)C)c3ncnc(N)c23)c1
CCCCN1CCCC(COC(=O)c2ccccc2N2C(=O)CCC2=O)C1
CCCCCCCCCCCC[N+](C)(C)Cc1cc(O)c2c(c1)C(=O)c1cc(OC)cc(O)c1C2=O
CN1CCN2CCN(Cc3cc(=O)n4c5c(cccc35)CCC4)CC2C1
CCNc1ccc(-c2ccc(C(=O)NCC(C)(C)C)cc2C(=O)O)c(C(=O)Nc2ccc3c(N)nccc3c2)n1
CCn1cc(C(=O)N(C)C2CCC(N3CCCC3)C2O)c(C)n1
CC(C)C1CCC(N2CCC(N3c4ccccc4NS3(=O)=O)CC2)CC1
CC(C)(O)C#Cc1cc2c(cc1F)OCCn1c-2nc(C(N)=O)c1C1CC1
Cc1csc(-c2cc(-c3ccc4ccccc4c3)c3n(c2=O)CCCc2ccncc2-3)n1
COc1ccc(NC(=O)c2cc([N+](=O)[O-])ccc2N2CCCCC2)cc1
O=C(NNC(=O)c1cc2cc3ccccc3nc2s1)c1cccc(Cl)c1
Cc1oc(-c2ccccc2)nc1CCOc1ccc2c(c1)OC(=O)C(C(=O)O)C2
CCn1cc(C(=O)N2CCN(c3ccccc3)CC2)c(=O)c2cc(S(=O)(=O)N(C)C)ccc21
COc1ccc(C=NOC(=O)Nc2ccc(Cl)cc2)c(OC)c1
Cn1nccc1-c1cc(C(F)(F)F)ccc1-c1cn(C)c2cc(S(=O)(=O)Nc3nc(Br)ns3)ccc12
COc1ccc(Oc2ccc(S(=O)(=O)Cc3cccn(O)c3=O)cc2)cc1
CC1=C2CC3OC3(C)C2C2OC(=O)C(CN3CCCC3)C2CC1
CCc1n[nH]c(C2CN(CCc3ccncc3)CCO2)n1
O=C(O)c1ccc(C(=O)C(=Cc2ccc(F)cc2[N+](=O)[O-])SCc2ccc(Br)cc2)cc1
CC12CCC3CCCCC3(OO1)C(OCc1ccccc1)O2
O=C(COC(=O)CCc1ccc(S(=O)(=O)N2CCOCC2)cc1)Nc1ccccc1OC(F)F
O=C(NC1CCc2ccc(CCN3CCN(c4nsc5ccccc45)CC3)cc21)C(F)(F)F
CCN1c2cc(C(F)(F)F)cc(Cl)c2N(C)C(=O)c2cccnc21
COc1ccc(CCNc2nnc(Sc3nnnn3-c3ccccc3)s2)cc1OC
COc1ccc(C2=NN(C(=O)c3ccc(Cl)cc3O)C(c3ccc(Br)cc3)C2)cc1
O=C(NCC1CC1)c1ccc2c(c1)S(=O)(=O)c1cc(Cl)ccc1C2=O
CN(C)CC(Cn1cncn1)c1ccc(Cl)cc1Cl
c1ccc2c(c1)CCCC2CCCCN1CCCCC1
CCCCCCCCCCCC(=O)Nc1ccccn1
N#CC1CCCN1C(=O)C1CC(c2ccccc2)CN1
COc1ccc(Nc2nc(-c3ccc(Cl)nc3)cn3ccnc23)cc1
CN1CCCC12CCc1cc(O)ccc1C2
CC(=N)Nc1ccc([N+](=O)[O-])cc1
COc1ccc(-c2ccc3cc(C)nc(C)c3c2O)c2cc(C)cc(OC)c12
CCC1CN(CCNC(=O)c2cccc(C(=O)OC)c2)Cc2cc(OC)ccc2O1
COCCN1CCC(Oc2ccc3[nH]c(=O)c4c(c3c2)CCSC4)CC1
O=C(CSc1oc(-c2ccco2)nc1S(=O)(=O)c1ccc(Br)cc1)c1ccc(Cl)cc1
C=CCNc1nc(N2CCC(NCc3cccc4ccccc34)CC2)c2ncn(CC=C)c2n1
COc1c(-c2ccc3c(c2)CC=C3CNS(C)(=O)=O)cc(-n2ccc(=O)[nH]c2=O)cc1C(C)(C)C
Cc1cc(C)n(CC(O)Cn2c3ccccc3c3ccccc32)n1
CCN(CC)CC=Cc1cc(F)ccc1S(=O)(=O)Nc1ccc2c(c1C(=O)O)CCCC2
Cc1cn(-c2ccc3n(c2=O)CCN(CCOc2ccccc2-c2cc(C(F)(F)F)no2)C3=O)cn1
CC1CCN(CC(O)COC2CC(C)CCC2C(C)C)CC1
Cc1cc(C)c(N2CCCn3c2nc(C(F)(F)F)c3CN2CC=CCC2)c(C)c1
CCCCc1nc(N2CCN(C(=O)COc3ccc(Cl)cc3)CC2)c2cc(F)sc2n1
O=C(NCC(=O)N(Cc1ccccc1)C(C(=O)NC1CCCC1)c1ccco1)c1ccco1
COc1cccc(OCCNCCCCN2C(=O)C3CCCN3C2=O)c1
NC(=O)c1cccc(NC(=O)Nc2ncccc2OCc2ccccc2)c1
CN(C)c1ccc(C=C2C=Cc3cc([N+](=O)[O-])ccc32)cc1
CN1C(=O)N(c2ccnn2C)CC1C(=O)NCc1ccc(Cl)cc1Cl
COc1ccccc1-c1ccc2c(c1)C(CSC(C)=O)=CC(C)(C)N2
O=C(COc1ccc(C23CC4CC(CC(C4)C2)C3)cc1)Nc1cccc(C(=O)NCCc2ccncc2)c1
CC(=O)Nc1cccc(-c2ccc(=O)c(O)c(O)c2O)c1
CCN(C(=O)c1ccc2[nH]c(-c3cc(C)cc(C)c3)c(CCNCCCCc3ccncc3)c2c1)C1CCCCCCC1
CCOc1ccc(CNS(=O)(=O)c2cccs2)cc1OCC
CCCCCOC(=O)N1CCN(C(=O)C(CCC(=O)O)NC(=O)c2cc(N3CCC(O)CC3)cc(-c3ccccc3)n2)CC1
COc1ccc2c(c1)CCN1CCCc3ccc(OC)cc3C21
Cc1ccc(CCNC(=O)C2CCN(Cc3nc(-c4ccccc4C)oc3C)CC2)cc1
CC1(CO)CCCC2(C)C1CCC1(C)C2CC(O)C2(C)C3COC(=O)C3=CCC12
CCC(c1ccccc1)c1cc(O)nc(SC2CCCC2)n1
CC(OC1CCC(N(C)CC(=O)N2CCCC2)C1c1ccc(F)cc1)c1cc(C(F)(F)F)cc(C(F)(F)F)c1
COc1cccc(Cn2ncc3c4sc(SC)cc4n(C)c3c2=O)c1
CCOc1ccc(CNS(=O)(=O)c2c(C(=O)N3CCC(C)CC3)c(C)n(C)c2C)cc1OC
Cc1nc2c3c(c(-n4ccccc4=O)cn2c1C)CCC(c1ccccc1)N3
CC(C)C=C1CCC(=Cc2ccc(N(C)C)cc2)C1=O
COc1ccc(C(=O)Nc2cc(Cl)cc(Cl)c2)c(OC)n1
C[N+](C)(C)c1ccc(CNC(=O)c2cc3cc(Br)ccc3n2Cc2cccc(C(=N)N)c2)cc1
COc1cc(CSc2nc(-c3ccc(Br)cc3)c(C#N)c(=O)[nH]2)cc(OC)c1
CCCn1c(=O)c2nc(-c3ccncc3)[nH]c2n(C)c1=O
CCC(C)NC(=O)c1cn(-c2cccc(C)n2)cn1
C=CCNC(=O)OC1CCC(CNC(=O)c2cccc(Cl)c2OC)(c2ccccc2)CC1
O=C1c2cccc(NCCNCCO)c2C(=O)c2cccc(NCCNCCO)c21
Cc1cc(COc2ccc(C3(N4CCN(Cc5ccccc5)CC4)C(=O)NC(=O)NC3=O)cc2)c2ccccc2n1
CCn1c2ccccc2c2cc(NC(C)=O)ccc21
NC(=O)Cc1cc(=O)oc2cc(OCc3cccc(Cl)c3)ccc12
COc1ccccc1CNCCCCCCNCCCCCCNCCCCCCNCc1ccccc1OC
CCN(C(=O)CSc1nnc(-c2ccc(F)cc2)c2ccccc12)C1CCS(=O)(=O)C1
COc1ccc(OC)c2c(C)cc(C)nc12
COc1ccc(COc2nc(N3CC4CC4C3)ncc2C(=O)NC2CCC(O)CC2)cc1Cl
CCc1ncc2cc(-c3ccccc3Cl)c(N)nc2n1
NC(=O)CN1CCCCC1c1nc(N)ncc1-c1cccc(F)c1
NCCNc1ccc2ccccc2n1
O=C(O)c1cc(-c2ccccc2Cl)nc2c1cnn2Cc1ccncc1
COC(=O)C1CCC(=O)C2C1(C)CCC1C(=O)OC(c3ccoc3)CC12C
Nc1nc2nonc2nc1N
c1ccc(N2CCCC3(CCN(Cc4cccs4)C3)C2)nc1
Cc1nc(C#N)c(NCc2ccc3c(c2)OCO3)o1
CCCC(Cc1ccccc1)N1CCCC1
CCSc1ccc(C2C3C(=O)N(C)C(=O)C3C3(C(=O)OC)CCCCN23)cc1OC
CCOc1ccccc1-c1ccc(-c2nc3ccc(F)cc3c(NC(Cc3ccccc3)C(=O)O)c2C#N)cc1
O=C(CC1CNC(=O)c2cc(-c3ccnc(Cl)n3)cn21)NCC1CCCCC1
COC(=O)c1cnc(NC(=O)C(CC2CCCC2)c2ccc(Cl)c(Cl)c2)s1
O=C(NCCCOCCOCCOCCCNC(=O)c1ccc(O)c(O)c1O)c1ccc(O)c(O)c1O
Brc1cccc(OCCN2CCOCC2)c1
CC(=O)OC1CCn2nnc(COC(=O)NC(C)C)c21
C#Cc1ccc2ncnc(Nc3ccc(F)c(Cl)c3)c2c1
COc1ccc(C=CC(=O)OCCCCO[N+](=O)[O-])cc1OC(=O)CCC(C)C1CCC2C3C(O)CC4CC(O)CCC4(C)C3CCC12C
O=[N+]([O-])c1ccc(C=NNc2nc3ccccc3o2)cc1
O=C(c1ccncc1)N1N=C(c2nc3ccccc3[nH]2)CC1c1ccc([N+](=O)[O-])cc1
Cc1nc2cc(OC3(C(=O)N4CCN(c5ccccn5)CC4)CCCN(C(=O)c4cnccc4C(F)(F)F)C3)ccc2s1
CC1=C(C(=O)N2CCOCC2)CC(CC(=O)NCc2cccc3ccccc23)C(=O)N1CCCN1CCCC1=O
CC1CNCCc2c(Cl)cc(Cl)cc21
CCc1ccc(O)c(C(=O)c2cnc3cc(-c4ccc(C)cc4)nn3c2)c1
CCN(CC)CCNc1n[n+]([O-])c2cc3c(cc2[n+]1[O-])CCC3
COc1ccc(C(=O)C=CC=C(Cl)c2cccc(Cl)c2)c(OC)c1
CCCCCCCCCC(=O)NC(CCc1ccccc1)C(=O)NC1C=CCCNC(=O)C=CC(C(C)C)NC1=O
CC(C)n1cc(-c2cc(OCCCC(=O)O)cc3c2-c2ccccc2C3(O)C(F)(F)F)cn1
COc1ccc(C(=O)Nc2cc(C)ccc2C(=O)O)cc1
COc1cccc2cc(-c3cn4cccc(C)c4n3)c(=O)oc12
COC(c1c[nH]cn1)c1cscc1Br
c1cc2c3ccsc3c3sccc3c2s1
COc1ccc(OC)c(C=CC(=O)c2cccs2)c1
CCN(Cc1ccc2c(c1)OCO2)Cc1ccc(-c2cc(S(=O)(=O)CC)ccc2OC)[nH]1
CCCc1c(OC)c2c(=O)cc(C(=O)O)oc2c2c(=O)cc(C(=O)O)oc12
COc1cc(O)c2c(c1C)C(=O)N(c1cccc(N)c1)C2
O=C(Cc1ccccc1)NC(CCN1CCC(N(C2CC2)S(=O)(=O)c2cccc(C(F)(F)F)c2)CC1)c1ccc(Cl)c(Cl)c1
CCc1cc(=O)c2ccc(OC)c(COCC34CCC(C)(C(=O)O3)C4(C)C)c2o1
O=C(CNN1C(=O)C(=Cc2ccc(F)cc2F)N=C1c1ccc(F)cc1)c1ccc(O)cc1
N=C(N)NCc1ccc(C(=O)NCCC(=O)N2CCC(OCC(=O)O)CC2)cc1
COc1cccc(-c2cc3nc(-c4ccco4)nn3c(N)n2)c1
O=C(NC1CCCc2c1cnn2-c1cc(F)cc(F)c1)c1cc[n+]([O-])cc1
CN(CCS(=O)(=O)O)C(=O)CC(C)(C)N(Cl)Cl
Cc1cc(NC(Cc2ccccc2)C(=O)NCCCOC(C)C)nc(NCC2CCCCC2)n1
COc1cc(-c2cn[nH]c2)ccc1-c1nc2snc(C3CCCCC3)c2c(=O)[nH]1
CC(C)CCN1C2(CCN(Cc3nccs3)C2)c2ccccc2S1(=O)=O
O=[N+]([O-])C=C1NCCN1Cc1cncc(Cl)c1
Cc1cc(=O)oc2cc(Oc3no[n+]([O-])c3S(=O)(=O)c3ccccc3)ccc12
CCCCCCOc1cccc2c1C13CCN(CC4CC4)C(C2)C1(OC)CCC(=O)C3
Cc1ncc([N+](=O)[O-])n1Cc1nnc(Cc2cccc(Br)c2)o1
O=C(COc1ncnc2c(Cl)cc(Cl)cc12)N1CCN(S(=O)(=O)c2ccccc2)CC1
CC(C)C(=O)Oc1ccc2cc1Oc1ccc(cc1)CCC(OC(=O)C(C)C)CCCC2
Cc1[nH]c(=O)c(C#N)cc1C(=O)OCCSc1ccccn1
CCN(C(=O)COC(=O)c1cccc(-n2cnnn2)c1)C1CCCCC1
CSc1ccc(OCc2ccc(F)cc2)c(C2=C(c3cccc(C(=O)O)c3)CCC2)c1
CCc1ccc(CNC(=O)c2ccc3nc(C(C)C)oc3c2)cc1
CCC(=O)OC1CCC2C3CCC4=CC(=O)CCC4(C)C3CCC12C.CCC1=C2CCC3(C)C(OC(C)=O)CCC3C2CCC1=O
COC(=O)COc1ccc(NC(=O)C2CCCO2)cc1
CC(C)(C)c1ccc(C(=O)N2CCC3(CC2)NCCc2[nH]cnc23)cc1
CC(C)(C)OC(=O)N1CCCN(c2ccc(CNC(=O)c3ccc([N+](=O)[O-])o3)cc2)CC1
O=C1N=C(NCCCn2cc(CCNC3=NC(=O)C(=Cc4ccc(O)cc4)S3)nn2)SC1=Cc1ccc(O)cc1
CCCCCCCCCCc1cccc(C(O)C(N)CO)n1
CC(C)c1ccc(C=C2SC(=S)N(CCC(=O)NCCCn3ccnc3)C2=O)cc1
COc1cccc(CNc2cc(C)nc3c(C(N)=O)cccc23)c1
c1ccc(-c2nc(=NC3CCCC3)sn2-c2ccccc2)cc1
CCOC(=O)C1=C(C(=O)c2ccc(OC)cc2)C(c2cccc(OCC)c2)NC(=O)N1
C#CC(O)C1OC(n2cnc3c(N)ncnc32)C(O)C1O
Cn1c(=O)c2[nH]c(-c3ccc(OCC(=O)N4CCc5ccccc5C4)cc3)cc2n(C)c1=O
O=C(O)c1ccc2c(C3CCCCC3)c(-c3cnccn3)n(CC(=O)N3CCOCC3)c2c1
COc1ccccc1C(=O)n1cc(C)n(-c2ccccc2Cl)c1=S
O=C(CSc1nc[nH]n1)NCCc1ccc(Cl)cc1Cl
O=c1c2ccccc2c(C(=S)NCc2ccc(Cl)cc2)c2n1CCN2
CCC(CC)c1nc2c([nH]1)N1C(=NC3CCCC31)N(C)C2=O
CS(=O)(=O)N1CCN(c2ccc(Nc3c4ccccc4nc4ccccc34)cc2)CC1
O=C(NN=C1CCCC2=C1C1CCCCC1N2)Nc1ccccc1
CCOC(=O)CN(C(=O)CNC(=O)c1cccs1)C(C(=O)NC1CCCCC1)c1cccs1
O=C(NC(Cc1ccc(-c2ccccc2)cc1)C(=O)O)C(S)CC1CCCCC1
CCc1nc(N)nc(N)c1-c1ccc(N(C)Cc2ccc(C(=O)O)cc2)c([N+](=O)[O-])c1
CCCc1noc(-c2ncn3c2CN=C(c2ccccc2)c2c(Cl)cccc2-3)n1
CC(C)Oc1cc(NC(=O)C[S+]([O-])CC(=O)Nc2cccc(C(F)(F)F)c2)c(Cl)cc1Cl
COc1ccc(S(=O)(=O)Nc2cc(Cl)cc(Cl)c2OC)cc1N1CCNCC1
CC1(Cc2ccc(Cl)cc2)C(=O)Nc2ccc(-c3cccnc3)cc21
COC(=O)C1(C)CCC2C3=C1CCC(C)C3(C)CC1c3cccc(C)c3NC21
COc1ccc(NC(=O)CNC(=O)COc2ccc(Br)cc2)c(C)c1
CCc1c(CC(N)=O)c2cc(OCCCC(=O)O)c(C)cc2n1Cc1ccccc1
Fc1cccc(C2=NOCc3ccccc32)c1
CC(C)(C)CCn1nc(C2=CCCC2)c(O)c(C2=NS(=O)(=O)c3cc(NS(C)(=O)=O)ccc3N2)c1=O
NC(=O)c1ccc(-n2nnnc2SCC(=O)Nc2ccccc2F)cc1
COc1ccc(N(CC(=O)N2CCCCC2)S(=O)(=O)c2ccccc2)c(OC)c1
COc1cccc(-c2cccc(-c3nc(C(=O)NCc4ccc(Oc5ccccc5)cc4)cc4c3C(CCO)N(S(=O)C(C)(C)C)C4)c2)c1
CCc1nn(Cc2cccc(C)n2)c2cccc(NC(=O)c3cnc4cc(-c5nnco5)ccn34)c12
Cc1cc(C)c(OCCCCN(C)Cc2ccccc2)c(C)c1
CCC(=O)c1ccccc1NC(=O)NCC(=O)NNC(=O)Nc1cc([N+](=O)[O-])ccc1C
COc1ccc2ncc(C(=O)N3CCC4(CC3)Cc3cnn(C(C)C)c3C(=O)N4)cc2c1
CCOc1ccc(NC2=NC(=O)C(=CC(=O)OC)S2)cc1
COc1cccc(NC(=N)N)c1
CCOc1ccc(CN(CCCl)CCCl)cc1C(=O)OC
CCN1CCCC1CNC(=O)c1c(O)c(OC)cc(Br)c1OC
CN(CCSc1nncn1C(C)(C)C)c1ccccc1
COc1cccc(-c2cc(=O)c3cc(Br)ccc3o2)c1
CCn1cc(C(=O)NCc2ccccn2)c(=O)c2cc(F)ccc21
Cc1cc(C)n(CC(O)CN(c2ccccc2)S(=O)(=O)c2ccccc2)n1
Cc1cccc(CNc2ccc3nc(N)nc(N)c3c2)c1
Oc1n[nH]c(-c2ccccc2Nc2cccc(C(F)(F)F)c2)n1
O=C1C=CC2(C=C1)OC(=O)C(c1cc3ccccc3s1)=C2c1ccccc1
CCc1[nH]c2nc(N)nc(O)c2c1Sc1cccc(Cl)c1
COc1cc(OC)cc(OCc2ccc(CCN3CCN(c4cccc(C)c4)CC3)cc2)c1
Cn1nc(COc2cncnc2)c2c1CCN(Cc1ccco1)C2
Cn1c(=O)c2nc(CCc3ccncc3)[nH]c2n(C)c1=O
CCOC(=O)c1nc(C)n(-c2cc(Cl)cc(Cl)c2)n1
CCc1c(C(=O)NC2CCCCC2)nn(-c2ccc(Cl)cc2Cl)c1-n1c(C)ccc1C
COc1ccc(C=NN2C(=O)c3c(N)c(C#N)c(-c4ccccc4)c(-c4ccccc4)c3C2=O)cc1
COC(=O)C(Cc1ccc(O)cc1)NC(=O)Cn1cc(C)c(=O)[nH]c1=O
O=C(Nc1cccc(Oc2cccc3[nH]c(=O)[nH]c23)c1)c1ccc(F)c(OC(F)(F)F)c1
Cc1nn(-c2ccccc2)c2sc(C(=O)OC3CCOC3=O)cc12
Cc1cc(CC(OC(=O)N2CCC(N3Cc4ccccc4NC3=O)CC2)c2ccc3ccccc3n2)cc2cn[nH]c12
COc1ccc(-c2cc(=O)c3c(C)cc(O)cc3o2)cc1OC
COCCOC(=O)C1=C(C)OC(N)=C(C#N)C1c1cc2cccc(C)c2nc1Cl
O=C(NCCN1CCC2(CC1)C(=O)NCN2c1ccc(F)c(F)c1)c1ccc(Cl)cc1
CN1CCN(c2ccc(C(=O)c3ccccc3)cc2[N+](=O)[O-])CC1
Cc1ccc(NC(=S)NC(=O)C2CCC2)cc1C
CN(Cc1ccc2nc(N)nc(N)c2n1)c1ccc(C(=O)C(F)(F)F)cc1
Cc1ccc(-n2c(CC(=O)c3ccccn3)nc3ccccc3c2=O)cc1
Cc1cc(N2CCC(NC(=O)C3CC3)CC2)nc(-c2ccncc2)n1
CC(C)CC(NC(=O)C(O)C(O)C(N)CC(=O)O)C(O)Cc1cccc(O)c1C(=O)O
CC(=O)c1c(-c2ccc(C)cc2)oc(O)cc1=O
O=C(Nc1sc2c(c1C(=O)NC1CCCCC1)CCC2)c1ccco1
COC(=O)C(C)NC(=O)c1c(C)cc(-c2cccc(NS(=O)(=O)c3cc(C)c(Cl)cc3C)c2)cc1C
CCCCCCCOc1ncnc2c1ncn2C1CCC(CO)O1
Cc1[nH]cnc1CN1CCN(c2cccc(Br)c2)C1=O
Cc1nc(-c2ccccc2)c(C(=O)N2CCCCC2CNC(=O)c2cccc3cccnc23)s1
Cc1ccc(Cl)cc1N=C(S)NCC1(C(=O)O)CCC1
CN1CCN(C(=O)c2ccccc2NC(=O)CCN2C(=O)c3ccccc3C2=O)CC1
NC(=O)n1cc(NC(=O)N2CC3CC3C2C(=O)Nc2cccc(Br)n2)c2ccccc21
CCOc1cccc2cc(C(=O)N3CCc4ccccc4C3)c(=O)oc12
CC(C)NC(=O)C1CCN(c2nc3ccccc3nc2C(F)(F)F)CC1
CC1(C)C=Cc2c(cc3c4c2oc2ccccc2c4nn3CCN2CCCCC2)O1
Nc1ncc(Cl)nc1CNC(=S)Nc1ccccc1F
CCC(C)C(N)C(=O)NS(=O)(=O)OCC1OC(c2nc(-c3ccccc3)cs2)C(O)C1O
Cc1ccc(C)c(C(=O)COC(=O)c2ccc(C)c(S(=O)(=O)N3CCOCC3)c2)c1
Nc1nonc1NN=Cc1c(O)ccc2ccccc12
CS(=O)(=O)c1ccccc1-c1ccc(N2CCC(NS(=O)(=O)C=Cc3ccc(Cl)s3)C2=O)nc1
N#Cc1ccc(C(c2ccc(O)c(Cl)c2)n2cncn2)cc1
COc1ccc2c(c1)OC(C)(C)C(c1ccccc1)C2c1ccc(OCCN2CCCC2)cc1
CC(CO)(CO)NCc1ccc2c(ccc3ccccc32)c1
CCn1cc(-c2cc(C(F)F)nc3sc(C(N)=O)c(N)c23)c(C)n1
CC1CN(C(=O)CCNC(=O)c2ccc(Cl)cc2)CC(C)O1
CN(C)S(=O)(=O)Nc1cc(-c2cnc3cc(-c4ccncc4)ccn23)cnc1Cl
O=C(CCCN1CCCCC1)N1CCC(c2nnc[nH]2)CC1
CC(CCc1ccc2cc(O)ccc2c1)=C1SC(=O)NC1=O
N#CC(CCSC(=S)N1CCN(c2ccccc2F)CC1)(c1ccccc1)c1ccccc1
CC1=CC(C)C(C)OC(=O)CC(c2ccc(O)cc2)NC(=O)C(Cc2c[nH]c3ccccc23)N(C)C(=O)C(C)NC(=O)C(C)C1
CCc1noc(C)c1C(=O)OCC(=O)N(C)c1c(N)n(Cc2ccccc2)c(=O)[nH]c1=O
CC(C)CCNC(=O)CN(CC1CCCO1)C(=O)CCC(=O)Nc1nccs1
O=C(O)C=CC=CC1(O)C(O)CCCC1O
CCOC(=O)c1sc(-c2ccccc2)nc1O
COc1ccc(S(=O)(=O)NCCOc2ccccc2)cc1-n1cnnn1
Cc1cc2c(cc1Cc1ccc(C(=O)NCc3cccc(CNc4ccnc(NCC5CCCO5)n4)c3)o1)C(C)(C)CCC2(C)C
CCC1(C)Cc2ccccc2-c2nc(NCCCO)n(-c3ccccc3)c(=O)c21
COc1ccc(CN2C(=O)c3ccccc3C2=O)cc1C(=O)O
O=C(CNC(=O)CNC(=O)c1ccccc1)NCc1cccc(CNC(=O)CNC(=O)CNC(=O)c2ccccc2)c1
COC(=O)CSCC(=O)Nc1cc2c(cc1C(C)=O)OCO2
O=S(=O)(Nc1ccc(CC2CCC(C(O)c3ccccc3)N2)cc1)c1ccc(-c2nc(-c3ccc(C(F)(F)F)cc3)cs2)cc1
Cc1cc(C)nc(N2N=C(C(C)(C)C)CC2=O)n1
CCn1cc(CNCc2ccc(OCC(O)CN(C)Cc3ccccc3)cc2)cn1
CC1CC2=CC(=O)CCC2C2CCC3(C)C(CC(F)C3(C)O)C12.CC1CC2=CC(=O)CCC2C2CCC3(C)C(CC(F)C3(C)O)C12
COC(=O)c1ccc(OC)c(CSc2nc3cc(NC(=O)C4CC4)ccc3n2C(C)C)c1
COc1ccc(OC)c(NC(=O)C2CC(=O)N(c3ccc(Br)cc3)C2)c1
Cc1cc(N2CCOCC2)nc(SCC(=O)c2ccc(Cl)cc2)n1
CCS(=O)(=O)Nc1ccc(-c2ccc(C#N)n2C)cc1OC(F)(F)F
CN1CCC(Oc2cc(Nc3nc(-c4ccc(C#N)cc4)cs3)ccc2Cl)C1
Cc1cccc2nc3c(C(=O)NCCN(C)C)cccc3cc12
CCCCCNC(=O)Nc1c(C)cccc1SCCCn1cnc(-c2ccccc2)c1C
CC(C)c1ccc(CNc2ncnc3c2ncn3C2OC(CO)C(O)C2O)cc1
Cc1ccc2nc(-c3ccccc3N(C)C)[nH]c(=O)c2c1
CC(C)(N)c1ccc(-c2nc(Nc3cccc(CCN4CCOCC4)c3)ncc2C#N)cc1
O=C(COc1ccc(Cl)cc1)Nc1nc2nn(CCc3ccccc3)cc2c2nc(-c3ccco3)nn12
CC(C)CCN=c1cc2n(-c3ccccc3)c3ccccc3nc-2cc1Nc1ccccc1
O=Cc1ccc(CCCCC(=O)C(F)(F)C(F)(F)F)o1
Cc1[nH]c(=O)c(C(=O)C=Cc2ccc(Cl)cc2Cl)c2c1CCCC2
CC1OC(C2CCCN2C)C[S+]1[O-]
CCc1cc2c(s1)Nc1ccccc1N=C2N1CCNCC1
CC1CCCN(C(=O)Nc2ccc(Cc3ccc(NC(=O)N4CCCC(C)C4)cc3)cc2)C1
Cc1ccc(OC2OC(CO)C(O)C2O)cc1
CC(NC1CCCCC1NC(=O)Oc1ccccc1)c1cccc2ccccc12
CC(N)(CO)C(=O)Nc1ccc(Oc2cccc(C(F)(F)F)c2)cc1
CC(C)=CCCC(C)=CC=CC(=O)N1CCCCC1
CC(=O)NC(CS(=O)(=O)c1cccc2cccnc12)C(=O)NC(Cc1ccccc1)C(O)CN1CC2CCSC2CC1C(=O)NC(C)(C)C
O=C1COc2ccccc2N1CC(O)COc1cccc2[nH]c3ccccc3c12
CC(C)CC(NC(=O)C(C)NC(=O)C(CCCNC(=N)N)NC(=O)OCc1ccccc1)C(O)CC(=O)NC1CCCC1
CC(=O)Nc1cccc(COc2ccc(-c3ccc(-c4nc5c(C(=O)O)cc(C)cc5[nH]4)cc3)cc2)c1
C=CC(c1ccccc1O)c1cc(OC)c(OC)cc1OC
CCN1CCN(c2cc(C)c3cc(NC(=S)NCCCN4CCN(c5cccc(Cl)c5)CC4)ccc3n2)CC1
CCCCC(N)C(=O)N(O)CCC(=O)NCCc1ccccn1
CCOc1ccc(NC(=O)c2cc(C)nc3c2c(C)nn3-c2cccc(F)c2)cc1
COc1cc(OC)c(CC=Cc2ccccc2)c(OC)c1
C[n+]1c2ccccc2c(C=NNS(=O)(=O)c2ccc(Cl)cc2)c2ccccc21
O=C(C1CCC2C(CCN2C2CCCCC2)O1)N1CCOCC1
COc1cccc2cc(C(=O)NCCCOCCCCOCCCNC(=O)c3cc4cccc(OC)c4oc3=N)c(=N)oc12
COC(=O)c1cccc(CSc2nnc(-c3ccncc3)o2)c1
Cc1cc(NC(=O)c2cc3c(C)nn(C4CCCCC4)c3s2)ccc1N1CCC(O)CC1
CC(C)Oc1cc(NC(=N)c2ccc(N)cn2)ccc1-c1ccc(-c2ccc(NC(=N)c3ccc(N)cn3)cc2OC(C)C)o1
O=C1NN(c2ccccc2)C(=O)C1=Cc1coc2ccc(Cl)cc2c1=O
O=C(O)C1CCCCN1C(=O)c1ccc(Cl)c(-c2ccc(-c3ccccc3)cc2)c1
COc1ccccc1CN1CCCCC1c1n[nH]cc1-c1cc(C)no1
CSc1ccccc1OCc1cc(C(=O)NCc2csc(C(C)C)n2)no1
O=C(O)c1cc(-c2ccc(-c3ccc(Cl)cc3Cl)cc2)n(Cc2ccncc2)n1
CNC(=O)C(C#N)=Cc1c(N2CCN(c3cccc(Cl)c3)CC2)nc2c(C)cccn2c1=O
CNC(=O)C(CC(C)C)CC(O)C(Cc1ccccc1)NC(=O)c1ccc2ccccc2c1
COC(=O)c1ccccc1S(=O)(=O)NC(=O)N(C)c1nc(C)nc(OC)n1
O=C(Nc1ccc(C(F)(F)F)cc1)N1CCC2(CCc3cccc(Br)c3O2)CC1
O=C(COC(=O)COc1ccc(Br)cc1)NNC(=O)c1ccccc1
NC(=O)c1cccc2[nH]c(C3CCCCN3)nc12
Cc1cc(C)nc(NN=C2CCCC2)n1
CC(C)(C)C(=O)C1C(=O)C(=O)N(c2ccc(-c3ccon3)cc2)C1c1ccccc1OCCO
Oc1[nH]nc(-c2ccccc2)c1C=Nc1ccc(Cl)cc1
CSCCNC(=NO)c1ccc(C)nc1Oc1ccc2ccccc2c1
COCCN(C)Cc1c(C(N)=O)nc2n1C1CC(C1)c1cc(F)c(C#CC(C)(C)O)cc1-2
CCCC(O)c1cnc2c(OC)cccc2c1Nc1ccccc1C
CC(CCN1CCC(n2nccc2NC(=O)c2ccccc2Cl)CC1)c1ccccc1
O=C(O)c1cccc(OCC=CCCn2c(=O)n(C(c3ccccc3)c3ccccc3)c(=O)c3ccc(Cl)cc32)c1
O=C(Cc1nc(-c2ccccc2)no1)NNC(=S)NCCCCC1CCCCC1
Cc1n[nH]c(C(=O)O)c1Cc1ccc(-c2ccc(F)cc2)cc1
Cc1cn(C2CC(NC(=O)C(=O)NCCCCCNc3ccnc4cc(Cl)ccc34)C(CO)O2)c(=O)[nH]c1=O
CC(=O)OCC12CCC3(C)C4C(=CCC3(C)C1C(OC(C)=O)CC2C(C)C)C1(C)CC(OC(C)=O)C(=O)C(C)(C)C1CC4OC(C)=O
CC12C=C(C(N)=O)C(=O)C=C1C1(C)C=C(C#N)C(=O)C(C)(C)C1CC2
CC(C)=CCc1c2c(c3occ(-c4ccc(O)cc4)c(=O)c3c1O)CC(C(C)(C)O)O2
Cc1ccc(N2C(=O)SC(=Cc3cn(C)c4ccccc34)C2=O)cc1
CCNC(=O)C1COC(n2cnc3c(N)ncnc32)C1O
Cc1c(-c2ccc([CH2+]3NCCCN3)cc2)oc(-c2ccc([CH2+]3NCCCN3)cc2)c1C
CCCCCCCCCCCCCC(C)=C(C(=O)OCC)C(=O)OCC
COc1cccc(-c2nc3c(-c4ccc(Cl)cc4)n[nH]c3c(=O)n2NC(=O)c2ccccc2)c1
O=C(O)CC(O)CC(O)COc1c(Cl)cc(Cl)cc1CC1CCCCC1
COc1cc(OC)c2c(O)cc(CC(C)O)cc2c1
COc1ccc(CCC(=O)NCCC2CCCO2)cc1Br
Cn1cc(C(=O)c2ccccc2C(=O)O)cc1C(=O)C(Cl)(Cl)Cl
COC(=O)C1CC(C(=O)O)Nc2cc(Br)cc(Br)c21
N#CC(=Cc1cc(O)c(O)c(O)c1)C(N)=C(C#N)C#N
COC1=C(C)C(=O)c2ccc3c(c2C1=O)C=CC(C)(CCC=C(C)C)O3
COc1ccc(CCn2c(=O)c3cccnc3n(CC(=O)Nc3ccc(C)cc3C)c2=O)cc1OC
CC(CNC(=O)c1ccc(CC2CCN(Cc3ccc4c(c3)OCO4)CC2)cc1)c1ccccc1
CC(C)CCN(C(C(=O)NO)C(C)C)S(=O)(=O)c1ccc2ncccc2c1
COC(=O)Cc1cccc2c(=O)c3ccc4oc(C)cc4c3oc12
C[n+]1cccc2cc(C=CC(=O)c3ccc(Cl)cc3)ccc21
CC(CCN1CCn2nc(CNC(=O)N(C)C)cc2C1)c1ccccc1
CCOC(=O)c1c(C)[nH]c(C)c1S(=O)(=O)N1CCCC(C(=O)Nc2ccc(C)c(N(C)C)c2)C1
CC(C)=CCCC1(C)C=Cc2c(c(C)cc3c4ccccc4n(C)c23)O1
O=C1NC(=S)NC(=O)C1=Cc1ccc(OCc2cccc3ccccc23)cc1
CC(C)(C)OC(=O)NC(Cc1ccccc1)C(O)CN(Cc1ccccc1)NC(=O)OC(C)(C)C
CNC1CC(N)C(O)C(OC2OC(CO)C(O)C3OC4(OC(C(N)CO)C(O)C(O)C4O)OC23)C1O
CCC(C)C(N)C(=O)OCCNC(=O)Cc1ccc(OC)c(O)c1
COC(=O)CCCCCCCCCCC(=O)NCc1ccc(O)c(OC)c1
CCCCCCC(=O)CCC1(C)C2Cc3ccc(O)cc3C1(C)CCN2C
COc1ccc(S(=O)(=O)NCc2ccc(C(=O)NCCN(Cc3ccc(Br)cc3)C(C)C)cc2)cc1
NC1=NC(c2cc(NC(=O)c3nn(C(F)F)cc3Cl)cc(F)c2F)(C(F)F)C2CC2O1
CCCCC[n+]1cccc2cc(NC(=O)c3ccc(C(=O)Nc4ccc5c(ccc[n+]5CCCCC)c4)nc3)ccc21
Cc1ccc(C)c(NC(=O)c2ccc[n+](Cc3ccc([N+](=O)[O-])cc3)c2)c1
C#Cc1cccc(C2CC2CN)c1
O=C(Nc1ccccc1F)N1CC2C(c3ccccc31)C(CO)N2C(=O)c1ccc(F)cc1
COc1ccc(-c2ccc(C(=O)CCCCCO)cc2)c(OC)c1
COc1cc(N)c(Cl)cc1C(=O)NC1CCN(CC2CCN(CC(O)CN)CC2)CC1
CCc1nnc(O)n2c(C(C)CC)nc(C)c12
CN1CCc2nc(C#Cc3cccs3)ccc2C1=O
FC(F)(F)c1ccc2[nH]c(-c3ccc(-c4ccc(CNCc5cnn(-c6ccccc6)n5)cc4)s3)nc2c1
O=[S+]([O-])(c1ccc2c(c1)OCCO2)N1CCN([S+](=O)([O-])c2cccc3cccnc23)CC1
O=C(O)Cc1nn(Cc2nc3cc(Cl)cc(C(F)(F)F)c3s2)c(=O)c2ccccc12
CC(C)COC(=O)OC(=O)c1ccc(N(C)Cc2cnc3nc(N)nc(N)c3n2)cc1
COc1ccc(C(=O)c2ncc(C(=O)O)c3cc(OC)c(OC)cc23)cc1OC
Cn1ncc2c1CCOC21CCN(N2CCC(c3ccccc3)CC2)CC1
Cc1ccc(C)c(N2CCN(C(=O)c3oc(C)nc3-c3ccc(F)cc3)CC2)c1
CC(C)CC1c2[nH]c3ccccc3c2CCN1CCCn1cccn1
CCC1=NC(C)CC1(c1ccccc1)c1ccccc1
CCCOc1ccc2[nH]c3c([N+](=O)[O-])ccc4c3c(nn4CCN(CC)CC)c2c1
CCOC(=O)Nc1ccc(NC(=S)NCc2nc(Cl)cnc2N)cc1
CCn1nc(C)c2c1CCN(C(C(=O)NC)c1ccccc1)C2CCc1cc(F)c(C(F)(F)F)c(F)c1
CCN(CC)c1ncc(N(CC)S(C)(=O)=O)c(NC(Cc2ccc(OC(=O)N3CCCC3)cc2)C(=O)O)n1
CC(C(=O)O)(c1ccc(OCc2ccc3ccccc3n2)cc1)c1ccc(OCc2ccc3ccccc3n2)cc1
COc1cccc(CNC(=O)CCNS(=O)(=O)c2ccc3c(c2)CC(C)N3C(C)=O)c1
CC1=C2OCC(C)c3c(O)cc(C)c(c32)C(=O)C1=O
CCCc1nc(CN2CCCC2Cn2cccn2)cs1
Cc1cc(N2CCN(C)CC2)c2c(c1)N(S(=O)(=O)c1ccc3ccccc3c1)CCC2=O
Cc1nn(C)c2c1-c1cnc(N)c(c1)OC(C)c1cc(F)ccc1C(=O)N(C)C2
NCCNc1c2c(c(NCCN)c3sccc13)C(=O)c1ccccc1C2=O
CC(C)Oc1[nH]c(N)nc2ncnc1-2
Fc1ccc(-c2csc3nc(-c4ccccc4)cn23)cc1
Cc1ccc(C(=O)NC2CC2)cc1NC(=O)c1ccc(-c2ccc(C(=O)N3CCCCC3)cc2)s1
COc1cccc(CCNC(=O)C(C)c2cccc(Oc3ccccc3)c2)c1
CCc1nc2ccc(Br)cc2c(=O)n1-c1nc2ccc(OC)cc2s1
NC(=O)CSc1nnc2n1N=CN(c1ccccc1F)C2
Cc1ccc([N+](=O)[O-])cc1NC(=O)C(Sc1ccccc1)c1ccccc1
Oc1cnnc(NN=Cc2ccccn2)n1
O=C(c1cc2cc(O)ccc2s1)c1cc(O)ccc1F
CC1(C)OC(=O)C2CC(O)C(Br)CC21
COc1cccc(C2C=C(c3ccc(Br)s3)Nc3ncnn32)c1OC
Cc1cc2c(s1)c1cnn(Cc3c(C)cc(F)cc3C)c(=O)c1n2C
CC(C)(CNC(=O)C=Cc1ccc(F)cc1)CNC(=O)C=Cc1ccc(F)cc1
O=c1cc(CSC2NCCS2)c2ccc(O)cc2o1
CCCCCCC#Cc1cncc(C(=O)NNC(=O)Nc2cc(Cl)cc(Cl)c2)c1
CC1CN(CCOC(c2ccccc2)c2ccccc2)C(C)CN1CC=Cc1ccccc1
CC(C)(C)OC(=O)NCCC(=O)NCCC(=O)NCCC(=O)NCCC(=O)O
CCn1nc(NS(=O)(=O)c2ccc(C)cc2)c2cc3cc(C)ccc3nc21
COC(=O)CC1CC2c3cc(NS(=O)(=O)c4ccccc4)ccc3OC2C(CO)O1
CC1=C(C(=O)OC(C)C)C(c2ccc(Cl)cc2)n2c(sc(=Cc3ccc(OCC(=O)O)cc3)c2=O)=N1
CCC1CN(C(=O)Nc2cccc3c2CCCC3)c2cc(Cl)ccc2O1
Cc1cn(C2OC(CO)CC2F)c(=O)[nH]c1=O
O=[N+]([O-])c1cn2c(n1)OCC(OCc1cc(-c3ccc(F)cc3)ccn1)C2
O=C(COC(=O)c1ccccn1)Nc1cccc2ccccc12
CCCN1CCCC(CNC(=O)CSc2nc3ccccc3s2)C1
CCC(C)NC(=O)c1ccc2c(c1)N(Cc1ccccc1)C(=O)c1ccccc1S2
CC(C)C1(O)CCN2CC3c4ccccc4CCc4c(Cl)ccc(c43)C2C1
C=C1C(C(C)CCC=C(C)C(=O)O)CCC2(C)C3=C(CC12)C(C)(CC(=O)O)C(C(C)(C)C(=O)O)CC3
N#Cc1cnc2cnc(NCCN3CCOCC3)cc2c1Nc1ccc(Cl)cc1
O=C(Nc1ccccc1)c1ccc(CC2CCN(C3CCN(C(=O)c4ccc(F)c5ccccc45)CC3)CC2)cc1
Cc1nc(C(C)(C)NC(=O)Nc2ccc(C#N)cc2)no1
N#Cc1cc(Cl)cc(-c2cc(-n3cc(F)cn3)ncn2)c1
O=C(Nc1ccncn1)Nc1cccc2c1C1CCCCN1C2=O
COC(=N)N1CCc2ccc3sc4ccccc4c3c2C1
CC(=O)c1sc(Nc2ccccn2)nc1C
CC(C)NCCC(O)c1cc2ccc(C(F)(F)F)cc2c2cc(C(F)(F)F)ccc12
CN(C)C(=O)Nc1cccc([N+](=O)[O-])c1
CCCCCOC(=O)N1CCN(C(=O)C(CCC(=O)O)NC(=O)c2cc(N3CCC(CNC(C)=O)CC3)cc(-c3ccccc3)n2)CC1
N=C1NC(=O)C(=Cc2ccccc2)S1
CCCCCCCNC(=S)Nc1cc(OC)c(Cl)cc1OC
Cc1c(S(=O)(=O)Nc2ccc3c(c2)OCCO3)c(=O)n(C)c(=O)n1C
COC(=O)N1CCN(CCCOc2ccc(-c3nc4ccc(Oc5ccc(Cl)cc5)cc4o3)cc2)CC1
CCC(=O)C(CCN1CCC2(CCCc3ccccc32)CC1)(c1ccccc1)c1ccccc1
COc1cccc(C=CC(=O)c2cc(Br)cc(C(=O)O)c2O)c1OC
CCOC(=O)c1cc2c3c(cc(OC)c2[nH]1)N(C(=O)OCC)CC3
CCCN1CCN(C(=O)c2cnccc2Oc2cc(Cl)ccc2Cl)c2ccccc21
CCc1ccc(Oc2cc3c(cc2NS(=O)(=O)c2ccc(C)cc2)NC(=O)C3)cc1
CC(C)(C)NC(=O)C1CC2CCCCC2CN1CC(O)CN1CC2CCCCC2CC1C(=O)NC(C)(C)C
O=C(CSc1nc2ccsc2c(=O)n1Cc1ccc(F)cc1)NCc1ccc(Cl)cc1
O=C(C(=O)N1Cc2ccccc2C1)c1c[nH]c2ccc(Cl)cc12
OCCOCCn1ccc2ncnc(Nc3cnc(Oc4cccc(C(F)(F)F)c4)c(Cl)c3)c21
CN(C)CCN=C1c2ccccc2C2CC2c2ccc(Cl)cc21
COc1ccc(C2(c3ccc(OC)cc3)NC(=O)N(CC(=O)Nc3ccccc3C)C2=O)cc1
COc1ccc(C=NNc2nonc2N)cc1
O=CNc1cc(-c2ccc(C(=O)N3CCOCC3)cc2)cn2c(-c3ccc(F)cc3)cnc12
CC(C)CC(N)C(=O)N1CCCC1C(=O)NCc1cccc(Cl)c1
C=C1CCC2(C)C(O)CC3(C)C(CCC4C5(C)CCC(O)C(C)(C)C5CCC43C)C2C1C
O=C(CCC1CCCC1)N1CCN(C2CCCC2)CC1
O=C(O)CCn1c2c(c3cc(NS(=O)(=O)c4ccccc4)ccc31)CCCC2
O=C(CNC(=O)c1ccccc1Br)Nc1cccc(S(=O)(=O)Nc2ccccc2Cl)c1
Cn1c2cc(S(=O)(=O)CCCN3CCCC3)c(O)cc2c2c3c(c(-c4ccccc4Cl)cc21)C(=O)NC3=O
CC(C)CN1CCN(Cc2ccc(C#CC(C)(C)O)cc2)CC1CCO
CN(Cc1cn2c(n1)CN(CC1CCOC1)CC2)Cc1ccco1
O=C(C1CN(CC2CCOCC2)CC12CCOCC2)N1CCOCC1
CCCCCCCCCCCCCCCCCC1=NCCN1CCN(CS(=O)(=O)O)CS(=O)(=O)O
CCn1c(Sc2ccc([N+](=O)[O-])cn2)nnc1-c1ccco1
CCOC(O)=C(C(=O)Nc1ccccc1Cl)C1=NC(C)(C)Cc2ccccc21
CCc1ccc(NC(=O)CC2Cn3ncnc3NC2=O)cc1
CCOc1ccc(NCc2ccc(C(=O)N(C)c3ccccc3)cc2)cc1
COC(=O)c1[nH]c(C)c(C(=O)C2=C(O)C(=O)N(CCCN3CCOCC3)C2c2ccccn2)c1C
COc1cc(-c2cc3c(c(=O)o2)CC2(O)C(C)(CCC4(O)C(C)(C)C5OC5C(=O)C24C)O3)cc(OC)c1OC
O=C1CCC(=O)N1CCN(C1(C(=O)O)CC1c1ccccc1)S(=O)(=O)c1ccc(-c2ccc(Cl)cc2)cc1
O=C(NOCc1ccccc1)c1ccc(Sc2ccc([N+](=O)[O-])c3nonc23)cc1
CC(NC(=O)C(=O)Nc1ccccc1C(F)(F)F)C(=O)NC(CC(=O)O)C(=O)COc1c(F)c(F)cc(F)c1F
CCn1cc(C(C)NC(=O)Nc2ccccc2C(=O)OC)c(C)n1
CC1=NCC(C)c2c1[nH]c1ccccc21
COC(=O)C1C2CCC(C2)C1C(=O)OCC(=O)c1ccc(C)cc1
CCn1cc(C(=O)O)c(=O)c2cc(F)c(N3CCN(CCOC4=C(c5ccc(Cl)cc5)C(=O)OC4)CC3)nc21
COc1ccc(-c2nc(CSCC(=O)NCc3ccc4c(c3)OCO4)c(C)o2)cc1
Cc1nc2nc(C(=O)N(C)CCc3ccccn3)cn2c(-c2ccc(Cl)cc2Cl)c1CN
CC(=O)OC1CCC(C)C23CC(C(OC(=O)c4ccccc4)C(OC(=O)c4ccccc4)C12COC(=O)c1cccnc1)C(C)(C)O3
O=C(O)CCCOc1cc2c(cc1Cl)C(=O)N(C1CCCC1)C2=O
COC(=O)COC(=O)CC(CC(N)=O)c1ccccc1
CCCCCCCCC=Cc1c(C)c(C=CCCCCCCCC)c2[n+](c1C)CCC2
Cc1ncnc2c1CCN(C(=O)c1cccnc1)CC2
CN1CCN(CCCOc2ccc(N3C(=O)C(=Cc4ccc(Oc5ccc(C(N)=O)cc5)cc4)SC3=S)cc2)CC1
O=C(Nc1c(C(=O)N2CCOCC2)cnn1-c1ccccc1Cl)c1ccco1
COC(=O)c1ccc(C(O)c2ccc(-c3ccc(S(N)(=O)=O)cc3)cc2)cc1
Cn1cc(NC(=O)c2cc(NC(=O)c3cc(NC(=O)c4cc5ccccc5cn4)c[nH]3)cn2C)cc1C(=O)NCCN1CCOCC1
O=S(=O)(Nc1ncc(F)cn1)c1cc(F)c(OCC2CNCCC2c2ccc(Cl)cc2)cc1F
CC(C)(C#N)c1cc(C=Cc2ccc(OS(N)(=O)=O)cc2)cc(Cn2cncn2)c1
COc1ccc(CCCCCN=C(N)NC(=O)c2nc(Cl)c(N)nc2N)cc1
COC(=O)c1cc(S(=O)(=O)N2CCCCC2)ccc1N1CCOCC1
O=c1oc2ccc3ccccc3c2cc1-c1cc(-c2ccc(Cl)cc2)nc(Cc2ccc(F)cc2)n1
CC(=O)c1cc(NC(=O)c2ccccc2)ccc1OCC(O)CNC(C)C
Cc1ccc(-c2csc(N3CCC(NS(=O)(=O)c4ccc5c(c4)OCCO5)CC3)n2)cc1
CCCc1nc2ccc(NC(=O)c3ccco3)cc2c(=O)n1Cc1ccc(Cl)cc1
COc1cc2ccc3c(CCN(C)C)cc(OC)c(OC)c3c2cc1OC
CC(C)=CN1C(C)Cn2c(=O)[nH]c3cc(Cl)cc(c32)C1C
O=Nc1cnc(Nc2cccc(CO)c2)nc1OCC1CCCCC1
COc1ccc2c(c1)C(=Cc1c(Cl)[nH]c3ccc(N(C)C)cc13)C(=O)N2
CCC1(C)CCCC2(C)C1CCC1(C)C2CC(OC(=O)CC(C)OC(C)=O)C2(C)C(C=O)C(C(C)=O)=CCC12
CN(O)C(=O)SCC(NC(=O)CCC(N)C(=O)O)C(=O)NCC(=O)O
CC(O)CC(C(=O)NNc1ccccc1)C(=O)NNc1ccccc1
CNCCN(c1ccccc1)c1ccc(OCCN2CCCC2)cc1
COc1ccc(-c2nc(CC(=O)N(C3CCCCC3)C(C)C(=O)NC3CCCC3)co2)cc1OC
O=C1Nc2ccc(S(=O)(=O)NCc3ccc(F)cc3)cc2C1=NNc1cccc(C(=O)O)c1
CC1(C)CN(C(=O)CCc2c[nH]cn2)c2ccccc21
O=C(Nc1nnc(S(=O)(=O)N2CCCCCC2)s1)c1ccccc1Br
CN1CCCC1COc1cnccn1
CC(NC(=O)OCc1ccccc1)c1ccccc1
CC1CCCC(C)N1CCCC(C(N)=O)(c1ccccc1)c1ccccc1
CON=C(C(=O)NC1C(=O)N2C(C(=O)[O-])=C(COC(N)=O)CSC12)c1ccco1
Nc1ncnc2c1ncn2C1CCC(CO)O1
CN(C)Cc1cc2c(cc1OC(=O)Nc1ccccc1)C1(C)CCN(C)C1N2C
CCN(CCC=Cc1ccc(NS(C)(=O)=O)cc1)CCCCCC(C)F
COc1ccc(C2CC(=O)c3c(cc(OC)c(O)c3OC)O2)cc1
Cc1ccc(-c2nc(CNCC(C)c3ccccc3)co2)cc1
CC(=O)Nc1nc(C)c(C(=O)NC(C)c2ccc(C3CN(c4ccc5c(c4)OCCO5)C3)cc2)s1
COc1cc(Cc2cnc(N)nc2N)cc(Cl)c1OC
CCc1cccc(N(C)C(=N)Nc2cccc(Br)c2)c1
COc1ccc(Sc2cn(Cc3ccccc3)c3nc(N)nc(C)c23)cc1
CCCCCCCCC=CCCCCCCCC(=O)OC(CNC(=O)C=C(C)C)C1=CC(=O)c2nccc3c2c1nc1ccccc13
Cc1cccc(-c2c[nH]c(C(O)Cc3ccccc3)n2)c1
Oc1cc(CSc2ccccc2)nc(SC2CCCCC2)n1
CC(OC(=O)CNC(=O)c1ccc2ccccc2c1)C(=O)N(C)C1CCCCC1
COc1cc(NC(=O)C(C)N2CCc3ccc(Br)cc3C2)ccc1-c1ccnc(C)c1
CC1Oc2ccccc2C(=NNc2ccccc2)C1n1ccnc1
Nc1c(C(=O)Nc2ccc3c(c2)OCCO3)nnn1Cc1ccccc1Cl
CC(=O)CCn1c(=O)c2ccccc2c2ccccc2c1=O
COc1ccc(C2CC(c3ccc(C)c(C)c3)=NN2c2nc(-c3ccccc3)cs2)cc1
Cc1ccc(-c2ccc3c(c2)C(=O)N2CCCC2C=N3)cc1
C=C(c1ccccc1)C1COC2(CCC3(C)C(CCC4C3CCC3(C)C(C(C)=O)CCC43)C2)OO1
Cc1ccc(N2CCN(C(=O)C(C)Cc3ccc(Cl)cc3F)CC2)c(C(N)C(C)C)c1
CC(NS(=O)(=O)c1ccc(-c2c(C#N)c3cc(F)c(C4CC4)cc3n2-c2ccccn2)nc1)C(F)(F)F
CON=C(COCc1cc(C(F)(F)F)cc(C(F)(F)F)c1)C(CCN1CCC(CN2CCOCC2)CC1)c1ccc(Cl)c(Cl)c1
Cn1c(SCc2noc(C(C)(C)C)n2)nnc1C1CCS(=O)(=O)C1
c1cnc(OC2CN(c3ccc4ccccc4n3)C2)c(N2CCOCC2)c1
Cn1cc(-c2ccc(-c3cc[nH]c3)cc2)c(-c2ccncc2)n1
CCN(Cc1ccc(Cl)nc1)C1=C([N+](=O)[O-])CN(Cc2ccccc2)CN1C
CCc1c(C(=O)C(=O)N(C)C)c2c(OCC(=O)O)cccn2c1Cc1ccccc1
O=C(Nc1ccc(-c2nc3ccccc3s2)cc1)c1ccc(F)cc1
COc1ccc(CC(=O)NCc2ccc3c(c2)OCO3)cc1
C=CCc1ccc(O)c(-c2ccc(OC)c(CCCO)c2)c1
CC1CCNC(=O)c2cc3ccc(C(=O)Nc4cnc5c(cnn5C5CCOCC5)c4)nc3n21
O=C(Oc1cncc(Cl)c1)c1ccc(-c2ccc([N+](=O)[O-])cc2)o1
CC#CC1CN(S(=O)(=O)c2ccc(N)nc2)CCN1c1ccc(S(C)=O)cc1
CON=Cc1ccc(N2CCN(C(=O)c3cccc(Cl)c3)CC2)c([N+](=O)[O-])c1
COC(=O)Nc1ccc(-c2nc(C(Cc3ccccc3)NC(=O)C=Cc3cc(Cl)ccc3-n3cnnn3)[nH]c2Cl)cc1
Cc1oc(-c2cccc(Cl)c2)nc1CN(C)C1CCOC1
CC1OC(Oc2c(-c3cc(O)c(O)c(O)c3)oc3cc(O)cc(O)c3c2=O)C(O)C(OC(=O)c2cc(O)c(O)c(O)c2)C1O
CCC(=O)N1c2ccccc2-c2nnc(SC)nc2OC1c1cc2c(cc1Cl)OCO2
CCOC(=O)c1cc2c(Cn3ccnc3C)c(O)c(OC)cc2nc1CSc1ccc(F)cc1
O=C(COC(=O)c1ccccc1Cc1ccccc1)Nc1ccc(SC(F)F)cc1
NC(=O)c1ccc(Sc2ccc([N+](=O)[O-])c3nonc23)cc1
CC(C)(C)c1nc(N2CCN(CCCCNC(=O)NCc3ccccc3)CC2)cc(C(F)(F)F)n1
CC12CCC(C1)C(C)(C)C2OC(=O)C(NC(=O)C(N)CC(=O)O)c1ccccc1
O=C(O)CC1CCC2(CC1)OCC1(OO2)C2CC3CC(C2)CC1C3
Cc1nsc(-c2ccc(N3CCN(c4cc(C(F)(F)F)cc(C(F)(F)F)c4)CC3)nn2)n1
Cc1nn(C)c(Cl)c1C1CCCN1C(=O)c1cccc(C#N)c1
CN(C(=O)CSc1nnc2ccccn12)c1c(N)n(Cc2ccccc2)c(=O)[nH]c1=O
C(=C1CCN(c2ccc(C3=NCCN3)cc2)CC1)c1ccc(C2=NCCN2)cc1
Cc1ncc2cc(-c3c(Cl)cccc3Cl)c(NC(=O)CCl)nc2n1
CCCCCCc1cn(-c2ccc(O)c(C(=O)NCCC)c2)nn1
NC(=O)c1cnn(-c2cccc(Cl)c2)c1N
CCC(C1CC1)n1c(=O)c(C)nc2c(-c3cc(C)c(Cl)cc3OC)ccnc21
CC1=NC(CC(C)C)C(=O)N(CC(=O)N2CCN(C(=O)OCC3c4ccccc4-c4ccccc43)CC2)c2cc(C(=O)O)ccc21
CCCC(NC(=O)C1C2C(CN1C(=O)C(NC(=O)NC(C)(C)C)C1CCCCC1)C2(C)C)C(=O)C(N)=O
COc1cccc(NC(=O)N(CCC(C)C)C2CCN(C(C)C)CC2)c1
NCCc1c[nH]c2ccc(OCc3ccccc3)cc12
Cc1ccc(CNCC2(F)CCN(C(=O)c3cc(Br)c(Br)o3)CC2)nc1
CC(C)CC(=O)Nc1nc(O)c2c(n1)CCCC2
O=C(O)c1ccccc1C(=O)Nc1nc(-c2ccccc2)cs1
CNC(=O)c1nn(C)c2c1C(C)(C)Cc1cnc(Nc3ccc(CN4CCN(C)CC4)cc3)nc1-2
OC1(c2ccc(-n3ccnc3-c3ccc(-c4ccc(Cl)cc4)o3)cc2)CCNCC1
Cc1ccccc1-c1nncc2nc(Oc3ccc(F)cc3F)ccc12
CC(C)CN1CCC23CC4(CNC(=O)c5ccccc5O)CCC2(O4)C1Cc1ccc(O)cc13
CC(C)Oc1cc([S+](C)[O-])cc2c(=O)c3cc(C(=O)O)ccc3oc12
CC1NS(=O)(=O)c2cccc(Cl)c2OC1c1ccccc1
CCN1CCN(S(=O)(=O)c2cc(C(=O)O)ccc2Cl)CC1
Cc1ccc(-c2cnc3nc(NCCO)nc(N)c3n2)cc1
Nc1ncc(-c2ccc(-c3ccccc3S(=O)(=O)CCCS(=O)(=O)C3CCCCC3)cc2F)cn1
COc1ccc(-c2cc3cc(F)cc(Cl)c3[nH]2)cc1OC
O=C(NCCCN1CCN(c2cccc(Cl)c2)CC1)c1ccc(N2CCCC2=O)cc1
O=C(NC1CCC(O)CC1)C1NC(c2ccccc2)C2(C(=O)Nc3cc(Cl)ccc32)C1c1cccc(Cl)c1F
Cc1ccc(S(=O)(=O)CCSC(=N)N)cc1
O=C(O)C1=CSC2C(=Cc3cc4oc5c(n4n3)CCOC5)C(=O)N12
N#Cc1ccc(OC(F)F)c(NC(=O)Nc2ccc(C3CNCCO3)cc2Br)c1
COc1cc(-c2nc(Nc3cccc(C(F)(F)F)c3)n(C)n2)ccc1-n1cnc(C)c1
CCNC(=O)C1(c2ccccc2)CCCC1
CC(c1ccc(F)cc1)n1cc(C(=O)NCc2ccccn2)nn1
O=C(C=Cc1ccc(OCc2ccc3ccc(Cl)cc3n2)cc1)c1cc(-c2nn[nH]n2)ccc1O
Cc1ccc(-n2c3c(cc(C(=O)NCCCN4CCOCC4)c2=O)C(=O)CC(C)(C)C3)cc1
Oc1nc2nonc2nc1-c1ccc2c(c1)OCO2
Cc1ccc(Nc2nccc(C3CCN(C(=O)CN)C3)n2)nc1
CN1CCc2c(n(C)c3cc(-n4ccc(-c5ccc(Cl)cc5Cl)cc4=O)ccc23)C1
O=C(O)CCCCCN1C(=O)C(=Cc2ccccc2O)SC1=S
Cc1c(CCO)c(N2CCC(N(C)C)C2)n2c(nc3ccccc32)c1C#N
Cc1ccc(C(=O)NC2=NC(=O)C(=Cc3ccc(-c4[nH]cnc4C)o3)S2)cc1
NS(=O)(=O)c1cc(S(N)(=O)=O)c(NC(=O)c2c(F)c(F)c(F)c(F)c2F)cc1Cl
Cc1cccc(C#CC2=CC(=NOCCOCCF)CCC2)n1
CN1C(=O)NC2(CC2c2ccc(S(C)(=O)=O)cc2)C1=O
CC(NC(=O)c1ccc2c(c1)CCN2S(C)(=O)=O)c1ccccc1
COc1ccc(N(Cc2nc3ccccc3c(=O)n2N2CCN(C)CC2)C(=O)Nc2cccc(Cl)c2)c(OC)c1
COCCc1sc[n+](CCCCc2ccc(CCCC[n+]3csc(CCOC)c3C)cc2)c1C
COC(=O)N1CCc2oc(-c3ccccn3)nc2C1
Nc1ccc(-c2ccc(C=CC(=O)O)cc2Cl)cc1C12CC3CC(CC(C3)C1)C2
CC(=O)N1CCCC1C(=O)Nc1ccc(C=Cc2ccc(NC(=O)C3CCCN3C(C)=O)cc2)cc1
CC[N+](C)(CC)CCC(=O)Nc1ccc2c(c1)C(=O)c1cc(NC(=O)CC[N+](C)(CC)CC)ccc1-2
CCn1cc(CN2C(=O)C(c3ccccc3)(c3ccccc3)N=C2N)cn1
CC(=O)NC(=O)C1CCCN1C(=O)C(CC1CCCC1)CN(O)C=O
O=S1(=O)NC2CCC(c3cc(F)ccc3F)(S(=O)(=O)c3ccc(Cl)cc3)CC2CN1C1CC1
CC(C)CCOc1ccc(N)cc1
Nc1c(F)c(N2CCC(N)C2)c(Cl)c2c1c(=O)c(C(=O)O)cn2C1CC1
O=C1NCCCC1C(=O)NN=Cc1ccccc1[N+](=O)[O-]
CSc1ccccc1OCc1cc(C(=O)N(C)C(C)c2ccccn2)no1
CCn1cc(C(=O)NCC2=C(C(=O)O)N3C(=O)C(NC(=O)C(=NOC(C)(C)C(=O)O)c4csc(N)n4)C3SC2)c(=O)c2cc(O)c(O)cc21
O=C(O)c1cc(NN=Cc2ccncc2)ccc1Cl
C[N+]1(C)CCN(C2=CC(=O)CC2)CC1
O=C([O-])c1cc(=O)c2ccc(OCCCCCOc3cccc(O)c3)cc2o1
CC(CC(O)C1CCCCCN(C(=O)C(NC(=O)OC(C)(C)C)C(C)C)C(C)C(=O)N1)C(=O)NC(C(=O)NCc1ccncc1)C(C)C
CCC1(CCCl)SC(N2c3ccccc3OCC2C)=NC1=O
Cc1cccnc1-c1cc(N2CCC(C(=O)NC3CCOC4(CCN(C)CC4)C3)CC2)ncc1Cl
CCN1CCN(c2cc(C)c3cc(NC(=O)C=Cc4cccc(OC)c4OC)ccc3n2)CC1
COCC1CC2(CCN(Cc3ccncc3)CC2)CN1C(C)C
O=[N+]([O-])c1ccc2c(c1)[S+](=O)([O-])C=C2
CC(C)Sc1ncc(Cl)c(C(=O)Nc2ccc(S(=O)(=O)N(C)c3ccccc3)cc2)n1
Oc1ccc(C2=CCNCC2)cc1
CN(Cc1ccc(-c2ccccc2S(N)(=O)=O)cc1)C(=O)C1CCCC1C(=O)NCc1ccccc1
COC(=O)c1sc(N2C(=O)C(O)=C(C(=O)c3ccccc3)C2c2ccc(C)cc2)nc1C
COc1nc(N)nc(N2CCOCC2)n1
CC(=CC(=O)OC1C(C)CC2OC1(O)C(O)C1(C)CCC(O1)C(C)(C)C=CC(C)C2=O)C(C)O
CN(CC(=O)NCc1ccc2c(c1)OCO2)CC(=O)Nc1ccc(F)c(F)c1F
CC(=O)C1C(O)CCC2=CC(O)CC(C)C21C
CC1CCC2(OC1)OC1CC3(O)C4CC=C5CC(O)CC(O)C5(C)C4CCC3(C)C1C2C
CC(C)(Nc1nc(NO)nc(Nc2ccc3ncsc3c2)n1)c1ccccc1
O=C(CCC1CCCCC1)NCCCN1c2ccccc2Sc2ccccc21
CN1CCC(C(=O)NC(CCCCCC(=O)O)c2ncc(-c3ccc4ccccc4c3)[nH]2)C1
O=C(CCCN1CCC(O)(c2ccc(Cl)cc2)CC1)c1ccc(F)cc1
COc1cc(NC(=O)C=Cc2ccccc2OC(F)(F)F)cc(OCCN2CCC(O)(c3ccccc3)CC2)c1
COc1cccc(S(=O)(=O)c2ccccc2)c1Cc1c2c(n(CC(=O)O)c1C)CCNC2=O
CCN(C(=O)C1=CCCC1C(=O)NCc1ccc(C(=N)N)cc1)c1cccc(F)c1
CC1(C)CCC2(C(=O)O)CCC3(C)C(=CCC4C56CCC(O)(OC5)C(C)(C)C6CCC43C)C2C1
O=C1CCCN1c1cccc2ncccc12
COc1cc2cc(-c3ccc([N+](=O)[O-])cc3)cnc2cc1OC
O=C1NC(=O)c2c1c1c(c3[nH]c4ccc(-c5csc(-c6ccno6)n5)cc4c23)CCC1
Cc1ccc(Nc2cc3nc4ccccc4n(-c4ccc(C)cc4)c-3cc2=NCC(C)C)cc1
CN1OCC2CN(C(=S)NCCc3ccccc3)C(c3ccc(N4CCCCC4)cc3)CC21
COc1cc(-c2nnc(SCc3ccc(Br)cc3)o2)ccc1OCc1ccc(Br)cc1
Nc1ccc(Nc2ccc(N=C3NCCN3)cc2)cc1
CCC(N)C(=O)NS(=O)(=O)OCC1OC(n2cnc3c(N)ncnc32)C(O)C1O
O=C(O)c1cn(Cc2ccc(-n3cnc(-c4ccccc4)c3)cc2)c2cccc(F)c2c1=O
O=C(COc1ccc(Br)cc1)OCCN1CCCCC1
CCCCCCc1ccc(Oc2nc(-c3ccncn3)cc(=O)n2C)cc1
CCn1cc(Br)c(C(=O)Nc2ccc(F)c(Cl)c2)n1
CCCS(=O)(=O)NC(CNC(=O)c1ccc(CCC(=O)NC2=NCCCN2)s1)C(=O)O
CC(CS(=O)(=O)c1ccc(Oc2ccccc2)cc1)(NCc1ccc2ccccc2c1)C(=O)NO
COc1cc2c(cc1OC)C1C3Cc4cc(OC)c(OC)cc4C(CNC(=O)c4cccc(Cl)c4)N3C(C#N)C(C2)N1C
CC(C)CC1(C)NC(=O)N(CC(=O)Nc2cccc(S(=O)(=O)N(C)c3ccccc3)c2)C1=O
O=C([O-])C(Cc1ccccc1)N=Cc1ccccc1O
COc1ccc(C2C(O)C(=O)N2c2ccccc2)cc1N
CC(C)N1CCC(N2CCN(Cc3cc4c(cc3Cl)OCO4)CC2CCO)CC1
N#CCN1c2ccccc2CCC1Cl
O=S(=O)(c1cccc(Cl)c1)c1nnn2c1nc(-c1ccccc1)c1sccc12
O=c1c(O)c(-c2cc(O)c(O)cc2O)oc2cc(O)c(C3OC(CO)C(O)C(O)C3O)c(O)c12
Oc1ccc(Cl)cc1CNCC1CCCO1
CCCN(CCN1CCN(c2ccnc3ccccc23)CC1)C1CCc2nc(N)sc2C1
CC(=O)c1c(O)cc(O)c(C(C)=O)c1O
COc1cccc2c1C(=O)c1c(O)c3c(c(O)c1C2=O)CC(O)(C(C)=O)CC3OC1CC(O)C(O)CO1
CSc1cc(-c2cc(C)oc2C)oc(=O)c1C#N
Cc1cccc(CN2CCCN(Cc3ccc(C(=O)Nc4ccc(C(C)(C)C)cc4)cc3)CC2)c1
O=C(NN=Cc1ccc2c(c1)CCC2)c1ccccc1O
O=[N+]([O-])c1ccc(S(=O)(=O)N2CCN(C3CCN(Cc4ccccc4)CC3)CC2)cc1
O=C(Nc1ccc(Nc2ccccc2)cc1)Nc1ccccc1Cl
CC(C)OC(C)(CO)C(O)C12OCCCC(O)(C(=O)N1Cc1ccccc1)N(Cc1ccccc1)C2=O
N=C(N)c1cccc(C=C2CCCCC(=Cc3cccc(C(=N)N)c3)C2=O)c1
C[N+](C)(C)CCCCOc1cc(O)c2c(=O)c3ccccc3oc2c1
CCC1OC1CC=CCC=CCC=CCC=CCCCC(=O)O
Nc1ccccc1C(O)(Cc1ccccc1)c1ccccc1
c1ccc(C2c3ccccc3C3CCN(CCCN4CCCCC4)CC32)cc1
O=c1c2ccccc2nc(NN=C2CCCCC2)n1Cc1ccccc1
CCCCn1cnc2c3ccc(OC)cc3nc-2c1O
O=C(Nc1ncc(Cc2ccc(Cl)cc2Cl)s1)c1ccc([N+](=O)[O-])cc1
CCCCCCCN=C(C)c1ccccc1O
CN(C)S(=O)(=O)N1CCC2(CC1)CC(OCC1CC1)CO2
Nc1nncn1C(=O)c1c(Cl)cccc1Cl
CCN(CC)CCNC(=O)c1cc(-c2ccco2)nc2ccccc12
Cc1ncsc1C(CO[N+](=O)[O-])c1ccc(F)cc1
Clc1ccc2c(c1)-c1ccccc1C1=NCCN12
Cc1ccc(-c2nc(Nc3cccc(O)c3)c3ccccc3n2)cc1
CN(Cc1cccc(F)c1)C(=O)CSc1nnnn1C1CC1
CN1OC(CO)CC12C1CC3CC(C1)CC2C3
CN1CCN(c2ncnc3c2nc(-c2ccccc2Cl)n3-c2ccc(Cl)cc2)CC1
COc1cc2c(cc1-c1cnco1)C(=O)N(C)C1(CCOCC1)N2
O=C(O)c1ccc(C2Nc3ccccc3-c3nnc(SCc4ccc(Cl)cc4)nc3O2)cc1
CNC(=O)CS(=O)(=O)Cc1cc(Cl)c2c(c1)OCCCO2
CC1=C(C)C(=O)C(Cc2cccnc2)=C(C)C1=O
CCOc1ccc(Cl)c(C(=O)N2CCN(c3ccncc3)CC2)n1
CC12CCC3c4ccc(O)cc4C(O)CC3C1CCC2O
O=C(NC1CCCCC1O)c1cnc(OCC(F)(F)F)c(-c2ccc(Cl)cc2)c1
COc1ccc2c(c1)CC1c3c(cc4c(c3-2)OCO4)CC[N+]1(C)[O-]
CCOC(=O)c1sc(Nc2nc(N3CCC(O)CC3)cc(N3CCC(O)CC3)n2)nc1C
CCN(CC)CCN(C(=O)c1ccccc1OC)c1nc2ccc(F)cc2s1
CCC(O)c1cnc(N2CCn3c(nc4cc(CO)c(S(C)(=O)=O)cc43)C2C(C)C)nc1C(F)(F)F
O=C1c2c(Cl)c(Cl)c(Cl)c(Cl)c2C(=O)N1CCCCc1ccccc1
CCN1C(=O)c2c(nc(C#Cc3ccccc3)n2Cc2ccc(Cl)cc2)N2C1=NC1CCCC12
CC1=CCCC2(C)C(CCC2C(C)CCCC(C)C)c2ccc(cc2C(=O)O)CC(=O)CC1
O=C(Nc1ccc(Br)cc1F)c1cc2nc(-c3ccco3)cc(C(F)(F)Cl)n2n1
CC(=O)NCCSC(=O)CNC(=O)C(C)NC(=O)OC(C)(C)C
NC(=O)Nc1n[nH]c2cc(Cl)c(-c3ccccc3)cc12
O=C(O)c1ccc(COc2ccc(C=C3SC(=Nc4ccccc4)N(Cc4ccc(C(=O)O)cc4)C3=O)cc2)cc1
CCC(COC1CC2CCC(C1)N2C)Sc1ccc(Cl)cc1
CCCCCCCCCCC1(C)SC(O)=C(CC)C1=O
Cc1noc(NS(=O)(=O)c2ccc(NC(=O)c3cc4ccccc4o3)cc2)c1C
CCCc1c(O)nc(SC2CC(=O)N(c3ccc(OC)cc3)C2=O)nc1O
NC(CC(=O)N1CCN2C(=O)N(c3ccccn3)CC2C1)Cc1cc(F)c(F)cc1F
CC=C(NC(=O)CCCCC#N)C(=O)O
Cc1ccc(CNC(=O)Cc2c(C)noc2C)c(F)c1
COc1ccccc1NC(=O)N1CCC(C(=O)c2ccc(F)cc2)CC1
CN(C)c1ccc(C=Cc2cc3cc(Cl)ccc3o2)cc1
O=C1NCN(c2ccccc2)C12CCN(C(c1cccc3ccccc13)c1nnnn1-c1ccc3c(c1)OCCO3)CC2
COC(=O)C1=C(C)NC2=C(C(=O)CC(C)(C)C2)C1c1ccc(-c2ccc(C(=O)OC)cc2)cc1
C=CCc1ccc(OC2OC(COC3OCC(O)(CO)C3O)C(O)C(O)C2O)cc1
CN(c1ccccc1)c1cc[n+](Cc2ccc(-c3ccc(C[n+]4ccc(N(C)c5ccccc5)cc4)cc3)cc2)cc1
CCn1c2ccccc2c2cc(C=Nn3cnnc3)ccc21
Cc1cc(C)c(N(C)c2c3c(c(O)c4ncccc24)C(=O)N(Cc2ccc(F)cc2)C3)c(C)c1
CCOC(=O)C1=CN(Cc2ccccc2)c2ccccc2C1c1ccccc1
Cc1cccc(O)c1C(=O)C1=CCCCN2CCCC12
CCC(c1ccc(Cl)c(Cl)c1)n1c(C(=O)O)cnc1S
O=C(c1ccc(-n2nc(C(F)(F)F)c3c2CCCC3)cc1)N1CCOCC1
CC(=O)N(Cc1ccc2ccccc2c1)C1CCNC1
Cc1cccc(NC(=O)c2ccc(C)c(S(=O)(=O)N3CCOCC3)c2)n1
CC(=O)N1CCc2cc(C(=O)CN3CCN(c4ccccn4)CC3)ccc21
COc1ccc(-c2cc(SC)n(-c3nc(N4CCOCC4)nc(N4CCOCC4)n3)n2)cc1OC
N#Cc1c2n(c3c(=O)n(Cc4ccccc4)cnc13)CCCC2
CN(C)CCOC(=O)c1ccc(NC2CCCCC2)cc1
CNC(=O)c1ccc(-c2ccccc2N)[nH]1
CN(C)c1ccc(OCC(=O)O)cc1
O=C(CSc1nc2ccccc2s1)Nc1cc(S(=O)(=O)N2CCOCC2)ccc1O
CNC(=O)c1nc(-c2ccccc2)sc1NC(=O)c1nc(C2CC2)ccc1Nc1cncnc1
COc1ccc(C=Nn2c(-c3ccccc3)nc3ccccc3c2=O)cc1
CC1CN(C(C)CO)C(=O)c2cc(-c3ccc(C#N)cc3)cnc2OC1CN(C)C(=O)Nc1ccc(C(F)(F)F)cc1
CC(C)Sc1ccc(CC2CCN(C3CCN(C(=O)c4nccc5ccccc45)CC3)CC2)cc1
CC12Cc3cnn(C4CCCCC4)c3C=C1CCC1C2C(O)CC2(C)C1CCC2(O)C(=O)CO
COc1ccc(NC(=O)c2ccc(F)c(Nc3ncnc4cnc(N5CCCCCC5)nc34)c2)cc1C(F)(F)F
N#Cc1ccc2c(c1)CNC(CF)C2
OCCN1C2=NCCCN2c2ccccc21
CCn1nc(NS(=O)(=O)c2ccc([N+](=O)[O-])cc2)c2cc3cccc(C)c3nc21
Cc1ccc(C2=C3SC=c4ccccc4=C3ON=C2c2ccc([N+](=O)[O-])cc2)cc1
Nc1ncnc2c1ncn2C1COC(CO)S1
CC(=O)OCC1(C)CCCC2(C)C1CCC1(C)C3CC=C4C(=O)OC(O)C4C3(C)CCC21
Fc1cc(F)cc(Cn2cc[nH]c2=S)c1
CCCCNC(=O)C1(CC)OC(=O)c2c1cc1n(c2=O)Cc2c-1nc1ccccc1c2C1CCCCC1
O=C(NCc1cccc(O)c1)C(=O)c1c[nH]c2ccc(Cl)cc12
O=C1NN=C(c2ccccc2)C1=NNc1cccc(Cl)c1
Cn1c(=O)c(=O)n(CCCCCBr)c2ccc([N+](=O)[O-])cc21
CC(C)N1C(=O)SC(=Cc2cc(Br)ccc2OCc2ccc(C(=O)O)cc2)C1=O
COc1ccccc1NC(=S)NN=Cc1ccc(O)cc1
COc1cc(C=CC(=O)c2ccc(NC(=O)Nc3cccc(C(=O)C=Cc4cc(OC)c(OC)c(OC)c4)c3)cc2)cc(OC)c1OC
O=C(NCc1cccs1)c1cccnc1C(=O)O
Clc1cc(N2CC2)nc(N2CC2)n1
Cc1c(-c2ccccc2F)c(=O)n(CC(N)c2ccccc2)c(=O)n1Cc1ccc(F)cc1Cl
Cn1cnc2c1c(=O)n(CCCN1CCN(CCCSc3ccc(Cl)cc3)CC1)c(=O)n2C
CC(C)(C)NC(=O)C(NC(=O)C(CCCc1ccccc1)CC(=O)O)C(C)(C)C
O=C(Nc1ccc2nccnc2c1)N1CCCCCC1
CCC(C)NC(=O)c1cc2ccccc2c(-c2cc([N+](=O)[O-])ccc2Cl)n1
N#Cc1cccc(-c2ccc3c(c2)CCN(CCN2CCCC2)C3=O)c1
CCC(C)C(NC(=O)OC(C)(C)C)C(=O)NC(Cc1ccccc1)C(=O)NC(CC(C)C)C(O)CC(C)C(=O)NCC(C)C
Cn1nc(C(=O)NCC2CCN(CCC3CCCCC3)CC2)c2ccccc21
C[S+]([O-])c1nnc(-c2ccc(OCc3cccc(Cl)c3)c(Cl)c2)o1
O=C(Nc1cccc(-c2ncnc3[nH]cnc23)c1)c1cccn(-c2cccc(C(F)(F)F)c2)c1=O
O=C(O)c1cccc(CN2CCC(c3ccnc4ccnn34)CC2)c1
COCC(=O)N1CCCn2c(CN3CCCCC3)nnc2C1
CC1CC2(C)C(NCCCN)=Nc3ccccc3C2N(C)c2ccccc21
COc1ccc2c(c1)CCc1c(-c3ccc(F)cc3)noc1-2
CN(c1ccccc1)c1cc(-c2ccc(Oc3ccc(F)cc3)cc2)cc(C(N)=O)n1
COc1cc(-c2ccc3ncnc(Nc4ccc(S(N)(=O)=O)cc4)c3c2)ccc1O
CCOC(Cc1ccc(OCC=C(c2ccccc2)c2ccc(-c3ccco3)cc2)cc1)C(=O)O
CCC(C)N(C(=O)c1cc2c(OCCC3CCCCN3)c(-c3cc(C)cc(C)c3)c(O)nc2cc1Cl)C(C)CC
CC(=O)N1CCCC2(CN(Cc3ccc(F)cc3)CCO2)C1
N#CCSc1nnc(Cc2csc(NC(=O)c3ccccc3)n2)n1NC(=O)c1ccccc1
CN1CCCN(CCc2ccc(Cl)c(Cl)c2)CC1
CC(=O)OC1CC2C(C)(C(=O)CC3C(C)(C)OC(=O)CC(OC(C)=O)C32C)C2=CCC(c3ccoc3)C21C
COc1ccc(-c2csc(NC(=O)COC(=O)c3ccc(Br)o3)n2)cc1
C#CC1(O)CCC2C3CCc4cc5oc(C(C)=O)cc5cc4C3CCC21C
O=C(c1cnc(Nc2ccc(Cl)cc2)s1)c1ccccc1F
COC1CN(c2nc(-c3csc(N)n3)c(C(=O)O)s2)CCC1NC(=O)c1[nH]c(C)c(Cl)c1Cl
Cc1cc(C)n(-c2nc3ccccc3nc2Nc2ccc3[nH]c(O)nc3c2)n1
COc1ccc(C2=NC(c3ccccc3)CO2)cc1
Fc1ccc(-c2cc3c(ccc4oc5ccccc5c43)o2)c(F)c1
O=C(C=Cc1cccc(S(=O)(=O)Nc2cccc(F)c2)c1)NO
O=C1CN(C(=O)CN(CC2CCC2)CC(F)(F)F)CCN1
O=C1c2ccccc2C(Nc2ccc3c(c2)OCCO3)N1c1ccccn1
C=CCN1CCc2c(c(O)c(OC)c3c2ccc2cc(O)c(OC)cc23)C1
COc1cccc(C2SC(c3ccc(Cl)cc3)=NN2C(=O)c2c(F)cc(F)cc2F)c1OC
O=C(O)CC1=CC(=Cc2ccccc2)c2ccc(F)cc21
Cc1cc(C(=O)OCC(=O)Nc2cccnc2Cl)c2ccccc2n1
O=c1ccn(CCCCCOC(c2ccccc2)(c2ccccc2)c2ccccc2)c(=O)[nH]1
CC(C)CN1CC(C(=O)NCc2cccnc2-n2cccn2)CC1=O
COCCNC(=O)C1(C)CCCC2(C)C(CCc3ccoc3)C(O)(CO)CCC12
COc1ccc(-c2nc3sc(-c4ccc(F)cc4)nn3c2-c2ccc(OC)cc2)cc1
CCCCC1Cc2cc3c(cc2C1[N+](C)(C)C)OCO3
O=C1OC(Cc2ccccc2)C(c2ccccc2)C1=O
CC(=O)Nc1ccc2[nH]c(-c3cccnc3)nc2c1
NC(=O)c1nsc(C(=O)N(Cc2cccnc2)C(C(=O)NCc2ccc(F)cc2)c2ccc(O)cc2)c1N
O=C(NCCCCNc1ccnc2cc(Cl)ccc12)c1cccc(C(F)(F)F)c1
O=C(C=Cc1cccc([N+](=O)[O-])c1)N1CCN(C(=O)c2ccco2)CC1
CN(C)CCON=CC=C1CCC2(O)C3CCC4CC(O)CCC4(C)C3CCC12C
COc1ccc(C=CC(=O)Oc2ccc(C(C)=O)cc2)cc1OC
FC(F)(F)c1ncnc2c1ncn2C1COc2ccccc2CO1
CC(C)NCC(O)(c1ccc(Cl)cc1)c1ccc(Cl)cc1
CCOc1cc(C(=O)Nc2ccc(S(=O)(=O)Nc3onc(C)c3C)cc2)cc(OCC)c1OCC
CC(C)NC(=O)c1ccccc1NC(=O)C=Cc1ccc([N+](=O)[O-])cc1
Cc1nc(Cn2c3c(ccc2=O)CC(NC(C)C)CC3)cs1
CCCCC(NC(=O)C(N)C(C)C)C(=O)NCCCc1ccccc1
CCNC(=O)C1OC(n2cnc3c(Nc4ccc(OCC(=O)Nc5ccncc5)cc4)ncnc32)C(O)C1O
NC(=O)COc1ccc2c(c1)S(=O)(=O)N=C(c1c(O)c(-c3ccsc3)nn(CCC3CC3)c1=O)N2
CN1CCNCC1N(C(=O)COC(=O)c1ccccc1)C1CNCCN1C
O=Cc1c(O)ccc(O)c1Cl
O=C(O)c1cccc(S(=O)(=O)N2CCN(C(c3ccccc3)c3ccccc3)CC2)c1
O=[N+]([O-])c1cc2c(OCCC3CCCCN3)c(-c3cc(C(F)(F)F)cc(C(F)(F)F)c3)c(O)nc2cc1Cl
Cc1ccc2[nH]c3c(c2c1)CCN(C)C3
Cc1cnc(C(=O)OCc2ccc(Br)cc2F)cn1
CCOc1cc2ncnc(NC3=CC(=O)C(OCc4ccccc4)=CC3=O)c2cc1NC(=O)C=CCN(C)C
CNCc1ccc(C(=O)Cn2ncc(OCc3ccc(OC)cn3)cc2=O)c(C)c1
COc1ccc(CN(CC2CCCO2)C(=O)c2cc3ccccc3oc2=O)cc1
CNc1nc(C2(c3ccccc3)CC2)nc2c1CCNCC2
C(=Nc1nc[nH]n1)c1cccc2ccccc12
O=C(Oc1cccc(Oc2ccccc2)c1)N1CCN2CCC1CC2
CC(C(=O)Nc1ccc2c(c1)OCCO2)n1nnc2ccccc2c1=O
CC(C)(C)COC(=O)N1CCC(Oc2ncnc3c2CCN3c2ccc(S(C)(=O)=O)cc2F)CC1
CC(C)c1ccc(NC(=O)OC(Cn2ccnc2)c2ccc(Cl)cc2)cc1
Cc1ccc(N(C(=O)N(C)CCCN2CCC3(CCc4ccccc43)CC2)c2ccc(F)c(F)c2)cc1
Cc1ccc2nc(Cl)c(C=Nn3cc(-c4cccs4)nc3N)cc2c1
Cc1nn(CC(=O)NCCc2ccccc2)c(=O)c2nn(-c3ccccc3)c(C)c12
C=CCNC(=O)OC1CCC(CNC(=O)c2cccc3c2OCC3)(c2ccccc2)CC1
CC1(c2nnc(-c3ccncc3)o2)CC(c2cccc(Cl)c2)=NO1
CCCCC(CC)COC(=O)COc1ccc(Cl)cc1C
CC1CCC(C(=O)N(c2cc(C#CC(C)(C)C)sc2C(=O)O)C2CCC(O)CC2)CC1
Cc1ccc2c(c1C)CN(CCCCN)CC2c1ccccc1
NC(Cc1ccc(O)cc1)C(=O)N1CCCC1C(=O)NC(Cc1ccccc1)C(=O)NC1C2CC3CC(C2)CC1C3
COc1cc(C=CC(=O)OC2CCC(N(C)C3CCC(OC(=O)c4cc(OC)c(OC)c(OC)c4)CC3)CC2)cc(OC)c1OC
COCCn1c(-c2ccc(OC)c(OC)c2)nc2ccccc21
CCCCCCCNC(=O)Nc1ccc(C)c(Cl)c1
CCCOc1ccc2nc(-c3ccc(OCCOC)cc3)c(Cl)n2n1
COc1ccc(-n2c(=O)c3sc4ccccc4c3n(CC(=O)Nc3ccccc3F)c2=O)cc1
CCC(=O)N(c1ccccc1)C1CCN(CCc2ccc(N=C=S)cc2)CC1C
CSCCOc1ccc(Cl)cc1C1CC1CN
CC(C)c1cc2cc3cc(C(C)C)c(N)cc3nc2cc1N
O=C1NC(=S)SC1=Cc1coc2ccccc2c1=O
CC(=O)OC1CC(C2(C)CO2)C(OC(C)=O)c2oc(cc2C)C2OC2(C)CC2C=C1C(=O)O2
O=C(CCCn1c(SCC(=O)Nc2ccccc2Cl)nc2ccccc2c1=O)NCC1CCCO1
CCCN1C(=O)C(=O)c2cc(C(=O)O)ccc21
CCC1=C(O)c2c(oc(-c3c(O)ccc4sccc34)cc2=O)C(CC)(CC)C1=O
CC(C1CCN(Cc2ccc(N(C)C)nc2)CC1)N(C)C
CC(C)C(NC(=O)Cn1ccc2c(O)nc(O)nc2c1=O)C(=O)C(F)(F)F
COc1cc(OC)c(OC)cc1C=CC(=O)c1ccccc1C(F)(F)F
Cc1ccc(NN=C2Sc3ccccc3C2=O)cc1
CC=CC1(NS(=O)(=O)c2ccc(C)cc2)CCC(C(C)(C)C)CC1
COC(=O)CCc1cc(-c2ccccc2)no1
CCCCCCCCC(=O)NCc1cc(OC)c(O)cc1OC
CCN(CC)c1ccccn1
CN1CCN(C(CN2CCN(CC3CCc4ccccc4C3=O)CC2)c2ccc(Cl)cc2)CC1
N=C(CCl)NCCCC(NC(=O)c1ccccc1)C(N)=O
CC(C)c1ccc(C2C(C#N)=C(N)N3C(=C2C#N)Sc2ccccc23)cc1
CCN(CC)S(=O)(=O)c1ccc(F)c(C(=O)NCCC(C)C)c1
CC(N)C(=O)NNC(=O)N1CCCC1C(=O)NC(c1ccccc1)c1ccccc1
O=S(=O)(Nc1ncns1)N1CCc2c(cccc2-c2ccc(C(F)(F)F)cc2-c2cncnc2)C1
CCCCOC(=O)CCSC1=C(SCCC(=O)OCCCC)C(=O)c2ccccc2C1=O
CC(Sc1nc(N)cc(N)n1)C(=O)NCC1CCCO1
CC(C)CC(=O)C(=O)N1CCCCC1C(=O)OCCS(=O)(=O)c1ccccc1
O=C(O)CCCOc1cccc(CCCCCCOc2cc(-c3ccccc3)cc(-c3ccsc3)c2)c1CCC(=O)O
CCc1c(Sc2ccccc2)n(CC=Cc2cc3ccccc3o2)c(=O)[nH]c1=O
O=C(OCC(=O)C12CC3CC(CC(C3)C1)C2)c1ccc(CO)cc1
C=CC1(C)CC(OC(=O)CSCCN(CC)CC)C2(C)C(C)CCC3(CCC(=O)C32)C(C)C1O
CN1C(=O)NC2C3NC(=O)c4ccc(C5CC5)n4C3CC21O
CCn1n[n+](C)c2c1C(=O)c1ccccc1C2=O
CC(=NOCC(=O)O)c1ccc(S(C)(=O)=O)cc1
CC(C)C(=O)Nc1ccc2[nH]c(-c3ccc(NC(=O)c4ccccc4Cl)cc3)nc2c1
CC(C(=O)O)c1ccc(OS(=O)(=O)C(F)(F)F)cc1
COC(=O)c1cc(C(=O)NCCN2C(=O)SC(=Cc3cccs3)C2=O)cc([N+](=O)[O-])c1
CN1CCc2cc(-c3ccc4oc5c(-c6ccccc6)nc(=O)n(CCN6CCCC6C(N)=O)c5c4c3)ccc2C1
CCc1nc(CC(=O)N2CCn3c(CC)nnc3C2)cs1
Oc1cc2cc(c1)Oc1c(O)cc(cc1O)C(O)CCCCCCCCCCCCC2
Cn1cc(N2C(=O)c3nn(C4CC4)c(C(F)(F)F)c3C2c2ccc(Cl)cc2)cc(Cl)c1=O
CCc1ccc(NS(=O)(=O)c2ccc(F)cc2CCCN(CC)CC)c(C(=O)O)c1OCCN
Clc1ccccc1Cn1nnc2c(Nc3ccccc3)ncnc21
CCCCCn1nnnc1C1(C)CCC(=O)N1Cc1ccco1
COc1ccc(CN(C)C(=O)CCl)cc1
COc1cc2c(cc1OCCCCCOc1cc3c(cc1OC)C(=O)N1CCCC1C=N3)N=CC1CCCN1C2=O
CCCC(=O)NC(Cc1ccc(O)cc1)C(=O)NCCCCCCCNCCCCN
CCOC(=O)N1C2CCC1CC(N1CC(NC(=O)c3ccccc3)C1)C2
CN(C)CC1CCC2=C(C1=O)C(c1ccc(Cl)c(Cl)c1)C1=C(CCC(CN(C)C)C1=O)O2
COc1cc2[nH]c(=O)n(-c3ccc(C)cc3)c(=O)c2cc1OC
Cc1cnc(-c2ccc3[nH]cc(CCN(C)C)c3c2)o1
CSc1n[nH]c2nc3c(c(N)c12)C1CC(C)=CC(C3)C1
CN(C)CCNc1nc2c3ccc(O)cc3ccc2c2ccccc12
CCCS(=O)(=O)Nc1ccc(F)c(-n2cc(-c3cncnc3)c3nc(N(C)C4CCN(C5CC5)CC4)ncc32)c1F
O=c1oc(CCCO)cc2ccc(C#Cc3ccsc3)cc12
COc1ccc(S(=O)(=O)N2CCN(C(C)c3nc(OC4CCCCC4)c4ccccc4n3)CC2)cc1
NNC(=O)c1csc(-c2ncc(C(F)(F)F)cc2Cl)n1
O=[N+]([O-])c1cc(C(F)(F)F)c(Cl)cc1N1CCN(CCO)CC1
O=c1c2ccccc2nc2sc(Br)c(CN3CCN(c4ccccc4Cl)CC3)n12
Cc1cc(OCc2cc(-c3ccc(Cl)cc3)cc(-c3ccc(Cl)cc3)c2)ccc1OCC(=O)O
O=[N+]([O-])c1ccc(C2=CSC3=NCCN23)cc1
CN(Cc1ccc(-c2nccnc2NS(=O)(=O)c2ccc(Cl)cc2)cc1)c1ccccc1
COc1ccc2nc(-c3ccc(F)cc3)sc2c1
N#CCC(=O)NN=Cc1coc2ccccc2c1=O
COc1ccc(OCCNc2cccc(C(=O)N3CCOCC3)c2)cc1
CN(C)c1cc[n+](Cc2ccc(-c3ccc(Cn4cnc5c(N)ncnc54)cc3)cc2)cc1
O=C1NC(=S)SC1=CC=Cc1ccccc1
CC(C)(C)c1nc(SCC(=O)NNC(=O)c2ccccc2)c2ccccc2n1
O=C(Cn1nnc(-c2ccc(S(=O)(=O)N3CCCC3)cc2)n1)NCC1CCCO1
O=C(OCCn1c([N+](=O)[O-])cnc1C=Cc1cccc2ccccc12)c1cccc2c1OCCO2
NS(=O)(=O)c1ccc(CCNc2ccccc2[N+](=O)[O-])cc1
Cc1cccc2c1sc1ccc3[nH]c(C(=O)O)cc(=O)c3c12
Nc1cc2c(nc1CNC13CCC(CC4(O)Cn5c(=O)ccc6ncc(F)c4c65)(CC1)OC3)NC(=O)CO2
COCc1nnc(NC(=O)c2cc(C(=O)OC)cc([N+](=O)[O-])c2)s1
CCNCC=CCNCC=CCNCC=CCNCCCCNCC
O=C1NC(=O)c2c1c(-c1c(Cl)cccc1Cl)cc1c2c2cc(O)ccc2n1CCCn1ccnc1
COc1cc2ncc3n[nH]c(-c4ccc(C#N)c(N5CCCC5)c4)c3c2cc1OC
Cc1cnc(-c2ccc(Cl)c(C(=O)NCC3(O)CCCCCC3)c2)nc1
Cc1ccc(S(=O)(=O)N(C)c2ccc(C(=O)N3CCc4ccccc4C3)cc2)cc1
COc1ccc2onc(C(C#N)=Cc3ccccc3OCCCN3CCOCC3)c2c1
COc1ccc(C2=C(OCCN3CCCCC3)COC2=O)cc1OC
Cc1nc(O)c2c(Sc3ccncc3)c(C)ccc2n1
CN(C)CC(Nc1ncnc2c(C(N)=O)cc(OC3CCC3)cc12)c1cccc(F)c1
Sc1nc2c(n1Nc1cccc(Cl)c1)CCCC2
CC(=O)Nc1ccc2c3c(c4ccccc4cc13)C(=O)N(CC[N+](C)(C)C)C2=O
CC(C)c1ccc(C2CN(c3nc4c(cc3F)c(=O)c(C(=O)O)cn4C3CC3)CC2N)cc1
Cc1cc(=O)[nH]c(SCC(=O)N(C)CC2Cc3ccccc3CN2C)n1
CCOC(=O)C1CCCN(C(=O)Cn2ncn3c(cc4sc(CC)cc43)c2=O)C1
O=C(NC(CCc1ccccc1)CNc1ccc(OC(F)(F)F)cc1)C(CCC1CCCC1)CC(=O)N1CCOCC1
CCCOC(=O)NS(=O)(=O)c1ccccc1-c1ccc(Cn2c(CCC)nc(CC)c2C(=O)OCc2ccccc2-c2cccs2)c(F)c1
CCCCCNC(=O)Nc1c(C)cccc1OCCCn1cnc(-c2ccccc2)c1C(=O)OCC
COCCCn1c(NC(=O)c2cccc(C#N)c2)nc2cc(C(=O)N3CCCCC3)ccc21
CN(C)C(=S)N=c1ssc(=NC(=S)N(C)C)n1-c1ccc(Cl)c(Cl)c1
CC(C(=O)O)N(Cc1ccc([N+](=O)[O-])cc1)S(=O)(=O)c1ccc(F)cc1
COC(=O)c1ccc(CN(C)c2cccc(Cl)c2)cc1
CCOC(=O)COc1ccc(C(=O)c2cc(CN3CCCC3)c(O)c(CN3CCCC3)c2)c(Cl)c1Cl
CC(C)OC(=O)c1nnc(-c2ccccc2)nc1OC(C)C
CCOc1cc(Cc2cnc(N)nc2N)cc(C=CC(=O)N2N=Cc3ccccc3C2C=C(C)C)c1OCC
N#CC1(Cc2ccc(N)cc2)c2ccccc2C=CN1C(=O)c1ccccc1
CC(C)CC(Oc1ccc(OC(=O)c2cc(-c3ccc(Cl)cc3)nc(-c3ccc(Cl)cc3)c2)cc1)C(=O)O
O=C(C=Cc1ccc(Cl)c(Cl)c1)NCCCCCN1CCC(NC(=S)Nc2ccc(Cl)cc2)CC1
CC=CCN1CCC2(C)c3cc(O)ccc3CC1C2C
CCOC(=O)c1cn(Cc2c(F)cccc2F)c2nc(-c3ccc(NC(=O)CC)cc3)c(CN(C)Cc3ccccc3)n2c1=O
CC1(C)OC2=C(C(=O)C(=O)c3ccccc32)C1Sc1ccc(F)cc1
CC(=O)NC(CCS(C)(=O)=O)C(=O)Nc1cccc2ccccc12
Clc1nc(NCc2ccco2)nc(N2CCCCC2)n1
COc1cc(Br)ccc1NC(=O)C1CC1c1cccc(Cl)c1
Nc1cccc(C=C2SC(=O)N(Cc3ccc(C(F)(F)F)cc3)C2=O)c1
Cc1cc(SCc2ccc(Cl)cc2)nc(O)n1
CC1CCC2C(O)(CO)C(=O)OC3OC4(C)CCC1C32OO4
Cc1cccc(N2CCN(Cc3nc(-c4ccc(F)cc4F)oc3C)CC2)n1
CN(C)C(=O)COC1COC2(CCN(S(C)(=O)=O)CC2)C1
Cc1c(C)c(Br)c(C)c(C(CCCCCC(=O)O)c2ccc(F)cc2)c1O
CCOc1ccccc1N1CCN(C(=O)c2ccc3[nH]c4c(c3c2)CCCC4)CC1
O=[N+]([O-])c1cccc(NCc2ccc(O)c(O)c2)c1
CC(C)N(CCCS(=O)(=O)c1ccc2cc(Cl)ccc2c1)C(=O)C1CCN(c2ccncc2)CC1
CC1CCN(CCCCCCOc2ccc3oc(-c4ccccc4)cc(=O)c3c2)CC1
CCOCCn1c(C)c(C(=O)OCC)c2cc(O)c3ccccc3c21
COC(=O)C(=CNc1ccccc1N)c1ncc(C(F)(F)F)cc1Cl
CN(CCC(=O)N1CCN(c2ccc(=O)n(C)n2)CC1)CCC1c2ccccc2-c2ccccc21
Cc1cc(C)nc(NC(=O)c2c(-c3c(Cl)cccc3Cl)noc2C)n1
Nc1c(N2CCN(Cc3ccccc3)CC2)ncnc1N1CCCC1c1nc2cc(Cl)c(Cl)cc2[nH]1
O=C1CCC(C(=O)OC2CN3CCC2CC3)C(=O)N1
CC(C)Oc1ccc(C(=O)CCN2CCCCC2)cc1
Cc1nn(-c2ccccc2)c2c1C(c1ccc(O)cc1)C(C#N)=C(N)O2
CC(C)CC(=O)Nc1cc(C(=O)N(C)C(C)C)ccc1Cl
NC1(COc2ccc(Cl)nc2)CC1
COc1ccc(Cc2nc(N(C(=O)c3ccc(OC)c(OC)c3)C(=O)c3ccc(OC)c(OC)c3)n(C)c2Cc2ccc(OC)cc2)cc1
COc1ccc(NC(=O)c2ccccc2NC(=O)c2ccccc2)cc1
Cc1c(N(Cc2ccc(Cl)c(Cl)c2)N=O)ccc2nc(N)nc(N)c12
CCCOC12Cc3c(n(CCC)c4ccccc34)C3Oc4c(O)ccc5c4C31CCN(CC1CC1)C2C5
CN1CCOCC2(CCCN(C(=O)c3ccccc3F)C2)C1
Cc1ccc(S(=O)(=O)c2c(N)c3nc4ccccc4n3c3nc4ccccc4nc23)cc1
N#Cc1c[nH]c(-c2ncc[nH]2)n1
COc1cccc(N2CCN(c3ccc(CC(NC(=O)C4CCCN4S(=O)(=O)c4ccc(C)cc4)C(=O)O)cc3)CC2)c1
CCn1c(CNc2ccccc2)nnc1SCc1nc2cc(C(F)(F)F)ccc2o1
CCCCCCN(CCCCCC)C(=O)C(=O)c1c(-c2ccsc2)[nH]c2ccccc12
O=C(NCCc1ccccc1Cl)C1CCN(S(=O)(=O)c2cccs2)CC1
COC(=O)CC1C(S)=Nc2ccccc21
O=C(CN1C(=O)C(N2C(=O)OCC2c2ccccc2)C1C=Cc1ccccc1)OCc1ccccc1
O=C(CSc1nc2ccc([N+](=O)[O-])cc2s1)NCC1CCCO1
CCCOc1ccc(N2CCN(c3noc(CC)n3)C(C(C)C)C2)c(C)c1
COc1ccc(N2CC(=O)C(c3nc4ccccc4s3)=C2N)c(OC)c1
CC(C)(ON=C(C(=O)NC1C(=O)N(S(=O)(=O)O)C1COC(=O)CNC(=O)c1cc(=O)c(O)c[nH]1)c1csc(N)n1)C(=O)O
CCCCNC(=O)NCc1ccc(CN2C(=N)NC(C)(CC(C)C)C2=O)cc1
O=C(Cc1ccccn1)N1CC2(C1)C(c1ccccc1)C(CO)N2C(=O)c1ccncc1
Cc1cc([N+](=O)[O-])ccc1N1C(=O)c2ccc(C(=O)Nc3ccccc3C(=O)O)cc2C1=O
COc1cc(CCNc2ncc(C(N)=O)c(Nc3cccc(C)c3)n2)ccc1O
NC(=O)c1cccc(C=O)c1
CC(C)C(COC(=O)C1CCN(c2nc3ccccc3n2Cc2ccccc2)CC1)n1c(-c2ccccc2)nc2ccccc21
CN(CC=Cc1ccccc1)Cc1cccc2sccc12
CCCCCCCCC(O)c1ccc2ccc(CCCCCC(=O)O)nc2c1
COc1cc2nc(C)n(-c3ccccc3Cn3cc(-c4cccc(C)c4)nn3)c(=O)c2cc1OC
O=C(c1ncco1)C1Cc2ccc(-c3ccccc3)cc2C1
CN1CCCN(C(=O)c2cc3cc(Nc4nccc(-c5ccccn5)n4)ccc3[nH]2)CC1
CN(C)c1ccnc2sc3c(=O)n(CC4CCCC4)cnc3c12
COCCNC(=O)CSCc1c(F)cccc1Cl
NC(=O)c1ccc(-c2csc(-c3c(F)cccc3F)n2)cc1
FC(F)(F)c1cc(Nc2nccc(-c3ccncc3)n2)ccc1-n1ccnc1
CCOC(=O)c1sc(N)c(C(=O)OC)c1C
CC(C(=O)Nc1ccccc1)N1CCN(S(=O)(=O)c2ccccc2)CC1
CN(Cc1ccccc1)S(=O)(=O)c1ccc2ncc(C(=O)NCC3CCCO3)c(O)c2c1
COCc1c(-c2nc(-c3cccc(C(=O)NCCC(=O)O)c3)no2)cnn1C1CCCCC1
O=C(CCC1OC(n2cnc3c(NC(=O)c4ccccc4)ncnc32)C(O)C1O)NCc1ccccn1
O=C1C(=Cc2ccccc2F)CN(C(=O)CC2CC3CCCN3C23C(=O)Nc2ccccc23)CC1=Cc1ccccc1F
c1ccc2c3c([nH]c2c1)C(c1ccc2c(c1)CCO2)N(c1ncc(-c2ccc(OCCN4CCCC4)cc2)cn1)CC3
Cn1c(NC(=O)C2CCC(CNC(=O)c3ccc(O)c(-c4cccc([N+](=O)[O-])c4)c3)CC2)nc2ccccc21
COc1ccc(C2=Nn3c(nnc3-c3ccc(OC)c(OC)c3)SC2)c(OC)c1
CC(C)(C)NC(=O)C1CCCCC1CC(O)C(Cc1ccccc1)NC(=O)C(CC(N)=O)NC(=O)OCc1ccccc1
COc1ccc(-c2cnc3c(c2)cc(C(=O)NC2CCC(C)CC2)c(=O)n3Cc2ccc(F)cc2)cc1
CCOC(=O)NC(=S)NC12CC3CC(CC(C3)C1)C2
O=[N+]([O-])c1cc(Br)c(OCc2nnc(-c3ccccc3)o2)c(Br)c1
CCC(C(=O)OCC1(CO)CC(=Cc2cc(C(F)(F)F)cc(C(F)(F)F)c2)C(=O)O1)c1ccccc1
CCOC(=O)C1=C(C)N=C(C)C(=C(O)OCC)C1c1ccccc1-n1ccnc1
O=[N+]([O-])c1ccc(-c2nnc(N3CCCCC3)s2)s1
C[n+]1cccc(NC(=O)c2ccc(NC(=O)c3ccc(C(=O)Nc4ccc[n+](C)c4)cc3)cc2)c1
Cc1cc(=O)n2nc(N3CCCC(C(=O)NCCc4ccc(Cl)cc4)C3)sc2n1
COc1ccc(-c2cc(C)no2)cc1S(=O)(=O)NCCc1ccco1
N#CC1CCCN1C(=O)C(N)Cc1ccc(-c2cn(Cc3ccc(Cl)cc3)nn2)cc1
Nc1ncnc(C#Cc2ccc(N3CCOCC3)nc2)c1-c1cccs1
CC(=O)N1CN(C2CCS(=O)(=O)C2)Cc2c1sc1c2CCCC1
NC(=O)c1cccc2c1OC(=Cc1ccccc1O)C2=O
Cc1cc(NS(=O)(=O)c2ccc(NC(=O)CCCC(=O)O)cc2)nc(C)n1
C=C1CCC2C(C=C(C)C(=O)C3(O)CC(C)C(O)C3C1OC(=O)CCCCC)C2(C)C
COCC1OC(OCc2ccc3ccccc3c2)C(NC(=O)CCN=C(N)N)C(OCc2ccc3ccccc3c2)C1O
CCOc1cc(CNC2CCCC2)cc(Cl)c1OCc1cccc(F)c1
Cc1ccc(CSc2ncnc3c2cnn3Cc2ccccc2)cc1
CC(C)OC(=O)C1CCN(C(=O)c2ccccn2)C1c1ccc(F)cc1
Cc1ccc(NC(=O)NCCCN2CCCC2=O)cc1Cl
O=C(Nc1cccc(Br)c1)c1ccc2cccc(O)c2n1
Cc1nc(NCc2ccc(C)o2)cc(C2CCNCC2)n1
CCN(CC1CCN(Cc2ccccc2)CC1)C(=O)c1ccccc1
CCCCCCCC(=O)N(c1ccc(Nc2c3ccccc3nc3ccccc23)cc1)S(C)(=O)=O
Cc1csc(=O)n1CC(=O)OC(C)C(=O)Nc1cccc(Cl)c1
c1ccc2c(C3CO3)c3ccccc3nc2c1
CC1C=CC(=O)C(O)C(O)CC=Cc2cc(C(O)(F)F)cc(O)c2C(=O)OC1C
COc1cc(OC)cc(C(=O)NCC(=O)OC2CCOC2=O)c1
Cc1ccc2c(CC(=O)N(C)CCN(C)C)c(C)[nH]c2c1C
Cc1cnc(F)c(-c2nc(C(=O)Nc3cnn(C)c3N3CCCC(N)CC3)c(N)s2)c1
CCCOC(=O)N(CC(=O)O)Cc1cccc(OCc2nc(-c3ccc(Cl)cc3)oc2C)c1
COc1ccc(-c2cc(C(F)F)n3ncc(C(=O)N4CCSCC4)c3n2)cc1
CCOC(=O)c1ncoc1-c1ccc(O)c(O)c1
Cc1cccc(-c2ccc(CN(C)CC3=CCC4CC3C4(C)C)cc2)c1
O=C(Nc1ccccn1)c1ccc2c(C(=O)O)ccc(O)c2n1
COc1ccc(S(=O)(=O)NCC2CCCN(CC(C)(C)C)C2)cc1
CN1CCC2(CC1)CC(=O)C(c1ccccc1)=CO2
Cn1c(-c2cccc(N)n2)c(C2CCCC2)c2ccc(C(=O)NC3(C(=O)Nc4ccc(C=CC(=O)O)cc4)CCC3)cc21
COC(=O)C(CCCCN)N(Cc1ccc(OCc2ccccc2)cc1)Cc1ccc(OCc2ccccc2)cc1
O=C(CN1C(=O)C2C3C=CC(C4CC34)C2C1=O)Oc1ccccc1
CCC(C)C(N)C(=O)N1CCCN1C(=O)Nc1cccc([N+](=O)[O-])c1
C[N+]1(CCCS(=O)(=O)Cc2ccc(Br)cc2)CCCC1
CC(C(=O)OC1C[N+]2(CCC3=CC4CCOC4C=C3)CCC1CC2)(c1ccccc1)N1CCCCC1
COc1ccc(S(=O)(=O)N2CCC(C(=O)NCCN3CCOCC3)CC2)cc1C
Cc1c2cnn(CC(=O)N3CCC4(CC3)OCCO4)c(=O)c2c(C)n1Cc1ccccc1
CC1C(CC(=O)O)c2cc(OCc3ccccc3)ccc2N1C(=O)c1ccc(Cl)cc1
CCCCN(C)C(=O)CNC(=O)c1nn(-c2ccc(OC)cc2OC)c(=O)c2ccccc12
CCOC(=O)N1CCN(C(C)c2ccc(S(=O)(=O)c3ccccc3)cc2)CC1
COc1ccccc1COC(=O)c1ccc(S(=O)(=O)N2CCOCC2)cc1
COc1ccc(-c2nnc(Cn3cnc4ccccc43)o2)cc1
CNC(=O)C(c1ccc(F)cc1)N1CCC(CCN2C3CCC2CC(n2c(C)nc4ccccc42)C3)(c2cccc(F)c2)CC1
C#Cc1ncnc(N)c1-c1ccc2c(c1)OCO2
O=C(NCC1CCCO1)C(c1cccs1)N(C(=O)c1ccc(-c2ccccc2)[nH]1)C1CCCC1
CCCCOc1ccc(S(=O)(=O)NC(Cc2ccccc2)C(=O)OC)cc1
NC(=NOC(=O)CSc1ccccc1)c1cccc([N+](=O)[O-])c1
N=C(CCCCc1nnc(NC(=O)Cc2cccc(OCCO)c2)s1)SC(=N)NC(=O)Cc1cccc(OCCO)c1
CC1CCC2C(=O)N3C(CCC(C)C3c3cccc(N4CCOCC4)c3)C(=O)N2C1c1cccc(N2CCOCC2)c1
NCC(CON)OC(=O)CCNc1nc(N)nc(N)n1
Nc1nnc(SCc2ccccc2Cl)s1
COc1ccc2cc3[n+](cc2c1OCCC[n+]1cccc(C)c1)CCc1cc2c(cc1-3)OCO2
CC1CN(C(=O)C2CCCCC2)CCN1S(=O)(=O)c1cccc2ccccc12
Cc1ccc2nc(C)cc(OCC(=O)O)c2c1
O=C(NCc1ccccc1)C(c1ccco1)N(C(=O)c1csnn1)c1ccccc1
Cc1nc2c3c(c(C(=O)N(C)C)cc2n1C)CCC(c1ccccc1Cl)O3
NNc1nc(C(F)(F)F)nc2ccccc12
CON=Cc1c(N)ncnc1Nc1ccc2c(cnn2Cc2cccc(F)c2)c1
Cn1cc(-c2ccc3nc(Cc4nnc(CC(=O)NC5(C#N)CC5)o4)sc3n2)cn1
CC(C)COC(=O)CNc1nnc(S)nc1O
c1ccc(C[n+]2sc(Nc3ccccc3)nc2-c2ccccc2)cc1
COc1cccc(C=C2NC(=O)N(c3cccc(Cl)c3)C2=O)c1OCc1cccc(C(=O)O)c1
Cc1cccc(NC(=O)CCCCN2CCCCC2)c1
CC(C)c1ccc(OCC(=O)N(Cc2ccc(N(C)C)cc2)C2CCS(=O)(=O)C2)cc1
CC1CCCN(c2sc(S(C)(=O)=O)nc2S(=O)(=O)c2ccc(Cl)cc2)C1
COc1ccc(CCN2CC(C(=O)N3CCC(O)(c4ccccc4)CC3)CCC2=O)cc1
Nc1ccc(CCc2ccccc2)cc1
COc1cc(F)c(C(C)C)cc1-c1ccc(C(F)(F)F)cc1C1CCC2C(c3cc(Cl)cc(C(F)(F)F)c3)OC(=O)N12
CCN(CC)CCOC(=O)c1ccc(Cl)cc1Cl
CCOc1cc(C(=O)N2CCNC(=O)C2)cc(Br)c1OC
COc1ccc(C(=O)NC2CCN(CCn3c(=O)ccc4ncc(F)cc43)CC2)cc1Cl
CC1(C)Cc2ccccc2C(NC(Cc2c[nH]c3ccccc23)C(=O)O)=N1
O=[N+]([O-])c1ccc(Nc2ccccc2S)c2nonc12
COc1cc(C=Cc2cc(OC)c(C=Cc3cc(C)c([N+](=O)[O-])c(C)c3)cc2OC)c(OC)cc1C=Cc1cc(C)c([N+](=O)[O-])c(C)c1
COc1ccc(S(=O)(=O)N(C)c2ccc(C(=O)NCc3ccncc3)cc2)cc1
C[n+]1cc2c(c3ccccc31)Nc1ccc(Br)cc1S2
O=C(CCCc1ccccc1)Nc1nc2ccccc2c(=O)s1
CCN(CC)N=Nc1ccc(C(N)=O)cc1
CCC1(c2ccc(Cl)cc2)NC(=O)N(CC(=O)NC2CCCC(C)C2C)C1=O
CCCCCN1C2=NCCN2c2ccccc21
COc1ccc(C2=Nc3ccc(Br)cc3C(c3ccccc3)N2CC(=O)NN)cc1
COC(=O)c1ccccc1NC(=O)c1cc(=O)c2ccc(C)c(C)c2o1
CCOC(=O)c1c(-c2cccc(OC)c2)nn2c(C)c(CCC(=O)O)c(C)nc12
COc1ccc(CNC(=O)CSCc2cnn(-c3ccccc3)c2-n2cccc2)cc1OC
CCCCCCCCN1C(=O)NC(c2ccc(F)cc2)(c2ccc(F)cc2)C1=O
Fc1ccccc1C=C1CNCC2=C1NC(=S)NC2c1ccccc1F
O=C(C=Cc1ccc(O)c(O)c1)OC1CC(O)(C(=O)O)CC(O)C1O
COc1ccc(CC(=O)NC2C(=O)N3C(C(=O)O)=C(Cl)CSC23)cc1
O=c1c2c3c(sc2nnn1-c1ccccc1)CCCC3
Cc1cc(NC(=O)C(C)N2CCN(c3nccs3)CC2)on1
Cc1ccc(S(N)(=O)=O)cc1C(=O)NC1CCCN(C)C1
COc1cccc(C2CC(c3c(O)cc(C)oc3=O)=NCCS2)c1
Nc1nc(NCc2ccc(C(=O)Nc3ccccc3N)cc2)nc(NC2Cc3ccccc3C2)n1
O=C1C=C(CN2CCC(=C3c4ccc(Cl)cc4CCc4cccnc43)CC2)C(=Cc2ccc(Cl)cc2)O1
CC(C)(CNC(=O)Cc1ccccc1)NCC(O)c1ccccc1
CCC(C(=O)N1CCN(S(=O)(=O)c2ccc(F)cc2)CC1)c1ccccc1
Cc1ccc2c(c1)C(NCCC1CCCN1C)=Nc1cccnc1N2
Cn1c(SCC(=O)Nc2ccccc2F)nnc1-c1ccc(S(=O)(=O)N2CCOCC2)cc1
C=CC(=O)Nc1cc2c(Nc3ccc(F)c(Cl)c3)c(C#N)cnc2cc1OCCCN1CCOCC1
CN1CCN(C(=O)c2ccc3c(c2)N(Cc2cccc(Cl)c2)C(=O)c2ccccc2S3(=O)=O)CC1
CC1C(=O)N2CCCc3cc(NC(=O)C(=O)NCc4ccc5c(c4)OCO5)cc1c32
CC(CCc1ccc(F)cc1)NCC(O)c1ccc(O)c(C(N)=O)c1
Cc1cc(Cl)ccc1-n1nc(Sc2ccc(Cl)cc2)ccc1=O
CN1CCN(c2cc(N3C4CCCC3C4)ncn2)CC1
COc1ccccc1C1(N2CCN(c3ccccc3)CC2)C2CC(C)CC21
O=C1C(=Cc2ccc(O)cc2)CCC1CNc1ccc(Cl)cc1
COc1c(C2=NS(=O)(=O)c3ccccc3N2)cc(CCC(C)C)c2ccccc12
CCOC(=O)NN(C(=O)OCC)C(C(=O)C1=CCCCC1)N(NC(=O)OCC)C(=O)OCC
CN1C(=O)N(CCN2CCOCC2)C(=O)C(C(=O)C=Cc2ccccc2)C1N
CN1C(=O)C2C(c3ccc(C(F)(F)F)cc3)NC3(CCCN(Cc4ccc(F)cc4)C3=O)C2C1=O
COc1ccc(NS(=O)(=O)c2cccc(NC(=O)COc3ccccc3[N+](=O)[O-])c2)cc1
Cc1cc(C)c(C#N)c(=N)o1
NC(=O)COC(=O)c1ccccc1OCc1ccc(Cl)cc1
Cc1ccc(C(=O)Nc2ccc(-c3nc4ccccc4o3)cc2)cc1Cl
Clc1cccc(CN2CCC(NCCCCCCCCn3ccc4ccccc43)CC2)c1
O=S(=O)(NCCNCCc1ccccc1)c1cccc2cnccc12
FC(F)(F)C(=NOCC1OCCO1)c1ccc(Cl)cc1
CCC12C(=O)C(CC)(C(c3ccccc3)=C1c1ccccc1)C1C(=O)N(c3ccc(C)cc3)C(=O)C12
Nc1cc(=O)[nH]c(=O)n1-c1cccc(F)c1
CCCC(=O)Nc1cccc(NC(=O)c2ccco2)c1
S=C(Nc1cccc(Cl)c1)N1CCN(C(c2ccccc2)c2ccccc2)CC1
COc1ccc(OC2C=CC(c3ccccc3)OC2CON=CC(C)C(OCc2ccccc2)C(C)C)cc1
CC(c1ccc(Br)cc1)N1CCC2(CCC(=O)CC2)OC1=O
CN1c2ccccc2C(=O)N2CCc3c(n(C(=O)c4ccccc4F)c4ccccc34)C21
O=C(O)CNC(=O)c1cccc(Cl)c1
Oc1ccc(CCNc2nc(NN=CC=Cc3ccc(Cl)cc3)nc(N3CCNCC3)n2)cc1
N[S+](=O)([O-])Nc1c(Br)cc(Br)c2cccnc12
CCNc1ccc(S(=O)(=O)N(C)C)cc1NCC(=O)Nc1ccccc1Br
Cc1sc2ncnc(NC(Cc3c[nH]c4ccccc34)C(=O)O)c2c1C
COc1cccc(N2C(=O)C3NN=C(C(=O)CN4C(=O)c5ccccc5C4=O)C3C2=O)c1
CN1CCN(C(=O)C2=CC(c3ccc(C(F)(F)F)cc3)CC(OCCCCO)O2)CC1
CNC(=O)C1=CC(C)(C)Oc2ccc(C#N)cc21
O=C1C2=C(NC(=S)NC2c2cccc(O)c2)c2ccccc21
Nc1ccn(C2CSC(CO)(CO)O2)c(=O)n1
Cc1ccc(S(=O)(=O)N2CCOCC2)cc1C(=O)OCC(=O)N(Cc1ccccc1)C(C)C
Cc1cccc(C)c1-c1cccc(-c2nc3ccccc3[nH]2)c1
COCC1CN(C(=O)Cc2ccccn2)Cc2c1cnn2CC1CC1
C(=NN1CCN(c2ccccc2)CC1)c1cccnc1
CN(C)CC1COC(C(c2ccccc2)c2ccccc2)O1
Cc1c(C(=O)NC(Cc2ccccc2)C(=O)C(=O)NCCc2ccccn2)[nH]c2ccccc2c1=O
COc1cc(OC)cc(-c2c(-c3cccs3)c3cc(-c4ccc5c(c4)OCO5)ccc3n2C)c1
Cc1cc(C(C)(C)c2ccc(OCC(O)CN3CCOCC3)c(C)c2)ccc1OCC(O)CN1CCOCC1
CC(=O)N1N=C(c2ccc(C(F)(F)F)cc2)OC1c1ccc([N+](=O)[O-])s1
Nc1cc(C(F)(F)F)ccc1Nc1ncnc2ccncc12
COc1ccc(Cn2c(S)nnc2-c2ccc(OC)cc2)cc1
CC(C)(O)C1Cc2cc(C=CC(=O)O)c(O)cc2O1
COc1cc(OC)cc(C2C(C#N)=C(N)Oc3cc(O)ccc32)c1
O=c1c2ccccc2oc2ccc(OCCOC3CCCCO3)cc12
CCOc1ccc(N(CC(=O)NCc2ccco2)S(=O)(=O)c2ccc(OC)c(OC)c2)cc1
O=C(NC1CCCCC1)c1ccc(OCc2ccccc2)nc1
CC(C)C(NC(=O)c1ccc(Cl)cc1)C(=O)N1CCC(O)(c2ccc(Cl)cc2)C2(CCCC2)C1
CS(=O)(=O)c1ccc(-c2cccn2-c2ccc(F)cc2)cc1
CCC(=O)N(c1cccc(C(F)(F)F)c1)C1CCCC1N(C)C
C=C1CCC2C(c3c(C)c(O)c4c(c31)C(=O)C(C)C4)C2(C)C
CC(O)c1nccc(N2CCN(c3noc4ccccc34)CC2)n1
CN(C)S(=O)(=O)c1ccc(C(=O)N2CCC(c3nc4ccccc4o3)CC2)cc1
Cn1cc(C(=O)Nc2ccc(C(F)(F)F)cn2)c(C(F)(F)F)n1
O=C(Nc1ccc(N2CCCC2=O)cc1)c1cncc(Br)c1
CS(=O)(=O)c1ccc(-c2ccc3ncc(-c4cccnc4)n3n2)cc1
CC(C)c1ccccc1-c1nc(NCc2ccc(-c3cccnc3)cc2)c2ccsc2n1
C#CCOc1ccc2c(c1)Sc1cc([N+](=O)[O-])ccc1N2
COc1ccc(C2Nc3cc(OC)ccc3-n3cccc32)cc1
CC(C)CNC(=O)C=Cc1ccc([N+](=O)[O-])o1
COCCCOc1cc(C)c(-c2cccc(COc3ccc(OCC(=O)O)c(F)c3)c2)c(C)c1
COC(=O)c1ccc2c(c1)C(C(=O)Nc1c(C(C)C)cccc1C(C)C)c1ccccc1CO2
COc1cc2c(cc1OC)C(=O)C([N+](=O)[O-])=C(O)C2=O
CCC(=O)c1ccc2c(c1O)C1c3c(ccc4c(=O)c(C)c(C)oc34)OCC1C(C)(C)O2
CC(C)(C)c1ccc(C(=O)Nc2ccc(NC(=O)c3ccco3)cc2)cc1
CCOC(=O)N1CCN(C(S)=NNC(C)c2ccccn2)CC1
O=C(CCC(=O)c1cccs1)NCc1ccncc1
Cc1ccc(CN(C(=O)COc2cc(C)c(Cl)c(C)c2)c2ccccn2)o1
Cc1ccc(S(=O)(=O)NCC(=O)N2CCOCCOCCOCCOCC2)cc1
COc1ccc(CNC(=O)N2CCN(c3ccccc3)CC2)cc1
CC1CCCC(C)N1C(=O)CSc1nc2ccccc2s1
Nc1ccccc1NC(=O)CCCCCN1C(=O)c2cccc3c(CN4CCCCC4)c(O)cc(c23)C1=O
NC1CN(C(=O)c2ccc3ncccc3c2)CC1C(=O)N1CCCC1
CCOC(=O)C1(C)CCN1C(=O)c1cccc(OC(F)(F)F)c1
CC(C)N=C(NO)NCCCC(N)C(=O)O
NC(CC(=O)N1CCN(C(c2ccc(F)cc2)c2ccc(F)cc2)C(=O)C1)C(=O)N1Cc2ccccc2C1
COc1ccc(-c2c(-c3ccc(S(C)(=O)=O)cc3)ccc(F)c2F)cc1OC
COc1ccc2c(c1)c(CC(=O)Oc1ccc3ccccc3c1)c(C)n2C(=O)c1ccc(Cl)cc1
CCOc1ccc(C(O)Cn2c(=N)n(CCN3CCCCC3)c3ccccc32)cc1
CCOc1cc(C(=O)CCC(=O)OCC(=O)Nc2ccc(C)c(S(=O)(=O)N(C)C)c2)ccc1O
Cc1n[nH]c(=S)n(NC(=O)C=CC(=O)Nn2c(=S)[nH]nc(C)c2=O)c1=O
CCOC(=O)CNC(=O)C(CCSC)NC(=O)C(CSC(C)=O)Cc1ccccc1
O=C(O)CC(C(=O)O)c1c[nH]c2ccccc12
CC(C)CC(CO)N1CCN(C(=O)c2ccc(Cl)c(Cl)c2)CCC1=O
Cc1cc(=O)oc2c3c(ccc12)OCC1COc2c(c(-c4ccccc4)nn2-c2ccccc2)C31
C=CCn1c(S)nnc1CCC(O)COCCC
CC1(C)CC(=O)c2sc(=Nc3c(Cl)cc(Cl)cc3Cl)oc2C1
COc1ccc(C2(O)OC(=O)C(c3ccc4c(c3)OCO4)=C2Cc2cccc(C(F)(F)F)c2)cc1
COc1ccc(CN2CC3CCC(=O)C2CN3C(=O)c2ccccc2)cc1
CN1CCCN(S(=O)(=O)c2ccc(-c3ccc4nccc(Nc5ccc(OCc6cccc(F)c6)c(Cl)c5)c4c3)cc2)CC1
CC(NC(=O)Nc1cccc(-c2nnnn2C)c1)C(O)CN(CCCc1ccc(F)cc1)CC1CC1
COc1ccccc1N1CCN(CCCCOc2cccc3c(=O)c(C)c(-c4ccccc4)oc23)CC1
O=C1Cc2cc(-c3ccccc3)sc2C2(CCN(Cc3ccccc3)CC2)O1
O=C(Nc1ccc(CC(NC(=O)C2(c3ccccc3)CC2)C(=O)O)cc1)c1ccnc2ccccc12
FC(F)(F)c1cccc(-n2cc(COc3ccccc3-c3nc4ccccc4s3)nn2)c1
O=C(O)CC(SCC(=O)Nc1ccc(Br)cc1)C(=O)O
N#Cc1ccccc1NC(=O)Nc1ccccc1
O=C(COc1ccccc1Cl)N1CCN(CCc2ccccn2)CC1
N#CCCc1ccc(OCc2cc(-c3cccc(F)c3)c3ncccc3c2)cc1
CC(C)C(C)NC(=O)CCN1C(=O)CCc2cc(F)ccc21
CCOCc1nnc2n1CCN(Cc1c(C)noc1C)CC2
CCn1c(-c2ccc(OC)c(OC)c2)cc(-c2cccn2C)c(C#N)c1=O
Nc1nc(N)c2c(n1)NC(=O)c1c(c3ccccc3n1Cc1ccc(Cl)cc1)C2
CC(NC(=O)C(=O)Nc1cccnc1N(C)C)C(=O)NC(CC(=O)O)C(=O)COc1c(F)c(F)cc(F)c1F
O=C1COC(c2ccccc2O)=NN1CCCl
C=CCCCC(=O)N1CC(C(C)OC(=O)Cc2ccc(-c3ccccc3)cc2)C1=O
O=c1nc2n(-c3cccc(F)c3)c3ccc([N+](=O)[O-])cc3cc-2c(=O)[nH]1
Cc1ccc2nc(NC(=O)CSc3ncc(C(=O)Nc4ccc(F)cc4)c(=O)n3C)sc2c1
CN1C2CCC1CC(CC(CNS(=O)(=O)c1ccccc1)(c1ccccc1)c1ccccc1)C2
COc1ccccc1C(=O)c1nc(-c2ccccc2)oc1N
C=CC(C)(C)c1[nH]c2ccccc2c1C=C(NC(=O)C(N)=O)C(=O)OC
COC1COCCC1NC1CC2CCCC2(C(=O)N2CC3CC2CN3c2cc(C(F)(F)F)ccn2)C1
Cc1ccn(-c2ccc(C(=O)N3Cc4cnn(C)c4Nc4ccccc43)cc2C)n1
CCNCCC(=O)NCCC(=O)O
COc1ccccc1N1CCN(CCn2c(=O)[nH]c3sc4c(c3c2=O)CCN(C)C4)CC1
CCCCN(C(=O)Cn1ncc(Cl)c(Cl)c1=O)c1c(N)n(CC(C)C)c(=O)[nH]c1=O
O=C(NN=Cc1ccc([N+](=O)[O-])o1)c1ccc(O)cc1
O=S(=O)(c1ccc(Oc2ccc(Br)cc2)cc1)N1CCOCC1
C=C1C(CC(C)C)=C(C#N)C(=O)N1c1cc(C(F)(F)F)cc(C(F)(F)F)c1
COc1cc(NC(C)CCCN)c2nccc(C)c2c1Oc1ccc(Cl)c(Cl)c1
Nc1nc2nc(C(=O)NCc3cn(Cc4cccnc4)nn3)cnc2c(=O)[nH]1
COc1ncc(-c2nc3c(n2C2CC2)C(c2ccc(Cl)cc2)N(c2cc(Cl)ccc2C)C3=O)c(OC)n1
O=C1c2ccccc2C(=O)N1N=Cc1ccc(O)c(O)c1
CC(c1nc2c(cnn2C2CCCC2)c(=O)[nH]1)N1CCCCC1
Cc1ccn2cc(CSc3ccccc3)nc2c1
CCCc1nn(C)c2c(=O)[nH]c(-c3cc(S(=O)(=O)N4CCN(c5ccccc5OC)CC4)ccc3OCC)nc12
COc1ccc2c(c1)OCC1Cc3cccc(OC)c3OC21
COCCCNC(=O)c1ccccc1Nc1ccnc(C(F)(F)F)c1
CCOC(=O)Nc1c(C)cc(S(=O)(=O)N2CC(c3ccccc3)NC2=O)cc1C
CCCCn1c(N)c(N(CCOC)C(=O)c2c(CC)noc2C)c(=O)[nH]c1=O
O=C(NC1CCCC(NC(=O)c2cccc(Cl)c2)C1)c1cccc(F)c1
O=C1Nc2ccc([N+](=O)[O-])cc2C1=C1Nc2ccc(O)cc2C1=NO
Fc1ccc(C(OCCN2CC3CC(C2)N3CC=Cc2cccs2)c2ccc(F)cc2)cc1
CCCCCCCCCCCCCCCCNc1nc(C(Cl)(Cl)Cl)nc(C(Cl)(Cl)Cl)n1
COc1cc(CC(=O)[O-])c(N)c(C(=O)c2ccc(Br)cc2)c1
[N-]=[N+]=NCC(O)C1OC(C(=O)O)CC(O)C1O
CCc1csc(C(Cc2ccc(NS(=O)(=O)O)cc2)NC(=O)C(CC(C)C)C(=O)OC)n1
CCn1c(-c2ccoc2)c(C2CCCCC2)c2ccc(C(=O)O)cc21
CCN1CCC(N2CC(C(=O)O)C(c3cccc(OC)c3)C2)CC1
CC(C)n1cc(C(=O)c2cncc(NC(=O)C(CO)c3ccccc3)c2)c2cncnc21
O=C(CCCC1C2CCCN3CCCC(CN1S(=O)(=O)c1ccc(OC(F)(F)F)cc1)C23)N1CCOCC1
CNC(=O)Nc1ccc(Cl)c(Cl)c1
CC(=O)NS(=O)(=O)c1ccc(NC(=S)NC(=O)C(C)C)cc1
CN(CCN1CCCC1)C(=O)Cc1cccc([N+](=O)[O-])c1
CC(C)(C)C(NC(=O)NC1(Cc2ccncc2)CCCCC1)C(=O)N1CC2C(C1C(=O)NC(CC1CC1)C(=O)C(N)=O)C2(C)C
O=C1CCCN1CCOc1ccc2cc1COCC=CCOCc1cccc(c1)-c1ccnc(n1)N2
O=C(C=Cc1cccn1Cc1cc(F)cc(F)c1)CC(=O)C(=O)O
COc1ccc2[nH]c3ccc4c[n+](C)ccc4c3c2c1
COc1cc(C(c2ccc(O)c(OC)c2)C(C)C(C)CO)ccc1O
Cc1cccc(NC(=O)NNC(=O)c2sccc2-n2cccc2)c1
CN1CCCC1Cn1nc(Cc2cccc(F)c2)c2ccccc2c1=O
COc1cc(OC)cc(C(C)=O)c1
CCCCCC(=Cc1cccnc1)c1ccc2c(c1)CCC(=O)N2
COc1ccc(S(=O)(=O)N2CCC3C(CO)Nc4ccc(-c5cccc(C#N)c5)cc4C32)cc1
CCCCCCSc1cccc(-c2nc3cc(C)ccn3c2NC2CCCCC2)c1
CCN(CC)S(=O)(=O)c1ccc(NC(=O)c2ccc(Cl)nc2)cc1
CC(C)(C)OC(=O)NC(CNC1CCc2ccccc2N(CC(F)(F)F)C1=O)Cc1ccccc1
O=C(NC1C[N+]2(CCl)CCC1CC2)c1ccccc1F
O=S(=O)(Nc1nccs1)c1ccc2c(-c3ccc(C(F)(F)F)cc3-n3ccnc3)nccc2c1
O=C(Nc1ccc(C(=O)N2CC3COCCN3Cc3ccccc32)cc1)c1ccccc1-c1ccccc1
COC(=O)c1cc(S(=O)(=O)N2c3ccccc3CC2C)c[nH]1
COc1cccc(S(=O)(=O)Nc2ccc3c(c2)CC(N2CCC(NC(=O)C4CC4)CC2)C3)c1
Cc1cncc(C(=O)N2CCC(=C3c4ccc(Cl)cc4CCc4cccnc43)CC2)c1
CCN(CC)CCOc1ccc(-c2c(C)c3c(ccc4ccccc43)oc2=O)cc1
CCCCC1CCN2CC(O)C(O)C2C1O
Cc1cn(-c2ccc3n(c2=O)CCN(CCOc2ccc(F)c4nc(C(F)(F)F)sc24)C3=O)cn1
CC(C)Cc1csc(NC(=O)c2ccc(F)cc2)c1C(=O)O
CCN(C(=O)CCc1nc(-c2ccc(C)cc2)no1)c1cccc(C(F)(F)F)c1
CCc1cc(OCc2ccc(-c3ccc(OC)cc3-c3nn[nH]n3)cc2)c2c(n1)CCCC2
Nc1cc(S(=O)(=O)[O-])cc2ccccc12
Clc1cc(Br)ccc1OCCCCn1ccnc1
O=C(c1ccccc1F)N1CC2CC(C1)c1cccc(=O)n1C2
COCCOc1cc2ncnc(N3CCN(C(=O)Nc4ccc(OC(C)C)cc4)CC3)c2cc1OC
O=[N+]([O-])C(=C1NCCS1)C(Cl)=C(Cl)Cl
COC(=O)c1cccc2c1-c1ccc(NS(C)(=O)=O)cc1C(c1ccccc1)O2
Cc1cc(N)nn1Cc1coc(-c2ccc(F)cc2)n1
N#CC(=Cc1ccccc1OCCN1CCCCC1)c1noc2ccc(O)cc12
CCOC(=O)Nn1c(C)cc(C(=O)OC)c1C
O=C(NCC(O)c1cccnc1)c1ccc(N2CCC3(CCc4c(F)ccc(F)c4O3)CC2)nn1
CCOc1ccccc1NC(=O)COc1cccc(-n2cnnn2)c1
CCOc1ccc(-n2cc(-c3ccccc3)nc2C(C)N(CCS(=O)(=O)CC)C(=O)Cn2nnc(C3CC3)n2)cc1
COc1ccc(-c2cc3c(C)nc(N)nc3n(C3CCC(O)CC3)c2=O)cn1
CC(C)CCNC(=O)C1CCCN1C(=O)NC1CCCCC1
N#Cc1cccc(-c2nccnc2OC2CN(c3ccc4ccccc4n3)C2)c1
Cc1cc(C)c(-n2c(Cl)cn3c(CN4CCCCC4)c(C(F)(F)F)nc23)c(C)c1
COc1ccc(N=Nc2cnc(C)nc2-c2ccccc2)cc1
CC1C(=O)NCC1C(=O)Nc1cc(-c2cccc(C(C)(C)C)c2)n(C2CCOCC2)n1
NCCC1CCOC(c2ccccc2)O1
CNC1CCN(c2nc(N)nc3cc(C4CC4)ccc23)C1
CC(C)=CCCC(C)c1ccc(C)c2c1OCN(CCCCCO)C2
Cc1nc2c(OCc3c(Cl)ccc(N(C)C(=O)CNC(=O)NCc4ccccc4)c3Cl)cccn2c1Br
CCN(CC(C)O)C(=O)Nc1cnn(CCOC)c1
COC(=O)c1ccc(CNC(=O)c2cc(COc3cncc(Cl)c3)on2)cc1
CC(C)NCC(O)COc1ccc(OCCn2cccn2)cc1
CCC(C)CNCCCNCCCCCCCNCCCNCC(C)CC
COc1ccc(-n2cnc3c(sc4ncnc(Nc5ccc(C#N)cc5)c43)c2=O)cc1
CC1CC(C)CN(S(=O)(=O)c2ccc3c(c2)CC(C)N3C(=O)C2CC2)C1
Cc1cccc(C(=N)NOC(=O)CCC2CCCCC2)c1
CCCCOCC(O)CN1CCN(C(C)=O)CC1
O=[N+]([O-])c1nccn1CCCCNc1nc2ccc(Cl)cc2s1
COc1ccc(C2=NOC(Cn3nc(C(=O)NCc4ccco4)cc3-c3ccccc3)C2)cc1
Cc1ccc(C(=O)CCc2nnc(-c3ccc([N+](=O)[O-])cc3)o2)cc1
COC(=O)c1ccc(CNC(=O)c2cc(S(=O)(=O)NCc3ccccc3)ccc2C)cc1
COc1cccc2cc(C(=O)NN(CC(C)C)c3nc(C#N)ncc3Br)oc12
O=C(CC1OC(CO)C(O)C(O)C1O)Nc1ccc(O)cc1
COCC(=O)NNC(=O)c1ccccc1OC
CC(=O)OC(Cc1ccc([N+](=O)[O-])cc1)NC(=O)C(Cc1ccccc1)NC(=O)c1ccccc1
NS(=O)(=O)c1cc(C(=O)N2CCc3ccccc32)c(Cl)cc1Cl
COc1ccc(-n2c(CCc3cn(C(=O)OC(C)(C)C)c4ccccc34)nc3ccccc3c2=O)cc1
CCN(CC)CCNc1ccc2nnn3c4ccc(OC(C)=O)cc4c(=O)c1c23
CC(C)COC(C)C(=O)NCc1ccc(F)cc1
CNS(=O)(=O)c1cccc(Nc2ncnc3[nH]c(-c4ccccc4C)cc23)c1
CNC(=O)c1cc(Oc2ccc(NC(=S)Nc3ccc(F)c(F)c3)cc2)ccn1
CC1(C)C=Cc2cc(CNc3ccc(C(=O)O)cc3)ccc2O1
Cc1cc(C)nc(NC2CCCN(CCCc3ccccc3)C2)n1
Nc1ccc2[nH]c(-c3cc(CC(=O)O)cc(-c4cccc(CNC(=O)Nc5cccnc5)c4)c3O)cc2n1
CCOC(=O)Cc1csc(NC(=O)C=Cc2ccc(Br)o2)n1
COc1cc(N2CCC(N3CCN(S(C)(=O)=O)CC3)CC2)ccc1Nc1nc(Nc2ccsc2C(N)=O)c2cc[nH]c2n1
CCC(CC)C(=O)NC(=Nc1nccn1C(C)(C)C)Nc1ccc(Cl)c(Cl)c1
Cc1ccc(CNC(=O)Nc2cccc3[nH]ncc23)c(N2CCOCC2)n1
CCOC(=O)c1ccc2ncc(C(=O)OCC)c(Nc3ccc(N4CCOCC4)cc3)c2c1
CC(NC(=O)Nc1cc2[nH]nc(C(C)(F)F)c2cn1)c1ccccc1
O=C(Nc1cc2cc[nH]c(=O)c2cc1Cl)C1CCCN1
CN1CCN(N=Nc2cc(F)ccc2F)CC1
CNCC1Cn2c(cc3ccc(C(=O)Nc4nccs4)cc32)C(=O)N1
CC(C)OC(=O)CCC(=O)OC(C)C
CC(=O)Oc1ccc(C(O)c2ccccc2)cc1
C=CCOc1cccc(C=NNC(=O)C(OC)c2ccccc2)c1
CC(Oc1ccc(Br)cc1Br)C(=O)Nc1cccnc1Cl
COc1ccc(S(=O)(=O)NCc2cc(=O)n(C)c(=O)n2C)cc1F
COc1ccc(NCCC2(c3ccccc3)CCOC(C)(C)C2)cc1OC
CN1CCC(N(C)C(=O)c2cc(S(=O)(=O)N3CCOCC3)ccc2Cl)CC1
Nc1c(C(=O)c2c[nH]c3ccccc23)nnn1-c1ccccc1
O=C(OCc1ccccc1)N1C=CCCC1c1c(Cl)cccc1Br
CN(CCCl)Cc1cc(Cl)c(NC2=NCCN2)c(Cl)c1
NC(C(=O)O)c1cnn(O)c1C(c1ccccc1)c1ccccc1
COc1cc(-c2ncoc2-c2ccc(OC)c3c2ncn3C)cc(OC)c1OC
COC1C(O)CCC2(CO2)C1C1(C)OC1CC=C(C)C
CCCc1c(OCCCCCOc2cc3c(cc2C(C)=O)CC(C(=O)O)O3)ccc(C(C)=O)c1O
CCC(=O)N(c1ccccc1)C1(C)CCN(CCc2ccccc2)CC1
CCCOc1ccc(-c2cc(=O)c3ccccc3n2CCN2CCCCC2)cc1
CCOC(=O)c1ccccc1SN1C(=O)C(=O)c2ccccc21
O=S1(=O)NCCCNc2nc(ncc2Br)Nc2cccc1c2
CCCNC(=O)c1cn2ncnc(Nc3cc(NC(=O)COC)ccc3C)c2c1C
CCOC(=O)Nn1cnnc1Cc1ccccc1
O=C(CSc1snnc1-c1ccc(Cl)cc1Cl)Nc1ccccc1Cl
O=C(O)CC(O)(CSCCCCCCc1ccccn1)C(=O)O
CCOc1ccccc1-n1c(N)c(C(=O)OC)c2nc3ccccc3nc21
O=C(NN=Cc1ccccn1)c1ccc([N+](=O)[O-])cc1
CCc1cc2sc(-c3c(C)nc(NC(C)c4ccc(OC(F)(F)F)cc4)nc3NC3CC(CO)C(O)C3O)nc2c(CC)n1
O=C(NCCn1cc(SCc2cccc(F)c2)c2ccccc21)c1cccc(C(F)(F)F)c1
CCN(CC(=O)Nc1c(F)cccc1F)C(=O)c1ccc(O)nc1
COc1cc([N+](=O)[O-])ccc1NC(=O)CSc1nc2ccccc2n1-c1ccccc1
CN(C)C(=O)c1ccc(-c2cc3c(NC4CCCNC4)ncc(C(N)=O)c3s2)cc1
CC1=[N+]([O-])C(C)(C)C(c2ccc(Br)cc2)=[N+]1[O-]
CCOC(=O)c1ccccc1SSc1nc[nH]n1
CSc1c[nH]c(C(=O)Nc2nc3ccccc3n2CCN2CCCC2)c1
O=C(O)CCc1nnc(SCC(=O)Nc2ccc(Br)cc2)nc1O
CC1(C)Cc2c(sc3c2c(=O)n(-c2ccc(Cl)cc2)c(=O)n3CC(N)=O)CO1
O=C1CC(NC(=O)C2COCC3CC=CCC(NC(=O)c4ccc(Cl)cc4)C(=O)N32)C(O)O1
O=C(Oc1ccc(Oc2ccccc2)cc1)N1CCN2CCC1CC2
O=C(NC1CCC(CN2CCC(c3c[nH]c4ccccc34)CC2)CC1)c1ccc(-c2cc(C(F)(F)F)ccc2Cl)o1
N#CSc1c(-c2ccccc2)nc2sc(Cc3noc4ccccc34)nn12
O=C1C(=Cc2ccc([N+](=O)[O-])cc2)CN(C(=O)c2ccc(OCCN3CCCCC3)cc2)CC1=Cc1ccc([N+](=O)[O-])cc1
Cc1nnc2c(NC(=O)NC(C)C)cc3cc(-c4ccc(CN5CCCCC5)cc4)ccc3n12
CCCNC(=O)c1ccccc1NC(=O)COc1ccc(OC)cc1
Cc1cc(O)nc(-n2nc(C)cc2NC(=O)c2cccc(Br)c2)n1
CCCCCCn1c(N2CCN(c3ccccc3)CC2)nc2c1c(=O)n(C)c(=O)n2C
Cc1ccc2nc(C)c(C(=O)NCc3ccc(N(C)C)cc3)n2c1
CCCCCCCOC1C(OC)C(C(OC2OC(C(=O)NC3CCCC(C)NC3=O)=CC(O)C2O)C(N)=O)OC1n1ccc(=O)[nH]c1=O
Cc1cc(C)cc(N(C(=O)c2ccccn2)C(C(=O)NC2CCCCC2)c2ccncc2)c1
O=C1CCCN1Cc1ncn2c1CN(C(=O)N1CCCC1)CCC2
CNc1nc(Nc2ccc(C#N)cc2)nc(Oc2ccc(Cl)c3ccccc23)n1
CCN(CC)C(=O)CN(c1cccc(Br)c1)S(C)(=O)=O
COc1ccc(F)cc1-c1ccnc2[nH]c(C3CN(S(C)(=O)=O)C3)cc12
Cc1cc(C)n2nc(SCc3nc(-c4ccccc4)cn3CC#N)nc2c1
O=C(NCCN1CCC(n2c(=O)[nH]c3ccccc32)CC1)c1cnc2ccccc2c1
O=C1c2ccccc2C(=O)N1c1cncc2ccccc12
Nc1cc2c(c(O)n1)CC(CCc1ccc(C(=O)NC(CCC(=O)O)C(=O)O)cc1)CCN2
Cc1cc(S)n2ncc(-c3ccccc3)c2n1
CN(C)CCC1(c2ccccc2)CCc2ccccc2C1=O
Cn1c(CN2C(=O)CN(c3ccc(OCc4ccncc4)cc3)C2=O)cc2cnc(C(=O)NC(C#N)CCCCN)nc21
Cc1ccccc1N(CC(=O)NN=Cc1ccc(Cl)cc1)C(=O)c1ccccc1
CCN(CC1CN(Cc2cccnc2)CCO1)c1cccnn1
Cc1[nH]cnc1CSCCN=C(N)NCCSCc1nccs1.O=[N+]([O-])c1cc([N+](=O)[O-])c(O)c([N+](=O)[O-])c1
Cc1cnc(C(=O)OCC(=O)N2CC(C)CC(C)C2)cn1
N=C(N)NC(=N)Nc1ccccc1
CN1Cc2cc(F)ccc2N(CC(C)(C)O)CCC1=O
CC(C)(C)c1[nH]nc2c1C(c1cccc(OC(=O)N3CCOCC3)c1)C(C#N)=C(N)O2
Cc1nn(C)c(C)c1CN(C(=O)c1cc(Cl)c[nH]c1=O)C(C)C
CC(NC(=O)C(C)(Cc1c[nH]c2ccccc12)NC(=O)OCc1ccc(F)c(F)c1)c1ccccc1
CN1c2ccc3oc(=O)ccc3c2C(=O)CC1(C)C
Cc1cc(C)n2nc(C(=O)Nc3cc(C(F)(F)F)ccc3N3CCOCC3)nc2n1
COc1ccc(S(=O)(=O)N(Cc2ccc3c(c2)C=CC(C)(C)O3)C(C)C)cc1OC
COc1ccc2nccc(C(O)CN3CCC(NCc4cc5cc([N+](=O)[O-])ccc5[nH]4)CC3)c2c1
COC(=O)C(Cc1ccccc1)NC(=O)C(Cc1ccccc1)NC(=O)c1ccc(OCCN(C)C)cc1
CS(=O)(=O)N1CCc2c(c(-c3ccc(C(F)(F)F)cc3)nn2CC(O)CN2CCC(c3c[nH]c4cc(Cl)ccc34)CC2)C1
COc1ccccc1CN(CC(Cc1c[nH]c2ccccc12)NC(=O)COc1ccc(O)cc1)C(C)=O
CN(C)C1CCC2(CC1)OC(C)(c1ccccc1)c1ccccc12
C#CC[n+]1csc2ccccc21.O=S(=O)([O-])C(F)(F)F
OCCCNCc1ccncc1
NCc1cnccc1-c1ccccc1F
COc1c(C)c2c(c(O)c1CCNS(=O)(=O)CS(=O)(=O)NCC1OC(n3cnc4c(N)nc(-c5ccccc5)nc43)C(O)C1O)C(=O)OC2
Cc1ccc(N2CC(=O)C(c3nc(O)c4ccccc4n3)=C2N)cc1C
CCOC(=O)c1c(O)c(O)cc(Br)c1OC
CC(C)C(=O)Nc1cccc(C2CN3CCSC3=N2)c1
O=C(NC1CCOCC1C(=O)NO)c1ccc(Cc2cc(C3CC3)nc3ccccc23)cc1
CCOc1ccccc1-c1cc(-c2cc(CCC(=O)O)ccc2OC)nn1CCc1ccccc1
CN1CCC2(CCN(Cc3nccs3)CC2)C1=O
Cc1ccc2ccc(-c3cc(C#N)cc(C#N)c3)cc2n1
COc1ccc(Cl)cc1CC1CNC(=NOc2ccc(F)cc2)CN(C(=O)NC(C)c2ccc(C(=O)O)cc2)C1=O
O=C(C(=O)N1CCN(C(=O)c2ccccc2)CC1)c1c[nH]c2c(-c3cnccn3)ncnc12
CC(=O)N1N=C(c2cccc3ccccc23)CC1c1ccccc1[N+](=O)[O-]
CCCCCCCCCCCCCCCCCO
COc1ccc(-c2nc3c(cnn3-c3ccc([N+](=O)[O-])cc3[N+](=O)[O-])c(=O)[nH]2)cc1
CCn1c(CNC(=O)c2ccc(OC)cc2)nnc1SCC(=O)Nc1cc(C)ccc1C
Cc1ccc(NS(=O)(=O)c2cc(C(=O)Nc3cccc([N+](=O)[O-])c3)ccc2C)cc1
CCC(C)(NCC(=O)NC(=O)NC)c1nc(C)cs1
O=c1[nH]c2ccc(Cl)cc2n1Cc1cc(F)cc(F)c1
Cc1cc2occ(C)c2c2oc(=O)ccc12
O=C1C(=Cc2ccc(F)cc2)CCCC1=Cc1cccc([N+](=O)[O-])c1
Cc1nn(-c2ccc(F)cc2)c(Cl)c1C=C(CCC(=O)O)c1nc2ccccc2s1
CCOC(=O)c1ccccc1NN=C(C(C)=O)C(C)=O
NC(COCC1CCCCC1)Cc1c[nH]cn1.NCCc1c[nH]cn1
CC1(C)OC(C)(C)c2nc(-c3cc(Cl)cc(Cl)c3)nnc21
O=c1cc(-c2ccncc2)c2cccc([N+](=O)[O-])c2[nH]1
CCn1c(SCC(=O)N2CCC(C)CC2)nc2c3ccccc3nc-2c1O
COC(=O)C12CCCN1C(c1ccc(-c3ccc(OC)cc3)c(OC)c1)C1C(=O)N(C)C(=O)C12
CNc1c2c(nc3ccccc13)-c1ccccc1C2
CC=CC(=O)OC1C(C)OCC(O)C1O
CCC1=C(C(=O)CC2CCC(C)CC2)C(c2ccc(O)c(Cl)c2)NC(=O)N1
Cc1ncc2c(n1)C1Oc3c(O)ccc4c3C13CCN(CC1CC1)C(C4)C3(O)C2
Cc1cccc(N=C(S)Nn2cnnc2)c1C
O=C(O)CCN1CCN(c2ccc(O)c(C34CC5CC(CC(C5)C3)C4)c2)CC1
COc1cccc(Nc2ccc(C(=O)O)cc2[N+](=O)[O-])c1
Cc1ccc(N2CCc3c(NS(=O)(=O)c4ccc(F)cc4)n[nH]c3C2=O)cc1
COc1ccc(F)cc1-c1ccnc2[nH]c(C3CCC(NCC4CC4C(=O)O)CC3)cc12
CCCCn1c(N)c(N(CC(C)C)C(=O)c2ccccc2-n2cnnn2)c(=O)[nH]c1=O
Cc1cc2oc(=O)cc(CC(=O)NN=Cc3ccc(Cl)cc3)c2cc1C
Cc1ccc2[nH]c(CO)nc2c1
COC(=O)c1ccc(NS(=O)(=O)c2ccc3c(c2)n(C)c(=O)n3C)cc1
CC(N)C(=O)NC1(C(=O)O)CCC2C(C(=O)O)C21
CC(C)CC(NC(=O)C1CCC(=O)N1)C(=O)NC(CCCCN)C(=O)NC1(C(=O)O)CCCCC1
CON=C(C[n+]1ccn(C)c1)c1ccc(C)cc1
O=C(CC(NC(=O)OCc1ccccc1)C(=O)NC1Cc2ccccc2OC1=O)OCc1ccccc1
NC(=O)Cn1c(S(=O)(=O)Cc2ccccc2)nc2ccccc21
c1ccc(-c2nc3cnccn3c2Nc2ccc3c(c2)OCCO3)cc1
Oc1ccc(-c2ccc(O)c(O)c2)cc1O
COc1ccc(C=NNc2[nH]nc(C)c2C(=O)NCc2ccc(OC)cc2)cc1
CCC(CNS(=O)(=O)c1cccc(C(=O)OC)c1)N1CCCC1
O=C1Nc2ccc(F)cc2C1(c1ccccc1)c1ccccc1
COc1ccc(C(=O)N2CCC(n3nccc3NC(=O)C3CCOC3)CC2)cc1
Cc1c(OCc2nn[nH]n2)cc2c(c1Cl)C(=O)C1(CCCC1)C2=O
Cc1nc(C2CN(C)CCO2)cc(N2CCC(C(N)=O)CC2)n1
Cc1oc(-c2ccccc2Cl)cc1-c1nn2c(-c3ccco3)nnc2s1
C=CCOC(=O)C1=C(C)NC(C)=C(C(=O)OC)C1c1ccccc1[N+](=O)[O-]
COc1ccccc1-c1cnc2[nH]cc(-c3ccccc3)c2c1
O=C(NC1(C(F)(F)F)Oc2ccccc2O1)c1ccc(Cl)cc1
CCOC(C(=O)NN=Cc1cc(OC)c(Br)c(OC)c1)c1ccc(N2CCOCC2)cc1
O=C1NC(=S)NC(=O)C1=C(O)Nc1ccccc1
N#CC(=Cc1cn(CC(=O)O)c2ccccc12)C(=O)N(c1ccccc1)C1CCCCC1
COc1ccc(Nc2ccc(C(=O)O)cc2[N+](=O)[O-])cc1
Cc1cc2oc(-c3ccccc3)cc(=O)c2c(C)c1Cl
OC1(c2ccc(Cl)cc2)CCN2CCCCC2C1
COC1=NC(C(C)C)C(OC)=NC1
O=C1Nc2ccc(-c3cncc4ccccc34)cc2CO1
COC(=O)c1ccc(Cl)cc1NC(=O)Nc1cccc(Br)c1
Cc1cccc(OCC(=O)Nc2cc(C)nn2-c2nc(C)cc(=O)[nH]2)c1
CCc1ncnc(-c2ccc(C(=O)N3CCC4(CC3)CNC4)c(Cl)c2)c1C#Cc1ccc(N)nc1
OC1CN=C2CCCc3c2n(c2ccc(Cl)cc32)C1
O=C(c1ccc(Cl)cc1)c1cc2cc(O)ccc2[nH]1
C#CCSc1nc(Nc2ccc(Cl)cc2)c(C#N)c(-c2ccc(Br)cc2)n1
Clc1ccc(CON=C2c3ccc(Cl)cc3OCC2n2ccnc2)c(Cl)c1
CCN1C(=O)CNC1=Nc1ccc2cc3ccc(N=C4NCC(=O)N4CC)cc3nc2c1
CN(C)C1C(O)=C(C(=O)NCO)C(=O)C2(O)C(O)=C3C(=O)c4c(O)ccc(Cl)c4C(C)(O)C3CC12
COc1cc(OC)c2c(=O)c(-c3ccc(OC)c(OC)c3)coc2c1
Cc1ccc(C(=O)N(C)C)cc1Oc1nc(Oc2cccc(C(=N)N)c2)c(F)c(C)c1F
COc1ccc(S(C)(=O)=O)cc1CC(=O)NC(C(=O)NC(CC(=O)O)C(=O)CSCc1ccccc1)C(C)C
Cc1cccc2c1C(=O)N(CCc1cccs1)C2=O
C=CC(C)(O)CCC1C(C)(O)CCC2C(C)(C)CCCC21C
COc1cc(C=NO)cc(Br)c1OCc1cccc(Cl)c1
CCC(C)C(NC(=O)C(NC(=O)C(Cc1ccccc1)N(C)C)C(C(C)C)n1ccc2ccccc21)C(=O)O
CC1C(=O)C(C)(C)Nc2ccc3c(c21)C(c1ccccc1)Oc1ccccc1-3
Cc1nc2cc(F)ccc2n1C1CC2CCC(C1)N2CCC(NC(=O)c1cc[n+]([O-])cc1)c1cccc(F)c1
CC1=CCC2C1CC=C(C)C(CCC1C(C)(O)CCC3OC(C)(C)C(OC(=O)c4ccncc4)CCC31C)C2(C)C
COc1ccc(NC2CCCN(C(=O)CSc3ccccn3)C2)cc1OC
Cc1cc(C(=O)CN2C(=O)CN(C)C2=O)c(C)n1-c1cccc(S(=O)(=O)N2CCOCC2)c1
CCCn1c(=O)c2c(nc(C(C3CC3)C3CC3)n2CC(=O)O)n(CCC)c1=O
Cn1c(=O)cc(OCC(=O)NCCCN2CCN(Cc3ccccc3)CC2)c2ccccc21
CCOC(=O)C1CN(S(=O)(=O)c2cc(Cl)ccc2OC)c2cc(C(=O)Nc3cccc(F)c3)ccc2O1
Nc1nc(O)c2ncn(C3CC(O)C(O)(CO)C3)c2n1
CCOC(=O)C1C(C(=O)OCC)C12C(=O)N(C)c1ccccc12
COc1ccc(-c2nnc(N3CCN(S(=O)(=O)c4ccccc4[N+](=O)[O-])CC3)o2)cc1
COC(=O)C(=Cc1ccccc1)CN1C(=O)C(=O)c2ccccc21
CNC(=O)NCC(CCCN1CCC(O)(c2ccc(Cl)cc2)CC1)(c1ccccc1)c1ccccc1
COc1ccc(C(=O)COC(=O)C(C)NS(=O)(=O)c2ccc(NC(C)=O)cc2)cc1OC
O=C(O)CC(C(=O)O)C(CC(=O)O)C(=O)O
Nc1c(C(=O)N2CC(F)(F)C2)nnc2c(-c3ncccn3)cccc12
CON=C(C(=O)Sc1nc2ccccc2s1)c1csc(N)n1
CCc1c(C)sc(NC(=O)Cn2nc(C)c([N+](=O)[O-])c2C)c1C(N)=O
CN(C)CCc1c[nH]c2ccc(N3CCN(Cc4ccccc4)S3(=O)=O)cc12
CON(CCCCC=CCCCCCCCCc1cccnc1)C1OC(CO)C(O)C(O)C1O
Cc1cccc(NC(=O)N2CCC(NC(=O)c3ccccc3C)CC2)c1
O=c1ccsn1-c1cccc(Cl)c1
COc1c(C)c(O)c(C(C)=O)c(O)c1Cc1c(O)c(CC=C(C)C)c(O)c(C(C)=O)c1O
COC1=CC(C)C2CC3OC(OC(=O)c4cccc(Cl)c4)C(O)C4C(C)=C(OC)C(=O)C(C2(C)C1=O)C34C
COC(=O)CN(C1CCCN(c2ccc(-c3ccccc3S(C)(=O)=O)cc2F)C1=O)S(=O)(=O)c1ccc2cc(Cl)ccc2c1
COc1cc(CCC(O)CC(O)CCc2ccc(O)cc2)cc(OC)c1O
O=C1CCc2cc(C=CC(=O)N3CC(Oc4nc5ccccc5s4)C3)cnc2N1
C=C(CN(CC(=C)S(C)(=O)=O)C1CC(C(C)(C)C)CCC1O)S(C)(=O)=O
CC(C=CC=C(C)c1ccc2ccc3cccc4ccc1c2c34)=CC(=O)O
COc1ccc(-c2nnnn2-c2ccc(F)cc2F)cc1
CC1(C)CC(Nc2ccc(-c3sc(C(=O)O)c(OCC(=O)O)c3Br)cc2)CC(C)(C)C1
CCNC(=O)Nc1cc(-c2cccnc2)c(C(=O)Nc2nccs2)cn1
Cc1ccc(S(=O)(=O)Nc2c(C)nc3ncnn3c2O)c(C)c1
CCNS(=O)(=O)c1ccc(NC(=O)c2ccc(Cn3nc(C)cc3C)o2)cc1
COc1cc(C2c3cc(OC)c(OC)cc3C(=O)C(C)C2C)ccc1O
O=C(Nc1ccc2c(ccn2C2CCCN(Cc3cc(F)cc(F)c3F)CC2)c1)c1ccco1
COc1ccc(Br)cc1CNC(=O)C1CCCCN1S(=O)(=O)c1ccc(F)cc1
O=C1NC(=O)c2cc(NS(=O)(=O)c3cccc4cccnc34)ccc21
COc1cc2c(c(OC)c1)C1(C)C3CCCC(C(=O)N1CC2)N3C(=O)C(=O)c1cc(OC)c(OC)c(OC)c1
COc1ccc2c(=O)n3cc(C(=O)O)ccc3nc2c1
O=C(Nc1cc(N2CCOCC2)ncn1)NC1(C(F)(F)F)Oc2ccccc2O1
CCC(NC(=O)CCc1cc(F)cc(F)c1)C(=O)Nc1ncc(C(C)CCCC(C)(C)OC)s1
O=C(CBr)N(c1ccc(Cl)cc1)S(=O)(=O)c1cc(Cl)sc1Cl
CC(=O)NCC1OC(=O)N2c3ccc(-c4ccc(-c5nnnn5C)nc4)cc3OCC12
O=C(CSc1nnc(COc2cccc3cccnc23)o1)N1CCCC1
COc1cc(C=CC(O)=CC(=O)C=Cc2ccc(OCCCF)c(OC)c2)ccc1O
O=C(Nc1c2c(nn1-c1ccccc1)CS(=O)(=O)C2)C1CCCC1
Cc1ncc(CN2CC(C)C(c3nc4c(cnn4C4CCOCC4)c(=O)[nH]3)C2)cn1
COc1cc2cc3c4cc(-c5cccc6ccccc56)c(OC)c(OC)c4cc[n+]3cc2cc1OC
Cc1cc(C)c(O)c(C2=NNC(c3ccc(N4CCOCC4)cc3)C2)c1
COc1ccc(C(C)=C2SC(=S)N(CCC(=O)O)C2=O)cc1
NCCCCNC(=O)Nc1ccccc1
O=C(Nc1ccccc1)c1c(O)nc2ccccc2c1O
CCCCN=C(S)NNC(=O)c1ccncc1
O=S(=O)(c1cccs1)N1CCN(c2ccc(O)cc2)CC1
Nc1ncnc2[nH]nc(-c3ccccc3)c12
CCN(CC)S(=O)(=O)c1ccc(NN=C2C(=O)CCCC2=O)cc1
Cc1ccc(-c2c(C(OC(C)(C)C)C(=O)O)ccc3sc(C)cc23)cc1
CSc1nc(-c2ccccc2)cn1CCO
Cc1nc(-c2nc(C(F)(F)F)cn2-c2ccc(S(C)(=O)=O)cc2)co1
Cc1noc(C)c1C(=O)NCCCc1ccccc1
CCN(CC)C(=S)SC(CC(=O)c1ccccc1)c1ccc(C)cc1
Cc1ccc2c(c1)C(NC1CC1)CC21CCNCC1
COc1ccc(Nc2cc(NC(=O)C3CCCC3)c3ccccc3n2)cc1
COCCN(C)CCn1c(C#N)c(-c2cccc(F)c2)c2cc(OC)ccc2c1=O
CN(C)CCNc1ccnc2ccccc12
COc1nc(N(C)C)nc(N2CC(=O)N(CCNS(=O)(=O)c3ccc(C)cc3)C2=N)n1
Nc1nccc2ccc(O)cc12
CCCCN1CC(=O)N2C(Cc3c([nH]c4ccccc34)C2c2ccc(C#N)cc2)C1=O
CCC1(O)C(=O)OCc2c1cc1n(c2=O)Cc2c-1nc1cccc3[nH]c(=S)n(CCC(C)C)c2c13
Cc1ncc(-n2c(C)cc(OCc3ccc(F)cc3F)c(Br)c2=O)cn1
COc1ccc(C2N(c3ccccc3)C(=O)C2(F)CCCc2ccccc2)cc1
CCCCOC(=O)NS(=O)(=O)c1ccc(OC)cc1-c1ccc(Cn2cncn2)cc1
O=C(NCC1CC1)NC(=O)c1c(F)cccc1Cl
CCc1ncnc(N2CCN(CC(C)O)CC2)c1C#Cc1ccc(N)nc1
Cc1nc2cc(-c3cccc(F)c3)nn2c(C)c1CCC(=O)Nc1ccccc1C(N)=O
CNC(=S)N(CCc1ccccc1)Cc1cc2cc(OC)c(OC)cc2nc1O
CCOC(=O)c1c2n(c3cc(N4CCN(C)CC4)c(F)cc3c1=O)C(c1ccccc1)S2
Nc1nc(=O)n(C2OC(CO)C(O)C2O)c2ncc(-c3ccc(-c4ccccc4)cc3)nc12
COc1ccc(N2CCN(S(=O)(=O)CCNC(=O)C3CC(=O)N(c4ccccc4)C3)CC2)cc1
CCOc1ccc(NC(=O)C(=CNc2ccccc2)C(C)=O)cc1
COc1ccc(S(=O)(=O)N(CC(C)C)CC(O)C(Cc2ccccc2)NC(=O)OC2CS(=O)(=O)CC3OC4OCCC4C23)cc1
Cc1ccc2oc(=O)c3cnn(CC(=O)N4CCN(c5cccc(C(F)(F)F)c5)CC4)c3c2c1
CCN(CC)CCN(C(=O)C=Cc1cccs1)c1nc2ccc(C)cc2s1
COc1ccc(-n2nc(C(N)=O)c3c2C(=O)N(c2ccc(C4(N(C)C)CC4)cc2)CC3)cc1
N#Cc1ccc(Nc2nc(N)nc(Cc3ccc(Cl)cc3Cl)n2)cc1
C=CC(=C)C1C(OC(C)=O)OC=C2C(CC=C(C)C)OC(=O)CC21
N#CC(=CNC(=S)Nc1ccc(S(N)(=O)=O)cc1)C(N)=O
COc1ccc2c(c1)nnn1c3ncccc3c(N=O)c21
COc1ccc2c(c1)cc1c(=O)n(CC(=O)NCCCc3ccccc3)nc(C)n12
C[N+](C)(CCCCCCCCCCCS)Cc1ccccc1
CC1CN(C(C)CO)S(=O)(=O)c2ccc(-c3ccccc3)cc2OC1CN(C)Cc1ccccn1
O=C(Nc1cccc(S(=O)(=O)N2CCOCC2)c1)C1CCCCN1S(=O)(=O)c1ccccc1
COc1ccccc1N(C(=O)c1ccccc1)C1CCN(CCCCNC(=O)c2ccc3ccccc3c2)CC1
Cn1cccc1C=C1C(=O)NC(=O)N(C(C)(C)C)C1=O
CCCOc1ccc(C(=O)CN2CCOCC2)cc1-c1nc(C(C)C)c(Br)c(=O)[nH]1
Cc1ccc2c(=O)n3c(nc2c1)C(Cc1ccccc1)NC(=O)c1cc2ccccc2cc1-3
COC(=O)C1=C(c2cccc(C#N)c2)CC2CCC1N2C(=O)NCc1cccc2ccccc12
CCCCC(C)C1CC(=O)NC(Cc2ccccc2)C(=O)NC(C)C(=O)NC(CC(C)C)C(=O)O1
Cc1cc2nc(C=CC3CCNC3)n(Cc3ccc(Cl)cc3)c2cc1C
O=C(NN=Cc1c(-c2ccc(Cl)cc2)nc2sc(-c3ccc4c(c3)OCO4)nn12)c1ccccc1
N#Cc1cc(NC(=O)c2ccccn2)ccc1F
COc1ccc2c(c1)C(=C1CCN(C)CC1)c1ccccc1C=C2
COCCNC(=O)C1(C)CCCN(Cc2cc(C(F)(F)F)ccc2Cl)C1
CNC(S)=NS(=O)(=O)c1cc(CCNC(=O)c2cc(Cl)ccc2OC)ccc1N1CCOCC1
COc1c(NC(=O)c2ccc(C)c(Nc3ncnc4ccc(CC5CCN(C(C)C)CC5)nc34)c2)cc(C(C)(C)C)cc1NS(C)(=O)=O
O=C1OC(=CCn2cc(-c3ccccc3)c(=O)[nH]c2=O)C(O)=C1O
NS(=O)(=O)c1ccc(NN=Cc2ccccc2C(=O)O)c([N+](=O)[O-])c1
CC12CC=C(c3ccc(O)cc3)CC1CCC2O
COc1cccc(CNC(=O)CSc2nc3ccccc3nc2Cc2ccccc2)c1
COc1ccc(NC(=O)CC2(CC(=O)N3CCOCC3)CCCC2)cc1Cl
COC(=O)CN1CCN(C(COCc2cc(C(F)(F)F)cc(C(F)(F)F)c2)c2ccccc2)CC1
Cc1cc(-n2ncc(=O)[nH]c2=O)cc(Cl)c1S(=O)(=O)N(C)C
CC(C)(O)CC(NC(=O)c1cc(COc2ccccc2)ccc1CCC(=O)O)c1ccccc1
CCCC(c1nnnn1CCC(C)C)N1CCC(C(N)=O)CC1
Cc1n[nH]c(C)c1NC(=O)Nc1cccnc1N1CCCC1
Clc1cc(Cl)c(Cl)c(-c2nnc3sc(-c4cccc5cnccc45)nn23)c1
CCOc1ccccc1-c1nc(CN2CCN(c3ccc(C)c(C)c3)CC2)co1
Nc1ncnc2[nH]c(N3CCCCC3)nc12
CCc1cccc(C)c1NS(=O)(=O)c1cc2[nH]c(=O)c(=O)[nH]c2cc1C
CCCCN(C(=O)C1CCCCC1)c1nnc(-c2cccc(F)c2)s1
O=S(=O)(NCc1ccccc1)c1ccc(Br)s1
N#Cc1ccc(CN2C(=O)NC3(CCCCCC3)C2=O)cc1
O=C1C(=Cc2ccc(O)c([N+](=O)[O-])c2)CCCC1=Cc1ccc(O)c([N+](=O)[O-])c1
CCCCCCCCCCOc1ccc(C2COC(c3c(F)cccc3F)=N2)cc1
CN1C(=O)CN(NC(=O)c2ccc(-c3cccc(Cl)c3)o2)C1=O
CCN(CC)S(=O)(=O)c1ccc2c(c1)N(CC(=O)Nc1ccccc1F)C(=O)C1CCCN21
O=C(C1CC(NCc2ccnc3ccccc23)CN1)N1Cc2ccccc2C1
Cc1cccc(NC(=O)CNC(=O)C2OC(n3ccc(N)nc3=O)C(O)C2O)c1C
COc1ccc(NN=C2C(=O)Nc3ccc(Cl)cc3C2=O)c(C)c1
Cc1cc(=O)oc2c1ccc1c3ccccc3sc12
CCc1cc(C(=O)N2CCC(C3CCN(c4ncccn4)CC3)C2)on1
CN1CCN(C(=O)C2CC(c3c(F)cccc3Cl)=NO2)CC1
Fc1ccccc1-c1nnc(N2CCC(N3CCCCC3)CC2)s1
CC(C)C(C)C=CC(C)C1CCC2C3=CC(O)C4(O)CC(OC5OC(CO)C(O)C(O)C5O)CCC4(C)C3CCC21C
CC(C)(C)c1cc(OC(=O)c2ccc(Cl)cc2Cl)ccc1O
Cc1ccccc1N=C(S)NNc1ncc(C(F)(F)F)cc1Cl
Cc1nn(-c2ccccc2)c(N2CCCC2)c1C=NNC(=S)Nc1ccccc1F
NCCCC(N)C(=O)NC(C(=O)Nc1ccc2ccccc2c1)c1ccco1
COC(=O)C1CCN(C(=O)CN2C(=O)NC(CC(C)C)C2=O)CC1
CCCCCCNC(=O)c1ccc(NC(=O)C(C)(O)C(F)(F)F)c(Cl)c1
Oc1ccc(N=C(c2ccc(O)cc2)c2ccc(O)cc2O)cc1
CCCCCCCCCCC(N)CCCCCNc1ccc(C(=O)O)cc1
O=c1cc(-c2ccccc2Cl)oc2c(-c3cncnc3)c(O)cc(O)c12
CCCN1CCN(C(c2cc3cc(OCC)ccc3nc2O)c2nnnn2C2CCCCC2)CC1
O=C(Cc1ccccc1)N1Cc2c(nc3ccccc3c2O)C1c1ccc2c(c1)OCO2
CCN(CCCN1CCCCC1)c1cc(C)nc(Nc2ccc(C)cc2Br)n1
Cc1cc(C)cc(N2CC(C(=O)O)CC2=O)c1
CC(=O)Nc1c(N=C(N)N)cc(C(=O)O)cc1N=C(N)N
Cc1onc(-c2ccccc2)c1COc1ccc(C(=O)NCCCCO)cn1
Oc1ccc(C=Cc2ccc(O)c(O)c2)cc1O
CC1OC(n2cc(-c3ccccc3)c3c(Nc4cccnc4)ncnc32)C(O)C1O
Cn1c(CC2(CN)CCCCC2)noc1=O
CC(=O)C1=C(O)C(=C(O)Nc2ccc(NC(N)=O)cc2)C(=O)OC1=O
Cn1nc(-c2ccccc2Cl)c2ccc(OCC(=O)O)c(Cl)c21
CC(C)(C)n1nnnc1C(c1cccc(C#N)c1)N1CCCCCC1
CC(C)c1ccc(CSc2nnc(-c3ccccn3)n2Cc2ccco2)cc1
O=C(Nc1ccccc1)c1ccc(C(=O)N2CCc3ccccc3C2)nc1
COc1ncnc2c1ncn2CCCNc1ccc(C)c(C)c1
COC(=O)c1c(O)cc(C(C)(C)C)n(-c2ccccc2)c1=O
CCCCCCCCCN=C1NC2C(O)C(O)C(O)C(O)C2N1
Cc1cc(NC(=O)CCC(=O)N(Cc2ccco2)C(C(=O)NC2CCCCC2)c2cccs2)no1
COc1cc2c(cc1NC(=O)CSc1nnc(Cc3cccs3)n1C)oc1ccccc12
COc1ccc(S(=O)(=O)N2C(=O)NC3(CC4CCC3C4)C2=O)cc1
CN1C(=CC=C(C#N)C(=O)Nc2ccc(Cl)cc2)C(C)(C)c2ccccc21
CC(C)CC1C(O)C(O)C(CC(C)C)N(Cc2ccccc2)C(=O)N1Cc1ccccc1
Cc1ccc(Nc2nc3cc(Nc4ccnc(Nc5cccc(CS(C)(=O)=O)c5)n4)ccc3o2)cc1
O=C(Nc1ccccc1)c1ccccc1CSc1ccccc1
CCOC(=O)c1c(NC(=O)CSc2nc(-c3ccccc3)cc(C(F)(F)F)n2)sc(C)c1C
O=C1NCCc2c1sc1ccc(C(=O)N3CCC(CO)C(O)C3)cc21
COc1ccc(NC(=S)Nc2ccc3ccccc3c2)cc1
Oc1ccc2ccccc2c1CN(Cc1c(O)ccc2ccccc12)C1CCCCC1
O=C(Nc1ncc(Cc2cc(Cl)ccc2Cl)s1)c1ccc([N+](=O)[O-])cc1
CCC1CC(CC)(S(=O)(=O)c2ccc(Cl)cc2)c2c(F)ccc(F)c2O1
CC(=O)c1cnc2ccc(-c3cc(F)c(O)c(Cl)c3)nc2c1Nc1ccc(N2CCCC(N)C2)nc1
COc1cc(C=Cc2ccsc2)cc(OC)c1OC
Cc1nn(C)c2nc3ncccc3c(NCCCN(C)C)c12
COc1ccccc1-n1nc2c(c1C(C)C)C(CC(O)CO)(c1ccc(Cl)cc1)N(c1ccc(F)c(Cl)c1)C2=O
N#Cc1cccc(-c2nc(N)c3cc(Cc4ccccc4)sc3n2)c1
CSc1ccc2sc(NC(=O)c3csc(N=C(N)N)n3)nc2c1
C=C1CC(C)(COc2cc(=O)oc3ccccc23)OC1=O
CC(C)CC(NC(=O)C(c1ccccc1)c1ccccc1)C(=O)NC(Cc1ccccc1)C(=O)C(=O)NCC(O)c1ccccc1
CCCNc1nc(C)c(-c2nc3ccccc3s2)c(N2CCOCC2)n1
COc1ccc2c(c1)OCC(=Cc1ccc(OCCCN3CCCC3)cc1)C2=O
CC(NC(=O)C=Cc1cc(F)ccc1F)c1cccc(Oc2ccncc2)c1
CCCCCCCOC(=O)c1ccccc1N
CCOc1ccc(CC2NCCc3c2[nH]c2ccccc32)cc1OCC
Cc1ccccc1Nc1ccnc(Nc2cccc(C(N)=O)c2)n1
CCCOc1ccc(C(CC(N)=O)N2C(=O)c3ccccc3C2=O)cc1OCCC
Cc1cc(C(=O)NC(CCC(=O)O)C(=O)O)cc2c1N(Cc1cnc3nc(N)nc(N)c3n1)CC2
COc1ccc(CN2C(=NC(=O)C3CCCO3)SC3CS(=O)(=O)CC32)cc1OC
CC(C)C(NC(=O)CN1CCc2c([nH]c3ccccc23)C1=O)C(=O)C(F)(F)F
NS(=O)(=O)c1ccccc1-n1nc(C(F)(F)F)c2c1C(=O)N(c1ccc(-c3ccccc3CN3CCC(O)C3)cc1)CC2
CCOC(=O)c1c(-c2ccc(-c3ccccc3)cc2)csc1NC(=O)CCN1CCOCC1
CCNc1nc(N)c2nc(O)n(Cc3ccccc3)c2n1
COc1ccc(CNC(=O)COc2ccccc2C(=O)c2cnn(-c3ccccc3)c2)cc1
O=C(CSc1[nH]cnc2ncnc1-2)c1ccc2ccccc2c1
CC(C)(C)c1ccc2oc(N3CCCN(C(=O)CC4CCCC4)CC3)nc2c1
Clc1ccc(OCc2nn3c(-c4ccco4)nnc3s2)cc1
CCNc1cc(-n2nc(C(F)(F)F)c3c(-n4cnc(-c5cnn(C)c5)c4)ccnc32)ccc1C(N)=O
Cn1ncc(-c2ccc(OCCCN3CCCCC3)cc2)cc1=O
O=C(O)CC1=C(c2ccsc2)CNC1C(=O)O
Cc1ccc(CNCC(NC(=O)CNC(=O)c2cc(OC(F)(F)F)ccc2N)C(=O)NC(C)(C)C)c(C)c1
c1ccc(N=C(N2CCCC2)N(CCN2CCCC2)c2ccccc2)cc1
O=[N+]([O-])c1cc2nc(O)c(O)nc2cc1CN1CCCC(O)C1
CC1c2c(O)cc(O)c3c2C2C(CC(=O)C4=C(O)c5c(O)cc(O)cc5C(C3=O)C42Cc2cc(O)cc(=O)o2)C1O
CN1CCN(S(=O)(=O)c2cccc(C(=O)Nc3cccc(S(N)(=O)=O)c3)c2)CC1
COc1ccc(NC2=NCCC3(CCCCC3)S2)cc1
Cc1cccc(NC(=O)Nc2ccc(-c3csc4c(-c5ccsc5)cnc(N)c34)cc2)c1
Cc1c(CNS(=O)(=O)c2cccc(COC(C)C)c2)cnn1C
COC(=O)c1c(N=C(S)N2CCCCC2)sc(C)c1-c1ccccc1
O=C(c1cc(C(=O)N2CCOCC2)c2nc3ccccc3n2c1)c1cc(Cl)cc(Cl)c1O
Oc1ccc(CN2CCC3CCCCC3C2)c2cccnc12
Cc1ccc2nc(-c3cc4ccccc4o3)nc(NCCN(C)C)c2c1
O=C(c1ccccc1)N1CCN(CC(O)c2ccc(F)cc2)CC1
Cc1c(Cl)cccc1NC(=O)CCCCCN1C(=O)CCC1=O
CCN(CC)C(=O)N1CCN(Cc2cc(Nc3ccnc4cc(Cl)ccc34)ccc2O)CC1
Oc1ccccc1C(c1c[nH]c2ccccc12)c1c[nH]c2ccccc12
NCCCC(N)CC(=O)NC1CNC(=O)C(C2CC(O)NC(N)=N2)NC(=O)C(=CNC(N)=O)NC(=O)C(CO)NC(=O)C(CO)NC1=O
CN1CCN(c2ncc3nc(-c4ccc(F)cc4)c(=O)n(C4CC4)c3n2)CC1
CC(C)C(C)CCC(C)C1CCC2=C3CCC4C(C)C(O)CCC4(C)C3CCC21C
O=C(NN=Cc1ccccc1)c1ccccc1
C=CCn1nc([N+](=O)[O-])nc1Sc1cccc2cccnc12
Cn1c(=O)cc(-c2cccc(Cl)c2)c2cc(Cn3cncc3Cc3ccc(C#N)cc3)ccc21
Cn1cc(CNc2nc3cc(Cl)ccc3n2C)cn1
Clc1ccc(SCc2cc(Cl)nc(-c3ccccc3)n2)cc1
O=C(C1CCC1)N1CCc2cc(S(=O)(=O)N3CCN(c4ccccn4)CC3)ccc21
CCOC(=O)CCC(NC(=O)C(CCC(=O)O)NC(=O)c1ccc(N(C)Cc2cnc3nc(N)nc(N)c3n2)cc1)C(=O)OCC
O=S(=O)(Nc1ccccc1)c1ccc(Cl)cc1
COC(=O)c1ccc(C=C2SC(=O)NC2=O)cc1
CCC(O)=C(C#N)C(=O)Nc1ccc(-c2cccc(OC(F)(F)F)c2)c(C(=O)OC)c1
CCCCNC(=O)C(C)CC(O)C(N)CC(CC)Cc1ccc(C(C)(C)C)cc1
Cc1ccc(NC(=O)c2ccc(C=CC(=O)NO)s2)cc1Nc1ncc(-c2cccnc2)s1
CCOC(=O)C1=C(C)NC(C)=C(C(=O)OCC)C1c1cccc2nonc12
CCOC(=O)NCCSSCCNC(=O)C(Cc1ccc(O)c(Br)c1)=NO
COc1cc(OC)c2c(c1)C(=O)c1cc(CNCCN)cc(OC)c1C2=O
COc1cc(C=CC(C)=O)cc(OC)c1OC
CC(C)CC(CO)Nc1nc(SCc2ccccc2Br)nc2nc(N)sc12
COc1cc(-c2snnc2-c2ccc(Cl)cc2)cc(OC)c1OC
COCCCN1C(=O)C(CC(=O)NCC2CCCCC2)CC(C(=O)N2CCOCC2)=C1C
Cc1nc(Nc2c(Cl)cc(C(F)(F)F)nc2Cl)c(=O)n(C(C)C2CC2)n1
Cc1cc(C(=O)Nc2ccc(-c3ccccc3S(N)(=O)=O)cc2)n(-c2cccc(C(=N)NO)c2)n1
O=C(O)COCc1cc(Cl)cc(Cl)c1
COc1ccc(C2=NN(C(C)=O)C(c3ccc(NS(=O)(=O)c4ccc(Br)cc4)cc3)C2)cc1OC
Cc1cc2c(NC(=O)NC3CCC(c4ncc(C)o4)C3)c(F)ccc2cn1
CCN(CC)CCNc1c2ccccc2[n+](C)c2c1[nH]c1ccccc12
O=C(Cn1nc(-c2ccccc2)ccc1=O)NCCN1CCN(c2cccc(Cl)c2)CC1
COc1cc(C2c3cc4c(cc3C(OC(=O)c3ccccc3Cl)C3COC(=O)C23)OCO4)cc(OC)c1OC
NC(=O)N(O)C1CCc2cccc(Oc3ccccc3)c21
CCN(Cc1ccc2c(c1)OCCO2)C(=O)c1ccc(C)[nH]c1=O
Cc1cc(C)cc(Sc2cc(CCCO)nc(O)c2[N+](=O)[O-])c1
Cc1ccc(NC(=O)CSc2nnc(COc3ccc(Cl)cc3)o2)cc1
CCCc1csc(NC(=S)NCCc2ccccc2)n1
Oc1nc2ccc(Cl)cc2c2nc(-c3ccccc3F)nn12
CCn1c(COc2ccccc2)nnc1SCC(=O)NC1CC1
COc1ccc2oc(C(=O)Nc3ccc(-c4ccc(S(=O)(=O)NC(C(=O)O)C(C)C)cc4)cc3)cc2c1
O=C(Nc1ccc(-c2ccccc2)s1)NC1CCN(CC2=CCCCCCC2)CC1
CCOCC(=O)N1CCC2OCCC2(COc2ncccc2F)C1
O=S(=O)(NC1CCC(N2CCC(c3ccccc3OCC(F)(F)F)CC2)CC1)c1ccc(OC(F)F)cc1
N#CC(C(=O)c1c[nH]c2ccccc12)=C1SCC(=O)N1c1ccccc1
Cc1ccc(-n2nc(C(C)(C)C)cc2C(=CO)C(=O)Nc2ccc(OCCN3CCOCC3)c3ccccc23)cc1
CN(C)c1ccccc1C=Cc1c(F)cccc1F
Cc1cc(C)n(-c2ccc(NC(=O)C3CCCCN3Cc3cccc4c3OCO4)cc2)n1
CCN(CCO)c1nc2c(sc3nc(C)c4c(c32)CC(C)(C)OC4)c(=O)n1-c1cccc(Cl)c1
O=C(CCc1nc2ccccc2c(=O)[nH]1)N1CCN(C(=O)c2ccco2)CC1
CC(C)S(=O)(=O)c1ccccc1Nc1nc(Nc2nc(C(=O)N3CCOCC3)cs2)ncc1Cl
O=S(=O)(Nc1ccncc1Cl)c1ccc2ccccc2c1
CCCCCCS(=O)(=O)c1ccc(C(=O)CCN2CCN(C(C)=O)CC2)c(Cl)c1Cl
Cc1ccc(C)c(NC(=O)CCC(=O)NN=Cc2cc([N+](=O)[O-])ccc2O)c1
C=C(C)C[N+](C)(C)c1cccc(OC)c1
NC1CC2CC1c1cc(O)c(O)cc12
CCN(CC)S(=O)(=O)c1ccc(Cl)c(C(=O)NCCN2CCOCC2)c1
CC(=O)OC1CC2C(C)(C)C(O)CCC2(C)C2CCC3(C)C(c4ccoc4)OC(=O)C4OC43C12C
Cc1nc(O)nc2ccc(N(C)C)cc12
CCS(=O)(=O)NCCc1csc2nc(-c3ccc(OC)cc3)nn12
Cc1ccc(C#Cc2cncnc2)cc1
COc1ccc2nc3c(c(O)c2c1)C(=O)CC(c1ccc(C(F)(F)F)cc1)C3
CCN(c1cccc(C)c1)S(=O)(=O)c1cc2c(cc1C)n(C)c(=O)c(=O)n2C
COCCn1c(=O)[nH]c2cc(C(=O)NCC3CCCO3)ccc2c1=O
COc1cc(-c2cc(C(N)=O)c3[nH]c4ccc(C(=O)N5CCOC(CO)C5)cc4c3c2)cc(OC)c1OC
CC(=O)NCCNc1nc2cc(-c3ccc(C)cc3)sc2c(=O)n1C
CCCc1c2[n+](cc3c(OC)c(OC)ccc13)CCc1cc3c(cc1-2)OCO3
Cc1ccc(N=NC(=Nc2ccccc2)c2ccc(N(CCC#N)CCC#N)cc2)cc1
Cc1ccccc1C=NNC(=O)Cc1ccc(Cl)cc1
CC(Nc1ncnc2sccc12)c1cnn(C)c1
CC(c1ccc(F)cc1)N1C(=O)OC(Cc2ccccc2)(c2nc3cc(-c4cnoc4)ccc3[nH]2)C1=O
CCOC(=O)C1Nc2ccc(OC)cc2C2c3ccccc3CC12
O=C(NO)c1cc2cc(C(F)(F)F)ccc2s1
COc1cccc2[nH]c3cccc(OC)c3c(=O)c12
Cc1cc(C)c([N+](=O)[O-])cc1-c1ccc(C=Nc2c(-c3ccco3)nc3ccccn23)o1
CC1(C)C(=O)Nc2ccccc2N1C(=O)COC(=O)COc1ccc(C#N)cc1
CSc1nc2c(c(=O)[nH]1)C(c1ccc([N+](=O)[O-])cc1)C1=C(CC(C)(C)CC1=O)N2C1OC(CO)C(O)C(O)C1O
COc1ccc(-c2cc(C(F)(F)F)nc(SCCC(=O)Nc3ccc(O)cc3)n2)cc1
Cc1ccc(S(=O)(=O)N2Cc3ccccc3CN(S(=O)(=O)c3ccc(C)cc3)c3ccccc32)cc1
Cc1ccc(CN(C)c2nccc(-c3cn(C)nc3C)n2)o1
CC(O)C(NC(=O)CCN)C(=O)NC(Cc1cn(C=O)c2ccccc12)C(=O)NC(Cc1ccccc1)C(=O)N(C)Cc1ccccc1
Cc1c(CC(=O)NCCC(C)C)c(=O)oc2cc3c(cc12)CCC(C)(C)O3
CC=C1CN2C3CC45c6cc(OC)ccc6N(C)C4(O3)C2CC1C5(COCc1ccccc1)C(=O)OC
CC1(C)CC(NC(=O)Nc2cccc3c2CC(O)CC3)c2ccc(F)cc2O1
CC(C)n1c(=O)n(-c2ccc3c(c2)OCO3)c2ncccc21
CC=C1CN2CCC34c5ccccc5N5C(=O)C(C6CC78c9ccccc9N9C(=O)C=CC(C%10CC7N6CC%10=CC)C98)=CC(C1CC23)C54
CC1CCC2C(C)C(N=[N+]=[N-])OC3OC4(C)CCC1C32OO4
CC1(C)C2C=CC1(C)C1(CC2)OCCO1
c1ccc(Cc2nnc(Nc3ccccc3)o2)cc1
COc1ccc(Cc2nc3ccc(C(=O)NCC4CCOCC4)cc3o2)cc1OC
CCc1ncnc(-c2cc(Cl)c(C(=O)N3CCN(C)CC3)c(Cl)c2)c1C#Cc1ccc(N)nc1
CCC(C(=O)NCc1ccc(F)cc1)N(Cc1cccs1)C(=O)c1snc(C(N)=O)c1N
CC(=O)Sc1ccc(C(=O)N(CC(=O)O)C2CCCC2)cc1
CC(C)N(C(=O)C1CC(CC(=O)NCc2cccc(C(F)(F)F)c2)C(=O)N2CCc3c([nH]c4ccccc34)C12C)C(C)C
CON=C(N)C1CN(c2c(F)cc3c(=O)c(C(=O)O)cn(C4CC4)c3c2F)CC1=NOC
O=C(NCCc1ccc(O)cc1)c1cc(C23CC4CC(CC(C4)C2)C3)c(O)cc1O
CCCCNC(=O)CCn1ccc(=O)c(O)c1C
O=C(O)C1CN(Cc2ccc(-c3cn4cc(Cc5ccccc5)ccc4n3)c(F)c2)C1
FC(F)(F)c1cccc(-n2cc(-c3ccccc3NCc3ccc4c(c3)OCO4)nn2)c1
O=C(OC1CCCCC1)c1ccc2c(c1)C1C=CCC1C(C(=O)O)N2
CC(=O)c1ccc(S(=O)(=O)NC2CCN(Cc3ccc(-c4nnc5n4-c4cccnc4Nc4ccccc4-5)cc3)CC2)cc1
Cc1ccc(Sc2nc(N)c(C#N)c(-c3cc4cc(Cl)ccc4nc3Cl)c2C#N)cc1
O=c1c2cc(N3CCOCC3)ccc2[nH]c(=S)n1Cc1ccc(Cl)cc1
COc1ccc(C(CC(=O)O)NC(=O)CCc2cccs2)cc1OC
COc1ccccc1COCCCOc1ccc(N2C(=O)CNCC2CSc2ccc3c(c2)N(CC(=O)O)C(=O)CO3)cc1
NCCCCNCCCCNCc1cccc2ccccc12
Nc1nc(Nc2cccc(Br)c2)c2ccn(Cc3ccc(Cl)cc3)c2n1
CC(CCc1ccc(-c2ccc(C(=O)CO)cc2)cc1)(C(=O)NO)S(C)(=O)=O
CC(=O)N(O)CCCCCNC(=O)CCC(=O)N(O)CCCCCNC(=O)CCC(=O)N(O)CCCCCNC(=O)c1cccc(O)c1O
CCC(C)C(NS(=O)(=O)c1ccc(-c2ccc(C)cc2)cc1)C(=O)NO
CC(c1cc(F)cc(F)c1)N(CC=Cc1cnc2c(c1)CC1(C2)C(=O)Nc2ncccc21)C(=O)C(C)(C)C
COc1cc2nc(N3CCC(Nc4ccc(C(=O)O)cn4)CC3)nc(N)c2cc1OC
CNC(=O)n1ccc2cc(Oc3ccnc(NC(=O)c4ccc(C5CCN(CC(C)O)CC5)cc4)c3)c(OCCCOC)cc21
CCOC(=O)c1cnn(CC(C)O)c1NC(=O)Nc1ccc(F)cc1
CC(=O)Nc1cc(C(=O)OCc2cccc([N+](=O)[O-])c2)ccc1C
CCn1nnnc1SCC(=O)Nc1ccc(N(C)C)cc1
CCOc1ccc(C=Cc2ccccc2)cc1
Cn1ccc(Nc2ncnc3ccc(Oc4ccccc4S(C)(=O)=O)cc23)n1
CC(C)NC(=O)C1Cc2c([nH]c3ccccc23)C(c2ccc(Cl)cc2Cl)N1
[O-][Cl+3]([O-])([O-])[O-].c1ccc(C[N+]2(Cc3ccccc3)CC2)cc1
O=C(O)CC(CC(=O)Nc1ccc(Oc2cccc(Cl)c2)cc1)c1ccccc1
COc1ccc(CC(=O)N2c3ccccc3Sc3ccc(Cl)cc32)cc1
CON=C(c1ncn[nH]1)c1ccccc1COc1cc(C)ccc1C
COc1ccc(OC)c(CC(NC(C)=O)C(=O)NC2CCN(c3nc(C)cc(C)c3C#N)CC2)c1
NS(=O)(=O)c1cccc(CCCCOCCCCCCNCC(O)c2ccc(O)c(NC=O)c2)c1
O=C1C(=CN=Nc2ccccc2)Nc2ccccc21
Cc1onc(-c2ccc(F)c(F)c2)c1COc1ccc(C(=O)NCC(C)(C)O)cn1
CCOc1ccc(C2C(=O)N(C3CCCCC3)CC(=O)N2CCC2=CCCCC2)cc1OC
Fc1cccc(-c2nc(-c3ccccn3)no2)c1
Cc1ccc(O)c(-c2cc(C(=O)Nc3ccc(S(=O)(=O)Nc4nccc(C)n4)cc3)[nH]n2)c1
CC(=O)c1ccc2c(c1)C(=C1CCN(CCC(=O)O)CC1)c1ncccc1CO2
CCCS(=O)(=O)N1CC=C(c2ccc3c(c2)CC(C2CCN(C(=O)OC4CCCCC4)CC2)O3)CC1
CC1=C(C)C(=O)OC(C(C)(O)C2CCC3C4C(O)C=C5C(O)C=CC(=O)C5(C)C4CCC32C)C1
O=C(Nc1cc(C(F)(F)F)ccc1O)Nc1cc(C(F)(F)F)ccc1O
O=C(CCCc1ccc(Br)cc1)N1CCN(Cc2ccc(Cl)cc2)CC1.O=CO
O=C(Nc1ccccc1C(F)(F)F)N1CCCC(O)C1
O=C(Nc1ccncn1)c1ccccc1-c1ccccc1
CCN(CC=CC(C)=CC(=O)O)c1ccc2c(c1)C(C)(C)CCC2(C)C
C=CCN(CC=C)c1nc(C)nc(C(=O)c2c(C)cc(C)cc2C)c1C
CC(C)(C)SCC1C(=O)NCCN1C(=O)CC(N)Cc1cc(F)c(F)cc1F
Cc1c(Cl)cc(F)cc1S(=O)(=O)NCCCn1nc(Cl)c(N2CCCNCC2)cc1=O
COc1ccc(C(CC(=O)Nc2ccc(C)cn2)N2Cc3ccccc3C2=O)cc1
CCn1cc(C(=O)O)c(=O)c2cc(F)c(N3CCC(CNC)C3)cc21
N#CN1CCCC1CNS(=O)(=O)c1ccccc1
COc1ccc(S(=O)(=O)NCCC(=O)NC2CCCCC2C)cc1[N+](=O)[O-]
CCn1ccc2c(N3CCCC3=O)cc(C(=O)NC(Cc3ccccc3)C(O)CNCc3cccc(C(F)(F)F)c3)cc21
Cc1ccc2c(c1)c(-c1ccc[nH]c1=O)c(C(=O)NS(C)(=O)=O)n2Cc1cc([N+](=O)[O-])ccc1F
Cc1ccc(CNC(c2nc(-c3ccccc3)c(N3CCOCC3)o2)C2CC2)cc1
CSc1nc(-c2ccnc(NC(C)c3ccccc3)c2)c(-c2ccc(F)cc2)n1C
CCCNC(=O)c1cc(OC)c(OC)cc1[N+](=O)[O-]
COC(=O)C1=COC(OC2OC(CO)C(O)C(O)C2O)C2C1C(O)CC2(C)OC(C)=O
CCCC[n+]1cccc2cc(NC(=O)c3ccc(NC(=O)c4ccc(C(=O)Nc5ccc6c(ccc[n+]6CCCC)c5)cc4)cc3)ccc21
Cc1ccc(F)cc1S(=O)(=O)NCC(C)c1ccc(NC(=O)Nc2cccc(F)c2)cc1
COC(=O)C1(C)NC(CN(C)C(=O)Nc2ccc(F)cc2)C2C(=O)N(C)C(=O)C21
COc1cc(C2CC(c3ccc(Cl)cc3Cl)=NN2C(C)=O)cc2nc(N)oc12
CC(C)c1ccc(NC(=O)Cn2c(=O)n(CCc3ccccc3)c(=O)c3ccccc32)cc1
COc1ccc(NC(=O)NC(Cc2c[nH]c3ccccc23)C(=O)NCC2(c3ccc(OC)cn3)CCCCC2)cc1
CC1(C)C=Cc2c(O)cc3oc(=O)ccc3c2O1
COC(=O)c1ccccc1OCc1cn(-c2ccc(S(=O)(=O)NCCc3ccccc3)cc2)nn1
CC(=NNC(=O)c1ccccn1)c1ccc(O)cc1
S=c1[nH]nc(-c2ccccc2Sc2ccccc2)o1
CCCSc1ccc2c(c1)nc(NC(=O)OC)n2COC(=O)c1ccc(CN)cc1
O=C(CCC1CCC(=O)N1)NCc1ccccc1
COc1ccc(-c2cc(C(=O)Nc3cc(C)on3)no2)cc1OC
CC1=NN(C(N)=S)C(=O)C1N=Nc1ccc(S(N)(=O)=O)cc1
CC(O)C1C(=O)N2C(C(=O)O)=C(Sc3nc(-c4cccnc4)cs3)C(C)C12
Cc1ccccc1-c1ccc2c(cnn2-c2ccc(F)cc2)c1
NC1CCC(Nc2cncc(-c3ccc4oc(C(=O)O)cc4c3)n2)CC1
O=C1N(Cc2cn(CCF)nn2)CN(c2ccccc2)C12CCN(Cc1coc3ccccc13)CC2
CCCCc1ccc(C(=O)C=CC(=O)O)cc1
COc1cc2c(Oc3ccc(NC(=O)c4nnn(-c5ccccc5)c4C)cc3F)ccnc2cc1OCCCN1CCOCC1
OCC(O)C=NNc1nc(Nc2ccccc2)nc(Nc2ccccc2)n1
COc1ccc(-c2cnc(N)c(-c3nc4cc(Br)ccc4[nH]3)c2)cc1
COc1ccc(CC(C)C(C)Cc2ccc(OC)c(OC)c2)cc1OC
CC(C)C(NC(=O)C(=Cc1ccco1)NC(=O)c1ccc(Br)o1)C(=O)O
FC(F)(F)c1ccc(Nc2ncnc3nc(-c4ncccc4C(F)(F)F)ncc23)cc1
CN(C)CCNC(=O)C=Cc1csc(C=C2Oc3ccccc3NC2=O)c1
O=C(OCc1ccccc1)c1coc(-c2ccc([N+](=O)[O-])cc2)n1
Clc1ccccc1CNC1=NCCO1
COc1cc2ncc3c(c(-c4ccc(C#N)cc4)nn3C)c2cc1OC
CC(O)CNC(=O)c1nc(CC(=O)Nc2ccccc2)no1
O=C(O)c1cc2c(Nc3ccc(-c4ccccc4)cc3)cncc2s1
Cc1ncc(C#Cc2c(C)ncnc2N2CCOCC2)cc1NS(=O)(=O)C1CCCCC1
CC(C)(C)OC(=O)NCCc1cccc(NC(=O)Cc2nc(N3CCOCC3)cc(=O)[nH]2)c1
CCOc1ccccc1Nc1sc(C(=O)c2ccc(Cl)cc2)c(N)c1C#N
c1ccc(CN2CCC3c4ccccc4CCC3C2)nc1
CC1=CCC2C(C1)c1c(O)cc(C(C)(C)CCCCC(=O)NCCc3ccc(S(N)(=O)=O)cc3)cc1OC2(C)C
COc1ccc2c(c1)[nH]c(=O)n2C(=O)OC1CC2CCC(C1)N2C
CC(=O)NCCCCOc1cccc2c1OCCO2
N#Cc1ccc(CNCCc2cc(F)cc3c2OCOC3)cc1
O=[N+]([O-])c1cccc(COc2ccccc2CN2CCOCC2)c1
O=C(O)c1cn(C2CC2)c2cc(N3CCN(C(=O)c4cccc(O)c4O)CC3)c(F)cc2c1=O
O=[N+]([O-])c1ncn(CCCN(Cc2ccc3cc(Br)ccc3n2)Cc2ccc3cc(Br)ccc3n2)n1
Cn1c(=O)c2c(nc(NCc3ccco3)n2Cc2ccc(Cl)cc2Cl)n(C)c1=O
Cc1c(C(=O)O)oc2c1C(O)CCC2
CC(O)C1C(=O)N2C(C(=O)O)=C(SC3CNC(Cc4n(C)nc[n+]4C)C3)C(C)C12
CCCCc1nnc([S+]([O-])Cc2ncc(C)c(OC)c2C)o1
O=S(=O)(Nc1nc(C23CC4CC(CC(C4)C2)C3)cs1)c1cccc(C(F)(F)F)c1
COC(=O)C(=C1OC(=O)C(C)=C1O)c1ccc(Br)cc1
CC(C)(C)S(=O)N1Cc2cc(C(=O)NCc3ccc4c(c3)OCO4)nc(-c3cccc(-c4ccncc4)c3)c2C1CCO
CC(C)(C)c1ccccc1N1CCN(Cc2ccc(F)cc2Cl)C(=O)C1=O
COC(=O)C1(C)NC(c2cccs2)C2C(=O)N(c3ccc(F)cc3)C(=O)C21
CCCCOC(=O)c1ccc(NC2=NS(=O)(=O)c3ccccc32)cc1
COc1cc(-c2nc3ccccc3c(=O)[nH]2)cc(OC)c1OC
CC(C)(C)c1ccccc1Oc1ncccc1NC(=O)Nc1ccc(-c2ccccc2CO)cc1F
O=C(O)CNC1CCN(c2nc(NCc3ccc(F)cc3)c3ccccc3n2)CC1
CC1CC(=O)C2=C(C1)OC(N)=C(C#N)C2c1coc2ccccc2c1=O
CC(Oc1cc(-n2cnc3cc(-c4ccnc(N)n4)ccc32)sc1C(N)=O)c1ccccc1C(F)(F)F
CC1(N2CCCCC2)c2ccccc2CCC1O
O=C(CCC(=O)N1CCCCC1)Nc1ccc2c(ccc3c4ccccc4ccc23)c1
Cc1cc(O)c(OCC(=O)Nc2nccs2)cn1
O=C(O)C(Cc1c[nH]c2ccccc12)N(Cc1cc2c(cc1Cl)OCO2)C(=O)C=Cc1ccc2c(c1)OCO2
NC(CSC(Cc1ccccc1)(c1ccc(F)cc1)c1ccc(F)cc1)C(=O)O
CN1CCCC1c1ccc[n+](CCCc2ccc(-c3ccc(CCC[n+]4cccc(C5CCCN5C)c4)cc3)cc2)c1
O=C(Nc1ccc(N2CCCCC2)cc1)C1CCCN1S(=O)(=O)c1ccc(F)cc1
O=C(Nc1ccc(-c2cn[nH]c2)cc1)OCc1ccccc1
COC(=O)c1ccc(CSc2nnc(C)n2N)o1
CCc1ccc(NC(=O)Cn2c(-c3cncs3)nc3ccccc32)cc1
CS(=O)(=O)c1cccc(C(SCCN)(c2ccccc2)c2ccccc2)c1
CN1CCN(Cc2ccccc2C(=O)C=Cc2ccc(C=CC(=O)NO)nc2)CC1
CNC(=O)OCC(NC(=O)NC(C(=O)N1CC2C(C1C(=O)NC(CC1CCC1)C(=O)C(N)=O)C2(C)C)C1Cc2ccccc2C1)C(C)(C)C
NCC1CCC(c2ccc(Br)cc2)O1
CCCc1oc2c(c(=O)c1CC)C(=O)CC(C)(C)C2
CCN1c2ncccc2C(=O)N(C)c2ccc(-c3c[nH]c4cccnc34)nc21
CC(C)N1CCN(C(=O)c2ccc3c(CN4CCCCC4)c[nH]c3c2)CC1
O=C(Nc1ccc(Br)cc1)OC1C2CCN(CC2)C1Cc1cccnc1
O=C1c2ccccc2N(Cc2ccc(Cl)cc2)S(=O)(=O)N1Cc1ccccc1
FC(F)(F)Oc1ccc(OC2CC2)c(CNC2CCC3CCC2(c2ccccc2)N3)c1
CC1CN(c2ccccn2)C(=O)c2cc(COc3ccc(Cl)cn3)nn21
CCN(CC)CCCC(C)Nc1ccnc2cc(Oc3ccccc3)ccc12
O=C(Nc1ccc(F)cc1)c1ccc(CSc2ccccc2)o1
CC(O)C1C(=O)N2C(C(=O)O)=C(SC3CCOC3CN=CN)C(C)C12
O=C(c1ccc([N+](=O)[O-])o1)N1CCN(C(c2ccccc2)c2ccccc2)CC1
O=C(CN1CCCc2ccccc21)NCCc1ccc(F)cc1
Cc1ccc(C=NNc2ncccn2)s1
C=C1CC2C(CC(O)C3(C)C2CCC32OCOC23COCO3)C2(C)CCC(=O)C=C12
COc1ccc(N(C(=O)Nc2ccc(Cl)c(Cl)c2)C2c3cccn3C(=O)N2c2ccc(Cl)c(Cl)c2)cc1
CCCCCC(CC)OC(=O)CCCOc1ccc(Cl)cc1Cl
COCCOCCOCCN1CCCC(c2nc3ccccc3n2C2CC3CCCC(C2)N3C2CC3CCCC(C3)C2)C1
CCOc1ccc(Nc2c(C3CC3)c(NC3CCC(N)CC3)c(C#N)c3ccnn23)cc1
Cc1cc(O)cc(C)c1C(C)C(N)C(=O)N1Cc2ccccc2CC1C(=O)O
CCCn1c(SCC#N)nc2c(c1=O)C1(CCCC1)Cc1ccccc1-2
COc1cc2cc3[n+](cc2cc1OC)CCc1c-3ccc(OC)c1OC
c1cncc(N2CCOCC3(CCCN(c4nncs4)C3)C2)c1
CC1=CC(OC(=O)NCCCl)CC(C)(O)C=CC(C(C)C)CCC(C)=CCC1
O=C(Nc1ccccc1Cl)N1CCC(c2nc(-c3cnccn3)no2)CC1
CC(NC(=O)c1cc(C(=O)NC(Cc2ccccc2)C(O)C(=O)Nc2cccc(-c3nn[nH]n3)c2)cc([N+](=O)[O-])c1)c1ccc(F)cc1
O=C(O)c1cn(C2CC2)c2cc(N3CCN(CCCOC4OC(CO)C(O)C(O)C4O)CC3)c(F)cc2c1=O
CCC(=O)N(c1ccccc1)C1(COC(C)=O)CCN(CCn2ncnn2)CC1
Cc1ccccc1SCC(=O)NNC(=O)c1ccccc1O
C[S+]([O-])Cc1ccc(C(=O)Nc2ccc(OCCOCCO)nc2C(=O)NCC2CCC2)c2ccccc12
CN(C)c1ccc(-c2cc(-c3ccccc3)[s+]c(-c3ccc(N(C)C)cc3)c2)cc1
CC(Nc1ncnc2[nH]cnc12)c1nc2ccc(F)cn2c(=O)c1-c1cccc(F)c1
CC(=O)Nc1ccc(NC(=O)c2cc(=O)c3cc(C)cc(C)c3o2)cc1
O=C(Nc1ccc(-c2ccc(S(=O)(=O)NC(CO)C(=O)O)cc2)cc1)c1cc2ccccc2o1
Cc1cc(OCc2ccc(F)cc2F)c(Br)c(=O)n1Cc1cccc(CNC(=O)CO)c1
COc1cc2[nH]c(-c3cccc(Oc4ccccc4)c3)c(C(=O)OCCO)c(=O)c2cc1F
COCC(=O)NCC#Cc1ccc2ncnc(Nc3ccc(Oc4ccc(C(=O)NCC(C)(C)C)cc4)c(C)c3)c2c1
COc1cccc(CNc2nc3cc(-c4cccc(Cl)c4)sc3c(=O)n2C)c1OC
Nc1ccc2cc(Br)ccc2c1
O=C(NO)C1C(O)C(O)C(O)CN1S(=O)(=O)c1ccc(OCc2ccccc2)cc1
Clc1cccc(Cc2c(-c3ccccc3)nc3ccc(Cl)cn23)c1
COc1cc(NC(C)CCCNC(CCCCN)C(=O)NC(CC(C)C)C(=O)NC(C(=O)O)C(C)C)c2ncccc2c1
COc1ccccc1N1CCN(c2ncc3c(n2)CCN(Cc2ccccc2C)C3)CC1
COc1ccccc1-c1cc2c(NCc3ccccc3)ncnc2s1
COc1cc2c(cc1OC)-c1c(cnn1S(=O)(=O)c1ccc(C)cc1)CC2
CCCCCCCCCCCC1(C)SC(O)=C(C)C1=O
CC1CN2c3c(cc4c(-c5ccncn5)noc4c3F)CC3(C(=O)NC(=O)NC3=O)C2C(C)O1
CCOC(=O)N1CCN(C(=O)CC2CC3(C(=O)OCC)CCCC=C3N(Cc3ccc4c(c3)OCO4)C2=O)CC1
CCCCCC(=O)Nc1nc(C)c(-c2csc(Nc3ccc(Cl)cc3)n2)s1
Cc1ccc(C2=NN(c3nc(-c4ccccc4)cs3)C(c3cccs3)C2)cc1
C=C1C(=O)C23C4OC5OC2(O)C(O)C2C(C)(C)CCC(OC(C)=O)C52C3CCC14
c1ccc(CN2CCN(CC3COc4ccccc4C3)CC2)cc1
Cc1cccc(C)c1-n1ncc(C(=O)NCCN2CCN(C)CC2)c1C1CCN(C(=O)OC(C)(C)C)CC1
COc1cccc(CN2CCCCC2c2n[nH]cc2-c2cc(C)no2)c1
O=C(c1ccc(-c2nc(-c3cccc(C(F)(F)F)c3)no2)s1)C(F)(F)F
CN(C)C(=O)C12CCOC1CCN(Cc1ccc3c(c1)OCO3)C2
COc1cc2ccc(=O)oc2cc1OC1OC(COC2OC(C)C(O)C(O)C2O)C(O)C(O)C1O
O=C1CCC2(OCCCc3ccccc3)C3Cc4ccc(O)c5c4C2(CCN3CCc2ccccc2)C1O5
O=c1[nH]c(COCCc2cccc(F)c2)nc2ncccc12
CCCNC(=O)N1CCC(c2nnc(Cn3cccn3)n2C2CC2)CC1
CCN(CC(=O)Nc1c(F)cccc1F)C(=O)CC1CCCCC1
CCOc1ccc(N(CC(=O)NCc2ccc(C)cc2)S(=O)(=O)c2c(C)nc(O)nc2O)cc1
Cc1ccc(S(=O)(=O)C(=Cc2ccc(O)c([N+](=O)[O-])c2)C(=O)c2ccc(Cl)cc2)cc1
CCn1ccnc1CN1CCN(CC(=O)NC(C2CC2)C2CC2)CC1
Cc1cccc(NC(=O)NCCN2CCN(c3ccccc3)CC2)c1C
Cc1ccc2c(c1C)NC(C(=O)O)C1CC=CC21
Cc1cc(C)c(CNC(=O)c2cc(-c3cnn(C)c3)cc(N(C)C3CCOCC3)c2C)c(=O)[nH]1
N#Cc1c(N2CCCC2)[nH]c2cccnc12
CN(C)C(=O)COC1CN(Cc2ccc(F)cc2)C2CCCOC12
O=C1CCC(=O)N1CNc1ccc(Oc2ccccc2)cc1
Cc1c(O)c(CN2CCCC2)cc2c3c(c(=O)oc12)CCCC3
C#CCNC(=O)C1N(C(=O)C(O)C(Cc2ccccc2)NC(=O)c2cccc(O)c2C)CSC1(C)C
Cc1cc(-c2n[nH]c3cc(NC(=O)NCCC4=CCCC4)ncc23)ccn1
Cc1ccc(Nc2nn3c(-c4ccccc4)nnc3c3ccccc23)cc1
CC1OC(=O)C2CC3CC(O)CCC3C(C=Cc3ccc(-c4cc(Cl)ccc4Cl)cn3)C12
Cn1cc(C(Cc2ccccc2)=NO)c2ccccc21
Cc1sc(C(=O)NCc2cccnc2)c2nc(C)n(CC(=O)NCc3cccnc3)c(=O)c12
COc1cc(C2c3cc4c(cc3C(n3cc(COC(=O)N5CCN(C6CCCC6)CC5)nn3)C3COC(=O)C23)OCO4)cc(OC)c1OC
Cc1cc2c(cc1C)OC(C1=NCCN1)C2
CC(=O)OCC12CCC3(C(C)C)C1=C1C(CC4C5(C)CCC(OC(C)=O)C(C)(C)C5CCC4(C)C1(C)CC2)n1c(=O)n(C)c(=O)n13
CCOC(=O)CCN(CCc1ccc(Br)cc1)Cc1ccc(OC)c(O)c1
C=CCOC(=O)NC(CC(=O)O)C(=O)COc1cccc2ccccc12
CCSc1nc2cccc([N+](=O)[O-])c2n1CC
CCNCC(=O)Nc1cccc2c1C(=O)c1c(-c3ccc(OC)cc3)n[nH]c1-2
CCOC(=O)c1c(NC(=O)C(C)Sc2cccc[n+]2[O-])sc2c1CCN(Cc1ccccc1)C2
CC(C)(C)Cc1ccc(NC(=O)NCCCl)cc1
Cc1cc(N2CCC(C)CC2)nc2ccccc12
O=C(Cn1nc(-c2ccccc2)ccc1=O)Nc1cccc(NC(=O)c2ccccn2)c1
COc1cc2c(cc1OC)CN(S(=O)(=O)c1cccc(NC3=C(Cl)C(=O)c4ccccc4C3=O)c1)CC2
Cc1ccc(CN2CCc3ncnc(C4CCOC4)c3CC2)s1
CCc1nc2ccccc2c(=O)n1-c1nn[nH]n1
O=[N+]([O-])c1ccc(Cl)cc1NCc1cccnc1
CCOC(=O)C1=CC2C(CC(OC(=O)C=Cc3cn(C)cn3)C3(C)C=CC1(OC)O3)C(C)=CCC2C(C)C
CC(=NNC(=N)N)c1nc(N)nc(N)c1-c1ccc(Cl)cc1
CC(C)CC(NC(=O)OC(C)(C)C)C(=O)N1CCCC1C(=O)N1C(C(=O)OCc2ccccc2)C1C(=O)OCc1ccccc1
Cc1[nH]cnc1CSCCNC(=N)NCCSCc1nc[nH]c1C
COc1ccc(CN(C)C2CSCCSC2)c2cccnc12
O=C(c1ccccc1)C1OC12C(=O)Nc1c(Cl)cc(Cl)cc12
Cc1ccc(CN2CCOC3(COCCN(Cc4ccncc4)C3)C2)o1
CN(CC(=O)Nc1ccccc1Cl)C(=O)COC(=O)C=Cc1ccc(C(F)(F)F)cc1
COc1ccccc1N(C)c1nc(C)nc2c1CC(C)N2
COc1ccc(CNC(=O)CN(Cc2ccc(C)cc2)C(=O)c2csnn2)cc1
COc1cc(NC(=NC(=O)c2ccc(C(C)(C)C)cc2)SCC(=O)OC(C)(C)C)ccc1NC(=O)c1ccccc1Cl
CC(C)=CC(=O)N(C)C1C2CN3CCC(O2)C13
O=C1NN(C(=O)c2ccc(F)cc2)C(c2ccccc2)=NC1=Cc1ccc(O)cc1
CC(Cc1ccc(-c2ccccc2)cc1)SC(=O)C(C)NC(=O)CCc1ccccc1
Nc1ccc2c(c1)CCc1nc(N)nc(O)c1-2
Cc1nccc2c1[nH]c1cc(O)ccc12
Cc1c(Nc2nc(-c3ccc(Cl)cc3)cs2)c(=O)n(-c2ccccc2)n1C
O=C(NC1CC1)C1=CC(c2csc3ccccc23)CC(OCCCCO)O1
CCCCCCCCCCCC[N+](C)(C)Cc1cc(C[N+](C)(C)C)cc(C[N+](C)(C)CCCCCCCCCCCC)c1
O=C(Nc1cccc2[nH]ncc12)NC1CCOc2c1cccc2N1CCCCC1
O=C(NC1N=C(c2ccccc2)c2ccccc2N(CC(F)(F)F)C1=O)N1CCC(n2c(O)nc3cc(C(F)(F)F)ccc32)CC1
O=C(O)c1ccc(COC(=O)c2cccc(CC(=O)N3C(=O)C(Cc4ccccc4)C3C(=O)OCc3ccc(C(=O)O)cc3)c2)cc1
O=C(CNc1ncnc2ccc(C(F)(F)F)cc12)NC1CN(C2CCC(c3ccc(O)cn3)CC2)C1
O=C(NCC(=O)N1CCC(NC2CCC(O)(c3ccccn3)CC2)C1)c1cccc(C(F)(F)F)c1
CC(CN1C(=O)C2C3c4ccccc4C(c4ccccc43)C2C1=O)N1C(=O)C2C3c4ccccc4C(c4ccccc43)C2C1=O
CCCCCCC(=O)c1ccccc1
Cc1cc(C)c(-c2cn(C)c3nc(N4CCCCC4)n(C)c(=O)c23)c(C)c1
CC(C)CC(N)CSSCC(N)CC(C)C
O=C(Nc1ccccc1C(=O)NCc1cccnc1)c1cccc([N+](=O)[O-])c1
CCN=c1nc(-c2ccccc2)n(-c2ccc(C)cc2)s1
COc1cc(CNC=C2C(=O)NC(=S)N(Cc3ccccc3)C2=O)cc(OC)c1
CCn1cncc1Cn1cccc(C(F)(F)F)c1=O
O=C(O)c1ccc(-c2noc(-c3ccccc3C(F)(F)F)n2)cc1
Cc1ccccc1C(=COCCN1CCCC(C(=O)O)C1)c1ccccc1Cl
CC(C)(C)c1ccccc1N1CCN(CC(O)COCCOc2ccc(OC(F)(F)F)cc2)CC1
CC(=NNC(=O)c1cc(-c2ccccn2)nc2ccccc12)c1cccc([N+](=O)[O-])c1
CCOC(=O)C1Cc2ccccc2CN1C(=O)c1ccccc1-n1nc(C(=O)N(c2ccccc2)c2ccccc2)cc1C
CCc1ccc(OCCCON=C(N)N=C(N)NC(C)C)cc1
COc1cc(C(C)C#Cc2c(C)nc(N)nc2N)ccc1-c1c(C(C)C)cccc1C(C)C
Nc1ccc2[nH]c(-c3cccnc3)nc2c1
CC1CN(CCC2=CCCCC2)CC(O)C(OCC23CC4C(C)CCC4C4(C=O)CC2C=C(C(C)C)C43C(=O)O)O1
CCCCc1nc2ccc(C3C4C(=O)OCC4ON3Cc3ccccc3)cc2c(=O)n1Cc1ccc(-c2ccccc2-c2nn[nH]n2)cc1
C#CCCCC(=O)c1cc2c(c(C(C)(C)C)c1)OCC2
Brc1cnc2[nH]c(-c3ccc(CN4CCOCC4)cc3)nc2c1N1CCN(Cc2ccncc2)CC1
COc1ccc(Br)cc1-c1oc2cccc(OC)c2c(=O)c1O
COc1ccc(NC(=O)C(C)ON=C(C)C=Cc2ccc(Cl)cc2)cc1
O=C(O)c1c(CC(Cc2ccc3c(c2)CCC3)C(=O)O)ccc2c1CCC2
COc1ccccc1N1CCN(C(=O)c2ccc(-c3nc4ccccc4s3)o2)CC1
O=C1c2cccc(O)c2C(=O)c2c(O)cc(CNCCCl)cc21
C=CCCN1CCC2(C)c3cc(O)ccc3CC1C2C
O=C(CCSCc1ccc(Cl)cc1)NCc1ccco1
CC(C)CCc1cc(NCC(C)C)nc(NCc2cccc3ccccc23)n1
COc1ccc(S(=O)(=O)N2CCC(C(=O)c3ccc4c(c3)OCCO4)CC2)cc1
O=C(Nc1cccnc1)c1cc(S(=O)(=O)N2CCCCC2)c(Cl)cc1Cl
Nc1ncc(-c2ccccc2)c(NC2CC(CO)C(O)C2O)n1
CCn1c(SCC(=O)Nc2cc(C)on2)nnc1-c1ccco1
CC(=O)OC1CCC2C(=CCC3C2(C)CCC2(C)C4CC(C)(C)CCC4(C)CCC32C)C1(C)C
CCOc1ccc(S(=O)(=O)N(C)c2ccc(OCC(=O)N3c4ccc(C)cc4C4CN(C)CCC43)cc2)cc1
Cc1ccc(N=Nc2c(C)nc3sc(S(N)(=O)=O)nn3c2=O)cc1
CCCCCCCCNC1CCc2cc(O)ccc2C1
CC(NC1CCC(C(=O)N2CCC(C(=O)N3CCCC3)(c3ccccc3)CC2)C(C)(C)C1)c1ccc(Cl)cc1
C=C(C)C1CC=C(C)C(O)C1O
COCCCNS(=O)(=O)c1cc(Br)sc1C
CC12CCC3c4ccc(O)cc4CCC3C1CCC2OC(=O)CCC1CCCC1
CCN(CC)c1ccc(NC(=O)Cn2cc3c(n2)CCC(C)C3)c(C)c1
NC(=O)NN=Cc1ccc(Oc2ccc(Cl)c(Cl)c2)cc1
CC(C)CCNC(=O)C(c1ccncc1)N(Cc1cccs1)C(=O)Cn1nnc(-c2ccc(F)cc2)n1
COc1ccccc1OCCNCCC(=O)N1CCCOc2c1cnn(C)c2=O
NCCCOc1cc(OCCCN)cc(-c2ccc3ccc(-c4cc(OCCCN)cc(OCCCN)c4)cc3c2)c1
CC1=CC(=O)c2c(ccc3c2OCC=C3)C1=O
Cc1ccc(C=c2sc3nc4ccccc4n3c2=O)cc1
CCn1cc2nc(SCc3cccc(C(F)(F)F)c3)n(Cc3ccc(Cl)cc3)c(=O)c2n1
CC1=CCCC(C)(O)C2OC(C1)C1C(C)=CC(O)C(C(C)(C)O)C12
CSCCC(NC(=O)C1(NC(=O)C(NC(=O)C(N)CS)C(C)C)Cc2ccccc2C1)C(=O)O
COCCn1cc(C(=O)N2CCCC2c2cnn(C)c2)ccc1=O
Cc1ccc(-c2nnc(CCC(=O)NCc3cn(C)nc3C)o2)s1
COc1ccc(CN2CCC(NCc3ccc(C(F)(F)F)cc3)CC2)cc1
CCC1(C(=O)NCCc2cnc(Cl)s2)C(C)C1(Cl)Cl
O=C(O)C(Cc1cc(O)c(O)c(Br)c1)c1cc(Br)c(O)c(Br)c1
CC(C)CC(=O)OC1c2c(ccc3ccc(=O)oc23)OC(C)(C)C1OC(=O)CC(C)C
CN1C(=O)Cc2ccc(-c3ccc(CC(C#N)NC(=O)C45CCCC(CN4)C5)cc3)cc21
CN(C)C=NS(=O)(=O)c1cccn1-c1ncc(C(F)(F)F)cc1Cl
CN(C)S(=O)(=O)c1ccc(C(=O)N(c2ccccn2)c2ccccn2)cc1
CC1CCC(O)C1N1CCC(Cc2ccccc2)(CC(O)C(Cc2ccccc2)NC(=O)OC(C)(C)C)C1=O
CCC(CO)NC(=O)c1ccc(-c2nn(C)c(=O)c3ccccc23)cc1
C#CCOC(=O)C12CCC(C(=C)C)C1C1CCC3C4(C)CCC(O)C(C)(C)C4CCC3(C)C1(C)CC2
O=C1SC(SC(=Nc2ccccc2)Nc2ccccc2)C(=O)N1c1ccccc1
CCN(CC)CC(=O)NN(Cc1ccccc1)c1ccccc1
COC(=O)C1(C)C(OC(C)=O)CCC2(C)C3CC(=O)C(=C(C)C=CC=C(C)C=O)C3(C)CCC21
CC(O)C1C(=O)N2C(C(=O)O)=C(CSC(=S)N3CCN(C)CC3)SC12
Cc1cc(Nc2ccccc2C(=O)O)n(-c2cccc(Cl)c2)n1
COC(=O)C(Cc1ccc(NS(=O)(=O)O)cc1)(Cc1ccc(C(=O)O)cc1)C(=O)OC
CC(=O)N1CCC2(CC1)c1ncc(-c3cccnc3)n1CCN2C
O=C(Nc1cc(Cl)c(Cl)cc1Cl)Nc1cc(Cl)c(Cl)cc1Cl
COc1cccc2c1-c1c(C(=O)O)cccc1C2=O
COc1ccc(-c2nn(C)c3ncnc(N)c23)cc1O
Cc1cnc(NC(=O)c2cc3ccccc3o2)s1
CCOC(=O)NNc1[nH]c(-c2ccccc2)cc1C(=O)OCC
Cc1cccc(-[n+]2c(-c3cccc(Br)c3)[nH]c3nc4ccccc4nc32)c1
CCc1nccc(-c2ccc(C(=O)N3CCN(C)CC3)c(OC)c2)c1C#Cc1ccc(N)nc1
COc1cccc(-c2ccc3c(c2)NC(=O)C3=Cc2[nH]c(C)c(CCC(=O)O)c2C)c1
Cc1csc(SC(C)C(=O)Nc2ccc3c(c2)OCCO3)n1
Cc1nc(O)c2c(C)c(C(=O)OCC(=O)N3c4ccccc4CC3C)sc2n1
Cc1cc2nc(-c3ccc(C=CC(=O)NCCc4ccccc4)cc3)[nH]c2cc1C
COc1ccc(C2NC(c3ccc(OC)c(OC)c3OC)C(C)C(=O)C2C)c(OC)c1OC
CC(C)(Cc1ccccc1)NCC(=O)N1CCCC1C#N
O=C(Nc1nnc(SCC(=O)N2CCCC2)s1)C1CC(=O)N(c2ccc(F)cc2)C1
CCn1ccnc1CN1CCN(CC(O)c2cccc(F)c2)CC1
O=S(=O)(NCCc1ccccc1)NS(=O)(=O)NCCc1ccccc1
CC(=O)NCC1CN(c2ccc(-n3ccc(N)n3)c(F)c2)C(=O)O1
Cc1ccc(NC(=O)c2ccc(F)cc2F)cc1NS(C)(=O)=O
COc1cc(N2CCN(C(=O)NC(C)c3cccc4ccccc34)CC2)ccc1-n1cnc(C)n1
N#Cc1ccc(S(=O)(=O)N=C(N)N2CC(c3ccccc3)C(c3ccc(Cl)cc3)=N2)cc1
O=C(O)CCc1cc(-c2ccc(Cl)cc2)n(-c2ccc(Cl)nn2)n1
Oc1cccc(CNC2CCN(CCc3ccncc3)CC2)c1
CC(=O)NC1CC(COC(C)c2cc(C(F)(F)F)cc(C(F)(F)F)c2)(c2ccccc2)C1
COc1ccc2cnc(Nc3ccc(N4CCCC4)cc3)nc2c1C1CCCC1
C=C1C(=CC=C2CCCC3(C)C2CCC3C(C)C(C)CCC(C)(C)O)CC(O)CC1O
CCOCC1CN(Cc2ccncc2)Cc2nn(C)cc21
O=C(NNC(=O)c1ccc[nH]1)c1cccc(C(F)(F)F)c1
CC1(C)CCC2(C(=O)O)CCC3(C)C(CCC4C5(C)C=C(O)C(=O)C(C)(C)C5CCC43C)C2C1
CC1CN(C(C)CO)C(=O)c2cccc(NC(=O)c3nc4ccccc4s3)c2OC1CN(C)S(=O)(=O)c1ccc(Cl)cc1
CC(C)N(Cc1coc(-c2cccc(F)c2)n1)c1ccccc1
O=C1C=CN2CCCC2CC1
COCCN(C(=NO)c1cccnc1Oc1ccc(OC)cc1)C(C)C
CCN(CCc1ccco1)C(=O)CNC(=O)C(CCCN=C(N)N)NC(=O)C(N)Cc1ccc(O)cc1
CC(=N)Nc1ccc(CNCc2cccc(C(C)=N)c2)cc1
COc1ccc(OC)c(CN(C)CCCCCCCOc2ccc3c(=O)c4ccccc4oc3c2)c1
COc1ccc2c(c1)c1c3n2CCNN=C3CCC1
CCOC(=O)N1CCN(n2c(C(C)N(C(=O)Nc3ccc(F)cc3)c3ccc(OC)cc3OC)nc3ccccc3c2=O)CC1
COc1ccc(CNC(=O)Nc2ccc3c(c2)c(=O)n(C)n3Cc2cc(C)cc(C)c2)cc1
COc1ccccc1-c1ccc(CC(NC(=O)C2(c3ccccc3)CCCO2)C(=O)O)cc1
CCOC(=O)CSc1nc(C)c2cccc(C)c2n1
COCCNc1ccc(N2C(=O)c3ccc(C(=O)O)cc3C2=O)cc1-c1nc2cc(-c3ccc(Cl)cc3)ccc2o1
OC(C(COCc1ccccc1)OCc1ccc(F)cc1)C(O)C(COCc1ccccc1)OCc1ccc(F)cc1
OC(CC1CCCCN1)c1cc(C(F)(F)F)nc2cc(C(F)(F)F)ccc12
CC(=O)N1c2ccc(S(=O)(=O)N3c4ccccc4CC3C)cc2CC1C
NC1(C(=O)O)CC(C(=O)O)C1
Cc1ccc(C)c(N2CCN(C(=O)COc3cc(=O)n(C)c4ccccc34)CC2)c1
Cc1c(O)nc(SCC(C)C)nc1Cc1c(Cl)cccc1Cl
CCCCCNC(=O)c1nc(C)c(C)nc1C(=O)Nc1cc(F)ccc1C
CC1CCCCC12NC(=O)N(CC(=O)Nc1ccc3c(c1)OCO3)C2=O
Cc1cc(NC(=O)CCC(=O)N(c2ccccc2)C(C(=O)NC(C)(C)C)c2ccccc2Cl)no1
O=C(O)c1n[nH]c2c1CC(c1cc(F)cc(F)c1F)C2
NC(=O)Nc1sc(-c2cccc(F)c2)cc1C(=O)NC1CCCNC1
CCOc1c(Cl)cc(OC)cc1CNCCCNc1cc(O)c2ccccc2n1
O=[N+]([O-])c1ccc(Oc2ccc(Cl)cc2Cl)cc1
CCC(=O)c1c(O)cc(O)c(CC=C(C)CCC=C(C)C)c1O
CC(CCCC(C)(C)O)Nc1cncc(-c2ccc(C(N)=O)cc2)n1
Cc1ccc(S(=O)(=O)Nc2c(C)n(C)n(-c3ccccc3)c2=O)cc1C(=O)NCCc1ccc(S(N)(=O)=O)cc1
Cn1c(=O)n(C)c2cc(N3CCCCC3)c(NC(=O)C(C)(C)C)cc21
Cc1ccc(OCC(=O)NCC(c2ccc(Cl)cc2)N2CCCCC2)cc1
CCCCCN1CCC23c4c5ccc(O)c4OC2c2[nH]c4ccccc4c2CC3(O)C1C5
Cc1nnc(NC(=O)c2ccc(-c3ccc([N+](=O)[O-])cc3)o2)s1
CC(=O)NC(CCC(N)=O)C(=O)NC(CC(C)C)C(=O)NC(CC(=O)O)C(=O)NC(C)C(=O)NC(Cc1ccccc1)C(=O)O
Cc1ccc(S(=O)(=O)N2CCOCC2)cc1NC(=O)COc1cccc(Oc2ccccc2)c1
CC(C)CSc1nnc(OS(C)(=O)=O)s1
O=C(Nc1ccc(C(F)(F)F)cc1)c1nscc1NCc1ccccn1
CNC(C)CCC=C(C)C.CNC(C)CCC=C(C)C.O=C(O)C(O)C(O)C(O)C(O)C(=O)O
Cc1cc(C)c(CNC(=O)NCC(O)COc2ccccc2)c(=O)[nH]1
CCCCC(=O)Oc1c(C)ccc(CCC(C)C(O)C(C)C(=O)C(CC)C2OC(CC)(C3CCC(O)(CC)C(C)O3)CC2C)c1C(=O)O
CCOC(=O)C1=C(C)NC(=Cc2c(C)nn(-c3ccc(C(F)(F)F)cc3)c2Cl)C1=O
CC(C)CC1=NCCc2ccc(NC(=O)c3ccc4cc(C(=N)N)ccc4c3)cc21
COc1ccc(C(=O)NC(=Cc2ccco2)C(=O)OCc2ccco2)cc1
C=C1C(=O)OC2C(O)C(C)C3C=CC(=O)C3(C)C(OC(=O)C=C(C)C)C12
COCCNC(=O)c1ccc(C)c(-c2ccc3cc(NC(=O)C4CC4)ncc3c2)c1
C=CCc1cc(C(C)=O)c(O)cc1OCCCCCC(=O)OC
COC(=O)c1c(C(=O)O)cc2ccc3c(c2c1-c1ccc2c(c1)OCO2)OCO3
CN(CCCCCCC(=O)NO)C(=O)c1cccc(C(O)(c2ccc(F)cc2)c2ccc(F)cc2)c1
CCCc1cc(O)cc2c1C(=O)C(c1ccc(O)cc1)C(c1ccc(OCCN3CCCCC3)cc1)O2
O=C(O)c1c(O)cc(Cl)cc1CCc1ccc2ccccc2c1
O=C(NC(Cc1ccc(Cl)cc1)C(=O)N1CCN(C2CCCCC2n2cncn2)CC1)C1Cc2ccccc2CN1
O=C(NCC(=O)N1CCC(=C2c3ccc(Cl)cc3CCc3cccnc32)CC1)OCc1ccccc1
COc1cccc(C(c2sc3nc(C)nn3c2O)N2CCN(C(=O)c3ccco3)CC2)c1
Fc1cnc(N2CCCn3c(nnc3Cn3ccnc3)C2)nc1
CCN(CC(=O)NCc1ccc(Cl)cc1)C(=O)c1ccc(C#N)cc1
CC(C)CC(NC(=O)C(C)N)C(=O)NC(CC(=O)O)C(=O)NC(C)C(=O)NC(CC(=O)O)C(=O)NC(CCC(=O)O)C(=O)NC(C)C(=O)O
CCc1cc(C)c2c(n1)N(CC)c1ncccc1C(=O)N2
CCOc1cc(C2c3c(C)n[nH]c3C(=O)N2c2ccc(Br)cc2)ccc1O
CC(=O)SCc1c(-c2nnc(C(C)(C)C)o2)nn(-c2ccc(Cl)cc2Cl)c1-c1ccc(Cl)cc1
CCCNC(=O)c1ccccc1NC(=O)CN(c1ccccc1OCC)S(C)(=O)=O
CCCCN(Cc1ccccc1)Cc1coc(-c2ccc(OC)cc2)n1
Cc1cccc(-n2cc(-c3ccccc3)c3c(=O)oc4ccccc4c32)c1
CC(C)NC(=O)CC1COC2(CCN(Cc3ccsc3)CC2)C1
CCOC(=O)c1ccc(NC(=O)CNNC(=O)COc2ccccc2C)cc1
Nc1cccnc1C1CCC(N2CC(NC(=O)CNc3ncnc4ccc(C(F)(F)F)cc34)C2)CC1
Cc1nccc(-c2cccc(NCC(=O)N3CCOCC3)c2)n1
Cc1cc(N2CCC(O)(CN(C)C(=O)CCN)CC2)c2cnccc2n1
COc1nc2ccc(Br)cc2c2c1C(C)(OCC(O)Cn1ccnc1)c1ccccc1-2
CCOC(=O)C(C)Oc1cccc2c(=O)n(CCC(=O)Nc3ccc4c(c3)OCCO4)ccc12
Nc1cccc(-c2cc3ccccc3oc2=O)c1
CC(=O)C1CCC2C3CCC4NC(=O)CCC4(C)C3CCC12C
CCc1cc(C(C)=O)c(O)cc1OCCCCC(C)(C)c1nnn[nH]1
COc1cc(OC)cc(-n2nnnc2SCC(=O)NCCc2ccc(OC)c(OC)c2)c1
CCOC(=O)N1CCN(C(=O)C(=O)NNC(=O)COc2ccc(Cl)c(C)c2)CC1
O=C(Nc1nnc(C2CC2)s1)c1cccc(S(=O)(=O)N2CCc3ccccc32)c1
COC(=O)CC(O)(CCC(C)C)C(=O)OC1C(OC)=CC23CCCN2CCc2cc4c(cc2C13)OCO4
CCc1cc(=O)c2ccc3c(c2o1)C(OC(=O)c1ccc(C)cc1)C(OC(=O)c1ccc(C)cc1)C(C)(C)O3
COc1cc(C=C2CCC(=Cc3ccc(OCc4ccccc4)c(OC)c3)C2=O)ccc1OCc1ccccc1
O=C1c2ccccc2C(=O)c2c(NCC3CO3)cccc21
O=c1[nH]c2cccc(Oc3cccc(NS(=O)(=O)c4ccc(C(F)(F)F)cc4)c3)c2[nH]1
CC1CCCN(CC(O)CN)C1
O=C(O)CCC(NC(=O)c1nc(Cl)c2ccccc2c1O)C(=O)O
CC1CCC(NCCc2nc(-c3cn(C)c4ccccc34)no2)CC1
Fc1ccc(F)c(-c2cccc(-n3nnc(-c4ccccn4)n3)c2)c1
O=C(NC(Cc1ccccc1)C(=O)NC(CCC(=O)N1c2ccccc2CC1C(=O)O)C(=O)O)OCc1ccccc1
CNC(=O)CC1C(=O)N(Cc2ccccc2)CC1C
O=C1CC(NC(=O)OCc2ccccc2)C(=O)N1
CN=C(S)NNC(=O)c1ccc2c(c1)OCO2
O=C(COC(=O)C=Cc1cccc(Cl)c1)NC1CCCC1
CC(C)S(=O)(=O)c1cnc(-c2cccnc2)nc1N
CCCCN(CCO)CCC(=O)c1ccc(Br)s1
N=C(NNS(=O)(=O)c1ccc(Cl)cc1)c1ccccn1
Cc1cncn1CCCNC(=C[N+](=O)[O-])Nc1ccc2c(c1)OCO2
CC=C1NC(=O)C(CSC)NC(=O)C(C(C)C)CC(=O)CC(C=CCCSC)OC(=O)C(C(C)C)NC1=O
Cc1cc(O)cc(C)c1CC(N)C(=O)NCC(=O)NCC(=O)NC(Cc1c(C)cccc1C)C(=O)NC(CC(C)C)C(=O)O
O=C(C=Cc1ccc(O)c(O)c1)OCC1OC(Oc2c(-c3ccc(O)c(O)c3)oc3cc(O)cc(O)c3c2=O)C(O)C(O)C1O
O=C(Nc1ccccc1O)c1c(O)ccc2ccccc12
OCc1c2ccccc2nc2c1[nH]c1ccccc12
C=C(C(=O)c1ccc(CC(C)C)cc1)c1c2c3c(ccc2c(C)c2[n+]1CCc1cc4c(cc1-2)OCO4)OCO3
Cc1cccc(N2CC3(CCN(S(=O)(=O)c4cccs4)C3)CC2=O)c1
CC(=O)OC1C(OC(C)=O)C2NC(=O)c3c(cc4c(c3O)OCO4)C23OC(=S)OC3C1OC(C)=O
CC(=O)Nc1cccc(NC(=O)Nc2cccc(F)c2)c1
CCC(=C(CC)c1ccc(OCCCOC(C)=O)cc1)c1ccc(OCCCOC(C)=O)cc1
CCC(C(=O)NC(CC(=O)O)C(=O)CSCc1ccccc1)n1ccnc(NCCn2nc(C)cc2C)c1=O
CC(C)(O)CCC(OC(=O)c1ccccc1)C(C)(O)C1CCC2(O)C3=CC(=O)C4CC(O)C(O)CC4(C)C3CCC12C
CC(NC(=O)CCC(=O)NC(C)C1COc2ccccc2O1)C1COc2ccccc2O1
CN1OC2(N=C1N)c1cc(-c3cccc(Cl)c3)ccc1CC21CCc2ccccc2CC1
CCCCC(CC)CNC(=O)CN(C)S(=O)(=O)c1cccc2nsnc12
CCc1ccc2[nH]c3c(c2c1)CCNC3c1ccc(OCc2ccccc2)c(OCc2ccccc2)c1
CCOC(=O)C12CCCC=C1N(CCc1ccc(OC)c(OC)c1)C(=O)C(CC(=O)N1CCCC1)C2
OCC1OC(OC(COc2ccc3ccccc3c2)COc2ccc3ccccc3c2)C(O)C(O)C1O
O=C(CCl)NC(=O)Nc1ccc2ccccc2c1
O=C(NCC(O)CO)c1sc(-c2ccc(Cl)cc2)nc1C(Br)Br
COc1ccc2c(c1)[n+]([O-])c(C#N)c(NC(=O)c1ccc([N+](=O)[O-])o1)[n+]2[O-]
O=C1CCCN1c1cc(S(=O)(=O)Nc2ccc(F)cc2F)cc2c1N(C(=O)Nc1ccc(C(F)(F)F)cc1)CC2
CCCC(O)C(CN(C)Cc1ccc(C)cc1C)NC(=O)CNC(=O)c1cc(C(F)(F)F)ccc1NC(=O)NC(C)C
CC(=O)OC1(C#Cc2cccc3ccccc23)CC(C)N(C)CC1C
COc1ccc2ncn(-c3cc(OCc4ccccc4C(F)(F)F)c(C(N)=O)s3)c2c1
CCN(C)C(=O)c1ccc2c(c1)NC(=O)C2=C(NC1CCCCC1)c1ccccc1
Cn1c(=O)[nH]c2ncc(-c3cccc(N)c3)cc21
Nc1ccc(S(=O)(=O)Nc2cccc(N)c2)cc1
Cc1cccc(CN2CCCC3(CCN(C4CCSCC4)C3)C2=O)c1
CC(C)(C)OC(=O)NC(CC(=O)OCc1ccccc1)C(=O)O
O=C(N=C1SC2CS(=O)(=O)CC2N1c1ccc(Cl)c(Cl)c1)C1CCCO1
Cc1cccnc1CNC(=O)CC1C(=O)NCCN1CC(C)(C)C
COc1ccc(C2CC2C(C)=NOC(=O)C2CC2)cc1
COc1ccc(OC)c(S(=O)(=O)NC(=O)C2(C)CCN2C(=O)Cc2ccccc2Cl)c1
O=C(CON=Cc1ccccc1OC(F)F)NC1CCCCC1
Fc1ccc(NC2=NCCCCC2)cc1
COc1cc2c3c(-c4ccccc4)c[nH]c(=O)c3n(C)c2cc1OC
CN(C)c1ccc(C(=O)NC(CCCCCC(=O)NO)C(=O)NCc2ccccc2)cc1
CCN(CC)C(=O)C(C)C1CCC(CC(C)n2cc(C#CCOc3cccc(OC)c3OC)nn2)O1
COc1ccc(C2C(C(=O)Nc3ccccc3)=C(C)Nc3nc(CCCO)nn32)cc1
COc1ccc(N(CC(=O)NN=Cc2ccc3c(c2)OCO3)S(=O)(=O)c2ccc(NC(C)=O)cc2)cc1
CC12CCC(O)CC1=CCC1C2CCC2(C)C(=Nc3ccccc3)CCC12
COc1ccc(C2Cc3c(cccc3C(F)(F)F)N(CC[N+](C)(C)C)C(=O)C2C)cc1
C=CCOn1cc(C(=O)O)c(=O)c2c3c(ccc21)OCOC3
N=C(NCCCCCC(=O)NC1CNC(C(=O)Nc2ccccc2Cl)C1)N[N+](=O)[O-]
CCOC(=O)N1CCC(=C2c3ccc(Cl)cc3CCc3cc(OC)cnc32)CC1
COCCNC(=O)c1nc(N2CCC(NC(=O)c3[nH]c(C)c(Cl)c3Cl)C(OC)C2)sc1C(=O)O
CCOC(=O)c1c(NC(=O)C2CC=CCC2C(=O)O)sc(C)c1CC
COc1ccccc1-c1cnc(N)c(C(=O)Nc2ccccc2)n1
COCC1CC(Cn2cccn2)(C(=O)O)N(C(=O)c2ccc(C(C)(C)C)c(OC)c2)C1c1nccs1
O=C1OCc2cc(NC(=O)C34CC5CC(CC(C5)C3)C4)ccc21
Cc1ccc(-c2nnc(O)c3ccccc23)cc1S(=O)(=O)NCCN1CCOCC1
COc1ccccc1C(=O)COC(=O)c1nc2nc(C)cc(C)n2n1
CC(=O)N=c1sc(C)cn1-c1cccc(C(F)(F)F)c1
CCOC(=O)c1ccccc1NC(=O)CSc1nccn1C
CCCCCc1ccc(-c2[nH]nnc2-c2nc(C(N)=O)nn2COCCO)cc1
CC(C)CC(CC(=O)NO)C(=O)C(CC(C)C)NC(=O)C(N)Cc1ccccc1
COc1cccc(C(=O)OC(C)CN2CCCC2)c1
N#Cc1cc(O)cc2cc(-c3ccc(O)cc3)oc12
CC(=O)C1C2C(=O)N(c3cccc(Cl)c3)C(=O)C2C2c3ccccc3C=CN12
Cc1cccc(C)c1NC(=O)C(NC(=O)c1ccccn1)c1ccc([N+](=O)[O-])cc1
CC1CCC(n2c3cnccc3c3cnc(Nc4ccc(N5CCC(N(C)C)CC5)nn4)nc32)CC1
COc1cc(O)cc(C=Cc2ccc(O)c(OC)c2OC)c1
Cc1ccc(N2C(=O)C(Cl)=C(N3CCOCC3)C2=O)cc1
CC1CN(C(=O)c2ccc(-c3ccccc3)nc2)CCN1C(=O)c1ccc2cc[nH]c2c1
O=C(Nc1cccc(-c2cccc(-c3nc4cc(C(F)(F)F)ccc4[nH]3)c2)c1)c1cccnc1Cl
CC(=O)OC1CC2(C)C3CCC4(C)C(C(C)(O)C(CCC(C)(C)O)OC(C)=O)CCC4(O)C3=CC(=O)C2(O)CC1O
O=C(CCCCCN1C(=O)c2ccc(NC(=O)c3ccc(F)cc3)cc2S1(=O)=O)NO
Cc1ccc(-c2nnc(N3CCCCC3)c3ccccc23)cc1S(=O)(=O)N1CCN(C)CC1
CC(C)c1nnc(NC(=O)CCC(=O)NCc2cccs2)s1
CC1(C)c2cc(Cl)ccc2-n2c1cc(O)c(-c1ccccc1)c2=O
NC(CCNCc1cccc(Cl)c1)C(=O)N1CCCCC1
COc1ccc(NC(S)=NCC(C)Cn2ccnc2)cc1OC
Cc1ccccc1-c1nnc(NC(=N)NCCCO)s1
CCC(C)C(NC(=O)C(CC1CCCCC1)NC(=O)c1ccno1)C(=O)NCCC(=O)N1CCC(CN)CC1
NS(=O)(=O)c1ccc(N=c2scc(-c3ccc(-c4ccccc4)cc3)n2C2CCCCC2)cc1
O=C(O)c1ccc2c(c1)N(Cc1ccccc1)C(=O)c1ccccc1S2
CC1CCC(NC(=O)c2c(O)c3cccnc3n(CCN3CCOCC3)c2=O)CC1
O=C1c2cccc(O)c2C(=O)N1c1ccccc1
CCCC(NC(=O)C(CC(C)C)NC(=O)CCC(N)C(=O)O)C(=O)O
COc1c(O)ccc2c3c(c(=O)oc12)CCC3
C=C(Cl)C(=O)Nc1cc(C(=O)Nc2cc(C(=O)Nc3cc(C(=O)NCCC(=N)N)n(C)c3)n(C)c2)n(C)c1
COc1ccc(NC(=O)CSc2ncc3c(n2)-c2cc(Cl)ccc2N(Cc2ccccc2F)S3(=O)=O)cc1
CNC(=O)c1cccc(NC(=O)Nc2ccccc2)c1CN1CCC(Cc2ccc(F)cc2)CC1
OC(CNCCc1ccc(Cl)cc1Cl)COc1ccccc1
CCN(CC1NC(CC)(C(=O)OC)C2C(=O)N(Cc3ccccc3)C(=O)C12)S(=O)(=O)c1ccc(OC)cc1
NCCNCCCNC(=O)c1cc(-c2ccccc2)nc2ccccc12
C=C1C(O)CCC(C)(C)C1Cc1cc(OC)c(Br)cc1O
Cc1nnc(N2CCCC(C(=O)c3cccc(Cl)c3)C2)o1
Cc1nc2ccccc2c(=O)n1-c1ccc(OCCCN2CCCC(C)C2)cc1
CC(=O)c1cc(Cc2ccccc2)c(O)c2ccccc12
O=S(=O)(c1cccc2ccccc12)c1n[nH]c2cccc(NC3CCNCC3)c12
Cc1cc(CO)[nH]c1C=C1C(=O)Nc2ccccc21
CCCCCCCCCCCCCCCNC(=O)C1CCNCC1
N#Cc1ccc(N2N=C(c3ccc(C(=O)O)cc3)CC2c2ccccn2)cc1
O=C(c1nn(C2CCCC(C(=O)N3CCOCC3)C2)c2c1CS(=O)(=O)c1ccccc1-2)N1CCOCC1
Cc1onc(NC(=O)N2CCN(c3nc(-c4ccc(F)cc4)cs3)CC2)c1C
CC12C=CC(=O)C=C1CCC1C2C(=O)CC2(C)C1CCC2(Cl)[S+]([O-])CCc1ccccc1
COC(=O)c1cncn1Cc1cccnc1
Nc1nccc2cc(NC3C(=O)NCc4cccc(c4)NC(=O)CCCc4ccc3cc4)ccc12
COc1ccc2nc(NC3CCC(N(C)Cc4ccsc4)C3)cc(C)c2c1
Cc1noc(-c2ccc(NCc3ccccc3)c([N+](=O)[O-])c2)n1
O=c1[nH]c(CCCN2CC=C(c3ccc(F)cc3)CC2)nc2c(Cl)cccc12
CC(=O)Nc1ccc(CN2C(=N)C3(CC(C)(C)Oc4ccc(Br)cc43)OC2=O)cc1
CN(CCOc1ccccc1)CC(=O)Nc1ccc(Cl)c(S(=O)(=O)N(C)C)c1
COc1ccc2c(c1)c(C(=O)NN=Cc1ccc(Br)cc1)c(C)n2C
CC(C=CC=C(C)C=CC1C(C)CCCC1(C)C)=CC=O
COC(=O)c1ccc(-c2nn(-c3ccc(F)cc3F)cc2CNCCN2CCN(C)CC2)cc1
O=C1N(Cc2cccnc2)CCC12CCCN(c1ncccn1)C2
CC(C)C1OC2(C)OC(=N)C1(C#N)C(C#N)(C#N)C2c1ccccc1
COCCNc1nc(C)nc2c1nc(-c1ccccc1)n2CCN1CCCCC1
COc1ccc(-n2c(C)c(C(=O)O)c3cc(OC)c4ccccc4c32)cc1
CNC(=O)C(C)C=CC(NC(=O)OCc1ccccc1)c1ccc(C(=O)OC)cc1
COC(=O)c1cc(C(=CCCN2CCOC2=O)c2cc(C)c3onc(OC)c3c2)cc(C)c1OC
Cc1ccc(S(=O)(=O)c2c[nH]cc2S(=O)(=O)CC2=NCCS2)cc1
CC(C)CC(NC(=O)C(Cc1ccccc1)NC(=O)CNC(=O)CNC(=O)C(N)Cc1ccc2nc(N)sc2c1)C(=O)O
CC(NCCCN1CCCC1=O)c1cc(Br)ccc1F
O=C(O)C(CSCCSCc1ccccc1)Cc1ccccc1
FC(F)(F)c1nnc2n1N=C(c1ccccc1)CS2
O=C(NO)c1ccc([N+](=O)[O-])cc1
Cc1ccc(C=NNC(=O)c2cc([N+](=O)[O-])cc([N+](=O)[O-])c2)o1
Cc1c(Cl)cccc1N=C(S)N1CCCCCC1
CN(C(=O)COC(=O)c1cn(C)c2ccccc12)C1CCCCC1
CC(C)(C(=O)NC1CCCCC1)c1ccc(S(=O)(=O)C=CC#N)cn1
CC1CN(C(C)CO)C(=O)c2cc(NS(=O)(=O)c3ccccc3)ccc2OC1CN(C)Cc1ccc(-c2ccccc2)cc1
O=C(NS(=O)(=O)c1ccc(Cl)s1)c1ccc(C(=O)O)nc1
C=C1C(=O)C23CC1CCC2C12COC3(O)C(O)C1C(C)(C)CCC2O
Cc1cnc2ccccc2c1Nc1ccc(N2CCN(C)C(C)C2)cc1
Cc1ccc(C)c(NC(=O)c2cc(S(=O)(=O)N3CCc4ccccc4C3)ccc2F)c1
Cc1cc(N)nc(CCC(C)C)c1
COCc1ccc(Oc2ccc(S(=O)(=O)Nc3nccs3)cc2F)c(-c2ccnn2C)c1
CCCN(C)C(C)CN1CCc2c(c(=O)oc3cc(OC)ccc23)C1
CC(C)C1CN(c2ccc(C(F)(F)F)cn2)CC1NS(C)(=O)=O
CC(C)(C)NC(=O)c1ccn(COc2ccccc2Cl)n1
Cc1ccc2c(c1)C1(CCN(S(C)(=O)=O)CC1)CN2C(=O)N(C)C
Cc1ccc(-c2nc3ccccc3c(=O)n2-c2ccc(C(=O)NN3C(=O)C(=Cc4ccccc4Cl)SC3c3ccc(O)cc3)cc2)cc1
O=c1cc(-c2ccnc(NC3CCOCC3)n2)c(F)cn1C(CO)c1ccc(Cl)c(F)c1
CCOC(=O)c1cnc(SCC(=O)Nc2cccc(OC)c2)nc1N
C=C1C(O)CC(=CC=CCCCC(C)CCCC(C)(C)O)CC1O
O=[N+]([O-])c1cn(-c2ccccc2Cl)cn1
COc1ccc(C(=O)C2CCCN(Cc3cc(C)n[nH]3)C2)c(OC)c1
Cn1c(N)c(C(=O)COC(=O)CCC2CCCC2)c(=O)n(C)c1=O
COC1C(C)=CC2C(=O)OC3CC(CC=C(C)CC(C)C=CC=C(CO)C2(O)C1O)OC1(CCC(C)C(C)O1)C3
CC(CO)NCCNC(C)C(C)O
Cc1ccc(S(=O)(=O)N2CC3(O)CN(C(=O)OC(C)C)N(C(=O)OC(C)C)CC3(OC(=O)NCC3CCCCC3)C2)cc1
CNC(=NC#N)NCCCCc1cnn[nH]1
COc1ccc(Cn2c(=O)[nH]c3cc(C(=O)N4CCN(c5cccc(OC)c5)CC4)ccc3c2=O)cc1
CC(C)c1[nH][nH]c(=O)c1Cc1ccc(N)cc1
CC1(C)CCC2(CO)CCC3(C)C(=CCC4C5(C)CCC6(OCCO6)C(C)(C)C5CCC43C)C2C1
CCCOc1ccc(C(=O)NCC(c2ccc(OC)cc2)N2CCCCC2)cc1
CC(C)=CCCC1=CC(c2cc(O)ccc2O)OC1=O
CC(C)CCCC(C)C1CCC2C3CCC4CC(OC5OC(CO)C(O)C(O)C5O)C(O)CC4(C)C3CCC12C
CCCOc1cccc(Oc2nc(OC)cc(OC)n2)c1C(=O)O
COC(=O)C(Cc1ccc(Cl)cc1)N(C(=O)c1csc2ccccc12)C1CCC2(CC1)OCCO2
O=C(C1CC1)N1CCC2(CCCN2Cc2ccc(F)cc2)CC1
COc1cccc(-c2c3cc(N)ccc3c3ccc(N)cc3[n+]2C)c1
CC(C(=O)O)c1cccc(C(=O)c2nccs2)c1
Cc1ccccc1-n1c(C2CCCN2c2ncnc(N)c2C#N)nc2cccc(Cl)c2c1=O
COC(=O)CSc1nnc(CNC(=O)c2ccc(S(=O)(=O)N(C)C)cc2)n1C
COC(=O)C1=C(C)NC(=O)N(C(N)=O)C1c1cccc([N+](=O)[O-])c1
COC(=O)NN1C(=O)C(c2ccccc2)=C(c2ccc(Cl)cc2)C1=O
NS(=O)(=O)c1cccc2c1C(=O)C=C(Nc1cccnc1)C2=O
CCOC(O)=C1C(Cn2ccnc2)=NC(C)=C(C(=O)OC)C1c1cccc([N+](=O)[O-])c1
CC(C)(C)OCc1ccc2c(c1)c1c3c(c4c(c1n2CCCO)Cc1ccccc1-4)C(=O)NC3
O=C(NCc1ccco1)N(CCCO)C1CCCc2ccccc21
CC(=O)C=C1CC(C)(C)CC12OC(=O)CCC2C
CC(C)(C)c1ccc(C(=O)N2CCN(C(=O)C(=O)c3c[nH]c4ccccc34)CC2)cc1
C[n+]1c2ccccc2c(Nc2ccc(NS(=O)(=O)CCCNC(=N)N)cc2)c2ccc(N)cc21
CC12CCN(C(=O)C3CCC(NC(=O)Cc4ccccc4)CC3)C(Cc3c(O)cccc31)C2(C)C
Cc1ccc2nc(NC(=O)c3ccc(S(=O)(=O)N4CCC(C)CC4)cc3)sc2c1
O=C(Cn1c(C(=O)c2ccc(Cl)cc2)nc2ccccc21)c1ccc(Cl)cc1
O=C(OCc1ccccc1)c1coc(-c2ccncc2)n1
N=C(N)N1CCCC1c1nc(-c2ccc(CCc3ccccc3)cc2)no1
c1cc(CNC2=NCCN2)ccc1CNC1=NCCN1
O=C(NO)NN=Cc1cc([N+](=O)[O-])cc([N+](=O)[O-])c1O
COc1cc2c(cc1OC)-c1cc(C)cc(=O)n1CC2
OC1c2cc(Cl)ccc2OCC1n1ccnc1
O=C1CCC(C(=O)OCC(=O)Nc2ccc(Cl)cc2C(F)(F)F)=NN1
CCC(c1ccccc1)n1cc(NC(=O)c2n[nH]c3cc(-c4cn[nH]c4)ccc23)cn1
CCOC1(OCC)C(c2ccc(N)cc2)C(C#N)(C#N)C1(OCC)OCC
COc1ccc(Cl)cc1C(=O)NCCc1ccc(CCCO)cc1
C=CCn1c(=O)c(C(=O)NCc2ccc3c(c2)OCO3)c(O)c2cc(OC)c(OC)cc21
O=C(NC(=S)Nc1cccc(C(F)(F)F)c1)C1CC2CCC1C2
Cc1cc(C)cc(OCC(=O)N2CCCC2)c1
O=C(NCCN1CCC(n2c(=O)[nH]c3ccccc32)CC1)c1cc(Cl)cc(Cl)c1
COC(=O)c1c(C#N)c(OC)cc(O)c1CSCC(CN1CCCCC1)Nc1nc(-c2ccc([N+](=O)[O-])cc2)cs1
N#CC1(NC(=O)COC(=O)c2cc([N+](=O)[O-])ccc2N2CCOCC2)CCCCC1
CCC1(O)c2cc3n(c(=O)c2COC1OC(=O)CCC(=O)O)Cc1cc2ccccc2nc1-3
COCCn1c(SCC(=O)N2CCc3ccccc32)nc2c(c1=O)SC(C)C2
Cn1cc(Cl)cc(C(=O)Nc2ccccc2)c1=O
O=C(O)CCc1cc(C(=O)c2cccc(C(=O)O)c2)ccc1OCCCCCCc1ccccc1
CC(C)CNC(=O)Cn1sc2ccccc2c1=O
N#CC(=Cc1cccc(Cl)c1)C(=O)c1ccccc1
O=C(Cc1ccc(O)c(Cl)c1)NCc1ccc(F)cc1
CCCCNCc1c(CCCC)nc2cc(C=CC(=O)NO)ccn12
Cc1ccoc1C(=O)NCc1ccnc(OCC(F)(F)F)c1
CCCCSCCCNC(=O)c1cn(C)c2ccc(S(=O)(=O)N3CCCCCC3)cc2c1=O
Cc1ccc(N2C(=O)CS(=O)(=O)C23C(=O)N(Cc2ccc(Cl)cc2)c2ccccc23)cc1C
CCN(CC)c1nc(NCC(O)c2cc(O)cc(O)c2)nc2cc(OC)c(OC)cc12
NS(=O)(=O)c1ccc(-c2nc(-c3ccc(F)cc3)c(-c3ccncc3)[nH]2)cc1
[truncated: 69,693,518 more chars]
