# Supplementary material for: De Novo Generation and Identification of Novel Compounds with Drug Efficacy Based on Machine Learning
Source: Adv Sci (Weinh). 2024 Jan 10;11(11):2307245. doi: 10.1002/advs.202307245 (PMC10962488; doi:10.1002/advs.202307245)
Supplement: Supplementary file 3 — Supporting Information [file ADVS-11-2307245-s001.zip › data1/Recurrent_datasetA.txt]

COc1ccc(/C=C\c2cc(OC)c(OC)c(OC)c2)cc1O	0.8252975349299134
O=C(NCCN1CCCCC1)c1cc2c(o1)C(=O)c1ccccc1C2=O	0.7791257048297674
O=C(/C=C/c1ccc2ccccc2n1)N1CCC=C(Cl)C1=O	0.8005264359931207
COCn1ccc2c3c(=O)cc(-c4ccccc4)[nH]c3ccc21	0.6263118274299481
Cc1cc(NC(=O)CSc2nc3ccccc3s2)no1	0.7488510666967344
COc1ccc(-c2c[nH]nc2-c2cc(OC)c(OC)c(OC)c2)cc1	0.7396516140400224
COc1cc(-c2n[nH]cc2-c2ccc(SC)cc2)cc(OC)c1OC	0.6595367728783077
CCOc1ccc(-c2c[nH]nc2-c2cc(OC)c(OC)c(OC)c2)cc1	0.689776236896588
CCN(CC)CCNC(=O)c1c(C)[nH]c2c1CCC/C2=C1/C(=O)Nc2ccccc21	0.6417705701490685
O=C1NC(=O)C2(CSC3=C2C(=O)c2ncccc2C3=O)N1	0.6554823407408027
COc1ccc(N2C(=O)NC3(CSC4=C3C(=O)c3ncccc3C4=O)C2=O)cc1	0.7588657393166179
Cc1nc2c(-c3ccc(Cl)cc3)n[nH]c2c(=O)[nH]1	0.7048130194969532
Cc1nc(C2=CCOCC2)c2[nH]nc(-c3ccc(Cl)cc3)c2n1	0.7779491415801814
COc1cc2c(c(OC)c1OC)-c1ccc(OC)c(=O)cc1[C@@H](NC(C)=O)CC2	0.8325220081385356
COc1cc([C@@H]2c3cc4c(cc3[C@H](O)[C@H]3COC(=O)[C@H]23)OCO4)cc(OC)c1OC	0.7629173210900769
COc1cccc(-c2nc(N)c(C(=O)c3cc(OC)c(OC)c(OC)c3)s2)c1	0.605089036882888
COc1ccc(-c2nnnn2-c2cc(OC)c(OC)c(OC)c2)cc1F	0.6679880849366288
COc1ccc(/C=C\c2cc(OC)c(OC)c(OC)c2)cc1O	0.8252975349299134
CCOc1ccc(-c2sc(N)nc2-c2cc(OC)c(OC)c(OC)c2)cc1	0.6449890586253804
COc1ccc(-c2sc(N)nc2-c2cc(OC)c(OC)c(OC)c2)cc1F	0.6787277294214853
Cc1cc(NC(=O)CSc2nnnn2-c2ccccc2)no1	0.714981470686023
COc1ccc2c(c1)CCC(=O)/C2=C/c1cc(OC)c(OC)c(OC)c1	0.76511727517228
CCCCc1ccc(N2C(=O)NC3(CSC4=C3C(=O)c3ncccc3C4=O)C2=O)cc1	0.7435256769680405
O=C1C2=C(C(=O)c3ncccc31)C1(CS2)NC(=O)N(c2ccc(Cl)cc2)C1=O	0.7244259490978595
O=C1NN(c2ccccc2)C(=O)C2(CSC3=C2C(=O)c2ncccc2C3=O)N1	0.7607188266525167
Cc1ccc(N2NC(=O)NC3(CSC4=C3C(=O)c3ncccc3C4=O)C2=O)cc1	0.747283057280029
COc1ccc(N2NC(=O)NC3(CSC4=C3C(=O)c3ncccc3C4=O)C2=O)cc1	0.7524916059263718
COc1cc2c(c(OC)c1OC)-c1ccc(OC)c(=O)cc1[C@@H](NC(C)=O)CC2	0.8325220081385356
COc1ccc(/C=C/c2ccc(N)cc2)cc1	0.6410985982688429
CCN1CCN(C(=O)c2cc3c(o2)C(=O)c2ccccc2C3=O)CC1	0.7128714604060506
O=C1c2ccccc2C(=O)c2oc(C(=O)N3CCOCC3)cc21	0.6808981448196436
CC1(C)CCC[C@@]2(C)[C@H]1CC[C@]1(C)OC3=CC(=O)C(O)=CC3=C[C@@H]12	0.6910130006831007
COc1ccc(-c2sc(N)nc2-c2cc(OC)c(OC)c(OC)c2)cc1C	0.6765629148289375
COc1cc(C(=O)c2sc(-c3ccc(C)cc3)nc2N)cc(OC)c1OC	0.6478682685489123
CCc1ccc(-c2nnnn2-c2cc(OC)c(OC)c(OC)c2)cc1	0.6869741807630717
COc1ccc(-c2nnnn2-c2cc(OC)c(OC)c(OC)c2)cc1Cl	0.6536554488766471
COc1ccc(-c2nnnn2-c2cc(OC)c(OC)c(OC)c2)cc1C	0.6715132798417074
COc1ccc(O)c2c1C(=O)C=C([C@H](CC=C(C)C)OC(C)=O)C2=O	0.6522325447743568
Cc1nc(C)c(-c2ccnc(Nc3ccc(N(C)C)cc3)n2)s1	0.784760444719944
CCc1ccc(N2C(=O)NC3(CSC4=C3C(=O)c3ncccc3C4=O)C2=O)cc1	0.7715706295553441
CCc1ccc(-c2sc(N)nc2-c2cc(OC)c(OC)c(OC)c2)cc1	0.6841484232397503
O=C1NC(=O)C2(CSC3=C2C(=O)c2ncccc2C3=O)N1	0.6554823407408027
COC(=O)/C=C/c1ccc2c(c1)C(O)C(=O)N2Cc1ccc(OC)cc1	0.660057684963433
COc1ccc(-c2ocnc2-c2cc(N)c(OC)c(OC)c2)cc1N.Cl	0.6537507973819057
COc1cccc(Nc2nc(N)n(C(=O)c3cc(OC)c(OC)c(OC)c3)n2)c1	0.6159301755570068
COc1cc(C(=O)n2nc(Nc3ccc4c(c3)OCO4)nc2N)cc(OC)c1OC	0.6185362944071625
C/C1=C/C(=O)O[C@@H]2C[C@@H](CC[C@H](C)/C=C\C=C\CC1)O[C@@](O)([C@@H]1CSC(=O)N1)C2	0.6256246129701545
COc1cc(C2C(C#N)=C(N)Oc3cc(N(C)C)ccc32)cc(Br)c1OC	0.7961117133724234
O=C1C[C@H]2S[C@H]3C[C@]2(C=C1Br)C1=C(N3)C(=O)c2[nH]cc3c2C1=NCC3	0.6818213674224879
O=C1C2=C(C(=O)c3ncccc31)C1(CS2)NC(=O)N(c2ccccc2)C1=O	0.7634119975812048
Cc1ccc(-c2cc(C(F)(F)F)nn2-c2ccc(S(N)(=O)=O)cc2)cc1	0.7541053298167572
CC[C@H]1CN2CCc3cc(OC)c(OC)cc3[C@@H]2C[C@@H]1C[C@H]1NCCc2cc(OC)c(OC)cc21	0.6056838132410555
CCOc1ccc(-c2nnnn2-c2cc(OC)c(OC)c(OC)c2)cc1	0.6437231594093371
COc1cc(-c2nc(C)sc2-c2ccc(C)cc2)cc(OC)c1OC	0.6368112581847231
COc1ccc(/C=C2\c3cc(OC)c(OC)c(OC)c3CC[C@@H]2O)cc1C#N	0.8545069216602696
COc1ccc2c(c1)CC[C@@H](O)/C2=C/c1cc(OC)c(OC)c(OC)c1	0.887547678348694
COc1ccc(-c2sc(N)nc2-c2cc(OC)c(OC)c(OC)c2)cc1Cl	0.6363374173372771
C=C(Br)C(=O)Nc1ccc2c(c1)/C(=C\c1ccsc1)C(=O)N2	0.7944300786836245
COc1ccc(-c2c[nH]nc2-c2cc(OC)c(OC)c(OC)c2)cc1C	0.7222498144463725
COc1ccc(-n2ccnc2-c2cc(OC)c(OC)c(OC)c2)cc1N	0.6842788993707718
Cc1ccc(N2C(=O)NC3(CSC4=C3C(=O)c3ncccc3C4=O)C2=O)cc1	0.7493952948251723
O=C1C2=C(C(=O)c3ncccc31)C1(CS2)NC(=O)N(c2ccncc2)C1=O	0.7461347366917106
O=C1C2=C(C(=O)c3ncccc31)C1(CS2)NC(=O)N(c2ccc(N3CCOCC3)cc2)C1=O	0.6733038412895955
COc1ccc(-c2sc(N)nc2-c2cc(OC)c(OC)c(OC)c2)cc1	0.7021883672401906
COc1cc2c(c(OC)c1OC)-c1ccc(OC)c(=O)cc1[C@@H](NC(=O)CC1CCCCC1)CC2	0.6104452320171615
COc1ccc(-c2c[nH]nc2-c2cc(OC)c(OC)c(OC)c2)cc1F	0.7235026637144374
NC(=O)c1csc(C[C@H]2O[C@H](CO)[C@H]3O[C@@H]23)n1	0.6949077773931756
COc1ccc(/C=C2\c3cc(OC)c(OC)c(OC)c3CC[C@@H]2O)cc1O	0.8388210588434065
O=C(NCCN1CCOCC1)c1cc2c(o1)C(=O)c1ccccc1C2=O	0.7552078514344444
O=C(NCCN1CCCC1)c1cc2c(o1)C(=O)c1ccccc1C2=O	0.7856201155831668
COc1ccc(C(=O)c2cc(OC)c(OC)c(OC)c2)cc1N	0.6512459242236867
Cn1cc2c3c1C(=O)C1=C(C3=NCC2)C2(C=C(Br)C(=O)C(Br)=C2)CCN1	0.625687293490062
CCN(CC)c1ccc(N2C(=O)NC3(CSC4=C3C(=O)c3ncccc3C4=O)C2=O)cc1	0.7181911022054379
CCCc1ccc(N2C(=O)NC3(CSC4=C3C(=O)c3ncccc3C4=O)C2=O)cc1	0.7687825925111991
CCc1ccc(Nc2nc(N)n(C(=O)c3cc(OC)c(OC)c(OC)c3)n2)cc1	0.6255869835488376
COc1cc(C(=O)n2nc(Nc3ccc(C(C)C)cc3)nc2N)cc(OC)c1OC	0.6077473890623563
COc1cc2c(c(OC)c1OC)-c1ccc(OC)c(=O)cc1[C@@H](NC(C)=O)CC2	0.8325220081385356
COc1cc2ccnc3c2c(c1O)-c1c(cc(OC)c(OC)c1OC)CC3	0.7575082722755193
COc1cc(C(=O)c2sc(-c3ccsc3)nc2N)cc(OC)c1OC	0.6604120857187806
O=C1/C(=C/c2ccccn2)CSC/C1=C\c1ccccn1	0.7973842385537518
COc1cc(C(=O)c2sc(-c3ccccc3)nc2N)cc(OC)c1OC	0.6669833167190223
COc1cc(C(=O)c2sc(-c3ccc(F)cc3)nc2N)cc(OC)c1OC	0.6470850221582917
NC(=O)/C=C/c1ccc2c(c1)C(=O)C(=O)N2Cc1ccc(Br)cc1	0.6492700634730195
COc1cc2c(c(OC)c1OC)-c1ccc(OC)c(=O)cc1[C@@H](NC(C)=O)CC2	0.8325220081385356
CC(C)C/C=N/c1c(C#N)c2n(c1C(=O)Nc1ccc(Br)cc1)CCC2	0.6957105726735054
COc1cc2c3c(c1O)-c1c(cc(OC)c(OC)c1OC)CC[C@@H]3N(C(=O)C(F)(F)F)C=C2	0.7188881682425244
COC(=O)/C=C/c1ccc2c(c1)C(O)C(=O)N2Cc1ccc(Br)cc1	0.6302421251502602
O=C1NC(=O)C2(CSC3=C2C(=O)c2ncccc2C3=O)N1	0.6554823407408027
CN(C)c1ccc(N2C(=O)NC3(CSC4=C3C(=O)c3ncccc3C4=O)C2=O)cc1	0.7422372670100531
O=C1NN(c2ccc(Cl)cc2)C(=O)C2(CSC3=C2C(=O)c2ncccc2C3=O)N1	0.7226235117814815
COc1ccc(/C=C\c2cc(OC)c(OC)c(OC)c2)cc1O	0.8252975349299134
Cc1cc(NC(=O)CSc2nnc(C)s2)no1	0.8541884707757685
COc1ccc(/C=C2\c3cc(OC)c(OC)c(OC)c3CC[C@H]2O)cc1O	0.8388210588434065
COc1cc2c(c(OC)c1OC)-c1ccc(OC)c(=O)cc1[C@@H](NC(C)=O)CC2	0.8325220081385356
CC(C)(C)c1ccc(N2C(=O)NC3(CSC4=C3C(=O)c3ncccc3C4=O)C2=O)cc1	0.6937882119986215
COc1cc2c(c(OC)c1OC)-c1ccc(OC)c(=O)cc1[C@@H](NC(C)=O)CC2	0.8325220081385356
COc1ccc(Nc2nc(N)n(C(=O)c3cc(OC)c(OC)c(OC)c3)n2)cc1	0.6159301755570068
CNc1nc(-c2cc(OC)c(OC)c(OC)c2)c(-c2ccc(OC)cc2)s1	0.6425874687528127
CNc1nc(-c2cc(OC)c(OC)c(OC)c2)c(-c2ccc(C)cc2)s1	0.6719146020934945
COc1ccc(/C=C2\c3cc(OC)c(OC)c(OC)c3CC[C@H]2O)cc1C#N	0.8545069216602696
CN1CCN(C(=O)c2cc3c(o2)C(=O)c2ccccc2C3=O)CC1	0.6773053354823441
CCOc1ccc(-c2c[nH]nc2-c2cc(OC)c(OC)c(OC)c2)cc1Cl	0.6280515656576747
CCOc1ccc(-c2n[nH]cc2-c2cc(OC)c(OC)c(OC)c2)cc1	0.6897762368965878
COc1cc(C(=O)n2nc(Nc3ccc(C)c(C)c3)nc2N)cc(OC)c1OC	0.6526238642230617
COc1ccc(/C=C2\c3cc(OC)c(OC)c(OC)c3CC[C@H]2O)cc1F	0.8647191743376222
C=C(Br)C(=O)Nc1ccc2c(c1)/C(=C\c1sccc1C)C(=O)N2	0.7651275721179286
COc1ccc(/C=C2\c3cc(OC)c(OC)c(OC)c3CC[C@@H]2O)cc1N	0.7858722908864063
COC(=O)c1sc2ccccc2c1Nc1cc(OC)c(OC)c(OC)c1	0.6438159812499438
COc1cc2c(c(OC)c1OC)-c1ccc(OC)c(=O)cc1[C@@H](NC(C)=O)CC2	0.8325220081385356
Cc1cc(NC(=O)CSc2nc3ccccc3[nH]2)no1	0.7208427647565124
CCN(CC)CCNC(=O)c1c(C)[nH]c(/C=C2\C(=O)Nc3ccc(F)cc32)c1C	0.6263032743124629
COC(=O)c1sc2cc(C)ccc2c1Nc1cc(OC)c(OC)c(OC)c1	0.6150128083538315
O=C1/C(=C/c2cccnc2)CSC/C1=C\c1cccnc1	0.7973842385537518
CCN(CC)CCC(=O)Nc1csc2c1C(=O)c1ccccc1C2=O.Cl	0.6953703082684313
CC/C=N/c1c(C#N)c2n(c1C(=O)Nc1ccccc1)CCCC2	0.8629498024139594
COC(=O)c1sc2ncccc2c1Nc1cc(OC)c(OC)c(OC)c1	0.6565525063568355
COc1cc(C(=O)c2ccn(-c3ccccc3)c2)cc(OC)c1OC	0.6431629346910817
COc1ccc(-c2nnnn2-c2cc(OC)c(OC)c(OC)c2)cc1	0.680048343435805
COc1ccc(CCN2C=CC=C3C2=Nc2ccccc2OS3(=O)=O)cc1	0.7583509611367295
COc1cc(-n2nnnc2-c2ccc(C)cc2)cc(OC)c1OC	0.7176754280666854
COc1cc(-c2c[nH]nc2-c2cc(OC)c(OC)c(OC)c2)ccc1C	0.7222498144463725
COc1cc([C@@H]2c3cc4c(cc3[C@H](O)[C@H]3COC(=O)[C@H]23)OCO4)cc(OC)c1OC	0.7629173210900769
CCOc1ccc(-n2nnnc2-c2cc(OC)c(OC)c(OC)c2)cc1	0.6437231594093371
COc1ccc(/C=C2\c3cc(OC)c(OC)c(OC)c3CC[C@@H]2O)cc1C(N)=O	0.7746600824070874
COc1ccc2c(c1)CC[C@H](O)/C2=C/c1cc(OC)c(OC)c(OC)c1	0.887547678348694
Cc1cc(NC(=O)CSc2nc3ccccc3o2)no1	0.7437103174174001
COc1ccc(/C=C2\c3cc(OC)c(OC)c(OC)c3CC[C@@H]2O)cc1F	0.8647191743376222
COC(=O)c1sc2ccc(C)cc2c1Nc1cc(OC)c(OC)c(OC)c1	0.6150128083538315
COc1cc(-c2nc(N)sc2-c2ccc(C)cc2)cc(OC)c1OC	0.7340932907629603
COc1cc2c(c(OC)c1OC)-c1ccc(OC)c(=O)cc1[C@@H](NC(C)=O)CC2	0.8325220081385356
COc1cc(-c2nc(N)sc2-c2ccc(C(F)(F)F)cc2)cc(OC)c1OC	0.6336438051508253
COc1cccc(-c2sc(N)nc2-c2cc(OC)c(OC)c(OC)c2)c1	0.7021883672401906
COC(=O)c1sc2c(C)cccc2c1Nc1cc(OC)c(OC)c(OC)c1	0.6150128083538315
CC/C=N/c1c(C#N)c2n(c1C(=O)Nc1ccc(Br)cc1)CCC2	0.7912288135218348
COc1ccc(-c2c(-c3cc(OC)c(OC)c(OC)c3)ncn2C)cc1N	0.6711601850978496
COc1cc2c(c(OC)c1OC)-c1ccc(OC)c(=O)cc1[C@@H](NC(=O)NC1CCCCC1)CC2	0.635075690536887
CCOc1ccc(-c2nnnn2-c2cc(OC)c(OC)c(OC)c2)cc1Cl	0.6110640638352257
COc1ccc(/C=C\c2cc(OC)c(OC)c(OC)c2)cc1O	0.8252975349299134
COc1ccc(/C=C\c2cc(OC)c(OC)c(OC)c2)cc1N	0.6530052054372334
Cc1nc(C)c(/C=C/C(=O)N2CCC=C(Cl)C2=O)nc1C	0.7865325389023345
COc1cc2c(c(OC)c1OC)-c1ccc(OC)c(=O)cc1[C@@H](NC(=O)CBr)CC2	0.6424796048310369
COc1cc2c(c(OC)c1OC)-c1ccc(OC)c(=O)cc1[C@@H](NC(=O)CF)CC2	0.778391297098392
COc1cc2c(c(OC)c1OC)-c1ccc(OC)c(=O)cc1[C@@H](NC(C)=O)CC2	0.8325220081385356
COc1cc([C@@H]2c3cc4c(cc3[C@H](O)[C@H]3COC(=O)[C@H]23)OCO4)cc(OC)c1OC	0.7629173210900769
COc1ccc(-n2nnnc2-c2cc(OC)c(OC)c(OC)c2)cc1	0.680048343435805
CCc1nsc2c1C(=O)c1ncccc1C2=O	0.6553769515134417
NC(=O)c1csc(C[C@@H]2O[C@H](CO)[C@H]3O[C@@H]23)n1	0.6949077773931756
COc1ccc(-c2nnnn2-c2cc(OC)c(OC)c(OC)c2)cc1OC	0.6244064443703392
C=C(Br)C(=O)Nc1ccc2c(c1)/C(=C/c1ccc(C)s1)C(=O)N2	0.7651275721179286
CC(C)(C)c1cc(/C=N/NC(=O)c2ccccc2)c(O)c(C(C)(C)C)c1	0.6183261446946878
COc1ccc(-c2sc(N)nc2-c2cc(OC)c(OC)c(OC)c2)cc1OC	0.6366336393574139
CC/C=N/c1c(C#N)c2n(c1C(=O)Nc1ccc(C)cc1)CCC2	0.86561957525483
CCCC(=O)N[C@H]1CCc2cc(OC)c(OC)c(OC)c2-c2ccc(OC)c(=O)cc21	0.7262955089071379
COc1cc(C(=O)c2sc(-c3cccc(Cl)c3)nc2N)cc(OC)c1OC	0.6163623628219607
COc1cc(C(=O)n2nc(Nc3cccc(C)c3)nc2N)cc(OC)c1OC	0.6677335658733173
COC(=O)c1sc2nc(C)ccc2c1Nc1cc(OC)c(OC)c(OC)c1	0.6352581303881746
CC(C)(C)c1cc(/C=N/NC(=O)c2ccncc2)c(O)c(C(C)(C)C)c1	0.6429579949292091
CC(C)(C)c1cc(/C=N/NC(=O)c2cccnc2)c(O)c(C(C)(C)C)c1	0.6429579949292091
COc1ccc(/C=C2\c3cc(OC)c(OC)c(OC)c3CC[C@H]2O)cc1C(N)=O	0.7746600824070874
COc1ccc2c(c1)CCC(=O)/C2=C/c1cc(OC)c(OC)c(OC)c1	0.76511727517228
N#CC1=C(N)Oc2c(ccc3ccccc23)C1c1cccc(C#N)c1	0.7352405117376364
CC/C=N/c1c(C#N)c2n(c1C(=O)Nc1ccccc1)CCC2	0.8754484087827391
COc1cc2c(c(OC)c1OC)-c1ccc(OC)c(=O)cc1[C@@H](NC(C)=O)CC2	0.8325220081385356
N#CC1=C(N)Oc2c(ccc3ccccc23)C1c1cc(F)cc(F)c1	0.7201722941470321
CCC1SCC(=O)N1c1c(C#N)c2n(c1C(=O)Nc1ccccc1)CCC2	0.8820274408459158
Nc1c(-c2ccc(Cl)cc2)n[nH]c1-c1nncs1	0.7546489398979055
Nc1ccn([C@@H]2O[C@H](CO)[C@@H](O)C2(F)F)c(=O)n1	0.6120873727300362
COc1cc(-c2n[nH]cc2-c2ccc(C)c(F)c2)cc(OC)c1OC	0.754262359910746
COc1cc(-c2n[nH]cc2-c2ccc(C(F)(F)F)cc2)cc(OC)c1OC	0.6937053958148728
COc1ccc(-c2n[nH]cc2-c2cc(OC)c(OC)c(OC)c2)cc1	0.7396516140400223
C=C(Br)C(=O)Nc1ccc2c(c1)/C(=C\c1ccc(C)s1)C(=O)N2	0.7651275721179286
COc1cc2c(c(OC)c1OC)-c1ccc(OC)c(=O)cc1[C@@H](N)CC2.O=C(O)C(F)(F)F	0.6975656124032674
COc1cc(-c2n[nH]cc2-c2ccc(C)cc2)cc(OC)c1OC	0.7681844617153154
CCc1ccc(-c2c[nH]nc2-c2cc(OC)c(OC)c(OC)c2)cc1	0.726583064262443
COc1cc(C(=O)n2nc(Nc3ccc(C)cc3)nc2N)cc(OC)c1OC	0.6677335658733173
COc1ccc(/C=C\c2cc(OC)c(OC)c(OC)c2)cc1O	0.8252975349299134
CC(C)(C)c1[nH]cnc1/C=c1\[nH]c(=O)/c(=C/c2ccccc2)[nH]c1=O	0.6441645741486137
COc1ccc(CN2C(=O)C(=O)c3cc(/C=C/C(N)=O)ccc32)cc1	0.6671199269031213
CCC1SCC(=O)N1c1c(C#N)c2n(c1C(=O)Nc1ccc(C)cc1)CCC2	0.8579684229675317
COc1ccc(/C=C\c2cc(OC)c(OC)c(OC)c2)cc1O	0.8252975349299134
C[C@]12CC[C@H]3[C@@H](CC(=O)[C@H]4c5cccnc5CC[C@]34C)[C@@H]1CC(=O)OC2	0.6676834281390598
COc1cc2c(c(OC)c1OC)-c1ccc(OC)c(=O)cc1[C@@H](NC(=O)CCl)CC2	0.704719761844059
COc1c(Cl)cc(C2C(C#N)=C(N)Oc3c2ccc2ccccc32)cc1Cl	0.6310899983057632
N#CC1=C(N)Oc2c(cc(Cl)c3ccccc23)C1c1cc(F)cc(F)c1	0.6579177814041596
N#CC1=C(N)Oc2c(cc(Cl)c3ccccc23)C1c1cccc(C#N)c1	0.6903596846460647
COc1cc([C@H]2C(C#N)=C(N)Oc3c2ccc(N)c3N)cc(Br)c1OC	0.6550818498010071
COc1ccc(/C=C2\c3cc(OC)c(OC)c(OC)c3CC[C@H]2O)cc1N	0.7858722908864063
COc1ccc(/C=C\c2cc(OC)c(OC)c(OC)c2)cc1O	0.8252975349299134
C=C(Br)C(=O)Nc1ccc2c(c1)/C(=C/c1ccsc1)C(=O)N2	0.7944300786836245
CC(=O)c1cc2c(o1)C(=O)c1ccccc1C2=O	0.6117907348321547
Cc1cc(C)c(CNc2nc(Cl)nc3c2ncn3C2CCCC2)c(=O)[nH]1	0.6839317817388778
CCC1SCC(=O)N1c1c(C#N)c2n(c1C(=O)Nc1ccc(Cl)cc1)CCC2	0.8187948499573297
N#CC1=C(N)Oc2c(ccc3ccccc23)C1c1ccc(Cl)c(F)c1	0.6820584552098661
COc1ccc(/C=C\c2cc(OC)c(OC)c(OC)c2)cc1O	0.8252975349299134
COc1cc(-c2n[nH]cc2-c2ccc(C)c(C)c2)cc(OC)c1OC	0.7496190696385507
CCCc1ccc(-c2c[nH]nc2-c2cc(OC)c(OC)c(OC)c2)cc1	0.6682189047998717
COc1cc(-c2c[nH]nc2-c2ccc(C)cc2)cc(OC)c1OC	0.7681844617153154
COc1ccc(/C=C\c2cc(OC)c(OC)c(OC)c2)cc1N	0.6530052054372334
C=C(Br)C(=O)Nc1ccc2c(c1)/C(=C/c1ccc[nH]1)C(=O)N2	0.7364795581245792
C=C(Br)C(=O)Nc1ccc2c(c1)/C(=C/c1cccs1)C(=O)N2	0.7944300786836245
Nc1c(-c2ccc(Cl)cc2)n[nH]c1-c1nnco1	0.7384784379297917
COc1ccc(-c2c[nH]nc2-c2cc(OC)c(OC)c(OC)c2)cc1Cl	0.6909181321692945
NCC(=O)Nc1ccc(-c2nc(N)c(C(=O)N3CCOCC3)s2)cc1	0.7386319500142824
CCOC(=O)/C=C/c1ccc2c(c1)C(O)C(=O)N2C	0.6570316626533625
O=C(C=C/c1ccc2ccccc2n1)N1CCC=C(Cl)C1=O	0.8005264359931207
OCCN1CCN(C(=O)c2cc3c(o2)C(=O)c2ccccc2C3=O)CC1	0.7483136972987182
CCCc1nc2c(-c3ccc(Cl)cc3)n[nH]c2n1C	0.793574262923471
N#Cc1sc(=O)[nH]c1-c1ccc(-c2ccccc2)cc1	0.7776447129079026
COC(=O)c1sc2ncccc2c1Nc1ccc(C)cc1	0.7384802991856927
NC1=NC(=O)C2(C#Cc3ccccc32)S1	0.6508546428062361
O=C(Nc1ccc2c(c1)NC(=O)C2=C1C(=O)N2CCCC2=C1)c1cccc(Cl)c1	0.7453974340839213
O=C(Nc1cccc(Nc2ccnc(N3CCOCC3)c2)c1)C1CC1	0.8771686555179684
COC(=O)c1sc2ccccc2c1Nc1ccccc1	0.7225048669960896
O=C([O-])CN1CCN(c2nc(N)nc3c2CCN(c2ccc(F)cc2)C3)CC1	0.7609646385642718
Cc1cc(=O)n(-c2ccccc2)nc1C(=O)Nc1ccc(Cl)cc1	0.7945588822719752
COCc1cc2c(c(OC)c1OC)-c1ccc(OC)c(=O)cc1[C@@H](NC(C)=O)CC2	0.7839525934781586
CC(C)c1ccc(N2C(=O)NC3(CSC4=C3C(=O)c3ncccc3C4=O)C2=O)cc1	0.7517887400787961
CCC1SCC(=O)N1c1c(C#N)c2n(c1C(=O)Nc1ccc(Br)cc1)CCC2	0.7459050386741043
O=c1cc(-c2ccccc2)[nH]c2ccc(CN3CCC(CO)CC3)cc12	0.7597135048584613
Cc1cc(C)c(CNc2nc(Cl)nc3c2CCS3)cc1C#N	0.6832334993993191
CCOc1cccc(-c2nc(N)c(C(=O)NC(C)C)s2)c1O	0.7862565427518634
CC(C)N1CCN(c2nc(N)nc3c2nc2n3CCN(Cc3ccccc3)C2)CC1	0.7093827661250667
Cc1sc(-c2ccccc2)nc1C(=O)Nc1ccc(OC(F)(F)F)cc1	0.6729087986927075
Cc1c(C)c2ccc(-n3cc(C)c(C#N)c3)cc2oc1=O	0.6410317650144643
CCN1CCN(c2nc(N)nc3c2CN(Cc2ccc(C)cc2)CC3)CC1	0.8938209661482004
CCCNC(=O)c1c(C)c2cccnc2n(-c2ccc(Cl)cc2)c1=O	0.7787685999880757
COc1cccc(-c2nc(N)c(C(=O)NC(C)C)s2)c1OC	0.8835630588357046
CN(C)Cc1cn(C)c2c1C(=O)c1ccccc1C2=O	0.7122033583908933
C=CC(=O)Nc1cc2c(c(OC)c1OC)-c1ccc(OC)c(=O)cc1[C@@H](NC(=O)CF)CC2	0.6213793924716406
Cc1cc(-c2n[nH]cc2-c2ccc(C(=O)N)cc2)no1	0.7598557357028582
Cc1c(C#N)c2n(c1C(=O)Nc1ccccc1)CCCC2	0.9169297764175143
Cc1cc(N2CCOCC2)cc(Nc2nc(N)nc(-c3ccc(Cl)cc3)n2)n1	0.6920505982629707
CN(C)CCC(=O)Nc1csc2c1C(=O)c1ccccc1C2=O	0.7985757523830969
COc1cc(/C=N/NC(=O)c2cccnc2)cc(OC)c1OC	0.6498566614048605
CN(C)CCn1cnnc1-c1cc(Oc2ccc(NC(=O)CN)cc2)ccc1F	0.604383964376108
c1cc2c(cn1)CCN(CC1CCCCC1)C2=C1C(=O)Nc2ccccc21	0.8114585216218949
CC(C)(C)c1cc(-c2c[nH]c(C(=O)O)c2)cc(-c2ccc(F)cc2)n1	0.7151974442687226
O=C(Nc1cccc(-c2nc3ccccc3[nH]2)c1)N1CCCCC1	0.7413634843528271
COC(=O)c1sc2ncccc2c1N	0.7237392754721396
CC(C)C(C)Oc1ccc(-c2cc(NC(=O)c3ccc(C#N)cc3)ncn2)cc1	0.6638098892178336
CC(C)(C)C#Cc1ccc2c(c1)C(O)(C(F)(F)F)c1ccccc1-2	0.6838617835181864
CCOC(=O)/C=C/c1ccc2c(c1)C(O)C(=O)N2Cc1ccc(OC)cc1	0.6275971570900649
CC1CCN(CCc2ccc(NC(=O)Nc3ccc(Cl)cc3)cc2)CC1	0.7525702455572364
N#CC1=C(N)Oc2c(ccc3ccccc23)C1(C#N)C#N	0.790706380165188
COC(=O)/C=C/c1ccc2c(c1)C(O)C(=O)N2Cc1ccc(C)cc1	0.6880625520293181
O=C(NCc1ccc(OC(F)(F)F)cc1)c1nc2ccccc2[nH]1	0.7679060924710427
O=C([O-])Cc1ccc2c(c1)C(=O)C(=O)N2Cc1ccc(Br)cc1	0.760968901623968
Cc1c(C)c2ccc(NC(=O)CCc3ccccc3)cc2oc1=O	0.7394165476798956
CCC1=C(c2ccc(OC)cc2)C(=O)N2c3ccccc3CCC1C2(C)C	0.7474418590304652
NCc1c(Cl)ccc2[nH]c3c(c12)CC1(O)CCN31	0.7342433406125174
CCCCC(=O)Nc1ccc2c(c1)C(=O)c1ccccc1C2=O	0.8008528469932619
CCC(C)N1CCc2c([nH]c3ccccc23)C1c1ccc(O)cc1	0.738941939275177
CCCCCc1c(C)[nH]c2c1C(=O)c1ccccc1C2=O	0.7387739540782665
COc1cc(/C=C2\c3cc(OC)c(OC)c(OC)c3CC[C@H]2O)cc(OC)c1OC	0.7392736638978828
O=c1cc(O)[nH]c2ccccc12	0.6102127223131673
Cc1cc(C(=O)Nc2ccc(Oc3ccnc(N)c3C#N)c(F)c2)ccn1	0.7339794781215823
CC(c1c[nH]c2ccccc12)C(C)(C)C#N	0.8071338365416432
CC(=O)NC1CN(c2ccc(N3CC=C(Cl)CC3)c(F)c2)C(=O)O1	0.9069041440369092
CCCCn1ccc2c3c(=O)cc(C)oc3ccc21	0.7120449476899456
COc1cccc(-c2c[nH]nc2-c2cc(OC)c(OC)c(OC)c2)c1	0.7396516140400223
CCn1c(=O)[nH]c2cc(C(=O)N3CCCCC3)ccc2c1=O	0.9091346003631974
CCOc1ccc(N2C(=O)NC3(CSC4=C3C(=O)c3ncccc3C4=O)C2=O)cc1	0.7585852199894038
COc1ccc(-c2n[nH]cc2-c2ccc(C)cc2)cc1	0.7742605151169408
CC(C)C(=O)Nc1ccc(-c2nc(N)c(C(=O)NC(C)C)s2)cc1	0.7746141327305409
CC(C)Cc1c(C#N)c2n(c1C(=O)Nc1ccc(Br)cc1)CCC2	0.8401481561979267
OCCNc1nc(N2CCOCC2)nc2c(Cl)c(Cl)sc12	0.8823233118628597
O=C(NC(=O)c1cc(OCCF)ccc1O)Nc1ccc(F)c(F)c1	0.7703233022226842
Clc1ccc(-c2c[nH]nc2C2CNCCO2)cc1	0.8747627732724303
CCC(C)N1CCN(C(=O)c2cc3c(o2)C(=O)c2ccccc2C3=O)CC1	0.7125704017645828
O=C(Nc1ccc2c(c1)CC(=O)N2Cc1ccc(C(F)(F)F)cc1)c1ccccn1	0.6904600680887015
C1C2c3c([nH]c4ccccc34)C3(C=N1)C1(C=N2)C(=O)C2(C)C(=O)C=CC3(C)C1C2	0.7085890569216251
COC(=O)c1csc2c1C(=O)c1ccccc1C2=O	0.6377142473117048
CC(C)c1cc(C(=O)N2CCOc3cc(NC(=O)c4ccccc4)ccc32)ccn1	0.6988798576011223
O=C(c1cc2ccccc2[nH]1)N1CCC(Oc2ccccc2)C1	0.8051737435897485
COc1cc(-c2c[nH]nc2-c2cc(OC)c(OC)c(OC)c2)ccc1C(N)=O	0.649342734222824
O=C(Nc1ccc(Oc2ccnc3[nH]ccc23)cc1)N1CCCCC1	0.7457889382241812
COc1ccc(-c2c[nH]nc2-c2ccc(C)cc2)cc1	0.7742605151169408
O=C(CO)Nc1ccc(-c2nc(N3CCOCC3)cc(=O)[nH]2)cc1	0.7393262353738738
COC(=O)c1sc2ccccc2c1Nc1ccc(C)cc1	0.7095725485116469
Cc1cc(C)c(CNc2nc(Cl)nc3c2ncn3C)cc1	0.7545739630329416
CC(C)c1cc(-c2ccc(C(F)(F)F)cc2)cc2c(C#N)c[nH]c12	0.629609395369911
CC1(C)CCC(=O)[C@H]1CCC1C(=O)OC2C1(C)CCC1=CC(=O)CCC12C	0.688646342014585
CC(C)(C)OC(=O)Nc1ccc(Oc2ccnc3[nH]ccc23)cc1	0.7314092879366203
COc1ccc(-c2cc(-c3ccc(F)cc3)n[nH]c2=O)cc1	0.806873256594925
O=C(O)Cc1ccc(N2C(=O)NC3(CSC4=C3C(=O)c3ncccc3C4=O)C2=O)cc1	0.6944607038466345
CC(=O)NC1Cc2ccc(OC)c(OC)c2-c2ccc(OC)c(=O)cc21	0.9120190102116807
O=C(CNCCc1ccccc1)Nc1ccc2c(c1)OCC(=O)N2	0.7075792694771168
Cc1ccc(-c2c[nH]nc2-c2cc(OC)c(OC)c(OC)c2)cc1C	0.7496190696385509
CCn1cc2c3c(cccc31)C(=O)NC1=C2C(=O)CC(C)(C)C1	0.7456524436132995
OC1c2cc(Cl)ccc2OC2C=CC3CC(=O)CCC321	0.7471038487345448
COc1cccc(Nc2nc(N)n(C(=O)c3ccccc3)n2)c1	0.767579423717345
CCOc1ccc(-c2c[nH]nc2-c2ccc(C)cc2)cc1	0.7652292679890101
O=C(C=Cc1ccc2c(c1)CC(=O)N2Cc1ccccc1)N1CCCC1	0.7961983249724777
Cc1cccc(N2C(=O)NC3(CSC4=C3C(=O)c3ncccc3C4=O)C2=O)c1	0.7493952948251723
CCCCCCCn1c(=O)c(C(=O)N2CCCCC2)c(O)c2ccccc21	0.7391139112952282
CN1CCN(c2nc(N)nc3c2CN(c2ccc(Cl)cc2)CC3)CC1	0.8859142065569551
CC1(C)NC(=O)N(CC(=O)N2CCN(c3ccc(Cl)cc3)CC2)C(=O)N(C(C)(C)C)C1=O	0.7430820221354059
O=C(N/CCN1CCOCC1)c1cc2c(o1)C(=O)c1ccccc1C2=O	0.7552078514344444
COc1cccc(-c2c[nH]nc2-c2cc(C)cc(C)c2)c1	0.7722057874442577
Cc1cc(C(=O)N2CCOCC2)cc(N2CCc3nc(NC(=O)C4CC4)sc3C2)c1	0.8138268223400775
NC(=O)C=Cc1ccc2c(c1)C(=O)C(=O)N2Cc1ccc(F)cc1	0.6902650782341722
OCc1ccc(-c2nnnn2-c2cc(OCCF)ccc2O)cc1	0.716630735331454
CCCCN1CCC(Nc2nc(Cl)cc(Cl)c2C#N)CC1	0.832534865352019
CC(C)(C)OC(=O)Nc1ccc(-c2nc(N)n(C3CCC(=O)O3)c2C#N)cc1	0.7777437948653273
c1cc(CN2CCCCC2)c(OCCn2ccnc2)c(Br)c1	0.7829420117414995
CCC(C)(C)C(=O)Nc1ccc2c(c1)/C(=C/c1ccc(C)s1)C(=O)N2	0.7654203568833359
CCCc1ccc(-c2c[nH]nc2-c2ccc(C)cc2)cc1	0.7130131154044332
CC(C)c1c(C(=O)Nc2ccc(Oc3ccncc3)cc2)nnn1C	0.7716283669571073
COc1ccc(/C=C2\c3cc(OC)c(OC)c(OC)c3CC2)cc1O	0.8925761798285676
CC(C)c1nc(Cl)cc(Nc2c[nH]nc2-c2ccc(C#N)cc2)n1	0.6935123891317186
COc1ccc(-c2n[nH]cc2-c2ccc(C)c(C)c2)cc1	0.7722057874442577
CC(C)c1nc(Cl)cc(Nc2c[nH]nc2-c2ccc(Cl)cc2)n1	0.64837616995886
Cc1ccc(-c2c[nH]nc2-c2cc(OC)c(OC)c(OC)c2)cc1	0.7681844617153155
O=C(Nc1ccc(N2CCOCC2)cc1)c1cc2ccccc2nn1	0.7975760520581638
Cc1cc(C)c(CNc2nc(Cl)nc3c2CCS3)cc1C	0.6752695559033913
CSc1c(C#N)c2n(c1C(=O)Nc1ccc(Br)cc1)CCC2	0.8228975002687559
C=CCC(=O)Nc1ccc2c(c1)NC(=O)C2=Cc1cccc(C)c1	0.6609985650637187
C=CCN1CCN(c2nc(N)nc3c2nc2n3CCCC2=C2CCCCC2)CC1	0.8071149575876636
CCc1ccc(-c2c[nH]nc2-c2ccc(C)cc2)cc1	0.7330170026415449
Cc1ccc(N(C)C(=O)CSc2nc3ccccc3[nH]2)cc1	0.7485998475632855
N#Cc1ccc(N2N=C3c4ccc(C(=O)Nc5ccccc5)cc4CC(=O)C3C2=O)cc1	0.6568439770443434
COc1cccc(-c2c[nH]nc2-c2ccc(C)cc2)c1	0.7742605151169408
Cc1nc(N2CCOCC2)c2c(C)c(C)sc2n1	0.7918960816188302
Nc1ccc(-c2nc(N)c(-c3ccc(Cl)cc3)s2)cc1	0.6937554595758484
OCc1c(-c2ccc(Cl)cc2)nc2ccc(Cl)cn12	0.7800143345903624
CCN1CC=C(c2cc(C)c3nc(-c4ccc(Cl)cc4)cn3c2)CC1	0.6561264135113885
O=C(Nc1ccc(Oc2ccc(F)cc2)cc1)C1CCCN1	0.9105369282083925
CCCCNC(=O)c1c(C)[nH]c2c1CCCC2	0.7729972915495776
Oc1ccc(-c2nc(N3CCOCC3)c3sccc3n2)cc1	0.7881214867629251
O=C(c1ccc(OCc2ccc(Cl)cc2)cc1)c1cc2c([nH]1)CCOC2	0.6728577073482116
O=C1C/CC=C1c1cc(Br)cc2[nH]ccc12	0.846360889440672
Cc1cc2nc(N)[nH]c(=O)c2n1-c1ccc(C(C)(C)C)cc1	0.7245871236438354
O=C(NCCCO)Nc1nc2ccc(Cl)cc2s1	0.7555458597743828
COc1cc(/C=C\c2cc(OC)c(OC)c(OC)c2)ccc1O	0.8252975349299134
COc1cc(N2CC3=CC(=O)c4ccccc4C3=C2)cc(OC)c1OC	0.8423485767540072
Nc1nc2ccc(C(=O)N3CCOCC3)cc2s1	0.8429551633975678
CCN(CC)CCNC(=O)c1c(C)[nH]c2c1CCCC2	0.8377861946684653
CN(C)Cc1ccc2c(c1)C(O)(C(F)(F)F)c1ccccc1-2	0.917323735435156
COc1ccc(-c2sc(N)nc2-c2ccc(C)cc2)cc1	0.7801056543338829
O=C(/C=C/c1ccc2ccccc2n1)N1CCC=C(c2ccccc2)C1	0.654754386453431
O=C(NNc1nc2ccccc2[nH]1)c1cccc(C(F)(F)F)c1	0.6483303978018901
CN1C(=O)c2cccc3cccc(c23)C1=O	0.6253680822609217
O=C(CN1CCN(c2ccc(F)cc2)CC1)Nc1ccc(Cl)c(-c2cccnc2)c1	0.6629702335033157
CC(C)Cc1cc(C(=O)c2cnc(N)c(N)n2)cc(C(C)C)c1	0.826668180409817
CCOc1cc(-n2nnnc2-c2ccc(C)cc2)cc(OC)c1	0.7245787080135893
Cc1cccc(N(C)C(=O)Nc2ccc(-c3ccc(C#N)cc3)cc2)c1	0.7114482408559252
NC(=O)c1sc2ccc(CN3CCOCC3)cc2c1Cl	0.9473341783272042
Cc1ccc(-c2c[nH]nc2-c2cc(OC)c(OC)c(OC)c2)cc1N	0.6932818637999026
CCCC(=O)N/1CCc2cc(OC)c(OC)c(OC)c2-c2ccc(OC)c(=O)cc21	0.722343691991008
COc1cc(N2C(=O)NC3(CSC4=C3C(=O)c3ncccc3C4=O)C2=O)cc(OC)c1OC	0.6722648602473417
CCOc1cc(-c2c[nH]nc2-c2ccc(C)cc2)ccn1	0.7889273001660503
COC(=O)c1cc(C)cc2c1C(=O)C=C(Nc1ccc(OC)c(OC)c1)C2=O	0.7955890679793204
N#Cc1c(-c2ccc(Cl)cc2)nc2c(C#N)c(N3CCOCC3)[nH]c2c1C#N	0.7199218815631097
COc1cccc(N2C(=O)NC3(CSC4=C3C(=O)c3ncccc3C4=O)C2=O)c1	0.7588657393166179
Cc1c(C)c2ccc(NC(=O)CC3CCCCC3)cc2oc1=O	0.8585290004334495
CCn1c(C)c(C(=O)Nc2ccc(OC)c(OC)c2)c(C#N)c1C	0.9142074297190202
c1cc(Nc2ncnc3cc(OCCN4CCOCC4)ccc23)ccn1	0.7312656817462848
CN(Cc1ccc2c(c1)OCO2)C(=O)Nc1ccc(Cl)c(Cl)c1	0.8906783288322156
Cc1cc(-c2n[nH]cc2-c2ccc(SC(F)F)cc2)no1	0.7278282962604375
CC1(C)NC(=O)N(CC(=O)N2CCN(c3ccc(Cl)cc3)CC2)C(=O)N(C)C1=O	0.7952020204210155
NC(=O)C=Cc1ccc2c(c1)C(=O)C(=O)N2Cc1ccccc1	0.6918838273666827
COc1ccc(N2C(=O)NC3(CSC4=C3C(=O)CC(C)(C)C4)C2=O)cc1	0.8081523086464744
CC(C)n1c(=O)[nH]c2c(-c3ccc(Cl)cc3)nccc21	0.782361091169587
Cc1ccccc1-n1nc(C)c(-c2cc(OC)c(OC)c(OC)c2)c1N	0.7559819222997571
COc1ccc(-c2sc(N)nc2C)cc1OC	0.909579806554425
Cn1cc(N2C(=O)NC3(CSC4=C3C(=O)c3ncccc3C4=O)C2=O)cc1C	0.7376082288961944
CNc1cc(-c2c[nH]nc2-c2ccc(C)cc2)ncn1	0.7638341553385165
CCCn1cc2c3c(cccc31)C(=O)NC1=C2C(=O)CC(C)(C)C1	0.7736702676328558
COc1cc(C(=O)n2nc(N)c(N)c2C#N)cc(OC)c1OC	0.8369027958665591
Cn1c(=O)[nH]c2cc(C(=O)N3CCCCC3)ccc2c1=O	0.8447016672963167
CCC(C)c1cc(C(=O)N2CCOc3cc(OC)c(OC)cc32)ccn1	0.8182634393435542
Nc1nc(O)c2ncn(C3CCC3)c2n1	0.7195099120677741
Cc1cccc(-n2nnnc2-c2cc(OC)c(OC)c(OC)c2)c1	0.7176754280666854
CCOc1ccc(-n2nnnc2-c2ccc(C)cc2)cc1	0.7367986822365453
CN(C)CCCn1cnc2c(N)ncnc21	0.8050384504440486
CC(C)c1cc(C(=O)N2CCOc3cc(NC(=O)C4CC4)ccc32)ccn1	0.8986879515048453
C=CCN1CCN(c2nc(N)nc3c2CCCC3)CC1	0.8398927546883336
Cc1nn(-c2ccccc2)c(C)c1C(=O)Nc1ccc(Cl)cc1	0.7757159098562111
Cc1ccc(C(=O)Nc2ccc(Oc3ccnc(N)c3C#N)c(C(F)(F)F)c2)cc1	0.6342717788679846
CC1CN2c3c(cc4c(c3)CCO4)CC3(C(=O)Nc4ccccc43)C1C2	0.7967679526865171
O=C(O)CC(=O)Nc1ccc2c(c1)C(=O)C(=O)N2Cc1ccccc1	0.6392589199086643
COc1cccc(CN2C(=O)C(=O)c3cc(NC(C)=O)ccc32)c1	0.8762614103090568
COc1ccc(-c2sc(N)nc2C)cc1	0.8461017539022656
O=C1c2cc(OCCF)ccc2OC2C=CC3CC(=O)CCC321	0.8047035936932532
O=c1c(O)c(-c2ccc(O)cc2)[nH]c2ccc(C(F)(F)F)cc12	0.6406901839125909
CCCN1CCN(c2nc(N)nc3c2nc2n3CCCC2=C2CCCCC2)CC1	0.8577633568333857
Cc1ccc(CCC(=O)Nc2ccc(Oc3ccnc(N)c3C#N)c(F)c2)cc1	0.6516791779196572
O=c1cc(N2CCOCC2)c2ccccc2[nH]1	0.8043051198600901
CCCCCCCC1NC(=O)c2ccccc2-n2cccc21	0.7752213490504926
CC/C=C/c1ccc2c(c1)C(=O)C(=O)N2Cc1ccc(C)cc1	0.795836962205289
COc1cc(C2C(C#N)=C(N)Oc3cc(N(C)C)ccc32)cc(OC)c1OC	0.8513215647313412
O=C1/C(=C/c2ccccn2)CSC/C1=C/c1ccccn1	0.7973842385537518
N#Cc1sc(=O)[nH]c1-c1ccc(Cl)cc1	0.8276024957232159
CCCCCn1ccc2c3c(=O)cc(C)oc3ccc21	0.6637163325435503
CCCCc1c(C)[nH]c2c1C(=O)c1ccccc1C2=O	0.789888811152246
CNc1cc(-c2c[nH]nc2-c2ccc(C)cc2)ccn1	0.7610389250021441
CN1CCN(c2nc(N)nc3c2CN(Cc2ccc(C#N)cc2)CC3)CC1	0.8779848628064146
Cc1ccc(C(=O)c2cc(OC)c(OC)c(OC)c2)cc1N	0.6789683624355322
CC(C)C(C)Oc1ccc(-c2cc(NC(=O)C3CCCO3)ncn2)cc1	0.8554647149671608
O=C(NCCCO)Nc1nc2ccc(-c3ccc(C#N)cc3)cc2s1	0.6134251744199503
CCOc1cccc(-c2nc(N)c(C(=O)Nc3ccc(C)cc3)s2)c1	0.7146561032980062
Cc1cc2nc(N)[nH]c(=O)c2n1C	0.6025602228792364
CCCN1CCC(Nc2nc(Cl)cc(Cl)c2C#N)CC1	0.8638450549652755
Cc1c(Cl)ccc2c1C(=O)C=C(Nc1ccc(O)cc1)C2=O	0.8290771052376421
Cc1c(Cl)ccc(N2C(=O)NC3(CSC4=C3C(=O)c3ncccc3C4=O)C2=O)c1	0.7055086941630636
Cc1ccc(-c2nnnn2-c2cc(OC)c(OC)c(OC)c2)cc1C	0.7109756594833248
O=c1c(C2=NS(=O)(=O)c3ccccc3N2)c(O)c2ccccc2n1C1CCCC1	0.6757341642267077
CC(C)C(C)Nc1nc(Cl)c(Cl)cc1C#N	0.840360929044061
CCC(C)N1CCN(C(=O)c2cc3ccccc3[nH]2)CC1	0.9415581240542968
CCCCCCCCn1c(=O)c(C(=O)N2CCCCC2)c(O)c2ccccc21	0.6714955570287674
C=C(Br)C(=O)Nc1ccc2c(c1)CC1(O)CCC21C	0.8227910592350917
COc1c(Cl)cc(C2C(C#N)=C(N)Oc3cc(N(C)C)ccc32)cc1Cl	0.8469251071153145
CCOC(=O)c1cc(C)cc2c1C(=O)C=C(Nc1ccc(OC)c(OC)c1)C2=O	0.7479187233984245
O=C(Nc1ccccc1)Nc1ccc(-c2ncccc2F)cc1	0.7465470166247647
COc1ccc(-c2n[nH]cc2C(F)(F)F)cc1	0.8781520780632163
CCCN(CC)CCNC(=O)c1c(C)[nH]c2c1CCCC2	0.8111685116182816
CCOC(=O)c1sc2ncccc2c1N	0.7896857762820357
CC(C)Cc1cc(C(=O)c2cnc(N)c(N)n2)cc(C(C)C)c1O	0.7268879100636952
CCNC(=O)c1c(C)c2cccnc2n(-c2ccc(Cl)cc2)c1=O	0.7958020370030864
Cc1cccc(-c2c[nH]nc2-c2ccc(C)cc2)c1	0.7167980290636504
COCC(=O)Nc1ccc2c(c1)NC(=O)C2=Cc1cccc(C)c1	0.8501844388870218
COCCn1c(C)c(C(=O)Nc2ccc(OC)c(OC)c2)c2ccccc21	0.6877481878215845
CCCCCC(=O)Nc1ccc2c(c1)C(=O)c1ccccc1C2=O	0.7229548640905253
CC(C)C(C)Oc1ccc(-c2cc(NC(=O)C3CC3)ccn2)cc1	0.8496569649853435
CCC(C)N1CCc2c([nH]c3ccccc23)C1	0.835070794568903
CC(C)(C)c1[nH]cnc1/C=c1/[nH]c(=O)/c(=C/c2ccccc2)[nH]c1=O	0.6441645741486137
CCc1c(C)[nH]c2c1C(=O)c1ccccc1C2=O	0.7093546356764618
CCCCCCn1c(=O)c(C(=O)N2CCCC2)c(O)c2ccccc21	0.8170847410152914
Fc1ccc(N2CCOCC2)cc1NC(=O)C=Cc1ccc(F)cc1	0.864005740644483
CC(=O)/C=C/c1ccc2c(c1)C(O)C(=O)N2C	0.7803484581375075
CCOc1cccc(-c2c[nH]nc2C)c1	0.8306088421672475
CN(C)CC=Cc1ccc2c(c1)C(O)(C(F)(F)F)c1ccccc1-2	0.9162760596651062
COc1ccc2c(c1)CCC(=O)/C2=C/c1ccc(C)cc1	0.7743256357277594
OCC(O)COc1ccc(-c2nc(N)c(C(=O)N3CCOCC3)s2)cc1	0.6723715097838562
CC(=O)Nc1ccc2c(c1)C(=O)C(=O)N2Cc1ccc(C)cc1	0.8865442704272813
COCc1cc2c(c(OC)c1OC)-c1ccc(OC)c(=O)cc1[C@@H](NC(=O)CCl)CC2	0.6559942309577803
CC1=CC(=O)/C=C1[C@H]c1ccc2c(c1)C(O)C(=O)N2Cc1ccc(C#N)cc1	0.8976279937200521
COCc1c(C#N)c2n(c1C(=O)Nc1ccc(Br)cc1)CCC2	0.8913538730714511
COCc1cc2c(c(OC)c1OC)-c1ccc(OC)c(=O)cc1[C@@H](NC(=O)CF)CC2	0.7259187685238132
OCCN1CCN(C(=O)c2cc3c(o2)C(=O)C=C3)CC1	0.8557187430897937
Cc1ccc(CN2C(=O)CC(=O)Nc3ccccc32)cc1	0.8598998761153978
C=C1C=C(C)C(=O)Nc2cc(OC)c(OC)c(OC)c12	0.9209374037812217
CC(C)n1c(=O)[nH]c2cc(-c3ccc(Cl)cc3)[nH]c2c1=O	0.7638871935521747
Cc1cc(=O)n(-c2ccccc2)nc1C(=O)Nc1ccc(OC(F)(F)F)cc1	0.7387162533210293
Cc1ccc(C(=O)Nc2ccc(Oc3ccnc(N)c3C#N)c(F)c2)cc1	0.7296408353643902
CN(C)Cc1cn(C)c2c1C(=O)C=C(Nc1ccc(F)cc1)C2=O	0.9377615612413425
COc1cccc(-c2n[nH]cc2-c2ccccc2)c1	0.7683157467012641
CCN(CC)Cc1cn(C)c2c1C(=O)c1ccccc1C2=O	0.7430706523451976
CCCn1c(=O)[nH]c2cc(-c3cc(OC)c(OC)c(OC)c3)cc(CC)c2c1=O	0.65992706813456
CCC(=O)Nc1ccc(-c2nc(N)c(C(=O)NC(C)C)s2)cc1	0.7840053361742814
CC1CN2c3c(cc4c(C(=O)N5CCCC5)coc4c3F)CCN(C)C21	0.7864064788612547
CCCCc1cc(C(=O)N2CCOc3cc(NC(=O)NC)ccc32)ccn1	0.8487699865266577
COc1ccccc1C(=O)Nc1ccc(-c2nc(N)c(C)c(C)c2C#N)cc1	0.7184646473746259
Nc1c(-c2ccc(Cl)cc2)n[nH]c1-c1nnc(N2CCOCC2)s1	0.7436566726252033
O=c1cc(-c2ccccc2)[nH]c2ccccc12	0.6721387932230762
Cc1cccc(-c2nc(N)c(C(=O)NC(C)C)s2)c1O	0.8105449576759977
CC1C(=N)N2C(=O)C3(CSC(=O)N3c3ccccc3)C2C1C	0.8101508519657167
CC(C)CCC(=O)Nc1ccc2c(c1)C(=O)C(=O)N2C	0.8560236691667467
Cc1nc(C)c(-c2ccnc(Nc3ccc(C#N)cc3)n2)s1	0.7955783634708052
CCCN(CC)CCC(=O)Nc1csc2c1C(=O)c1ccccc1C2=O.Cl	0.6434248259638919
COc1cccc(N2C(=O)NC3(CSC4=C3C(=O)CC(C)(C)C4)C2=O)c1	0.8081523086464744
COc1cccc(-c2c[nH]nc2C)c1	0.7853433140375393
O=C(NCCN1CCCCC1)c1cc2c(o1)C(=O)C=C(F)C2	0.9249778070161432
C=C1c2c([nH]c3ccccc32)C(=O)N1c1ccc(C(C)C)cc1	0.716131416035624
Cc1c(C#N)c2n(c1C(=O)Nc1ccc(Br)cc1)CCC2	0.9044735590892039
CCN(CC)c1ccc(N2C(=O)NC3(CSC4=C3C(=O)CC(C)(C)C4)C2=O)cc1	0.7621676537108125
O=C(Nc1ccc(Oc2ccc(F)cc2)cc1)c1ccco1	0.7729824881840281
CC(=O)Nc1ccc(N2C(=O)NC3(CSC4=C3C(=O)c3ncccc3C4=O)C2=O)cc1	0.6918064992458102
Cn1nc2c3c(cccc31)C(=O)NC1=C2C(=O)CC(C)(C)C1	0.6928082564477582
Clc1cccc(-c2nc(N)c(-c3ccc(Cl)cc3)s2)c1	0.6892998111037266
CCCCCN1CCc2c([nH]c3ccccc23)C1	0.8096450424165856
COC(=O)/C=C/c1ccc2c(c1)C(O)C(=O)N2C	0.6220670348858238
CCN(CC)CCNC(=O)c1c(C)c2ccccc2n1C	0.8863433452161323
Cc1c(C(=O)N2CCCCC2)c(C#N)c2nc3c(cc2n1)CC(C)(C)CO3	0.7747718780295517
Cc1c(Cl)ccc(N2C(=O)NC3(CSC4=C3C(=O)CC(C)(C)C4)C2=O)c1	0.7397778271288117
Fc1cc(F)c(-c2n[nH]cc2-c2ccc(Cl)cc2)cc1	0.729453204023844
O=C(c1ccc2c(c1)NC(=O)C2=C1C(=O)N2CCCC2=C1)c1ccccc1	0.6639896848170751
Nc1c(-c2ccc(Cl)cc2)n[nH]c1C(=O)N1CCCCC1	0.8954342277777
CC(C)c1nc(Cl)cc(Nc2c[nH]nc2C#N)n1	0.8299343494739689
C=Cc1cc(C)cc2c1C(=O)C=C(Nc1ccc(OC)c(OC)c1)C2=O	0.8827830801835386
O=C(CN1CCN(c2ccc(F)cc2)CC1)Nc1ccc(Cl)c(Cl)c1	0.8716619946226913
COc1cccc(-c2nc(N)c(C(=O)NC(C)C)s2)c1	0.9071777643533614
Cc1nc(C)c(/C=C/C(=O)N2CCC=C(Cl)C2=O)cc1C	0.7894365451014724
Fc1ccc(CN2CCC(Nc3nc(N4CCOCC4)cc(F)c3F)C2)cc1	0.8472675515732699
c1ccc(N2CCOCC2)c(Nc2nc(NCCN3CCOCC3)cc(=O)[nH]2)c1	0.6360307809937626
Nc1c(-c2ccc(Cl)cc2)n[nH]c1N	0.6696313753836417
CC(N)C(=O)Nc1ccc2c(c1)C(O)(C(F)(F)F)c1ccccc1-2	0.7892829727846555
CC(C)c1cc(NC(=O)c2ccc(C#N)cc2)cc(C(=O)N2CCCCC2)c1	0.8512140131092083
CCCN1CCC(Nc2nc(Cl)cc(-c3cc(OC)c(OC)c(OC)c3)n2)CC1	0.6441928983134788
Cc1ccc(CCC(=O)Nc2ccc(Oc3ccnc(N)c3)cc2)cc1	0.6953756985398882
Cn1cc(C(=O)N2CCOCC2)cc1C(=O)Nc1ccc(F)cc1	0.9340822598128076
O=C(c1ccc2c(c1)NC(=O)C2=C1C(=O)N2CCCC2=C1)N1CCC=C(c2ccccc2)C1	0.7261011225185406
CN1CCN(c2nc(N)nc3c2nc2n3CCCC2=C2CCCCC2)CC1	0.8350616917325117
Cc1cnc(N2CCOCC3(CCCC(=O)N3C)C2)nc1	0.7721513596854777
O=C1/C(=C/c2cccnc2)CSC/C1=C/c1ccccn1	0.7973842385537518
CNC(=O)c1c(C)c2cccnc2n1-c1ccc(C(C)C)cc1	0.7993978372788332
Cc1cc(-c2c[nH]c(C(=O)Nc3ccc(Cl)cc3)c2)ccn1	0.7577316687987546
O=C([O-])c1cc2c(o1)C(=O)c1ccccc1C2=O	0.6156355720799062
CCCCn1c(=O)[nH]c2cc(C)ccc2c1=O	0.8768515197533685
C=CCN1CCN(c2nc(N)nc3c2nc2n3CCN(Cc3ccccc3)C2)CC1	0.6489521424928444
CC(=O)c1cc2c(o1)C(=O)C=C(Nc1ccc(F)cc1)C2=O	0.8816095915845515
CN(Cc1cn(C)c2c(C)cccc2c1=O)C(=O)Nc1ccc(Cl)cc1	0.7530789973130312
CC1CCN(CCc2ccc(NC(=O)Nc3ccccc3)cc2)CC1	0.8369474611948311
CCNC(=O)c1c(C)c2cccnc2n(CC)c1=O	0.9075652576399489
CCC1CCN(C(=O)c2cc3ccccc3[nH]2)CC1	0.8776223606442053
COC(=O)C=Cc1ccc2c(c1)C(O)C(=O)N2C	0.6220670348858238
CC(=O)NC1CN(c2ccc(N3CC=C(Cl)CC3)c(F)c2)C(=O)N1c1ccc(N2CCOCC2)cc1	0.6564724603521782
Cc1ccc(CN2C(=O)CC(=O)Nc3ccccc32)cc1C	0.8648301462856379
Cc1c(C)c2ccc(NC(=O)C3CCCCC3)cc2oc1=O	0.8547285335009545
CCCCCCn1c(=O)c(C(=O)Nc2ccc(F)cc2)nc2ccccc21	0.630887368381521
O=C(Nc1cc(OCc2ccccc2)ccn1)C1CCCO1	0.9217822175107642
Cc1cc(=O)n(-c2ccccc2)nc1C(=O)N1CCCCC1	0.8533483594283202
CC(C)n1c(=O)[nH]c2cc(C(N)=O)ccc21	0.789887660338828
CCN1CCC(Nc2nc(Cl)cc(Cl)c2C#N)CC1	0.871101558960703
COCCN1CCN(c2nc(N)nc3c2CCCC3)CC1	0.8808794628737011
COCCn1c(C)c(C(=O)Nc2ccc(OC)c(OC)c2)c(C#N)c1C	0.8233981412588517
Nc1cc(-c2ccc(F)cc2)nn(C2CCCCC2)c1=O	0.9226848072692533
Cc1ccccc1Nc1nc(N)n(C(=O)c2ccccc2)n1	0.7749006781821036
O=C(CN1CCN(c2ccc(F)cc2)CC1)Nc1ccc(F)cc1	0.9356685213796253
C=C1c2c([nH]c3ccccc32)CCN1C	0.6891206101075421
COc1ccc(CCN2C(=O)C(=O)c3cc(/C=C/C(N)=O)ccc32)cc1	0.6369765862989865
CCCCCn1c(=O)c(C(=O)N2CCCCC2)c(O)c2ccccc21	0.8457371772507727
CCCCC(=O)Nc1ccc2c(c1)C(=O)C(=O)N2C	0.8415942955015846
O=C(Nc1ccc2c(c1)CC(=O)N2Cc1ccccc1)C1CCCC1	0.9215784740356159
COCc1c(C#N)c2n(c1C(=O)Nc1ccccc1)CCC2	0.9426804969966147
CN1CCN(C(=O)c2cc3c(o2)C(=O)C=C3)CC1	0.7377150914916314
Cc1sc(C(=O)Nc2ccc(F)cc2)cc1C#N	0.9000868013732939
COc1ccc(-n2nnnc2-c2cc(OC)c(OC)c(OC)c2)cc1N	0.6672167756542423
COc1ccc(-c2n[nH]cc2-c2ccccc2)cc1	0.7683157467012641
O=C(Nc1cccc(Nc2ccncc2)c1)C1CCC1	0.8901082750254273
CCCN(CC)CCNC(=O)c1c(C)c2ccccc2n1C	0.8535074608856693
Cc1ccc(-c2c[nH]nc2-c2ccc(C)cc2)cc1	0.7167980290636504
CC/C=C/c1ccc2c(c1)C(=O)C(=O)N2Cc1ccc(Br)cc1	0.737926129416017
CCC1=NC(=O)C2(CSC3=C2C(=O)c2ncccc2C3=O)C1	0.7944994556906186
CCCC1SCC(=O)N1c1c(C#N)c2n(c1C(=O)N1CC1)CCC2	0.783231834845273
CC(C)CC(=O)Nc1ccc2c(c1)C(=O)C(=O)N2Cc1ccc(C#N)cc1	0.8276874599289236
CC(C)c1cc(C(=O)N2CCOc3cc(OC(F)(F)F)ccc32)ccn1	0.8191968421384485
CN1CCN(c2nc(N)nc3c2nc2n3CCN(Cc3ccccc3)C2)CC1	0.7329451074619335
O=C1C/CC=C1c1cc(Br)cc2[nH]c(C(=O)N3CCOCC3)cc12	0.8586337823826621
CN1CCN(c2nc(N)nc3c2CCCC3)CC1	0.79098117411786
O=c1c2c([nH]c3ccccc13)CCC2	0.6687816268216555
Cc1cc(-c2nc(N)c(C(=O)NC(C)C)s2)cc(C)c1O	0.8132919717635557
Cc1cc(N2CCOCC2)cc(N2CCc3nc(NC(=O)C4CC4)sc3C2)n1	0.8522339449824674
CC(C)(C)c1ccc(N2C(=O)NC3(CSC4=C3C(=O)CC(C)(C)C4)C2=O)cc1	0.7212606521250213
CCn1c(=O)[nH]c2cc(-c3cc(OC)c(OC)c(OC)c3)cc(C)c2c1=O	0.7466734665839856
CC(C)Cc1ccc(CN2C(=O)NC(=O)C3(CSC4=C3C(=O)c3ncccc3C4=O)C2=O)cc1	0.6765835632465195
Cc1cc(Nc2ccc(N3CCOCC3)cc2)nc(C)n1	0.9387787091724168
CSc1ccc(-c2nc(N)c(C(=O)NC(C)C)s2)cc1	0.8508446096008562
CN(C)CCn1cnc2c(N)ncnc21	0.7630905983111962
COc1cc(C(=O)c2sc(N)nc2C)cc(OC)c1OC	0.8532247967877022
CNC(=O)c1c(C)c2cccnc2n(-c2ccc(Cl)cc2)c1=O	0.7867898355797139
Cc1cc(C)c(N2C(=O)NC3(CSC4=C3C(=O)CC(C)(C)C4)C2=O)cc1	0.7687064421033899
Cc1cccc(C(=O)Nc2ccc(Oc3ccncc3)cc2)c1	0.7752026128376114
Fc1ccc(N2CCOCC2)cc1NC(=O)C=Cc1ccccc1	0.876581739684244
CC(C)NCc1c(C(=O)N2CCCCC2)c2ccccc2n1C	0.9401327222642112
NC(=O)c1sc2ccc(CN3CCOCC3)cc2c1-c1ccc(F)cc1	0.7628594926135426
Cc1cccc(-c2nc(N)c(C(=O)NC(C)C)s2)c1	0.9047156350712471
CC(C)c1ccc(N2C(=O)NC3(CCCC3)C2=O)cc1	0.8405600372961085
CC(=O)Nc1ccc(N2C(=O)NC3(CSC4=C3C(=O)CC(C)(C)C4)C2=O)cc1	0.7458554057302902
CCN(CC)Cc1cn(C)c2c1C(=O)C=C(Nc1ccc(F)cc1)C2=O	0.863071614913495
Nc1c(C(=O)N2CCOCC2)c2ccccc2n2c(C(=O)N3CCCC3)cnc12	0.7163732591723604
CCc1nc(C)c(-c2ccnc(Nc3ccc(OC)c(OC)c3)n2)s1	0.7126094349651447
Nc1cc(-c2c[nH]nc2-c2ccc(C(F)(F)F)cc2)ccn1	0.7575638835153368
O=C([O-])Cc1ccc2c(c1)C(=O)C(=O)N2Cc1ccccc1	0.7780210183553863
CNc1c(-c2ccc(Cl)cc2)nc2ccccn12	0.7585879254866195
CCC(C)(C)c1cc(C)c2c(c1)C(O)(C(F)(F)F)c1ccccc1-2	0.7728807766390878
Fc1ccc(-c2nc(N3CCOCC3)c3c(c2)CCO3)cc1	0.8538325183247014
C=CC1C=C(C)C(=O)Nc2cc(OC)c(OC)c(OC)c21	0.8659241391543683
Cc1c(Nc2ccc(F)cc2F)ccn2c(C(F)(F)F)ccc12	0.6331547832567128
Cc1c(C(=O)N2CCCCC2)c(C#N)c2nc3c(cc2n1)CC(C)(C)CC3	0.770022532990462
CN(C)CCc1c[nH]c2c1C(=O)c1ccccc1C2=O	0.7889682105460197
CCc1ccc(N2C(=O)NC3(CCCC3)C2=O)cc1	0.8289140742469023
CCCC(=O)Nc1ccc2c(c1)C(O)(C(F)(F)F)c1ccccc1-2	0.8829233997930441
COC(=O)c1c(C)c2ccccc2n(C)c1=O	0.7007810908785458
CCOc1ccc(N2C(=O)NC3(CCCC3)C2=O)cc1	0.8612714047316387
c1cn(-c2ccc(Nc3nc(N4CCOCC4)ccn3)cc2)cc1	0.800635952577994
Cc1cccc(-c2nc(N)c(C(=O)c3cc(OC)c(OC)c(OC)c3)s2)c1	0.6478682685489124
Cc1ccccc1C(=O)Nc1ccc(-c2nc(N)c(C)c(C)c2C#N)cc1	0.7282635310538418
c1cnc(N2CCOCC2)cc1NC(=O)Nc1ccc(-c2ccccc2)cc1	0.7172105713467144
CCCCCCC1NC(=O)c2ccccc2-n2cccc21	0.8179939877497356
OCc1c(-c2ccc(Cl)cc2)nc2ccccn12	0.766764255367689
CSC(=O)Nc1ccc(-c2nc(N)c(C(=O)c3ccc(C)cc3)s2)cc1	0.6305966974866246
CC(=O)NC1CN(c2ccc(N3CC=C(Cl)CC3)c(F)c2)C(=O)N1c1ccc(C)cc1	0.7642645252964249
CCCCN1CCC(Nc2nc(Cl)cc(-c3ccc(Cl)cc3)n2)CC1	0.7070511608550389
CCOc1cc(-c2c[nH]nc2-c2cc(OC)c(OC)c(OC)c2)ccc1C	0.6661436225168273
CCCc1cc(-c2ccc(C(F)(F)F)cc2)cc2c(C#N)c[nH]c12	0.6600793491846266
CCn1cc2c(c1)C(=O)C=C(Nc1ccc(OC)c(OC)c1)C2=O	0.9147218006531117
CSC1=NC(=O)C2(CSC3=C2C(=O)c2ncccc2C3=O)C1	0.7252273584900685
COc1cccc(CN2C(=O)C(=O)c3cc(/C=C/C(N)=O)ccc32)c1	0.6671199269031214
COc1ccc(Nc2nc(N)n(C(=O)c3ccccc3)n2)cc1	0.767579423717345
Fc1ccc(CN2CCC(Nc3nc(Cl)cc(Cl)c3Cl)CC2)cc1	0.7243673051785379
CCN1CCN(c2nc(N)nc3c2nc2n3CCCC2=C2CCCCC2)CC1	0.8615593699329742
CC1SCC(=O)N1c1c(C#N)c2n(c1C(=O)Nc1ccccc1)CCC2	0.9057692318942444
CCC(C)n1c(=O)[nH]c2c(-c3ccc(Cl)cc3)nccc21	0.7941959563564136
Cc1cc(C)c(N2C(=O)NC3(CCCC3)C2=O)cc1	0.787234668884113
CCN1CCN(c2nc(N)nc3c2nc2n3CCN(Cc3ccccc3)C2)CC1	0.721825227948092
CCCCCCCn1c(=O)c(C(=O)N2CCCC2)c(O)c2ccccc21	0.7651184485476707
CCc1cc(C(=O)N2CCOc3cc(NC(=O)NC)ccc32)ccn1	0.8987881647903952
CCCc1nc2c(c(C(=O)N3CCCCC3)c1C)CCC(C)(C)C2	0.8191955064111947
CCN1CCN(C(=O)c2cc3c(o2)C(=O)C=C3)CC1	0.8031752779433301
Cc1cc(-c2c[nH]c(C(=O)Nc3ccc(C#N)cc3)c2)ccn1	0.776434912195252
CN(C)CCC(=O)Nc1ccc2c(c1)C(O)(C(F)(F)F)c1ccccc1-2	0.8748370448966435
CC/C=C/c1ccc2c(c1)C(O)C(=O)N2C	0.8239065400460808
Cc1cc(C(=O)Nc2ccc(Oc3ccnc(N)c3C#N)c(C(F)(F)F)c2)ccn1	0.6591284461077856
COc1ccc(CN2C(=O)C(=O)c3cc(NC(C)=O)ccc32)cc1	0.8762614103090568
CN(Cc1ccc2c(c1)OCO2)C(=O)Nc1ccc(-c2ncccc2F)cc1	0.7349225204560346
COc1ccc(/C2=C(C#N)C(=O)Nc3cc(F)ccc32)cc1	0.7888588650421356
Cc1cc(C)c(N2C(=O)NC3(CSC4=C3C(=O)c3ncccc3C4=O)C2=O)cc1	0.7328360985691936
C=CCc1cc(C)cc2c1C(=O)C=C(Nc1ccc(OC)c(OC)c1)C2=O	0.7824722794326743
O=C(NC(=O)c1cc(OCCF)ccc1O)Nc1ccccc1	0.7907508577016871
CC/C=C/c1ccc2c(c1)C(O)C(=O)N2Cc1ccc(C)cc1	0.9272522431072264
CCOc1ccc(N2C(=O)NC3(CSC4=C3C(=O)CC(C)(C)C4)C2=O)cc1	0.8071781108077938
CCc1cccc(-c2c[nH]nc2-c2cc(OC)c(OC)c(OC)c2)c1	0.726583064262443
CCc1c(C)[nH]c2c1C(=O)C=C(Nc1ccc(F)cc1)C2=O	0.9126069032987788
O=C(c1cc2ccccc2[nH]1)N1CCC(Nc2nc(Cl)cc(Cl)c2C#N)CC1	0.6202059801916548
O=C(Nc1ccc2c(c1)CC(=O)N2Cc1ccc(C(F)(F)F)cc1)C1CCC1	0.8364937924470416
CCC(C)N1CCN(C(=O)c2cc3c(o2)C(=O)C=C3)CC1	0.8538920610176324
COc1ccc(CC(=O)Nc2ccc(Oc3ccncc3)cc2)cc1	0.7382194674859662
COc1ccc(N2C(=O)NC3(CCCC3)C2=O)cc1	0.8279932582002251
CCc1cc(=O)n(-c2ccccc2)nc1C(=O)Nc1ccc(OC)c(OC)c1	0.7117472623501779
Clc1ccc(-c2c[nH]nc2-c2ccc(CN)cc2)cc1	0.766826262742318
O=C(O)Cc1ccc(N2C(=O)NC3(CCCC3)C2=O)cc1	0.8284703676563387
COc1cccc(-c2nc(N)c(C(=O)Nc3ccc(C)cc3)s2)c1	0.7540317058005896
Nc1c(C#N)c2n(c1C(=O)Nc1ccccc1)CCC2	0.872999437749037
COCCn1ccc2c3c(=O)cc(-c4ccccc4)[nH]c3ccc21	0.6220158918511463
C=CCc1ccc2c(c1)C(=O)C(=O)N2Cc1ccc(Br)cc1	0.6154302585066439
CC(C)(C)c1ccc(N2C(=O)NC3(CCCC3)C2=O)cc1	0.8048033819795419
Cn1cc(N2C(=O)NC3(CSC4=C3C(=O)CC(C)(C)C4)C2=O)cc1C	0.7823446897942473
O=c1cc(O)c2ccccc2[nH]1C1CCCCC1	0.8352454627202793
C=CCC(=O)Nc1ccc2c(c1)CC(=O)N2C	0.8036619656602052
COc1ccc(-c2nc(N)c(C(=O)NC(C)C)s2)cc1	0.9071777643533614
O=C1C2=C(C(=O)c3ncccc31)C1(CS2)NC(=O)N(C2CCCC2)C1=O	0.7570358057664971
CC(C)(C)c1[nH]cnc1/C=c1\[nH]c(=O)cc(C(C)(C)C)c1=O	0.7831593273002938
CNc1c(C#N)c2n(c1C(=O)Nc1ccccc1)CCC2	0.9075607077167654
COCCn1ccc2c1C(=O)C=C(Nc1ccc(F)cc1)C2=O	0.9214979254616756
Cc1cc(C)c(N2C(=O)NC3(CCCC3)C2=O)cc1C	0.7989519178141496
COc1cccc(-c2c[nH]nc2-c2cc(OC)c(OC)c(OC)c2)c1N	0.6589200803362915
CC(C)Cc1ccc(N2C(=O)NC3(CCCC3)C2=O)cc1	0.8670711718885574
COc1cc(-n2nnnc2-c2cc(OC)c(OC)c(OC)c2)ccc1C	0.6715132798417074
CN1C(=O)c2ccccc2C2(C)CCN1CC2	0.6806716412197875
CCC1=C/C(=O)/C=C1/C=C/c1ccc2c(c1)C(O)C(=O)N2Cc1ccc(OC)cc1	0.79026094800188
COc1cccc(N2C(=O)NC3(CCCC3)C2=O)c1	0.8279932582002251
O=C([O-])Cc1ccc2c(c1)C(=O)C(=O)N2Cc1ccc(-c2ccccc2)cc1	0.6462668000386321
CC(C)(C)C(=O)Nc1ccc(-c2nc(N)c(C(=O)c3cccs3)s2)cc1	0.6392281326398024
CCCCCCCC(=O)Nc1ccc2c(c1)C(=O)C(=O)N2C	0.6212750229300119
Cc1cn(-c2ccc(N3CCOCC3)cc2)cc1C(=O)Nc1ccc(OC(F)(F)F)cc1	0.6146846068408582
Cc1ccc(CCC(=O)Nc2ccc(Oc3ccncc3)cc2)cc1	0.708253142870885
CCc1ccc(-c2nnnn2-c2cc(OC)c(OC)c(OC)c2)cc1Cl	0.656452451675841
COc1ccc(-c2cc(-c3ccc(Cl)cc3)n[nH]c2=O)cc1	0.8007258653803632
Oc1ccc(-c2nc(N3CCOCC3)c3sccc3n2)cc1O	0.7037464880356418
Cn1c(=O)[nH]c2cc(-c3cc(Cl)ccc3Cl)cc(C(=O)N3CCOCC3)c21	0.7103114930754282
CNC(=O)C=Cc1ccc2c(c1)C(O)C(=O)N2C	0.7445667918242471
N#Cc1c(-c2ccc(Cl)cc2)nc2c(C#N)c(N)[nH]c2c1C#N	0.7124692947048754
CCN(CC)CCNC(=O)c1c(C)[nH]c2c1CCC/C2=C1C(=O)Nc2ccccc21	0.6417705701490685
COCC(=O)Nc1ccc2c(c1)C(O)C(=O)N2C	0.807341998346938
CCNC(=O)c1c(C)c2cccnc2n(C)c1=O	0.8578165502128627
CN1CCC(Nc2nc(Cl)cc(-c3ccc(Cl)cc3)n2)CC1	0.8611423946476118
O=C(NC1CCC(Oc2ccc(F)cc2)CC1)N1CCC(Nc2ncccc2F)C1	0.7748135218196428
COc1cccc(-c2c[nH]nc2C)c1OC	0.8600655690658771
CC(C)(C)C(=O)Nc1ccc(-c2nc(N)c(C(=O)NC(C)C)s2)cc1	0.7769674451802169
c1cc(C(=O)N2CCOCC2)cc(N2CCOCC2)c1NC(=O)Nc1ccc(Cl)cc1	0.7556596856769223
CN(C)c1ccc(N2C(=O)NC3(CSC4=C3C(=O)CC(C)(C)C4)C2=O)cc1	0.7929552863974596
CCn1cc(C(=O)N2CCOCC2)cc1C(=O)N1CCCCC1	0.8503219930779818
CCCNC(=O)c1c(C)c2cccnc2n(CC)c1=O	0.9244924201307048
Cc1cc2c(c(OC)c1OC)-c1ccc(OC)c(=O)cc1[C@@H](NC(=O)CC1CCCCC1)CC2	0.6408535642090911
N#Cc1sc(=O)[nH]c1-c1ccc(-c2ccc(C(F)(F)F)cc2)cc1	0.7335338052012065
c1ccc(CN2CCC(Nc3nc(N4CCOCC4)cc(F)c3)C2)cc1	0.892120200724974
CCC(C)C(=O)Nc1ccc2c(c1)/C(=C/c1ccc(C)s1)C(=O)N2	0.8032361230847399
O=C(c1cc2ccccc2[nH]1)N1CCC(O)CC1	0.8028263654979204
FC(F)(F)c1cc(Nc2ncnc3cc(OCCF)ccc23)ccn1	0.6996912751776054
Cc1cc(Nc2ccc(N3CCOCC3)cc2)nc(C(=O)N2CCCCC2)c1	0.8783368989530792
CN(C)CCc1c[nH]c2c1C(=O)c1ccccc1C2=O.Cl	0.8077151732873651
CC(C)c1nc2c([nH]1)C(=O)C=C(Nc1ccc(OC(F)(F)F)cc1)C2=O	0.8608511176489562
CSCCN1CCN(c2nc(N)nc3c2CCCC3)CC1	0.9077953759670299
COc1cc(-c2nc(N)c(C(=O)NC(C)C)s2)cc(OC)c1OC	0.8302743623880793
COc1ccc(-n2nnnc2C)cc1OC	0.771396414755075
Cc1ccc(CCN2C(=O)CC(=O)Nc3ccccc32)cc1	0.8848891150509693
CC1SCC(=O)N1c1c(C#N)c2n(c1C(=O)Nc1ccc(Br)cc1)CCC2	0.7809947170054687
CCc1nc2c(-c3ccc(Cl)cc3)n[nH]c2n1C	0.7692396542163908
Cc1cccc(C(=O)Nc2ccc(Oc3ccnc(N)c3C#N)c(F)c2)c1	0.7296408353643902
O=C(C=C/c1ccc2ccccc2n1)N1CCC=C(c2ccccc2)C1	0.654754386453431
CCC1=C(c2ccc(OC)cc2)C(=O)N2c3ccccc3CC1C2(C)C#N	0.8190399091255652
COc1ccc(CC(=O)Nc2ccc(Oc3ccnc(N)c3C#N)c(F)c2)cc1	0.6624163120465097
O=C(NC(=O)C=Cc1ccc2c(c1)CC(=O)N2Cc1ccccc1)C1CCC1	0.8173690014626919
CC(C)CC(=O)Nc1ccc2c(c1)C(=O)C(=O)N2C	0.8430326591291281
Clc1cccc(-c2nc(N3CCOCC3)c3c(c2)CCO3)c1	0.8520995954477836
CCCCNC(=O)c1c(C)c2ccccc2n1C	0.8241319070405342
CCCCCCn1c(=O)c(C(=O)N2CCCCC2)c(O)c2ccccc21	0.7982562105559536
CNCc1c(C)c2cccnc2n(-c2ccc(Cl)cc2)c1=O	0.8081163314180227
COCCN1CCN(c2nc(N)nc3c2nc2n3CCN(Cc3ccccc3)C2)CC1	0.6338843522157774
Clc1cccc(-c2nc(N)c(C(=O)N3CCOCC3)s2)c1	0.9217218378508244
COc1c(C)cc(C2C(C#N)=C(N)Oc3c2ccc2ccccc32)cc1Cl	0.6807342505281044
CCN(CC)c1ccc(N2C(=O)NC3(CCCC3)C2=O)cc1	0.8700399690946814
Cc1cc(N2CCOCC2)cc(Nc2nc(N)nc(-c3ccc(C#N)cc3)n2)n1	0.691825258708279
Cc1nc2c(c(C(=O)N3CCCCC3)c1C)CCC(C)(C)C2	0.7892506610423231
Cc1cc(CN2CCC(Nc3nc(Cl)cc(Cl)c3Cl)CC2)c(C)cc1C	0.6200688245706986
NC(=O)c1csc2c1C(=O)C=C(Nc1ccc(F)cc1)C2=O	0.9094300250321515
Cc1cc(C)c(CNc2nc(N)nc(N3CCOCC3)c2C#N)s1	0.8752914960314937
CN(C)c1ccc(N2C(=O)NC3(CCCC3)C2=O)cc1	0.8397563648544818
CC(C)N1CCN(c2nc(N)nc3c2nc2n3CCCC2=C2CCCCC2)CC1	0.8392834625584865
CCc1nsc(C(=O)Nc2ccc(F)cc2)c1C#N	0.936068090497068
CCCCCn1c(=O)c(C(=O)Nc2ccc(F)cc2)nc2ccccc21	0.6819352868616778
COc1cccc(-c2sc(N)nc2C)c1	0.8461017539022656
CC(C)(C)c1cc(C(=O)N2CCOc3cc(NC(=O)C4CC4)ccc32)ccn1	0.8812403033033929
CCCCn1c(=O)[nH]c2cc(-c3cc(OC)c(OC)c(OC)c3)cc(CC)c2c1=O	0.6093719334765585
O=C([O-])CN1CCN(c2nc(N)nc3c2CCN(c2ccc(Cl)cc2)C3)CC1	0.771895487407877
Cc1cc(C(=O)N2CCOCC2)cc(N2CCc3nc(N)sc3C2)c1	0.889770335326076
Cc1cccc(N2NC(=O)NC3(CSC4=C3C(=O)c3ncccc3C4=O)C2=O)c1	0.747283057280029
Nc1c(C(=O)N2CCOCC2)c2ccccc2n1C1CCCC1	0.9271752118241539
CC(=O)Nc1ccc2c(c1)C(=O)C(=O)N2Cc1ccc(Br)cc1	0.8411168685360016
CC(C)CN1CCN(c2nc(N)nc3c2CCCC3)CC1	0.9178597759235366
O=C([O-])c1cc2c(o1)C(=O)C=C(Nc1ccc(F)cc1)C2=O	0.9126496341063641
Cc1cccc(Nc2nc(N)n(C(=O)c3cc(OCCF)ccc3O)n2)c1	0.6099548973418635
CN1CCC(Nc2nc(Cl)cc(-c3cc(OC)c(OC)c(OC)c3)n2)CC1	0.7558987404644298
O=C(c1cc2ccccc2[nH]1)N1CCCCC1	0.8001020243722741
Cc1ccc(-c2nc(N)c(C(=O)NC(C)C)s2)cc1	0.9047156350712471
COc1cccc(-c2sc(N)nc2-c2ccc(C)cc2)c1	0.7801056543338829
Cc1ccc(N2C(=O)NC3(CCCC3)C2=O)cc1	0.7708863342430425
CCc1cc(-c2ccc(C(F)(F)F)cc2)cc2c(C#N)c[nH]c12	0.6858032006968374
CC(N)C(=O)Nc1ccc2c(c1)C(=O)C(=O)N2Cc1ccc(C#N)cc1	0.8136884147214107
CCCN(CC)c1ccc(N2C(=O)NC3(CSC4=C3C(=O)c3ncccc3C4=O)C2=O)cc1	0.6814045561620453
CCOC(=O)C=Cc1ccc2c(c1)C(O)C(=O)N2C	0.6570316626533625
CCCN(CC)CCC(=O)Nc1ccc2c(c1)C(O)(C(F)(F)F)C(=O)N2	0.6858035566377276
O=c1c(C2CCCC2)c(N2CCOCC2)c2ccccc2n1C1CCCC1	0.7954318235251592
O=c1cc(C2CCCC2)c2ccccc2[nH]1	0.7749373925017101
Cc1ccccc1N(C)C(=O)Nc1ccc(Cl)c(Cl)c1	0.8342813014509202
COC(=O)C=Cc1ccc2c(c1)C(O)C(=O)N2Cc1ccc(C)cc1	0.6880625520293181
CC(=O)c1cc2c(o1)C(=O)C=C(Nc1ccc(OC)c(OC)c1)C2=O	0.8355213927682797
Cn1nc2c(c1C(=O)Nc1ccc(Br)cc1)CCC2	0.9247204911479032
CCc1cc(C(=O)N2CCOc3cc(NC(=O)c4ccccc4)ccc32)ccn1	0.7361661286370892
C=CC1C=C(C)C(=O)Nc2cc(OC)c(OC)c(OC)c12	0.8659241391543683
Cc1cccc(N2C(=O)NC3(CCCC3)C2=O)c1	0.7708863342430425
COc1ccc(-c2cc(C)n[nH]2)cc1OC	0.8600655690658772
COc1c(C)cc(C2C(C#N)=C(N)Oc3cc(N(C)C)ccc32)cc1C	0.9166190949840874
Fc1cccc(Nc2nc(N)n(C(=O)c3cc(OCCF)ccc3O)n2)c1	0.6061359952632921
CC(C)n1ccc2c(N)ncnc21	0.7174770118847164
CCOC(=O)c1sc2ncccc2c1Nc1ccc(C)cc1	0.7193593094118528
CNc1cc(-c2c[nH]nc2C)ccn1	0.7554393797655452
O=C(CNCCCO)Nc1ccc2c(c1)CC(=O)N2Cc1ccccc1	0.6309617166860157
Oc1ccc(N2CCOCC2)cc1NC(=O)C=Cc1ccc(F)cc1	0.6622778539198332
COc1ccc2c(c1)CCC(=O)/C2=C/c1cc(OC)c(OC)c(OC)c1OC	0.7064686104281972
Cc1nc(C)c(C(=O)Nc2ccc(F)cc2)s1	0.8891944479934956
CC(C)CN1CCN(c2nc(N)nc3c2nc2n3CCCC2=C2CCCCC2)CC1	0.8330116187239499
CCCN(CC)Cc1cn(C)c2c1C(=O)C=C(Nc1ccc(F)cc1)C2=O	0.8071816876008703
COCCn1ccc2c1C(=O)C=C(Nc1ccc(OC)c(OC)c1)C2=O	0.8212848532418566
COC(=O)c1sc2ccccc2c1NC(C)=O	0.8323264724868309
Cc1cc(N2CCOCC2)cc(Nc2nc(N)nc(-c3ccc(C(C)C)cc3)n2)n1	0.6646241147728204
Cc1cc(N2CCOCC2)cc(N2CCc3nc(N)sc3C2)n1	0.9054209868700794
COc1cc(N2C(=O)NC3(CSC4=C3C(=O)CC(C)(C)C4)C2=O)cc(OC)c1OC	0.7313116268669632
CCCNC(=O)c1c(C)c2ccccc2n1C	0.8637371201110441
CCn1c(=O)[nH]c2cc(-c3cc(OC)c(OC)c(OC)c3)cc(CC)c2c1=O	0.7065161534448238
C1C2c3c([nH]c4ccccc34)C3(C=NCC3)C1C=CC(=O)C2=O	0.7606351269173158
Nc1ccn(C2C=C(F)C(=O)N2)c1	0.6642930490428912
Cc1ccccc1C(=O)Nc1ccc(-c2nc(N)c(C(=O)NC(C)C)s2)cc1	0.6070210818766876
CC(N)Cc1ccc2c(c1)C(O)C(=O)N2Cc1ccc(C#N)cc1	0.9012687894429474
CN(Cc1cn(C)c2c(C)cccc2c1=O)C(=O)Nc1ccc(Cl)c(Cl)c1	0.6808317220656122
C=CCC1NC(=O)c2ccccc2-n2cccc21	0.8019281658876447
CC1CCN(C(=O)c2cc3ccccc3[nH]2)CC1	0.8194181389493842
CCCC(=O)Nc1ccc2c(c1)/C(=C/c1ccc(C)s1)C(=O)N2	0.8235968710067711
CC(C)CCC(=O)Nc1ccc2c(c1)C(=O)C(=O)N2Cc1ccc(C#N)cc1	0.7802578437936925
O=C(O)c1cc2c(o1)C(=O)C=C(Nc1ccc(F)cc1)C2=O	0.9037260300450332
C=C1c2c([nH]c3ccccc32)C(=O)N1CC	0.7745549426091223
CC(C)C(=O)Nc1ccc(-c2nc(N)c(C(=O)c3cccs3)s2)cc1	0.6556538755767315
C=C(c1ccc2c(c1)C(O)C(=O)N2C)c1ccccc1	0.9066761538154141
CC(C)CC(=O)Nc1ccc2c(c1)/C(=C/c1ccc(C)s1)C(=O)N2	0.8032361230847399
N#Cc1c(N)nc(N2CCOCC2)c2c1CCCC2	0.8201793173629925
CCC(C)C(=O)Nc1ccc2c(c1)C(=O)C(=O)N2C	0.8430326591291281
Cc1cc(-c2ccc(C#N)cc2)nc(N2CCOCC2)c1C#N	0.8524629953737651
CCc1ccc(Nc2nc(N)n(C(=O)c3ccccc3)n2)cc1	0.7737854854225028
CCC(C)N1CCc2c([nH]c3ccccc23)C1c1ccc(OC)c(OC)c1	0.6973234542653527
O=C([O-])CN1CCN(c2nc(N)nc3c2CCCC3)CC1	0.7469931591688803
CCCCCCC(=O)Nc1ccc2c(c1)C(=O)C(=O)N2C	0.6462580936510993
N#Cc1c(C#N)c2n(c1C(=O)Nc1ccccc1)CCC2	0.9140913274684432
COc1c(C(C)=O)ccc2c1C(=O)C=C(Nc1ccc(C)cc1)C2=O	0.8647177694173047
CCCCc1nc2c(-c3ccc(Cl)cc3)n[nH]c2n1C	0.7897015080927735
COCC(=O)Nc1ccc2c(c1)C(O)(C(F)(F)F)c1ccccc1-2	0.9050225717135822
Cc1ccc(C(=O)N2CCOCC2)cc1NC(=O)C1CCCCC1	0.9267255609465505
Cc1cccc(-c2nc(N)c(C(=O)Nc3ccc(C)cc3)s2)c1	0.7564256448457712
CC(C)(C)c1cc(-c2c[nH]c(C(=O)N3CCOCC3)c2)ccn1	0.9272545633667912
CCCc1cc(C(=O)N2CCOc3cc(NC(=O)NC)ccc32)ccn1	0.8842831423084159
CN(C)c1ccc(-c2c[nH]nc2C(F)(F)F)cc1	0.8934259789557689
CC(N)C(=O)Nc1ccc2c(c1)C(=O)C(=O)N2Cc1ccc(-c2ccccc2)cc1	0.6436019681940571
CCOc1ccc(-c2nc(N)c(C(=O)NC(C)C)s2)cc1	0.8900909981152507
CSCCN1CCN(c2nc(N)nc3c2nc2n3CCCC2=C2CCCCC2)CC1	0.8011948475029778
CC1SCC(=O)N1c1c(C#N)c2n(c1C(=O)Nc1ccc(Cl)cc1)CCC2	0.8526809369914149
O=C(C=Cc1ccc2c(c1)CC(=O)N2Cc1ccccc1)N1CCCCC1	0.778318623582242
CCCCCCCCn1c(=O)c(C(=O)N2CCCC2)c(O)c2ccccc21	0.7046741153198455
O=C(CN1CCCCC1)Nc1ccc2c(c1)C(O)C(=O)N2C	0.877513110452144
COc1cc(/C)c(OC)c2c1C(=O)C=C(N(C)C)C2=O	0.842121015772147
CN(C)CCc1c[nH]c2c1C(=O)C=C(Nc1ccc(F)cc1)C2=O	0.8859526454870872
CN1CCC(Nc2nc(Cl)cc(Cl)c2C#N)CC1	0.8488589845445021
CC(N)C(=O)Nc1ccc2c(c1)C(=O)C(=O)N2Cc1ccc(Br)cc1	0.7690085428840532
CC(C)Cc1cc(C(=O)N2CCOc3cc(NC(=O)C4CC4)ccc32)ccn1	0.8604281171540161
COCC1c2c([nH]c3ccccc23)CCN1C	0.8574066343807152
CCC(=O)Nc1ccc(-c2nc(N)c(C(=O)c3ccc(C)cc3)s2)cc1	0.6609539630671314
Oc1cc(-c2nc(N3CCOCC3)c3sccc3n2)cc(N2CCOCC2)c1	0.7273379015440828
O=C(NC(=O)C=Cc1ccc2c(c1)CC(=O)N2C1CCCC1)C1CCC1	0.8473732933869013
c1cnc(N2CCOCC2)cc1NC(=O)Nc1ccc(Cl)c(Cl)c1	0.8645008094187118
Cc1ccc(-c2nc(N)c(C(=O)NC(C)C)s2)cc1O	0.8105449576759977
Clc1ccc(-c2nc(N)c(C(=O)N3CCOCC3)s2)cc1	0.9217218378508245
CCn1cc(C(=O)N2CCOCC2)cc1Nc1nc(N)n(C(=O)c2ccccc2)c1C	0.6542030205374623
CC(C)Cc1c(C#N)c2n(c1C(=O)Nc1ccccc1)CCC2	0.9347274454140297
CCc1nc(C)c(C(=O)Nc2ccc(F)cc2)s1	0.9227190159272043
O=C1NN(c2ccccc2)C(=O)C2(CSC3=C2C(=O)CCC3)N1	0.8225189913473099
CCC(C)c1cc(C(=O)N2CCOc3cc(OC)ccc32)ccn1	0.860521243265786
CC(=O)Nc1ccc(N2C(=O)NC3(CCCC3)C2=O)cc1	0.8166987673953765
CCN1CCC(Nc2nc(Cl)cc(-c3cc(OC)c(OC)c(OC)c3)n2)CC1	0.7024698938391937
O=C(C=Cc1ccc2c(c1)CC(=O)N2C1CCCC1)N1CCCC1	0.801484469076726
CCCN1CCN(C(=O)c2cc3c(o2)C(=O)c2ccccc2C3=O)CC1	0.7228050149544458
Cc1ccc(N2CCOCC2)cc1NC(=O)C1CCCCC1	0.9307206907490752
CC1=CC(=O)/C=C1[C@H]c1ccc2c(c1)C(O)C(=O)N2Cc1ccc(Br)cc1	0.8080246349772068
O=C(NC(=O)C=Cc1ccc2c(c1)CC(=O)N2Cc1ccccc1)C1CCCC1	0.795805530810328
CC1(C)NC(=O)N(CC(=O)N2CCN(c3ccc(Cl)cc3)CC2)C(=O)N1C	0.8491648609290029
COc1cccc(CCN2C(=O)C(=O)c3cc(NC(C)=O)ccc32)c1	0.8497272798943674
CCCn1cc2c(c1)C(=O)C=C(Nc1ccc(OC)c(OC)c1)C2=O	0.8737048250970612
CC(C)c1cc(NC(=O)c2cc3ccccc3n2C)cc(C(=O)N2CCCCC2)c1	0.6524985110103367
Cc1cccc(N(C)C(=O)Nc2ccc(-c3ccccc3)cc2)c1	0.695616872767077
Cc1ccc(-c2nnnn2-c2cc(OC)c(OC)c(OC)c2)cc1N	0.7107586292942425
CCOc1ccc(-c2n[nH]cc2-c2ccc(C)c(C)c2)cc1	0.7525636585724139
COc1c(O)ccc2c1C(=O)C=C(Nc1ccc(F)cc1)C2=O	0.9110014231124134
c1cc(C(=O)N2CCOCC2)cc(N2CCOCC2)c1NC(=O)Nc1ccc(F)cc1	0.7826614121811778
Clc1ccc(-c2c[nH]nc2-c2cc(OCCN3CCOCC3)ccc2O)cc1	0.6590933755969578
N#Cc1cc(N2CCOCC2)cc(N2CCc3nc(NC(=O)C4CC4)sc3C2)n1	0.8252730988795273
CN(C)CCC(=O)Nc1csc2c1C(=O)c1ccccc1C2=O.Cl	0.7726450333491407
CC1CCC(=O)Nc2ccc3c(c21)C(=O)C=C3	0.740317757060416
NCC(=O)Nc1ccc(-c2nc(N)c(C(=O)c3cccs3)s2)cc1	0.6070996603614859
CC(C)CN1CCN(c2nc(N)nc3c2nc2n3CCN(Cc3ccccc3)C2)CC1	0.6777979440458952
CC(C)(C)c1[nH]cnc1C(=O)Nc1ccc(F)cc1	0.872312703484286
Cc1ccc(CN2CCCCC2)cc1NC(=O)C1CCCCC1	0.887186092387916
CC(C)(C)c1ccc(-c2nc(N)c(C(=O)NC(C)C)s2)cc1O	0.8014687908960667
OCc1c(Cl)ccc2c1C(=O)C=C(Nc1ccc(F)cc1)C2=O	0.9048772573111413
CCNC(=O)C=Cc1ccc2c(c1)C(O)C(=O)N2C	0.7914031312831934
CCCN1CCN(c2nc(N)nc3c2nc2n3CCN(Cc3ccccc3)C2)CC1	0.6937403088454898
Cc1c(Nc2ccc(F)cc2F)ccn2c(C)ccc12	0.7220522984135026
CCCN1CCC(Nc2nc(Cl)cc(-c3ccc(Cl)cc3)n2)CC1	0.7776256069755747
Cn1cc(-c2cc(C(F)(F)F)ccc2N2CCOCC2)cc1C(N)=O	0.9228671737882836
CCCN1CCN(c2nc(N)nc3c2CCCC3)CC1	0.9050055283514982
CCOC(=O)c1sc2ccccc2c1NC	0.8305924010705098
NC(=O)C=Cc1ccc2c(c1)C(O)C(=O)N2Cc1ccccc1	0.8442830884585042
CC(C)N1CCN(c2nc(N)nc3c2CCCC3)CC1	0.8854526723612124
O=C1/C(=C/c2cccnc2)CSC/C1=C/F	0.7008224628459204
Cc1cc(Nc2ccc(N3CCOCC3)cc2)nc2c(C)cccc12	0.7691621306690956
CC(=O)C=Cc1ccc2c(c1)C(O)C(=O)N2C	0.7803484581375075
Cc1cccc(CN2C(=O)CC(=O)Nc3ccccc32)c1	0.8598998761153979
CC(C)(C)Cc1ccc(CN2CCC(Nc3nc(N)c(Cl)cc3Cl)C2)cc1	0.7113510152055261
OCCNc1nc(N2CCOCC2)nc2c(-c3ccc(Cl)cc3)nccc12	0.6979129273891699
Fc1cc(F)c(-c2nc(N3CCOCC3)c3c(c2)CCO3)cc1	0.8527167700944314
CCC(C)n1c(=O)[nH]c2c(C)c(C)ccc21	0.8264800557128742
N#Cc1c(-c2ccc(Cl)cc2)n[nH]c1C(=O)N1CCCCC1	0.9245454964101474
CC(C)c1nc2c([nH]1)C(=O)C=C(Nc1ccc(Oc3ccncc3)cc1)C2=O	0.6979351342889639
CCN1CC=C(c2cc(C)c3nc(-c4ccc(C)cc4)cn3c2)CC1	0.6916138492244502
CCC1=CC(=O)/C=C1[C@H]c1ccc2c(c1)C(O)C(=O)N2Cc1ccc(C)cc1	0.8638775615826301
O=C(C=C/c1ccc2c(c1)CC(=O)N2C1CCCC1)N1CCCC1	0.801484469076726
CC(C)Cc1ccc(CN2C(=O)NC3(CSC4=C3C(=O)CC(C)(C)C4)C2=O)cc1	0.7574291753952411
CCC(N)C(=O)Nc1ccc2c(c1)C(=O)C(=O)N2Cc1ccc(-c2ccccc2)cc1	0.6020399104579167
CCCn1c(=O)[nH]c2cc(-c3ccc(Cl)cc3)cc(C)c2c1=O	0.7961362985632509
CCCC(=O)/C=C/c1ccc2c(c1)C(O)C(=O)N2C	0.8421430670925124
c1ccc(N2CCOCC2)cc1NC(=O)C=Cc1ccc(F)cc1	0.876581739684244
CNc1cc(-c2c[nH]nc2-c2ccc(C(F)(F)F)cc2)ccn1	0.7608029888813873
Cn1cc2c3c1C(=O)C1=C(C3=NCC2)C2(C=C(Br)C(=O)C=C2)C1	0.7062198985783019
CCC(C)n1c(=O)[nH]c2c(-c3ccc(C)cc3)nccc21	0.7959805257338439
CCOC(=O)Nc1ccc2c(c1)C(O)(C(F)(F)F)c1ccccc1-2	0.8696522146728948
CCCn1c(=O)[nH]c2cc(-c3cc(OC)c(OC)c(OC)c3)ccc2c1=O	0.7214368791536077
Clc1ccc(CN2CCC(Nc3nc(N4CCOCC4)cc(F)c3)C2)cc1	0.8469479674510704
Clc1ccc(C(=O)Nc2ccc(Oc3ccnc(N)c3C#N)c(F)c2)cc1	0.6971421099619708
NCCc1c(C#N)c2n(c1C(=O)Nc1ccccc1)CCC2	0.9049250463865434
Cn1cc(N2CCOCC3(CCCC(=O)N3)C2)cc1C(N)=O	0.8046195781940623
COCC(=O)Nc1ccc2c(c1)/C(=C/c1ccc(C)s1)C(=O)N2	0.8474369167766658
Cc1cc2c(c(OC)c1OC)-c1ccc(OC)c(=O)cc1[C@@H](NC(=O)CF)CC2	0.8334158018305136
CC1CCN(Cc2ccc(NC(=O)C3CCCO3)cc2)CC1	0.929263731216957
CCCCCc1ccc(N2C(=O)NC3(CCCC3)C2=O)cc1	0.6641553861004141
Cc1cc(NC(=O)CS(=O)(=O)c2ccccc2)no1	0.913837429621875
CNc1nc(C)c(C(=O)Nc2ccc(F)cc2)s1	0.8968449246855399
CCOc1ccc(-c2n[nH]cc2-c2ccc(C)cc2)cc1	0.7652292679890101
Cc1ccc(-c2cc(C)n[nH]2)cc1NC(=O)C1CCCO1	0.9109107594450825
CC(C)NCc1c(C(=O)N2CCCCC2)c2ccccc2n1-c1ccc(C#N)cc1	0.679391230524911
Cc1ccc(N2CCN(C)CC2)cc1NC(=O)C=Cc1ccccc1	0.8700541237284592
CN(C)c1ccc(-c2c[nH]nc2-c2ccc(C)cc2)cc1	0.780686173342425
CCCCCn1c(=O)c(C(=O)N2CCCC2)c(O)c2ccccc21	0.8578131650086855
O=C1/C(=C/c2cccnc2)CSC/C1=C/c1ccc2c(c1)C(O)C(=O)N2C	0.8139993449679668
FC(F)(F)c1cc(Nc2ncnc3cc(OCCF)ccc23)cc(C#N)c1	0.6585964360486489
COc1cccc(CN2C(=O)C(=O)c3cc(NC(=O)C4CC4)ccc32)c1	0.8415540559232616
CCCCc1cc(C(=O)N2CCOc3cc(NC(=O)c4ccccc4)ccc32)ccn1	0.6325829382643727
Nc1nc(-c2ccc(Cl)cc2)nc2c1CCCCC2	0.8071305348628038
CCc1cc(C(=O)N2CCOc3cc(NC(=O)c4ccc(C)cc4)ccc32)ccn1	0.7096738711336706
Cc1cn(-c2ccc(N3CCOCC3)cc2)cc1C(=O)Nc1ccc(F)cc1	0.744980663691228
C=C(c1ccc2c(c1)C(O)C(=O)N2C)c1ccc2c(c1)C(O)C(=O)N2C	0.8649248376824265
CN(C)Cc1cn(C)c2c1C(=O)C=C(Nc1ccc(OC(F)(F)F)cc1)C2=O	0.8441409042392567
Cc1c(C#N)c2n(c1C(=O)Nc1ccccc1)CCC2	0.9072757109421047
CCC1SCC(=O)N1c1c(C#N)c2n(c1C(=O)N1CC1)CCC2	0.7891520020937918
CN1CCN(c2nc(N)nc3c2nc2n3CCN(Cc3ccc(Cl)cc3)C2)CC1	0.7024907979982871
CC(C)C(=O)Nc1ccc(-c2nc(N)c(C(=O)c3ccc(C#N)cc3)s2)cc1	0.6378612877354629
CCCCn1c(=O)[nH]c2cc(-c3ccc(Cl)cc3)cc(C)c2c1=O	0.7750272236707593
CC(C)(C)c1cc(-c2c[nH]c(C(=O)N3CCOCC3)c2)cc(C#N)c1	0.9137379963659662
CSc1ccc(-c2nc(N)c(C(=O)Nc3ccc(C)cc3)s2)cc1	0.6671453482679289
CCc1ccc(CN2C(=O)CC(=O)Nc3ccccc32)cc1	0.8841988150862382
Nc1ncnc2c1c(-c1ccc(OC(F)(F)F)cc1)nn2C1CCCC1	0.7582149717298434
COc1cccc(-c2c(-c3cc(OC)c(OC)c(OC)c3)ncn2C)c1N	0.6711601850978495
CCN1CCN(c2nc(N)nc3c2CCCC3)CC1	0.8630392020774106
CCC(C)n1c(=O)[nH]c2cc(C)ccc21	0.801828217139562
CCCCC(=O)Nc1ccc2c(c1)/C(=C/c1ccc(C)s1)C(=O)N2	0.7766300444599322
CCC(N)C(=O)Nc1ccc2c(c1)C(=O)C(=O)N2Cc1ccc(C)cc1	0.8091943742296394
COCc1cc2c(c(OC)c1OC)-c1ccc(OC)c(=O)cc1C(N)CC2	0.8705638156238809
CCCCC(=O)Nc1ccc2c(c1)C(O)(C(F)(F)F)c1ccccc1-2	0.8478635894580425
CC(C)c1nc2c([nH]1)C(=O)C=C(Nc1ccc(F)cc1)C2=O	0.9131233814886124
CCc1nc2c(c(C(=O)N3CCCCC3)c1C)CCC(C)(C)C2	0.8233824137496718
CC(C)(C)CC(=O)Nc1ccc2c(c1)C(=O)C(=O)N2C	0.8408238268773037
Cc1ccc(N2CCN(C)CC2)cc1NC(=O)C1CCCCC1	0.9297137012716452
COCCn1ccc2c1C(=O)c1ccccc1C2=O	0.7179410200780845
COc1ccccc1N(C)C(=O)Nc1ccc(Cl)c(Cl)c1	0.8908088766686099
c1ccc(CN2CCC(Nc3nc(Cl)cc(Cl)c3Cl)CC2)cc1	0.7572353264240576
O=C(O)c1cc2c(o1)C(=O)C=C(Nc1ccc(OC(F)(F)F)cc1)C2=O	0.8543367012710736
COc1cccc(-c2c(-c3cc(OC)c(OC)c(OC)c3)ncn2C)c1OC	0.6174550542461209
COc1ccc(N2NC(=O)NC3(CSC4=C3C(=O)CC(C)(C)C4)C2=O)cc1	0.8135734412024562
Nc1ccc(-c2cc(C(F)(F)F)n[nH]2)cc1	0.7356553183080475
CNc1c(-c2ccc(Cl)cc2)nc2ccc(C(=O)N3CCCCC3)cc2c1C#N	0.659279931912974
Fc1ccc(N2CCOCC2)cc1NC(=O)C=C1CCCC1	0.872527575071295
CCCN1CCN(c2nc(N)nc3c2nc2n3CCN(Cc3ccc(C)cc3)C2)CC1	0.678187112100943
O=C(CN1CCCCC1)Nc1ccc2c(c1)CC(=O)N2C	0.9190644960964406
CNC1Cc2c([nH]c3ccccc23)C1	0.698638727353755
CNCc1c(C)c2cccnc2n(C)c1=O	0.814735036229917
CCN1CC=C(c2cc(C)c3nc(-c4ccccc4)cn3c2)CC1	0.7126551813651187
C=C(c1ccc2c(c1)C(O)C(=O)N2C)c1cc2c([nH]1)CC(=O)N2C	0.8812808333884479
CCCCn1c(=O)[nH]c2cc(-c3cc(OC)c(OC)c(OC)c3)ccc2c1=O	0.6764822549686941
COC(=O)C=C/c1ccc2c(c1)C(O)C(=O)N2Cc1ccc(C)cc1	0.6880625520293181
Oc1ccc(-c2c[nH]nc2-c2ccc(C(F)(F)F)cc2)cc1	0.7336627083422069
Cc1nnc(N2CCCCC2)c2c1C(=O)C=C(Nc1ccc(F)cc1)C2=O	0.8984359854806429
Cc1c(Nc2ccc(F)cc2F)ccn(C)c1=O	0.8887611496785776
Fc1ccc(Nc2nc(N)n(C(=O)c3ccccc3)n2)cc1	0.7751450739196879
Fc1cccc(N2CCOCC2)c1NC(=O)C1CCCCC1	0.9323004448925435
c1ccc(C(=O)Nc2ccc(Oc3ccnc(N)c3C#N)c(C(F)(F)F)c2)cc1	0.668944466965865
Clc1ccc(-c2c[nH]nc2-c2cc(OC)c(OC)c(OC)c2)cc1	0.7438539510550289
CCOc1cccc(-c2c[nH]nc2-c2ccc(C)cc2)c1	0.7652292679890101
CCCc1c(C)[nH]c2c1C(=O)c1ccccc1C2=O	0.7627222826309881
CCCc1cccc(-c2c[nH]nc2-c2ccc(C)cc2)c1	0.7130131154044332
CC(C)CCC(=O)Nc1ccc2c(c1)/C(=C/c1ccc(C)s1)C(=O)N2	0.7485253594286377
CCCCCCCCC1NC(=O)c2ccccc2-n2cccc21	0.7164063808150211
Cn1cc(C(=O)N2CCOCC2)cc1C(=O)Nc1ccc(OC(F)(F)F)cc1	0.8611292958460341
CC(N)C1CCN(c2nc(N)nc3c2CCCC3)C1	0.8332513373364688
CCN1CCN(c2nc(N)nc3c2nc2n3CCN(Cc3ccc(Cl)cc3)C2)CC1	0.6846843548184659
CCOC(=O)c1c(C)c2ccccc2n1C	0.7240402525205019
CCOc1cccc(-c2nc(N)c(C(=O)NC(C)C)s2)c1	0.8900909981152507
COc1cccc(CCN2C(=O)C(=O)c3cc(/C=C/C(N)=O)ccc32)c1	0.6369765862989865
COCc1ccc2c(c1)C(=O)C(=O)N2Cc1ccc(Br)cc1	0.7862328993551279
CC(C)C(=O)Nc1ccc2c(c1)C(=O)C(=O)N2C	0.8028209070529866
N#Cc1cc(N2CCOCC2)cc(Nc2nc(N)nc(-c3ccc(Cl)cc3)n2)n1	0.6691366647352446
CCCC1=NC(=O)C2(CSC3=C2C(=O)c2ncccc2C3=O)C1	0.8347588844057537
C=C(Br)C(=O)Nc1ccc2c(c1)CC(=O)N2C	0.848973646791176
NC1=NC(=O)C2(CSC3=C2C(=O)c2ncccc2C3=O)C1	0.7574964969618299
Cc1ccccc1Nc1nc(N)n(C(=O)c2ccccc2)c1C#N	0.7734809714590125
O=c1c(O)c(-c2ccc(Cl)cc2)[nH]c2ccccc12	0.711008080374473
CCOc1cc(-c2c[nH]nc2C)cc(N2CCOCC2)c1	0.9388833988428418
CCCCNC(=O)C=Cc1ccc2c(c1)C(O)C(=O)N2C	0.6388278101402767
CCOc1cc(-c2c[nH]nc2-c2cc(OC)c(OC)c(OC)c2)ccc1C(N)=O	0.6038454689546388
O=C(N/CCN1CCOCC1)c1cc2c(o1)C(=O)C=C(F)C2	0.8958713969583055
COCC(=O)Nc1ccc2c(c1)C(=O)C(=O)N2Cc1ccc(-c2ccccc2)cc1	0.6408801157594568
CNC(=O)c1c(C)c2cccnc2n1-c1ccc(C)cc1	0.7835540635235402
COC(=O)c1csc2c1C(=O)C=C(Nc1ccc(OC)c(OC)c1)C2=O	0.8059002286393152
CCC1=C(c2ccc(OC)cc2)C(=O)N2c3ccccc3CCC1C2(O)C(F)(F)F	0.7864362803837358
CN(C)Cc1ccc2c(c1)C(=O)C(=O)N2Cc1ccc(Br)cc1	0.7730570543921783
CCn1c(=O)[nH]c2cc(-c3ccc(Cl)cc3)cc(C)c2c1=O	0.7884448848978566
CCCCCCCCCn1c(=O)c(C(=O)N2CCCC2)c(O)c2ccccc21	0.6378648880343912
CN(Cc1cn(C)c2c(C)cccc2c1=O)C(=O)Nc1ccc(F)cc1	0.7813751892383284
CCN(CC)Cc1cn(C)c2c1C(=O)C=C(Nc1ccc(OC)c(OC)c1)C2=O	0.7371701559037472
Fc1cccc(Nc2nc(N)n(C(=O)c3ccccc3)n2)c1	0.7751450739196879
CCCCc1ccc(N2C(=O)NC3(CCCC3)C2=O)cc1	0.8623996641001956
Nc1ccn(-c2ccc(Nc3ccc(N)cc3)cc2)c1	0.6350565556714705
c1cc(Nc2ncnc3c2CCCC3)ccn1	0.8543535922684784
CCCNC(=O)C=Cc1ccc2c(c1)CC(=O)N2C	0.8363485931957153
c1ccc(CN2CCCCC2)cc1NC(=O)C1CCCCC1	0.9039152709239061
CCCc1ccc(N2C(=O)NC3(CCCC3)C2=O)cc1	0.8598462316054237
Cc1cccc(N2NC(=O)C3(CCCC3)C2=O)c1	0.7673483833975641
O=C(CNCCCO)Nc1ccc2c(c1)CC(=O)N2C	0.6449413199460451
CCCc1ccc(N2C(=O)NC3(CSC4=C3C(=O)CC(C)(C)C4)C2=O)cc1	0.8046864960215768
CCCc1cc(=O)n(-c2ccccc2)nc1C(=O)Nc1ccc(OC)cc1	0.7279884029283492
CCCCCC(=O)Nc1ccc2c(c1)C(O)C(=O)N2C	0.8100828491614999
Cc1cccc(C(=O)Nc2ccc(Oc3ccnc(N)c3C#N)c(C(F)(F)F)c2)c1	0.6342717788679847
N#Cc1ccc(N2CCOCC2)cc1NC(=O)C1CCCCC1	0.931580093263258
COc1c(O)ccc2c1C(=O)C=C(Nc1ccc(OC)c(OC)c1)C2=O	0.8515147970454178
CCCN(CC)CCC(=O)Nc1ccc2c(c1)C(O)(C(F)(F)F)c1ccccc1-2	0.7106485603396031
CC(C)c1cc(NC(=O)c2cc3ccccc3n2C)cc(C(C)(C)C)c1	0.6325728929618017
CCCN(CC)c1ccc(N2C(=O)NC3(CCCC3)C2=O)cc1	0.8483525174035709
CCCCC1SCC(=O)N1c1c(C#N)c2n(c1C#N)CCC2	0.8563221119412554
CCCn1c(=O)[nH]c2cc(C)ccc2c1=O	0.8281184668112332
CC(=O)C=C/c1ccc2c(c1)C(O)C(=O)N2C	0.7803484581375075
CC1=CC(=O)/C=C1[C@H]c1ccc2c(c1)C(=O)C(=O)N2Cc1ccc(Br)cc1	0.696342140525659
CCOCc1ccc(N2C(=O)NC3(CCCC3)C2=O)cc1	0.8663380237145987
Cc1c(C(=O)N2CCCCC2)c(C#N)c2n(c1=O)CCC2	0.7868761817918116
CN(Cc1cn(C)c2c1CCCC2)C(=O)Nc1ccc(Cl)c(Cl)c1	0.8264684893144817
COc1ccccc1N(C)C(=O)Nc1ccc(-c2ccccc2)cc1	0.727783567687438
CNC(=O)C=Cc1ccc2c(c1)CC(=O)N2C	0.76939456991809
CCN1CC=C(c2cc(C)c3nc(N)sc3c2)CC1	0.9126050356446774
COc1cccc(-c2sc(N)nc2C)c1OC	0.909579806554425
CN(C)Cc1ccc2c(c1)C(=O)C(=O)N2Cc1ccc(-c2ccccc2)cc1	0.6338348773538448
CCc1c(C)[nH]c2c1C(=O)C=C(Nc1ccc(OC)c(OC)c1)C2=O	0.8729706619676725
CCc1ccc(-c2n[nH]cc2-c2ccccc2)cc1	0.7349099836300352
CC(C)c1cc(C(=O)N2CCOc3cc(NC(=O)c4ccc(Cl)cc4)ccc32)ccn1	0.6147384530849999
CCNC(=O)C=Cc1ccc2c(c1)CC(=O)N2C	0.8160060325978064
Fc1cccc(CN2CCC(Nc3nc(N4CCOCC4)cc(F)c3F)C2)c1	0.8472675515732699
COCC(=O)Nc1ccc2c(c1)C(=O)C(=O)N2Cc1ccc(Br)cc1	0.7796044732171131
c1cnc(N2CCOCC2)cc1NC(=O)C=Cc1ccccc1	0.8820563542615726
CCOc1ccc(CN2C(=O)CC(=O)Nc3ccccc32)cc1	0.8833229103542397
CCC1=CC(=O)/C=C1[C@H]c1ccc2c(c1)C(O)C(=O)N2Cc1ccc(OC)cc1	0.8199322229837315
COC(=O)C=C/c1ccc2c(c1)C(O)C(=O)N2C	0.6220670348858238
COc1c(C(C)=O)ccc2c1C(=O)C=C(Nc1ccc(OC)c(OC)c1)C2=O	0.7679048583018814
CCCCCc1c(C)[nH]c2c1C(=O)C=C(N2C)C(=O)N1CCCC1	0.8568173787882363
O=C1C2=C(C(=O)c3ncccc31)C1(CS2)NC(=O)N1	0.7171024484272666
C=C(c1ccc2c(c1)C(O)C(=O)N2C)c1ccc2c(c1)C(O)C(=O)N2Cc1ccc(OC)cc1	0.6146819091833527
Cn1cc(CN2CCCCC2)cc1C(=O)Nc1ccc(F)cc1	0.9386894314274469
Cc1cc(CN2CCCCC2)cc(N2CCc3nc(N)sc3C2)n1	0.9283344059206676
CC(C)CCC(=O)Nc1ccc2c(c1)C(O)C(=O)N2C	0.8841519902142779
CCCCCn1ccc2c1C(=O)C=C(Nc1ccc(F)cc1)C2=O	0.8097878656961903
Cc1cc(CN2CCCCC2)cc(N2CCc3nc(NC(=O)C4CC4)sc3C2)n1	0.8120525483935518
Clc1ccc(CN2CCC(Nc3nc(Cl)cc(Cl)c3Cl)CC2)cc1	0.654968462551527
c1ccc(-c2c[nH]nc2-c2cc(OCCN3CCOCC3)ccc2O)cc1	0.7021505053963653
CCN1CCC(Nc2nc(Cl)cc(-c3ccc(Cl)cc3)n2)CC1	0.8319773299816016
O=C([O-])Cc1ccc2c(c1)C(O)C(=O)N2Cc1ccccc1	0.893624703313897
CCCn1c(=O)[nH]c2cc(C(=O)N3CCCCC3)ccc2c1=O	0.9369457196948064
CN(C)CCC(=O)Nc1ccc2c(c1)CC(=O)N2C	0.8826145876118987
CN(C)c1ccc(-c2c[nH]nc2-c2cc(OC)c(OC)c(OC)c2)cc1Cl	0.6748946894905333
NCCc1c(C#N)c2n(c1C(=O)Nc1ccc(Br)cc1)CCC2	0.8645676958561646
CCC(N)C(=O)Nc1ccc2c(c1)C(O)(C(F)(F)F)c1ccccc1-2	0.796022010644095
CC1CN2c3c(cc4c(C(=O)Nc5ccc(F)cc5)ncnc4c3)CCC12	0.75349245267722
CC(C)(C)C(=O)Nc1ccc2c(c1)C(O)C(=O)N2C	0.8086710489565152
Nc1cc(-c2c[nH]nc2C2CCCC2)ccn1	0.8300067333800613
CCN(CC)Cc1cn(C)c2c1C(=O)C=C(N(C)C)C2=O	0.8273394610904176
CCN1CCN(c2nc(N)nc3c2nc2n3CCN(Cc3ccc(Cl)cc3)C2=O)CC1	0.6609067467182822
COc1ccc(CN2C(=O)CC(=O)Nc3ccccc32)cc1	0.8856229424423213
COc1cccc(CN2C(=O)CC(=O)Nc3ccccc32)c1	0.8856229424423213
CCC(C)N1CCN(c2nc(N)nc3c2CCCC3)CC1	0.9201477973886714
Oc1cccc(-c2cc(C(F)(F)F)n[nH]2)c1	0.7879354453776811
CCOc1cc(-n2nnnc2-c2cc(OC)c(OC)c(OC)c2)ccc1C	0.6321251749828845
CCCc1cc(=O)n(-c2ccccc2)nc1C(=O)Nc1ccc(C)cc1	0.7644536573698085
CCCCCN1CCc2c([nH]c3ccccc23)C1c1ccc(O)cc1	0.6437452936490988
Clc1ccc(N2CCOCC2)cc1NC(=O)C1CCCCC1	0.9223224364497025
CC(C)(C)CC(=O)Nc1ccc2c(c1)/C(=C/c1ccc(C(=O)N3CCCCC3)cc1)C(=O)N2	0.6366836456448938
Fc1ccc(N2CCOCC2)cc1NC(=O)C1CCCCC1	0.9323004448925435
CC(C)Cc1ccc(N2C(=O)NC3(CSC4=C3C(=O)CC(C)(C)C4)C2=O)cc1	0.7796642744029539
O=C(N/CCN1CCOCC1)c1cc2c(o1)C(=O)C=C(F)C2=O	0.8718753582114059
O=C(CNc1ccc(N2C(=O)NC3(CCCC3)C2=O)cc1)Nc1ccc(F)c(F)c1	0.6545433231780858
O=C(Nc1ccccc1)Nc1ccc(-c2nc(N3CCOCC3)cc(=O)[nH]2)cc1	0.6350868031171644
COc1c(Cl)cc(C2C(C#N)=C(N)Oc3cc(N(C)C)ccc32)cc1C	0.8866779811888028
Cc1cc2nc(N)[nH]c(=O)c2n1C1CCCCC1	0.8087415402238519
C=CC(=O)Nc1cc2c(c(OC)c1OC)-c1ccc(OC)c(=O)cc1C(=O)N2C	0.6645519118387745
C=C(c1ccc2c(c1)C(O)C(=O)N2C)c1ccc2c(c1)C(O)C(=O)N2Cc1ccc(C)cc1	0.6490937600097879
Cc1cnc(N2CCOCC3(CCCC(=O)N3C)C2)nc1C	0.7827918772419478
c1ccc(CN2CCC(Nc3nc(Cl)cc(-c4ccc(Cl)cc4)n3)C2)cc1	0.6037625485891629
CN(Cc1ccc2c(c1)OCO2)C(=O)Nc1ccc(-c2nc(N)c(C#N)c(C#N)c2C#N)cc1	0.6102257085330337
Cc1cccc(N(C)C(=O)Nc2ccc(Cl)c(Cl)c2)c1	0.8342813014509202
NC1Cc2c([nH]c3ccccc23)C1	0.6222797721680827
Cc1cccc(-n2nnnc2-c2cc(OC)c(OC)c(OC)c2)c1N	0.7107586292942425
CC(N)C1CCN(c2nc(N)nc3c2CCCC3)CC1	0.8546164931856645
CC(C)(C)c1ccc(-c2nc(N)c(C(=O)NC(C)C)s2)cc1	0.903769254666011
CC(C)(C)c1cc(/C=N/NC(=O)C2CCCCC2)ccn1	0.6839163450922109
COc1cc(/C=N/NC(=O)c2ccccc2)cc(OC)c1OC	0.6567523950816225
COc1cc(-c2c[nH]nc2C)cc(N2CCOCC2)c1OC	0.9384137961850114
CCC(C)c1cc(C(=O)N2CCOc3cc(NC(=O)c4ccccc4)ccc32)ccn1	0.6442445679675758
O=C(c1ccc2c(c1)NC(=O)C2=C1C(=O)N2CCCC2=C1)N1CCCCC1	0.779789770029508
CC(=O)NC1CN(c2ccc(N3CC=C(Cl)CC3)c(F)c2)C(=O)N1c1ccc(C(C)C)cc1	0.6538008698218792
NC(=O)c1csc2c1C(=O)C=C(Nc1ccc(OC(F)(F)F)cc1)C2=O	0.8466575264320508
CC(C)(C)CC(=O)Nc1ccc2c(c1)/C(=C/c1ccc(C)s1)C(=O)N2	0.7684007505882829
CCCc1cc(=O)n(-c2ccccc2)nc1C(=O)N1CCCCC1	0.8683919661248607
CC(C)CCN1CCN(c2nc(N)nc3c2CCCC3)CC1	0.9229284122043551
COc1cccc(CCN2C(=O)C(=O)c3cc(NC(=O)C4CC4)ccc32)c1	0.7999919327284566
COCCc1ccc(N2C(=O)NC3(CCCC3)C2=O)cc1	0.8644558099966715
CC(N)Cc1ccc2c(c1)C(O)C(=O)N2C	0.7660751194013655
Clc1ccc(CN2CCCCC2)cc1NC(=O)C1CCCC1	0.8882624621969892
CNc1nc(-c2cc(OC)c(OC)c(OC)c2)cc(C)c1C#N	0.9141772357378529
O=c1[nH]c(=O)c2c(CCC(F)(F)F)cccc2[nH]1	0.8607447910050506
O=C1C(=Nc2ccccc2)CSCN1Cc1ccccc1	0.8682400968111177
CC(C)CCC(=O)Nc1ccc2c(c1)/C(=C/c1ccc(C(=O)N3CCCCC3)cc1)C(=O)N2	0.6015363589098809
CCC1=C/C(=O)/C=C1/C=C/c1ccc2c(c1)C(=O)C(=O)N2Cc1ccc(Br)cc1	0.6028906918355014
CCCCc1ccccc1Nc1nc(N)n(C(=O)c2ccccc2)n1	0.7181489351716186
O=C(NCC1CCCO1)c1cc2c(o1)C(=O)C=C(Nc1ccc(F)cc1)C2=O	0.8226854249122802
CCCCN1CCN(c2nc(N)nc3c2nc2n3CCN(Cc3ccccc3)C2)CC1	0.6556407946886711
CC(C)(C)c1cc(/C=N/NC(=O)C2CC2)ccn1	0.6555739559172924
CCN1CCN(c2nc(N)nc3c2CN(C)CC3)CC1	0.8318225238702388
CCc1ccc(-c2c[nH]nc2C)cc1NC	0.8259738615047595
CCC(N)C(=O)Nc1ccc2c(c1)C(=O)C(=O)N2Cc1ccc(Br)cc1	0.7336752512921022
CCCc1cc(C(=O)N2CCOc3cc(NC(=O)c4ccccc4)ccc32)ccn1	0.6909285756831409
C=CC(=O)Nc1cc2c(c(OC)c1OC)CCC2	0.8305152000720558
CCCN(CC)CCNC(=O)c1ccc2c(c1)CC(=O)N2C	0.8334205902936497
Cc1ccc(N2CCN(C)CC2)cc1NC(=O)C=Cc1ccc(C)cc1	0.8549875096613205
CCOc1cccc(-c2nc(N)c(C(=O)NC)s2)c1	0.897355863442978
CN1CCN(c2nc(N)nc3c2nc2n3CCN(Cc3ccc(Cl)cc3)C2=O)CC1	0.6769025657816261
COc1ccc(-c2nc(N)c(C(=O)NC(C)C)s2)cc1OC	0.8835630588357046
CNCc1c(C)c2cccnc2n(CC)c1=O	0.8692400062685414
CCOc1cccc(N2C(=O)NC3(CCCC3)C2=O)c1	0.8612714047316387
CC(C)Cc1ccc(CN2C(=O)NC(=O)C3(CSC4=C3C(=O)CC(C)(C)C4)C2=O)cc1	0.7194784075794551
CNCc1c(C)c2cccnc2n(CC(=O)Nc2ccc(OC)c(OC)c2)c1=O	0.6350561226123865
CCCCN1CCN(c2nc(N)nc3c2CCCC3)CC1	0.9166022463183338
CNC(=O)c1c(C)c2cccnc2n(C)c1=O	0.781359398055063
Clc1ccc(N2CCOCC2)cc1NC(=O)C=Cc1ccccc1	0.8585376601125762
Cc1ccc(C(=O)N2CCOCC2)cc1NC(=O)C1CCCC1	0.9322739494182604
CC(C)n1ccc2c1C(=O)C=C(Nc1ccc(F)cc1)C2=O	0.9419019119464621
O=C(CNc1ccc(N2C(=O)NC3(CCCC3)C2=O)cc1)N1CCCCC1	0.7980510315272312
COc1cc(-n2nnnc2-c2cc(OC)c(OC)c(OC)c2)ccc1C(N)=O	0.6482527614256337
Fc1ccc(CN2CCCCC2)cc1NC(=O)C1CCCCC1	0.8959037672925536
N#Cc1ccc2c(c1)C(=O)C(=O)N2Cc1ccc(-c2ccccc2)cc1	0.6793195866381626
O=C(CN1CCCCC1)Nc1ccc2c(c1)C(=O)C(=O)N2Cc1ccc(Br)cc1	0.6986314567078933
CCCc1cc(=O)n(-c2ccccc2)nc1C(=O)Nc1ccc(OC)c(OC)c1	0.6647709670423907
CCOc1c(C(C)=O)ccc2c1C(=O)C=C(Nc1ccc(C)cc1)C2=O	0.8270210620236993
O=C(NCc1ccc(F)cc1)c1cc2c([nH]1)CCC2	0.8728430155834153
OCC1NC(=O)C2(CSC3=C2C(=O)c2ncccc2C3=O)C1	0.7748748460567509
CC1CCC(=O)/C=C/C12CC1(CC(=O)Nc3ccccc31)C(=O)N2	0.7670651601062378
CCCCC(=O)Nc1ccc2c(c1)C(O)C(=O)N2C	0.8692822637335158
CC(C)(C)c1cc(-c2c[nH]c(C(=O)N3CCOCC3)c2)cc(C(=O)N2CCCCC2)c1	0.8090796650279497
c1cn(-c2ccc(Nc3nc(N4CCOCC4)cc(N4CCOCC4)n3)cc2)cc1	0.6987036256515673
CCOc1ccc(-c2sc(N)nc2-c2ccc(C)cc2)cc1	0.7550488200055586
CCCCn1ccc2c1C(=O)C=C(Nc1ccc(F)cc1)C2=O	0.913294831969621
Fc1cc(F)c(CN2CCCCC2)cc1NC(=O)C1CCCC1	0.9057300546229033
CCCCn1ccc2c1C(=O)C=C(Nc1ccc(OC)c(OC)c1)C2=O	0.821282561530547
CCCNC(=O)C=Cc1ccc2c(c1)C(O)C(=O)N2C	0.8114812259230935
CC(C)C(=O)Nc1ccc2c(c1)C(O)C(=O)N2C	0.8282178774534988
Clc1ccc(CN2CCCCC2)cc1NC(=O)C1CCC1	0.9093586468908911
COc1ccc(-c2c[nH]nc2C)cc1NC(=O)C1CCC1	0.9065511462885387
COCCn1c(C)c(C(=O)Nc2ccc(C)cc2)sc1=O	0.9226363928724787
CC(C)C(=O)Nc1ccc2c(c1)C(=O)C(=O)N2Cc1ccc(C#N)cc1	0.8611798143041741
O=c1[nH]c(N2CCOCC2)cc(CN2CCCCC2)c1Cc1ccccc1	0.8828627937247128
CN(C)c1ccc(-c2c[nH]nc2-c2cc(OC)c(OC)c(OC)c2)cc1	0.7296212864947262
O=C1C/CC=C1c1cc(C(=O)N2CCOCC2)cc(Nc2nc(N3CCOCC3)cc(=O)[nH]2)c1	0.683589335669366
O=C(CNCCc1ccccc1)Nc1ccc2c(c1)CC(=O)N2C	0.799219594334833
Cc1cc(-c2c[nH]c(C(=O)Nc3ccc(Cl)cc3)c2)cc(C)c1O	0.6338850037702877
CNC(=O)c1c(C)c2cccnc2n(CC(=O)Nc2ccc(OC)c(OC)c2)c1=O	0.6400986226445096
Cc1ccc(CN2C(=O)C(=O)c3cc(/C=C/C(N)=O)ccc32)cc1	0.6926511478521911
CCCC1SCC(=O)N1c1c(C#N)c2n(c1C(=O)Nc1ccc(Br)cc1)CCC2	0.6926056663677236
Cc1ccccc1N(C)C(=O)Nc1ccc(-c2ccccc2)cc1	0.6956168727670768
CCCCCCn1ccc2c1C(=O)C=C(Nc1ccc(F)cc1)C2=O	0.7505442310342091
O=C(CO)Nc1ccc2c(c1)CC(=O)N2Cc1ccccc1	0.9020780726898153
CC1CCN(c2ccc(NC(=O)C3CCCO3)cc2)CC1	0.9292199249326639
CC(C)CC(=O)Nc1ccc2c(c1)/C(=C/c1ccc(C(=O)N3CCCCC3)cc1)C(=O)N2	0.6683342097265018
NCc1c(Cl)ccc2c1C(=O)C=C(Nc1ccc(F)cc1)C2=O	0.9052657812013407
CC(C)(C)c1[nH]cnc1/C=c1\[nH]c(=O)/c(=C/c2ccccc2)n1C	0.7486696578321154
CCCN1CCN(c2nc(N)nc3c2nc2n3CCN(Cc3ccc(Cl)cc3)C2=O)CC1	0.6310688776856873
CCCC(=O)Nc1ccc2c(c1)/C(=C/c1ccc(C(=O)N3CCCCC3)cc1)C(=O)N2	0.7010856257896149
CCOc1ccc(-n2nnnc2-c2cc(OC)c(OC)c(OC)c2)cc1Cl	0.6110640638352257
CCC(C)C(=O)Nc1ccc2c(c1)/C(=C/c1ccc(C(=O)N3CCCCC3)cc1)C(=O)N2	0.6683342097265018
CNCc1c(C)c2cccnc2n(CC(=O)Nc2ccc(Cl)cc2)c1=O	0.7236675307539497
O=C(NC(=O)C=Cc1ccc2c(c1)CC(=O)N2Cc1ccc(C(F)(F)F)cc1)C1CCC1	0.7044189560960863
N#Cc1ccc(N2CCOCC2)cc1NC(=O)C=Cc1ccccc1	0.8735559247701775
COc1cccc(-c2c(-c3cc(OC)c(OC)c(OC)c3)ncn2C)c1	0.6740724150554963
CCCn1cc(C(=O)N2CCOCC2)cc1Nc1nc(N)n(C(=O)c2ccccc2)c1C	0.6152811083439035
OCCN1CCN(c2nc(N)nc3c2CCCC3)CC1	0.8127615772476724
CCCN(CC)Cc1cn(C)c2c1C(=O)C=C(N(C)C)C2=O	0.8070186246279933
Cc1cccc(CN2CCCCC2)c1NC(=O)C1CCCCC1	0.887186092387916
CC(C)(C)Cc1c(C#N)c2n(c1C(=O)Nc1ccccc1)CCC2	0.9230769442388289
CCCn1cc2c(c1)C(=O)C=C(Nc1ccc(F)cc1)C2=O	0.9407282790252341
CCc1cccc(-c2c[nH]nc2-c2cc(OC)c(OC)c(OC)c2)c1N	0.6565671845386372
Clc1ccc(CN2CCCCC2)cc1NC1CCCC1	0.8665952640762052
COc1cccc(-c2sc(N)nc2-c2cc(OC)c(OC)c(OC)c2)c1N	0.6221456403987807
CCNC(=O)c1c(C)c2cccnc2n(CC(=O)Nc2ccc(OC)c(OC)c2)c1=O	0.6009321967607615
Clc1ccc(N2CCOCC2)cc1NC(=O)C1CCCC1	0.9312316676037687
Cn1cc(C(=O)N2CCOCC2)cc1C(=O)Nc1ccc(Oc2ccccc2)cc1	0.7047483718958442
CC(C)(C)c1ccc(-c2nc(N)c(C(=O)c3ccc(C#N)cc3)s2)cc1	0.6800597864845102
Fc1cccc(CN2CCC(Nc3nc(Cl)cc(Cl)c3Cl)CC2)c1	0.7243673051785379
CN(C)c1ccc(N2CCOCC2)cc1NC(=O)C1CCCC1	0.9272616169086282
Fc1cccc(N2CCOCC2)c1NC(=O)C=Cc1ccc(F)cc1	0.864005740644483
CCCCCCn1ccc2c3c(=O)cc(C)oc3ccc21	0.6394907249521323
CC(C)n1c(=O)[nH]c2c(C#N)c(C)ccc21	0.791281934032023
Cc1nc(C)c(/C=C/C(=O)N2CCOc3cc(NC(=O)c4ccccc4)ccc32)cc1C	0.6129871237135115
CCOc1c(C(C)=O)ccc2c1C(=O)C=C(Nc1ccc(OC)c(OC)c1)C2=O	0.7152370759173935
C=CCc1c(C)c2cccnc2n(C)c1=O	0.7162757955901047
O=C1C=C(/c2ccc(Cl)cc2)CCN1c1ccc(F)cc1	0.8096488027344537
O=c1c(C2CCCC2)c(N2CCOCC2)c2c(C#N)cccc2n1C1CCCC1	0.7738652186145202
COc1ccc(N2CCN(C)CC2)cc1NC(=O)C1CCC1	0.9258818878495294
C=CC(=O)Nc1cc2c(c(OC)c1OC)-c1ccc(OC)c(=O)cc1C(=O)N2	0.655366209842832
CN(C)c1ccc(N2CCOCC2)cc1NC(=O)C1CCC1	0.9270439033941872
Cc1ccc(N(C)C(=O)C2CCCCC2)cc1N	0.8148918018380433
O=C1C(=Cc2ccccc2)CSCN1C1CCCC1	0.7681151563927059
CCNC(=O)c1c(C)c2cccnc2n(CC(=O)Nc2ccc(Cl)cc2)c1=O	0.6906617119932692
O=C(NCCN1CCCCC1)c1cc2c(o1)C(=O)C=C(Nc1ccc(F)cc1)C2=O	0.75939040234651
CC(C)CCN1CCN(c2nc(N)nc3c2nc2n3CCCC2=C2CCCCC2)CC1	0.7982358771977047
CCOC(=O)Nc1ccc2c(c1)C(O)C(=O)N2C	0.827927614974369
C=C(Br)C(=O)Nc1ccc2c(c1)/C(=C/c1ccc(C(=O)N3CCCCC3)cc1)C(=O)N2	0.625748622009137
c1cc(CN2CCCCC2)c(OCCn2ccnc2)c(C2CCCC2)c1	0.7282889217183581
CNC(=O)c1c(C)c2cccnc2n1C	0.7576277069582966
N#Cc1c(N)nc(N2CCOCC2)c2c1C(=O)c1ccccc1C2=O	0.7105409848494009
CCc1cc(Nc2ccnc(N)c2)cc(N2CCOCC2)c1	0.9084986194002431
CCCN1CCN(c2nc(N)nc3c2nc2n3CCN(Cc3ccc(Cl)cc3)C2)CC1	0.65273557372781
CCOC(=O)c1ccc2c(c1)C(O)C(=O)N2C	0.7723662312388011
N#Cc1cccc(N2C(=O)NC3(CCCC3)C2=O)c1	0.7790701014166135
CCCC(=O)Nc1ccc2c(c1)C(O)C(=O)N2C	0.8498762600699219
O=c1oc(C(F)(F)F)cc(C(F)(F)F)c1C(F)(F)F	0.6839238527886025
CSC(=O)Nc1ccc(-c2nc(N)c(C(=O)c3cccs3)s2)cc1	0.6520624010078728
c1cc(C(=O)N2CCOCC2)cc(N2CCOCC2)c1NC(=O)C1CCCCC1	0.8395010997845153
CCc1ccc(N2C(=O)NC3(CSC4=C3C(=O)CC(C)(C)C4)C2=O)cc1	0.8101541426954607
Cc1cnc(N2CCOCC2)cc1NC(=O)C=Cc1ccc(-c2ccc(C#N)cc2)cc1	0.6137640066877401
CCN1CC=C(c2cc(NC(=O)C3CCCO3)ccn2)CC1	0.9269900019036931
CNc1cc(-c2ccc(F)cc2)nc(N2CCOCC2)n1	0.9376828637344881
CNc1cc(-c2ccc(F)cc2)nn(C)c1=O	0.8571257669393626
Cc1cccc(C(=O)N2CCOCC2)c1NC(=O)C1CCCC1	0.9322739494182604
CCc1cc(C)c(N2C(=O)NC3(CCCC3)C2=O)cc1	0.8414880959076472
CC(C)Cc1ccc(N2CCN(C)CC2)cc1NC(=O)C1CCC1	0.8994247450257025
CCOc1cc(-n2nnnc2-c2ccc(C)cc2)ccn1	0.734491787546479
CSc1c(C#N)c2n(c1C(=O)Nc1ccccc1)CCC2	0.8844944169742802
Clc1cccc(CN2CCCCC2)c1NC(=O)C1CCCC1	0.8882624621969892
CNC(=O)c1c(C)c2cccnc2n(CC)c1=O	0.8608364061542276
c1ccc(N2CCOCC2)cc1NC(=O)C1CCCCC1	0.9292138330124489
O=C(c1ccccc1)N1CCN(c2nc(N)nc3c2CCCC3)CC1	0.905740825998277
COc1ccc(CN2C(=O)C(=O)c3cc(NC(=O)C4CC4)ccc32)cc1	0.8415540559232616
CCCCCn1ccc2c1C(=O)C=C(N2C)C(=O)N1CCCC1	0.7966069984748126
CCc1cccc(N2C(=O)NC3(CCCC3)C2=O)c1	0.8289140742469023
Oc1cc(-c2ccc(F)cc2)nn(C2CCCCC2)c1=O	0.9224541017865634
CCOC(=O)C=C/c1ccc2c(c1)C(O)C(=O)N2Cc1ccc(OC)cc1	0.6275971570900649
CN(Cc1cn(C)c2c1CCCC2)C(=O)Nc1ccc(F)cc1	0.9209669743348479
CCCCC(=O)Nc1ccc2c(c1)/C(=C/c1ccc(C(=O)N3CCCCC3)cc1)C(=O)N2	0.6364790584418417
Cc1cc(-c2n[nH]cc2-c2ccc(SC)cc2)cc(N2CCOCC2)c1	0.6856276000573118
Cc1cccc(CN2CCCCC2)c1NC(=O)C1CCCC1	0.9072861442294143
CCOC(=O)C=C/c1ccc2c(c1)C(O)C(=O)N2C	0.6570316626533625
NCC(=O)Nc1ccc2c(c1)CC(=O)N2C	0.7405074461471121
CCc1ccc(-c2nc(N)c(C(=O)NC(C)C)s2)cc1	0.9084813692182404
CCCc1c(C)[nH]c2c1C(=O)C=C(N2C)C(=O)N1CCCC1	0.9458830363322905
CCC(N)C1CCN(c2nc(N)nc3c2CCCC3)CC1	0.8878411562132441
O=C(CO)Nc1ccc2c(c1)C(O)(C(F)(F)F)c1ccccc1-2	0.7947389576271976
Cc1nc(C)c(/C=C/C(=O)N2CCOc3cc(NC(=O)C4CC4)ccc32)cc1C	0.8051258915620658
COc1cccc(N2CCN(C)CC2)c1NC(=O)C1CCC1	0.9258818878495293
COc1ccc(N2NC(=O)NC3(CCCC3)C2=O)cc1	0.8603193328034393
CCCCn1ccc2c1C(=O)C=C(N2C)C(=O)N1CCCC1	0.8702097662619582
O=C(CNCC1CCCO1)Nc1ccc2c(c1)CC(=O)N2C	0.848165588294225
O=C(CNCCCO)Nc1ccc2c(c1)CC(=O)N2Cc1ccc(F)cc1	0.6185807089890752
CCCc1cc(N2CCOCC2)cc(N2CCc3nc(N)sc3C2)n1	0.9044997845273046
Cc1ccc(-c2c(-c3cc(OC)c(OC)c(OC)c3)ncn2C)cc1N	0.7087349467434811
NC(=O)C=Cc1ccc2c(c1)CC(=O)N2C	0.7396296815342566
Cn1c(=O)[nH]c2cc(-c3ccc(Cl)cc3)cc(C#N)c21	0.7459186264006372
c1ccc(-c2c[nH]nc2C2CCCCC2)cc1NC1CCCC1	0.7849114022000512
Cc1cccc(N(C)C(=O)Nc2ccc(F)cc2)c1	0.8725813809906672
CCCCC(=O)N/1CCc2cc(OC)c(OC)c(OC)c2-c2ccc(OC)c(=O)cc21	0.6687028430288448
c1cc(C(=O)N2CCOCC2)cc(N2CCOCC2)c1NC(=O)C1CCCC1	0.8570014291735139
Cc1c(Cl)ccc(N2C(=O)NC3(CCCC3)C2=O)c1	0.8029551613339246
NC(=O)c1sc2ccc(CN3CCOCC3)cc2c1-c1ccc(Cl)cc1	0.7322567363028248
Fc1cc(F)c(-c2n[nH]cc2-c2ccc(C#N)cc2)cc1	0.774270459302889
CCN(CC)c1ccc(N2CCOCC2)cc1NC(=O)C1CCC1	0.8698420246532319
Cc1cccc(N2CCN(C)CC2)c1NC(=O)C1CCCC1	0.9322535000462888
Cc1cccc(-c2nc(N)c(C(=O)c3ccc(C)cc3)s2)c1	0.7362507364220044
Oc1ccc(-c2c[nH]nc2-c2cc(OCCF)ccc2O)cc1	0.6732624021481
CCCc1ccccc1Nc1nc(N)n(C(=O)c2ccccc2)n1	0.753174068197188
O=C([O-])c1cc2c(o1)C(=O)C=C(Nc1ccc(OC(F)(F)F)cc1)C2=O	0.8804029129575338
N#Cc1ccc(N2CCOCC2)cc1NC(=O)C=Cc1ccc(F)cc1	0.8594525501925916
COc1cc(N2CCCCC2)cc(N2CCc3nc(N)sc3C2)c1	0.9258662138082422
Cc1cc2c(c(OC)c1OC)-c1ccc(OC)c(=O)cc1[C@@H](NC(=O)CCl)CC2	0.7546641931704592
CCc1ccc(-c2sc(N)nc2-c2cc(OC)c(OC)c(OC)c2)cc1Cl	0.6032795003000636
COCCc1ccc(N2C(=O)NC3(CSC4=C3C(=O)CC(C)(C)C4)C2=O)cc1	0.7864521251939798
CCC(C)n1c(=O)[nH]c2c(C)cccc21	0.801828217139562
COCc1ccc2c(c1)C(=O)C(=O)N2Cc1ccc(-c2ccccc2)cc1	0.642150507710926
CCn1c(C)c(C(=O)Nc2ccc(C)cc2)sc1=O	0.9368377872034505
Oc1cc(-c2nc(N3CCOCC3)c3sccc3n2)ccn1	0.7823664396263921
Cc1ccc(CN2CCCCC2)cc1NC(=O)C1CCCC1	0.9072861442294143
OCCN1CCN(C(=O)c2cc3c(o2)CCC3)CC1	0.864426078984099
N#Cc1c(N)nc(N2CCOCC2)cc1C(=O)N1CCCCC1	0.8744424942278715
N=C1NC(=O)C(=Cc2ccc(N3CCOCC3)cc2)C1=O	0.6149886065676907
c1cc(CN2CCCCC2)c(OCCn2ccnc2)c(C2=NCCN2)c1	0.8298362028665683
CN(C)CCn1c(=O)[nH]c2cc(C(N)=O)ccc2c1=O	0.7744425370707756
O=C(CN1CCCCC1)Nc1ccc2c(c1)C(=O)C(=O)N2Cc1ccc(F)cc1	0.7905957564552488
CCCCCC1NC(=O)c2ccccc2-n2cccc21	0.8397848616113063
Cc1cccc(N2CCN(C)CC2)c1NC(=O)C1CCCCC1	0.9297137012716453
CC(C)c1ccc(N2C(=O)NC3(CSC4=C3C(=O)CC(C)(C)C4)C2=O)cc1	0.7830347315090336
Nc1ncnc2c1CCN(Cc1ccccc1)C2	0.8662692828162718
CCCN(CC)Cc1cn(C)c2c1C(=O)c1ccccc1C2=O	0.7272497778009146
Cc1cccc(CN2C(=O)C(=O)c3cc(/C=C/C(N)=O)ccc32)c1	0.6926511478521911
CCN1CCN(C(=O)c2cc3ccccc3[nH]2)CC1	0.8928112420646912
c1cn(-c2ccc(NC(=O)C3CCCO3)cc2)cc1CN1CCCC1	0.9099163169789749
CCCC1=C(C)C(=O)Nc2ccccc21	0.7958288822003893
CN(C)CCn1c(=O)[nH]c2cc(-c3ccc(Cl)cc3)cc(C(=O)N3CCOCC3)c2c1=O	0.6344956460329024
CCC1=C(C)C(=O)Nc2ccc(C)cc21	0.7556352297598301
CC(C)CCc1c(C#N)c2n(c1C(=O)Nc1ccccc1)CCC2	0.89920071126645
CCCCC1CCN(C(=O)c2cc3ccccc3[nH]2)CC1	0.8966337598086674
CCc1cc(N2CCOCC2)cc(N2CCc3nc(N)sc3C2)n1	0.918615407986868
Cc1ccc(-c2nnnn2-c2cc(OC)c(OC)c(OC)c2)cc1NC(=O)C1CCCC1	0.6000631079613309
O=C(CNc1ccc(N2CCOCC2)cc1)Nc1ccc(F)cc1	0.885547270357026
COc1ccc(CN2CCCCC2)cc1NC(=O)C1CCC1	0.9058882570930995
CCCCCCc1ccc(N2C(=O)NC3(CCCC3)C2=O)cc1	0.6323654147652497
Cc1nn(-c2ccccc2)c(C)c1C(=O)Nc1ccc(C#N)cc1	0.802064801600583
CNc1cc(-c2c[nH]c(-c3ccc(Cl)cc3)n2)cc(N2CCOCC2)c1	0.7214757549544134
CCOc1c(C(C)=O)ccc2c1C(=O)C=C(N2C)C(=O)N1CCCC1	0.8001613231625412
CCCN1CCC(Nc2nc(N)c(C#N)c(C)c2C#N)CC1	0.8811732000624161
Fc1ccc(N2CCOCC2)c(Nc2nc(N)nc(-c3ccc(Cl)cc3)n2)c1	0.6923610907451333
Cc1ccccc1-n1nc(C)c(-c2cc(C)c(OC)c(C)c2)c1N	0.779377402650133
O=C(c1cc2ccccc2[nH]1)N1CCC(Nc2ncccc2F)C1	0.7783572741561573
CCCCCC(=O)Nc1ccc2c(c1)C(=O)C(=O)N2C	0.6618052140569497
Cc1ccc(N2CCN(C)CC2)cc1NC(=O)C1CCCC1	0.9322535000462888
CCCNC(=O)c1c(C)c2cccnc2n(C)c1=O	0.905374267125212
C=CCc1cc(C)cc2c1C(=O)C=C(N2C)C(=O)N1CCCC1	0.818181393968485
CCc1nc2c(-c3ccc(Cl)cc3)n[nH]c2c(=O)[nH]1	0.7539689935894454
Cc1cc(-c2ccc(C(F)(F)F)cc2)cc2c(C#N)c[nH]c12	0.6720508209761449
COc1ccc(N2CCN(C)CC2)cc1NC(=O)C1CCCC1	0.9269073055897212
CC(=O)C=C/c1ccc2c(c1)C(=O)C(=O)N2Cc1ccc(C)cc1	0.6414492872868073
CCOc1ccc(CN2CCCCC2)cc1NC	0.8662140758023842
Cn1c(C#N)cc2c1C(=O)C=C(Nc1ccc(F)cc1)C2=O	0.9228516555296638
COc1ccc(-c2c[nH]nc2C)cc1N	0.7333292838047446
O=C(NCC1CCCO1)c1cc2c(o1)C(=O)C=C(Nc1ccc(OC(F)(F)F)cc1)C2=O	0.694213666483443
CN(C)Cc1ccc2c(c1)C(=O)C(=O)N2Cc1ccc(C#N)cc1	0.8115537487171489
O=C(Nc1cccc(Nc2ccnc(N3CCOCC3)c2)c1)C1CCC1	0.8632630890502149
c1cc(CN2CCCCC2)cc(N2CCOCC2)c1NC1CCCC1	0.8783934430572417
CCOc1ccc(CN2C(=O)C(=O)c3cc(/C=C/C(N)=O)ccc32)cc1	0.6393751890522718
c1ccc2c(c1)CCN(CC1CCCCC1)C2=C1C(=O)Nc2ccccc21	0.770893572416137
COC(=O)C=C1C(=O)N2C(C(=O)O)=C(C)C=C21	0.6021296736826683
OCc1ccc(-c2cc(C(F)(F)F)n[nH]2)cc1	0.8498657001582948
Fc1cc(F)c(-c2n[nH]cc2-c2ccc(Cl)cc2)cc1Cl	0.6340385822028686
CC(C)(C)Cc1c(C#N)c2n(c1C(=O)Nc1ccc(Br)cc1)CCC2	0.7961161776421722
NC(=O)/C=C/c1ccc2c(c1)C(=O)C(=O)N2Cc1ccc(F)cc1	0.6902650782341722
COC12CCN(C)CC1c1c(C)ccc3c1C(=C(C)C2=C(C)N1CCCCC1)CC3	0.663393380261936
OCCNc1nc(N2CCOCC2)nc2c1CCN(C)CC2	0.794247841024727
CN(C)c1ccc(N2CCOCC2)cc1NC(=O)C1CCCCC1	0.9206661961298418
CCc1cc(Nc2ccnc(Nc3ccc(OC)c(OC)c3)n2)ccn1	0.6670666769598356
CCCCN1CCC(Nc2nc(N)c(C#N)c(C)c2C#N)CC1	0.8652484850890568
CCCCC1SCC(=O)N1c1c(C#N)c2n(c1C(=O)N1CC1)CCC2	0.7578825535675741
CC1(C)CCc2c([nH]c3ccccc23)C1=O	0.7150365970884869
CCc1ccc(CN2CCCCC2)cc1NC(=O)C1CCC1	0.8919910687115674
C=CCC(=O)Nc1ccc2c(c1)C(O)C(=O)N2C	0.7875173153366569
CC(C)c1ccc(N2CCN(C)CC2)cc1NC(=O)C1CCC1	0.9258047474841836
CCc1ccc(CN2C(=O)C(=O)c3cc(/C=C/C(N)=O)ccc32)cc1	0.6736153319841094
COC(=O)C=C/c1ccc2c(c1)C(O)C(=O)N2Cc1ccc(OC)cc1	0.660057684963433
CNC(=O)c1c(C)c2cccnc2n(CC(=O)Nc2ccc(Cl)cc2)c1=O	0.721705910586907
CCn1cc2c(c1)C(=O)C=C(Nc1ccc(F)cc1)C2=O	0.9422021096092608
Fc1cc(N2CCOCC2)cc(N2CCOCC2)c1NC(=O)C1CCCC1	0.8742860662416533
c1cc(CN2CCCCC2)c(N2CCOCC2)cc1NC1CCCC1	0.8783934430572417
c1cnc(N2CCOCC2)cc1NC(=O)C1CCCCC1	0.9283122378613419
CCc1cc(-c2nc(N)c(C(=O)Nc3ccc(C)cc3)s2)ccn1	0.7555307430845264
CCc1ccc(CN2C(=O)C(=O)c3cc(NC(=O)C4CC4)ccc32)cc1	0.8430424288357727
c1cnc(N2CCOCC2)cc1NC(=O)Nc1ccc(-c2ccc(C#N)cc2)cc1	0.6892929292108914
CCc1cccc(C(=O)N2CCOc3cc(NC(=O)NC)ccc32)c1	0.90282727619215
COc1cc(C2C(C#N)=C(N)Oc3cc(N(C)C)ccc32)ccn1	0.9336963219933266
CC(=O)NC1CN(c2ccc(N3CC=C(Cl)CC3)c(F)c2)C(=O)N1	0.8757464312792419
O=C(c1ccccc1)N1CCN(c2nc(N)nc3c2CCN(c2ccc(F)cc2)C3)CC1	0.6857914271352462
CCC(N)C(=O)Nc1ccc2c(c1)CC(=O)N2C	0.8322281512195788
CCc1nc(C)c(C(=O)Nc2ccc(C)cc2)s1	0.9162217484014599
Cc1ccc(Nc2nc(N)n(C(=O)c3cc(OCCF)ccc3O)n2)cc1	0.6099548973418635
CCc1cc(N2CCOCC2)cc(Nc2nc(N)n(C)c(=O)c2C)c1	0.8806256746637184
CCC(C)N1CCc2c([nH]c3ccccc23)C1c1ccc(OC)c(OC)c1OC	0.6432626251643183
c1cc(N2CCOCC2)cc(N2CCOCC2)c1NC1CCCC1	0.91803804512072
Cc1sc(C(=O)N2CCOCC2)cc1C(=O)N1CCCCC1	0.838200100182319
CCC(C)n1ccc2c1C(=O)C=C(Nc1ccc(F)cc1)C2=O	0.9289822727149032
c1cc(Nc2nccc(N3CCOCC3)c2)ccn1	0.9105581508889301
CCC(C)c1ccc(N2CCN(C)CC2)cc1N	0.8331476970320115
CCOc1cccc(N2CCN(C)CC2)c1NC(=O)C1CCC1	0.9064478333169368
Cc1ccc(-c2nnnn2-c2cc(OC)c(OC)c(OC)c2)cc1NC(=O)C1CCC1	0.6214942352179594
O=C(Nc1cc(N2CCOCC2)cc(N2CCOCC2)c1)Nc1ccc(F)cc1	0.8255458328760006
O=C(c1cc2c([nH]1)CCCC2)N1CCCCC1	0.793209959235544
O=C(C=Cc1ccc2c(c1)CC(=O)N2Cc1ccc(C(F)(F)F)cc1)N1CCCCC1	0.6554446906881379
c1ccc(C(=O)N2CCOCC2)cc1NC(=O)C1CCCC1	0.931698301595941
CSc1ccc(-c2nc(N)c(C(=O)NC(C)C)s2)cc1O	0.7529059327883006
COc1ccc(C(=O)N2CCOCC2)cc1NC(=O)C1CCC1	0.9205999704506213
CCN(CC)Cc1cn(C)c2c1C(=O)C=C(Nc1ccc(C)cc1)C2=O	0.8646660661877824
O=C(c1ccccc1)N1CCN(c2nc(N)nc3c2CCN(c2ccccc2)C3)CC1	0.7098084760797345
CCNC(=O)c1c(C)c2cccnc2n(CC(=O)Nc2ccc(C)cc2)c1=O	0.7129534865860124
c1ccc(CN2CCCCC2)cc1NC(=O)C1CCCC1	0.9127482822601579
O=C1/C(=C/c2cccnc2)CSCN1C1CCCC1	0.7774364225960423
CCCCc1nc2c(c(C(=O)N3CCCCC3)c1C)CCC(C)(C)C2	0.7815929636100678
Cc1cccc(CN2CCCCC2)c1NC(=O)C1CCC1	0.914619821850173
Cn1cc(-c2cc(C(F)(F)F)ccn2)cc1C(=O)N1CCCCC1	0.8373596662471549
Cc1cccc(CCN2C(=O)CC(=O)Nc3ccccc32)c1	0.8848891150509693
CCc1cc(C)c(N2CCN(C)CC2)cc1NC(=O)C1CCC1	0.9274233666078666
CCC(=O)Nc1ccc(-c2nc(N)c(C(=O)c3cccs3)s2)cc1	0.6751139274689639
CN1CCC(Nc2nc(N)c(C#N)c(C)c2C#N)CC1	0.8374490437781764
C=CC(=O)Nc1ccc2c(c1)C(O)C(=O)N2C	0.7415848337414844
OCc1ccc(N2CCOCC2)cc1NC(=O)C=Cc1ccc(F)cc1	0.8090390567693792
N#Cc1cc(N2CCOCC2)cc(N2CCc3nc(N)sc3C2)n1	0.881563523183319
COc1ccccc1C(=O)Nc1ccc(-c2ncccc2F)cc1	0.7848917481431955
COc1cccc(N2CCN(C)CC2)c1NC(=O)C1CCCCC1	0.9211936057950463
CCCc1cc(N2CCOCC2)cc(N2CCc3nc(NC(=O)C4CC4)sc3C2)n1	0.7632484854619992
CC1(N)CCc2c([nH]c3ccccc23)C1	0.6732469715973716
Cn1cc(C(=O)N2CCOCC2)cc1C(=O)Nc1ccc(Oc2ccc(C#N)cc2)cc1	0.6691369159634237
CCN(CC)CCNC(=O)c1c(C)[nH]c2c1CCC/C2	0.8377861946684653
O=c1[nH]c(=O)c2c(-c3ccc(Cl)cc3)nccc2[nH]1	0.710984442747464
Cc1cc(CN2CCC(Nc3nc(N)c(Cl)cc3Cl)C2)cc(C)c1O	0.7471960081376687
O=C(CNc1ccc(N2C(=O)NC3(CCCC3)C2=O)cc1)Nc1ccc(F)cc1	0.6770038253965721
Cc1ccccc1C(=O)Nc1ccc(N2CCOCC2)cc1N	0.8552707020679721
CCCCNC(=O)C=Cc1ccc2c(c1)CC(=O)N2C	0.6591980061866731
Clc1ccc(N2CCOCC2)c(Nc2nc(N)nc(-c3ccc(Cl)cc3)n2)c1	0.6631977657441244
CCC1(C)CCc2c([nH]c3ccccc23)C1=O	0.7910239403777295
COC(=O)c1ccc(N2CCOCC2)cc1NC(=O)C1CCC1	0.8606685808643011
COc1cccc(CCN2C(=O)CC(=O)Nc3ccccc32)c1	0.8831999076398276
CC(=O)/C=C/c1ccc2c(c1)C(=O)C(=O)N2Cc1ccc(C)cc1	0.6414492872868073
C=C1C(=O)N2C(C(=O)O)=C(C)C=C21	0.6545996132220772
Cc1ccc(CN2C(=O)C(=O)c3cc(NC(=O)C4CC4)ccc32)cc1	0.8739663735811076
Cc1ccc(-c2nc(N)c(C(=O)Nc3ccc(C)cc3)s2)cc1	0.7564256448457712
CCC(C)(C)C(=O)Nc1ccc2c(c1)/C(=C/c1ccc(C(=O)N3CCCCC3)cc1)C(=O)N2	0.6226302324113888
CCOc1ccc(-c2c[nH]nc2C)cc1NC	0.8502900252335254
O=C(Nc1cc(N2CCOCC2)ccn1)c1ccccc1	0.9376910743869834
CCOc1ccc(N2CCN(C)CC2)cc1NC(=O)C1CCC1	0.9064478333169368
CN1CCN(C(=O)c2cc3c([nH]2)CCC3)CC1	0.7822335359292472
CC(C)(C)C(=O)Nc1ccc2c(c1)C(=O)C(=O)N2C	0.7832607637569693
C=Cc1cc(C)cc2c1C(=O)C=C(N2C)C(=O)N1CCCC1	0.8548755285000736
CCc1cccc(-c2nc(N)c(C(=O)Nc3ccc(C)cc3)s2)c1	0.7355039166321199
Cc1cc(C)c(N2CCN(C)CC2)cc1NC(=O)C1CCCCC1	0.9206075538162631
CCOC(=O)Nc1ccc2c(c1)CC(=O)N2C	0.8480137119267813
CCN(CC)Cc1cn(C)c2c1C(=O)C=C(N2C)C(=O)N1CCCC1	0.8330360900789778
Cc1cccc(CCN2C(=O)C(=O)c3cc(/C=C/C(N)=O)ccc32)c1	0.6726204134196407
CCCCN1CCN(c2nc(N)nc3c2nc2n3CCCC2=C2CCCCC2)CC1	0.8267346721625755
CCCC1CCN(C(=O)c2cc3ccccc3[nH]2)CC1	0.9039331030703621
Cc1cccc(-c2cc(C)n[nH]2)c1NC(=O)C1CCCO1	0.9109107594450825
O=C(O)Cc1ccc(N2CCOCC2)cc1NC(=O)C1CCCC1	0.864698984108515
CCc1cc(-c2nc(N)c(C(=O)c3ccc(C)cc3)s2)ccn1	0.7395936660850024
c1ccc(C(=O)N2CCOc3cc(NC(=O)c4ccccc4)ccc32)cc1	0.7704391632717491
Fc1ccc(Nc2nc(N)n(C(=O)c3cc(OCCF)ccc3F)n2)cc1	0.68591903037229
CCOc1ccc(-c2n[nH]cc2-c2ccccc2)cc1	0.7685807719882958
O=C([O-])CN1CCN(c2nc(N)nc3c2CCN(c2ccccc2)C3)CC1	0.7712715252801208
CNC(=O)c1c(C)c2cccnc2n(CC(=O)Nc2ccc(C)cc2)c1=O	0.740577553920081
CCc1cc(NC(=O)c2cc3ccccc3n2C)ccn1	0.7985201283975057
Clc1cccc(CN2CCC(Nc3nc(Cl)cc(Cl)c3Cl)CC2)c1	0.654968462551527
CC(N)C(=O)Nc1ccc2c(c1)CC(=O)N2C	0.7802740491575219
OCc1ccc(-c2c[nH]nc2-c2ccc(C(F)(F)F)cc2)cc1	0.7580691534443441
CCc1cccc(N2CCN(C)CC2)c1NC(=O)C1CCC1	0.9286259330456641
Fc1ccc(Nc2nc(N)n(C(=O)c3cc(OCCF)ccc3O)n2)cc1	0.6061359952632921
CN(C)CCn1c(=O)[nH]c2cc(-c3ccc(Cl)cc3)cc(C#N)c2c1=O	0.766424249888095
CCC(C)c1cc(C)c(N2CCN(C)CC2)cc1N	0.8492676962189901
CCc1cc(=O)n(-c2ccccc2)nc1C(=O)Nc1ccc(C)cc1	0.7961312348297401
CC(C)N1CCN(c2nc(N)nc3c2nc2n3CCN(Cc3ccc(Cl)cc3)C2=O)CC1	0.6453035301879856
CCCC(=O)N1CCN(c2nc(N)nc3c2CCCC3)CC1	0.9129274749382781
CC(C)c1cc(NC(=O)c2cc3ccccc3n2C)ccn1	0.7945103693210441
OCc1ccc(N2CCOCC2)cc1NC(=O)C=Cc1ccccc1	0.8230455418123596
O=C1N(C2CCCC2)CCN1CCN1CCN(C(=O)c2cc3ccccc3[nH]2)CC1	0.8257649906661351
CCc1nc2c(-c3ccc(Cl)cc3)n[nH]c2c(=O)n1C	0.7880022654326144
CC(C)(C)c1ccc(-c2nc(N)c(C(=O)Nc3ccc(C#N)cc3)s2)cc1	0.6857223404863663
Cc1ccccc1-c1nc(N2CCOCC2)c2c(c1)C(O)(C(F)(F)F)C(=O)N2	0.8206050137809625
CCOc1cccc(N2C(=O)NC3(CSC4=C3C(=O)c3ncccc3C4=O)C2=O)c1	0.7585852199894035
O=C1C=C(Nc2ccc(Cl)cc2)CCN1c1ccc(F)cc1	0.919560944392017
CCN1CCC(Nc2nc(N)c(C#N)c(C)c2C#N)CC1	0.8739766790220838
CCc1nc(N2CCOCC2)c2c(C)c(C)sc2n1	0.8457253883531468
CC(C)(C)Cc1c(C#N)c2n(c1C(=O)Nc1ccc(Cl)cc1)CCC2	0.8591647526906316
Nc1ccnc(N2CCOCC2)c1NC(=O)C1CCCCC1	0.8927113672302348
CC(C)(C)c1cc(-c2c[nH]c(C(=O)Nc3ccc(C#N)cc3)c2)ccn1	0.7338277865545444
C=CC1CN2CCC3(C(=O)Nc4ccccc43)C1C2(C)C	0.8033563271002887
CC1=C(C)C(=O)Nc2ccc(C(=O)N3CCCCC3)cc21	0.8751325579800971
CCc1cccc(Nc2nc(N)n(C(=O)c3cc(OC)c(OC)c(OC)c3)n2)c1	0.6255869835488376
CCc1ccc(-c2c[nH]nc2-c2cc(OC)c(OC)c(OC)c2)cc1Cl	0.662172861902581
CCOCc1ccc(N2C(=O)NC3(CSC4=C3C(=O)c3ncccc3C4=O)C2=O)cc1	0.7357441542852957
COc1cccc(CN2CCCCC2)c1NC(=O)C1CCC1	0.9058882570930995
Cc1cccc(CCN2C(=O)C(=O)c3cc(NC(=O)C4CC4)ccc32)c1	0.8444644462911289
CCc1cccc(-c2c[nH]nc2-c2ccc(C)cc2)c1	0.7330170026415449
Cc1cn(C)c2c1C(=O)C=C(Nc1ccc(OC(F)(F)F)cc1)C2=O	0.9187440272818075
Cc1ccc(-c2c[nH]nc2C)cc1NC(=O)C1CCCCC1	0.8911382009273229
CCc1ccccc1C(=O)Nc1ccc(-c2nc(N)c(C)c(C)c2C#N)cc1	0.6999813245495905
CC(C)n1ccc2c1C(=O)C=C(Nc1ccc(OC(F)(F)F)cc1)C2=O	0.8766317665937656
CCCc1cccc(N2C(=O)NC3(CCCC3)C2=O)c1	0.8598462316054237
CC1SCC(=O)N1c1c(C#N)c2n(c1C(=O)N1CC1)CCC2	0.7685917042742616
OCc1ccc(N2C(=O)NC3(CSC4=C3C(=O)c3ncccc3C4=O)C2=O)cc1	0.7238741389366697
CC(C)CCN1CCN(c2nc(N)nc3c2nc2n3CCN(Cc3ccccc3)C2)CC1	0.6387337783994537
Cc1ccc(-c2nnnn2-c2cc(OC)c(OC)c(OC)c2)cc1	0.7176754280666854
O=C([O-])CC(=O)Nc1ccc2c(c1)CC(=O)N2C	0.7139347189437921
CC(N)Cc1ccc(N2C(=O)NC3(CSC4=C3C(=O)c3ncccc3C4=O)C2=O)cc1	0.7069624460993333
Cc1cc2c(c(OC)c1OC)-c1ccc(OC)c(=O)cc1C(N)CC2	0.929167902166371
Cc1cc(C)c(N2CCN(C)CC2)cc1NC(=O)C1CCCC1	0.9303224136297282
O=C1C(=Nc2ccccc2)CSCN1Cc1ccc(F)cc1	0.8664071507313825
CC(C)(C)C(=O)Nc1ccc(-c2nc(N)c(C(=O)c3ccc(C#N)cc3)s2)cc1	0.6232542451865968
COc1cc(/C)c(OC)c2c1C(=O)C=C(N2C)C(=O)N1CCCC1	0.8645951741494312
NCc1c(Cl)ccc2c1C(=O)C=C(Nc1ccc(OC(F)(F)F)cc1)C2=O	0.8137235379571622
CC(C)Cc1cc(N2CCOCC2)cc(N2CCc3nc(N)sc3C2)n1	0.8887831336424794
CCc1cccc(N2C(=O)NC3(CSC4=C3C(=O)c3ncccc3C4=O)C2=O)c1	0.7715706295553441
COc1cc(C(=O)N2CCOCC2)cc(N2CCc3nc(N)sc3C2)c1	0.8818969515802968
CCn1cc(C(=O)N2CCOCC2)cc1Nc1nc(N)n(C(=O)N2CCCCC2)c1C#N	0.7404263181720027
CN(C)c1ccc(-c2c[nH]nc2-c2cc(OC)c(OC)c(OC)c2)cc1N	0.6486317780901213
CCC(C)C(=O)Nc1ccc2c(c1)C(O)C(=O)N2C	0.8703820442792942
CCc1cccc(-c2nc(N)c(C(=O)c3cc(OC)c(OC)c(OC)c3)s2)c1	0.6003360967877762
COc1ccccc1Nc1nc(N)n(C(=O)c2cc(OC)c(OC)c(OC)c2)n1	0.6159301755570068
CC(C)c1cc(N2CCOCC2)cc(N2CCc3nc(N)sc3C2)n1	0.9086553919691768
O=C(NN1CCOCC1)c1cc2c(o1)C(=O)C=C(Nc1ccc(F)cc1)C2=O	0.8272028350123164
CCc1cc(Nc2ccnc(Nc3ccc(N(C)C)cc3)n2)ccn1	0.7104785331217963
c1cc(C(=O)N2CCOCC2)cc(N2CCOCC2)c1NC1CCCC1	0.8943578781700081
CCOc1cccc(-c2c[nH]nc2-c2cc(OC)c(OC)c(OC)c2)c1N	0.616424187747402
COc1cc(/C=N/NC(=O)c2ccccc2)ccn1	0.6695612737677615
Cc1nc(N2CCOCC2)cc(N2CCc3nc(N)sc3C2)n1	0.8854645462204369
NCC(=O)Nc1ccc2c(c1)C(=O)C(=O)N2Cc1ccc(F)cc1	0.8314880108304743
CCCCCCCC(=O)Nc1ccc2c(c1)C(O)C(=O)N2C	0.7608141903594641
Cn1c(C#N)cc2c1C(=O)C=C(Nc1ccc(OC(F)(F)F)cc1)C2=O	0.9078017692388628
CCc1cc(C)c(N2CCN(C)CC2)cc1NC(=O)C1CCCC1	0.9189976784929075
Cc1ccc(CCN2C(=O)C(=O)c3cc(NC(=O)C4CC4)ccc32)cc1	0.8444644462911289
COC(=O)c1csc2c1C(=O)C=C(Nc1ccc(C)cc1)C2=O	0.8764301639165414
CCC1=CC(=O)/C=C1[C@H]c1ccc2c(c1)C(O)C(=O)N2C	0.9232592113012311
CCCC1=C(C)C(=O)Nc2ccc(C)cc21	0.819992558140159
CCCc1ccccc1Nc1nc(N)n(C(=O)N2CCCCC2)c1C#N	0.8771538073513901
CCc1cc(C)c(N2C(=O)NC3(CSC4=C3C(=O)CC(C)(C)C4)C2=O)cc1	0.7890105393535735
CCc1cccc(-c2c[nH]nc2C)c1NC	0.8259738615047595
CC(=O)Nc1ccc(N2CCOCC2)cc1NC(=O)C1CCC1	0.8931294272385333
COCc1ccc(N2CCOCC2)cc1NC(=O)C1CCC1	0.9073939758252106
Cc1ccc(N2CCOCC2)cc1NC(=O)C1CCCC1	0.9294667354742617
NC(=O)C1CCN(c2nc(N)nc3c2CCCC3)CC1	0.8249893589019874
CCCN(CC)Cc1cn(C)c2c1C(=O)C=C(Nc1ccc(C)cc1)C2=O	0.8074094698524841
c1cc(C(=O)N2CCOCC2)cc(N2CCOCC2)c1NC(=O)Nc1ccc(Cl)c(Cl)c1	0.6943892014467098
CCOc1cccc(N2C(=O)NC3(CSC4=C3C(=O)CC(C)(C)C4)C2=O)c1	0.8071781108077937
CCCNC(=O)c1c(C)c2cccnc2n(CC(=O)Nc2ccc(C)cc2)c1=O	0.6745847517567886
COCCc1ccc(N2CCN(C)CC2)cc1NC(=O)C1CCC1	0.869125761199142
O=C(CO)Nc1ccc(-c2nc(N)c(C(=O)c3cccs3)s2)cc1	0.6073974210308891
OCc1ccc(N2CCOCC2)cc1NC(=O)C1CCCC1	0.8945030304009743
CC(C)N1CCN(c2nc(N)nc3c2nc2n3CCN(Cc3ccc(Cl)cc3)C2)CC1	0.6674649884231816
CCCc1ccc(N2CCN(C)CC2)cc1NC(=O)C1CCC1	0.9065784884462873
CCNC(=O)c1ccc2c(c1)C(O)C(=O)N2C	0.780031841084589
CCOc1ccc(CN2C(=O)C(=O)c3cc(NC(=O)C4CC4)ccc32)cc1	0.7991076765998371
CCC(=O)NC1Cc2ccc(OC)c(OC)c2-c2ccc(OC)c(=O)cc21	0.8772745515851559
CCC(C)N1CCN(c2nc(N)nc3c2nc2n3CCCC2=C2CCCCC2)CC1	0.8299918837329493
CCCCCCc1c(C)[nH]c2c1C(=O)C=C(N2C)C(=O)N1CCCC1	0.8157879043168565
Cc1ccc(CCN2C(=O)C(=O)c3cc(/C=C/C(N)=O)ccc32)cc1	0.6726204134196407
Fc1cccc(N2CCOCC2)c1NC(=O)C=Cc1ccccc1	0.876581739684244
Oc1ccc(-c2cc(C(F)(F)F)n[nH]2)cc1NC1CCCC1	0.7460773639759637
CCCc1cc(C)c(N2CCN(C)CC2)cc1NC(=O)C1CCC1	0.8987127941161289
O=C(NCCN1CCCCC1)c1cc2c(o1)C(=O)C=C(F)C2=O	0.9136947939553745
O=C([O-])Cc1ccc2c(c1)C(O)C(=O)N2Cc1ccc(F)cc1	0.9005475341377652
Oc1ccc(-c2c[nH]nc2C2CCCCC2)cc1NC1CCCC1	0.6783680124952086
Oc1cccc(-c2c[nH]nc2-c2cc(OCCF)ccc2O)c1	0.6732624021481
CC(C)CCc1ccc(N2CCN(C)CC2)cc1NC(=O)C1CCC1	0.8539958203185132
CCN1CCN(C(=O)c2cc3c([nH]2)CCC3)CC1	0.8548807291779005
COC(=O)c1cc(C)cc2c1C(=O)C=C(Nc1ccc(Oc3ccncc3)cc1)C2=O	0.6205693113186218
CCOc1cc(C)c(CN2CCCCC2)cc1NC	0.8796645723373727
Cc1nn(C)cc1C(=O)Nc1ccc(Cl)c(Cl)c1	0.9194203135718633
Clc1ccc(CN2CCC(Nc3nc(N4CCOCC4)cc(F)c3F)C2)cc1	0.8191382435587241
N#Cc1cc(N2CCOCC2)cc(N2CCOCC2)c1N	0.8119270340353472
Nc1ccc(N2CCOCC2)cc1NC(=O)C=Cc1ccc(F)cc1	0.6627709665455599
CC(=O)C=Cc1ccc2c(c1)C(O)C(=O)N2Cc1ccc(C)cc1	0.8800330867893347
OCCN1CCN(c2nc(N)nc3c2nc2n3CCN(Cc3ccc(Cl)cc3)C2)CC1	0.6075494347081541
Cc1cc2nc(N)[nH]c(=O)c2n1-c1ccc(C(=O)N2CCOCC2)cc1	0.7168895531188058
Oc1ccc(-c2c[nH]nc2-c2cc(OC)c(OC)c(OC)c2)cc1	0.7505314589955216
CNC(=O)C=Cc1ccc2c(c1)C(=O)C(=O)N2Cc1ccc(Br)cc1	0.6352937331795028
COc1cccc(N2CCN(C)CC2)c1NC(=O)C1CCCC1	0.9269073055897212
CNc1nc(-c2cc(OC)c(OC)c(OC)c2)c(C#N)c(C)c1C	0.9077641973164734
CCc1ccc(N2CCN(C)CC2)cc1NC(=O)C1CCCC1	0.9270409097415063
CCCN(CC)Cc1cn(C)c2c1C(=O)C=C(N2C)C(=O)N1CCCC1	0.7964086719355967
NC(=O)c1csc2c1C(=O)C=C(Nc1ccc(Oc3ccncc3)cc1)C2=O	0.6893818056780191
CCNC(=O)C=Cc1ccc2c(c1)C(=O)C(=O)N2Cc1ccc(Br)cc1	0.6043029534622605
OCc1ccc(N2C(=O)NC3(CSC4=C3C(=O)CC(C)(C)C4)C2=O)cc1	0.7785531723743635
Clc1cccc(CN2CCC(Nc3nc(N4CCOCC4)cc(F)c3F)C2)c1	0.819138243558724
Cc1cccc(N2CCN(C)CC2)c1NC(=O)C=Cc1ccc(C)cc1	0.8549875096613206
CCC(=O)Nc1ccc(-c2nc(N)c(C(=O)Nc3ccc(C)cc3)s2)cc1	0.6145566548160533
CC1(C)Cc2c([nH]c3ccccc23)C(=O)N1	0.6936567446188118
O=C1C=C(/c2ccc(Cl)cc2)CCN1c1ccc(N2CCOCC2)cc1	0.8205822338917574
O=C(CO)Cc1ccc2c(c1)C(O)C(=O)N2Cc1ccccc1	0.8740866966715762
O=C(O)Cc1ccc(N2C(=O)NC3(CSC4=C3C(=O)CC(C)(C)C4)C2=O)cc1	0.7558245581015601
CNC(=O)c1ccc2c(c1)C(O)(C(F)(F)F)c1ccccc1-2	0.8509425515982303
CCCC1=CC(=O)/C=C1[C@H]c1ccc2c(c1)C(O)C(=O)N2C	0.9283727127430611
O=C(Nc1cccc(Nc2ccnc(N3CCOCC3)c2)c1)c1ccccn1	0.7122757329447159
OCCNc1nc(N2CCOCC2)nc2c(-c3cc(Cl)c(Cl)cc3)nccc12	0.655837694549645
CCc1nc(N2CCOCC2)cc(N2CCc3nc(N)sc3C2)n1	0.9013259485961066
Cc1sc(C(=O)N2CCOCC2)cc1C(=O)Nc1ccc(OC(F)(F)F)cc1	0.8289635414109611
COC(=O)Nc1ccc2c(c1)C(O)C(=O)N2C	0.7580607813144999
CCCc1cc(C)c(N2CCN(C)CC2)cc1NC	0.8988619990948965
Fc1cc(N2CCOCC2)cc(N2CCOCC2)c1NC(=O)C1CCCCC1	0.8551651674421744
N#Cc1cc(N2CCOCC2)cc(N2CCOCC2)c1NC(=O)C=Cc1ccc(F)cc1	0.7264133011316874
C=Cc1cc(C)cc2c1C(=O)C=C(Nc1ccc(Oc3ccncc3)cc1)C2=O	0.6567766678540049
CNc1c(C#N)c2n(c1C(=O)Nc1ccc(Br)cc1)CCC2	0.8829930859983774
CNc1ccc(-c2c[nH]nc2-c2ccc(C)cc2)cc1	0.7467598462632359
C=CCc1c(C)c2cccnc2n(CC(=O)Nc2ccc(Cl)cc2)c1=O	0.6987575627456318
CCCn1cc(C(=O)N2CCOCC2)cc1Nc1nc(N)n(C(=O)N2CCCCC2)c1C#N	0.7071686302833409
CCc1ccc(N2CCN(C)CC2)cc1NC(=O)C1CCC1	0.9286259330456641
CCOc1c(C)cc(CN2CCCCC2)cc1NC	0.8796645723373727
CCn1c(=O)[nH]c2cc(C)ccc2c1=O	0.7535236557643302
CCOc1cc(C)c(N2CCN(C)CC2)cc1NC(=O)C1CCC1	0.9010022913639452
CC(C)C(C)Nc1nc(N2CCOCC2)cc(C#N)c1C#N	0.9162909614562039
OCc1ccc(-c2c[nH]nc2-c2cc(OC)c(OC)c(OC)c2)cc1	0.7201514569647469
Cc1cc(CN2CCCCC2)cc(N2CCOCC2)c1N	0.867708940464441
CCCN1CCN(C(=O)c2cc3c(o2)C(=O)C=C3)CC1	0.8408312740002246
CC1=CC(=O)/C=C1[C@H]c1ccc2c(c1)C(O)C(=O)N2C	0.887888989163658
N#Cc1cccc(N2CCOCC2)c1NC(=O)C1CCCCC1	0.9315800932632581
O=C([O-])CC(=O)Nc1ccc2c(c1)CC(=O)N2Cc1ccc(F)cc1	0.8215959883053018
Nc1c(C(=O)N2CCOCC2)c2ccccc2n2c(C(=O)N3CCCC3)ccc12	0.7261845176051545
COc1ccc(-c2c[nH]nc2C)cc1NC	0.8297841483287769
O=c1c(O)c(-c2ccc(Cl)cc2)nc2c(C#N)cccc2n1	0.7465235041900008
O=C(NCC1CCCO1)c1cc2c([nH]1)CCC2	0.8305457209841227
Cc1cc(NC(=O)CSc2nnnn2-c2ccc(C)cc2)n(C)c(=O)c1C	0.676461038744209
OCc1c(Cl)ccc2c1C(=O)C=C(Nc1ccc(OC(F)(F)F)cc1)C2=O	0.8118348236360065
CCCCC1SCC(=O)N1c1c(C#N)c2n(c1C(=O)Nc1ccc(Br)cc1)CCC2	0.6278810594308245
CC(=O)CN1CCN(c2nc(N)nc3c2CCCC3)CC1	0.8802902092384641
COc1ccc(N2CCN(C)CC2)cc1NC(=O)C1CCCCC1	0.9211936057950463
CSc1ccc(N2C(=O)NC3(CSC4=C3C(=O)CC(C)(C)C4)C2=O)cc1	0.6194376471880056
CCN(CC)CCC(=O)Nc1ccc2c(c1)C(O)(C(F)(F)F)c1ccccc1-2	0.7771293838082564
COc1ccccc1C(=O)Nc1ccc(N2CCOCC2)cc1N	0.843210336462364
CCc1cc(C)c(N2CCN(C)CC2)cc1NC(=O)C1CCCCC1	0.902391385338745
CC1CCN(C(=O)C(C)(C)N)CC1N1CCN(C(=O)c2cc3ccccc3n2C)CC1	0.8152661128056954
Cc1cc(=O)n(C)c(N2CCOCC2)c1C#N	0.7042926507841396
COc1ccc(CCN2CCCCC2)cc1NC	0.8668904251903442
COc1ccccc1N(C)C(=O)Nc1ccc(C)cc1	0.9241331390162043
CC1=C(C)C(=O)Nc2ccc(C(=O)N3CCC(Nc4ncccc4Cl)CC3)cc21	0.6857698553500359
CCC(C)(C)c1cc(C)c(N2CCN(C)CC2)cc1N	0.8607406700492182
O=C(NN1CCOCC1)c1cc2c(o1)C(=O)c1ccccc1C2=O	0.7565817755947974
Cc1cccc(C(=O)N2CCOc3cc(NC(=O)C4CC4)ccc32)c1	0.9346205142340054
O=C(NC1CCCC1)c1cc2c([nH]1)CCC2	0.784794243534993
CCCc1nc(C)c(-c2ccnc(Nc3ccc(OC)c(OC)c3)n2)s1	0.654248575876455
O=C(NN1CCOCC1)c1cc2c(o1)C(=O)C=C(Nc1ccc(OC(F)(F)F)cc1)C2=O	0.7139627895056664
CCC(=O)NC1CN(c2ccc(N3CC=C(Cl)CC3)c(F)c2)C(=O)N1c1ccc(C)cc1	0.7049454926005895
Fc1cc(N2CCOCC2)cc(N2CCOCC2)c1NC(=O)C=Cc1ccccc1	0.7664499945013624
COc1ccccc1Nc1nc(N)n(C(=O)c2ccccc2)c1C#N	0.760228907491283
CC(C)c1c(C(=O)Nc2ccc(Oc3ccnc(N)c3)cc2)nnn1C	0.7307083622357783
Cc1ccccc1-c1nc(N)c(C(=O)N2CCOCC2)s1	0.9229694437783195
COCn1ccc2c1C(=O)C=C(Nc1ccc(OC)c(OC)c1)C2=O	0.8688225555510981
Fc1cc(N2CCOCC2)cc(N2CCOCC2)c1NC(=O)C1CCC1	0.8891935764519298
Fc1ccc(N2CCOCC2)cc1NC(=O)C1CCCC1	0.9311546287880134
c1ccc(C(=O)N2CCOCC2)cc1NC(=O)C1CCCCC1	0.9324905593229148
COCCc1ccc(N2C(=O)NC3(CSC4=C3C(=O)c3ncccc3C4=O)C2=O)cc1	0.7337449496781302
CSC(=O)Nc1ccc(-c2nc(N)c(C(=O)NC(C)C)s2)cc1	0.7847626241096886
OCCNc1nc(N2CCOCC2)cc(C#N)c1C#N	0.7989914028433127
Clc1cccc(N2C(=O)NC3(CSC4=C3C(=O)c3ncccc3C4=O)C2=O)c1	0.7244259490978595
C=CC(=O)/C=C/c1ccc2c(c1)C(O)C(=O)N2C	0.8176481215114101
COCCN1CCN(c2nc(N)nc3c2nc2n3CCN(Cc3ccc(Cl)cc3)C2)CC1	0.60079037841363
c1ccc(C(=O)N2CCOc3cc(NC(=O)C4CC4)ccc32)cc1	0.9445739310310233
CN(C)CCc1c[nH]c2c1C(=O)C=C(Nc1ccc(OC(F)(F)F)cc1)C2=O	0.7870897646589706
Cc1cccc(-c2c(-c3cc(OC)c(OC)c(OC)c3)ncn2C)c1	0.7028483814238295
CCCN(CC)c1ccc(N2CCOCC2)cc1NC	0.8651153762918355
COc1ccccc1-c1nc(N)c(C(=O)Nc2ccc(C)cc2)s1	0.7540317058005896
CCCc1nc2c(-c3ccc(Cl)cc3)n[nH]c2c(=O)[nH]1	0.7779652316328494
CCCN(CC)CCC(=O)Nc1ccc2c(c1)C(O)C(=O)N2C	0.8030388802490223
Clc1ccc(C(=O)N2CCOc3cc(NC(=O)C4CC4)ccc32)cc1	0.9112157149164275
CCC(C)n1ccc2c1C(=O)C=C(Nc1ccc(OC)c(OC)c1)C2=O	0.8531476701014034
CC(C)C(C)Oc1ccc(-c2cc(N)n[nH]2)cc1	0.869616268324949
Cc1cccc(-c2c[nH]nc2-c2cc(OC)c(OC)c(OC)c2)c1N	0.6932818637999026
COCc1cc(C)c(N2CCOCC2)cc1NC(=O)C1CCC1	0.9067730474440149
Nc1nc(O)c2c(n1)CCC(=O)N2Cc1ccccc1	0.8562211580560478
COCc1cc(N2CCOCC2)cc(N2CCc3nc(N)sc3C2)n1	0.8874175231850729
Cc1cc(=O)n(-c2ccccc2)nc1C(=O)Nc1ccc(C#N)cc1	0.7994927599941665
CC(C)Cc1cc(N2CCOCC2)cc(N2CCc3nc(NC(=O)C4CC4)sc3C2)n1	0.74009809966267
O=C(CO)Cc1ccc2c(c1)C(=O)C(=O)N2Cc1ccc(Br)cc1	0.7981058468432024
CCc1cc(C(=O)N2CCOc3cc(NC(=O)c4ccc(Cl)cc4)ccc32)ccn1	0.6684145796752163
CSC(=O)Nc1ccc(-c2nc(N)c(C(=O)NC(C)C)s2)cc1O	0.6176437531137611
CCc1cccc(-c2nc(N)c(C(=O)NC)s2)c1	0.890559830297712
CCC(N)Cc1ccc2c(c1)C(O)C(=O)N2Cc1ccc(C)cc1	0.8885608823971944
CCCc1nc(C)c(C(=O)Nc2ccc(OC)c(OC)c2)s1	0.8818922871647513
CCc1cccc(C(=O)Nc2ccc(Oc3ccnc(N)c3C#N)c(F)c2)c1	0.6919622780328661
CCc1cccc(N2C(=O)NC3(CSC4=C3C(=O)CC(C)(C)C4)C2=O)c1	0.8101541426954607
Cc1ccccc1Nc1nc(N)n(C(=O)N2CCCCC2)c1C#N	0.884471807268818
CSc1ccc(CN2CCCCC2)cc1NC	0.8241800422727016
Fc1cccc(N2CCOCC2)c1NC(=O)C1CCCC1	0.9311546287880134
CCN1CCCCC1c1ccc(N2CCOCC2)cc1NC	0.9247662743089003
CC(C)(C)C(=O)Nc1ccc2c(c1)C(=O)C(=O)N2Cc1ccc(C#N)cc1	0.849664820905147
COc1ccc(CC(=O)N2CCCCC2)cc1NC	0.9049073049644258
C=Cc1cc(C)cc2c1C(=O)C=C(Nc1ccc(Oc3ccnc(N)c3)cc1)C2=O	0.6432421251488292
CCc1cc(C)c(N2C(=O)NC3(CSC4=C3C(=O)c3ncccc3C4=O)C2=O)cc1	0.7522604339613747
Clc1cccc(CN2CCCCC2)c1NC(=O)C1CCC1	0.9093586468908911
CN(C)CCC(=O)Nc1csc2c1C(=O)C=C(Nc1ccc(OC(F)(F)F)cc1)C2=O	0.661120126026063
CCC(N)Cc1ccc2c(c1)C(O)C(=O)N2C	0.8188209142494559
COc1cc(C)c(N2CCN(C)CC2)cc1NC(=O)C1CCC1	0.9265715850951284
O=C(CO)Nc1ccc(-c2nc(N)c(C(=O)N3CCOCC3)s2)cc1	0.7402704210231292
c1ccc(N2CCOCC2)cc1NC(=O)C1CCCC1	0.921022406691504
CCCC(C)N1CCN(c2nc(N)nc3c2CCCC3)CC1	0.9242631757340214
Fc1ccc(-c2nc(N)c(C(=O)N3CCOCC3)s2)cc1	0.9212125951822001
CCCN(CC)c1ccc(N2C(=O)NC3(CSC4=C3C(=O)CC(C)(C)C4)C2=O)cc1	0.7164581089223415
Fc1cc(N2CCOCC2)cc(Nc2nc(NCCO)c3ccccc3n2)c1	0.603713450550775
Fc1ccc(-c2c[nH]nc2-c2cc(OCCN3CCOCC3)ccc2O)cc1	0.6835172568504374
CC(C)CCc1ccc(N2C(=O)NC3(CCCC3)C2=O)cc1	0.8629734223919892
c1cc2c(cn1)CCN(CC1CCCCC1)C2=C1C(=O)Nc2ccc(Br)cc21	0.6638201575588695
Fc1cc(F)c(CN2CCCCC2)cc1NC(=O)C1CCCCC1	0.8796995768394535
Cc1ccc(N2NC(=O)NC3(CSC4=C3C(=O)CC(C)(C)C4)C2=O)cc1	0.7955640234990334
CCc1ccccc1Nc1nc(N)n(C(=O)N2CCCCC2)c1C#N	0.8954853122195316
CC1CCCN(Cc2ccc(NC(=O)C3CCCO3)cc2)C1	0.9292637312169572
CC(C)CN1CCN(c2nc(N)nc3c2nc2n3CCN(Cc3ccc(Cl)cc3)C2)CC1	0.6344828849482544
Fc1cc(N2CCOCC2)cc(N2CCOCC2)c1NC(=O)C=Cc1ccc(F)cc1	0.7396944001453681
CC(C)(C)c1cc(N2CCOCC2)cc(N2CCc3nc(N)sc3C2)n1	0.8730667575056336
CCc1cc(-c2nc(N)c(C(=O)c3ccc(OC)c(OC)c3)s2)ccn1	0.6681533079019064
CCC1(C)CCC(=O)[C@H]1CCC1C(=O)OC2C1(C)CCC1=CC(=O)CCC12C	0.6513035132428571
C1C2c3ccccc3C1(C#N)C(=O)N2Cc1ccccc1	0.844771813416912
CNCc1cc(C)c(N2CCOCC2)cc1NC(=O)C1CCC1	0.8747683615836513
c1cc(Nc2ncnc3cc(OCCN4CCOCC4)ccc23)cc(C#N)c1	0.7090220333723039
C=CCc1cc(C)c(N2CCN(C)CC2)cc1NC	0.8382940280948892
CCCCc1cc(C)c(N2C(=O)NC3(CCCC3)C2=O)cc1	0.8618094735228808
Nc1c(C#N)c2n(c1C(=O)Nc1ccc(Br)cc1)CCC2	0.8778034844271894
CC1=CCCC1=C/c1ccc2c(c1)C(O)C(=O)N2C	0.8379164783067464
c1cc(CN2CCCCC2)c(OCCn2ccnc2)c(C2=NC(=O)C(=O)N2)c1	0.7316477645981095
CCCCn1c(=O)[nH]c2cc(C(=O)N3CCCCC3)ccc2c1=O	0.9333451492196196
CCCCCN1CCN(c2nc(N)nc3c2CCCC3)CC1	0.8455392305468997
Cc1ccc(N(C)C(=O)C2CCCCC2)cc1NC(=O)C1CCC1	0.8967402851373829
COc1ccccc1-c1nc(N)c(C(=O)c2cc(OC)c(OC)c(OC)c2)s1	0.605089036882888
CC1CCN(Cc2ccc(NC(=O)c3ccc(C#N)cc3)cc2)CC1	0.9183977013968816
Cc1nn(C)cc1C(=O)Nc1ccc(F)cc1	0.8631864320086013
Nc1nc(N2CCOCC2)cc(C(=O)N2CCCCC2)c1C#N	0.8744424942278716
CCCC(C)N1CCc2c([nH]c3ccccc23)C1	0.8689067343180025
Cn1cc(-c2cc(C(F)(F)F)ccn2)cc1C(=O)Nc1ccc(F)cc1	0.6968707042617042
c1ccc(CN2CCC(Nc3nc(N4CCOCC4)cc(F)c3F)C2)cc1	0.8716173732952227
CSC1=C(C#N)C(=O)Nc2ccccc21	0.7427115895851376
C=CCc1c(C)c2cccnc2n(CC(=O)Nc2ccc(OC)c(OC)c2)c1=O	0.6239768853875922
COc1cccc(-c2n[nH]cc2C(F)(F)F)c1	0.8781520780632162
Fc1ccc(-c2c[nH]nc2C2CNCCO2)cc1	0.8514961337276237
Cc1nnc(N2CCOCC2)c2c1C(=O)C=C(Nc1ccc(OC(F)(F)F)cc1)C2=O	0.7854258027093988
Fc1ccc(-c2c[nH]nc2-c2cc(OC)c(OC)c(OC)c2)cc1	0.7713860935761055
CCOc1ccc(-c2sc(N)nc2C)cc1	0.8873272196162066
CC1CCCN(Cc2ccc(NC(=O)C3CC3)cc2)C1	0.9120845577345609
CC(C)(C)C(=O)Nc1ccc(-c2nc(N)c(C(=O)NC(C)C)s2)cc1O	0.6112604119310384
CC(C)(C)c1cc(N2CCOCC2)cc(N2CCOCC2)c1N	0.8473895934268428
CCCCCCn1c(=O)c(C(=O)N2CCCC2)c(O)c2c1CCC2	0.814897191551616
CCOc1cccc(-c2c[nH]nc2C)c1NC	0.8502900252335255
Fc1cccc(Nc2nc(N)n(C(=O)c3cc(OCCF)ccc3F)n2)c1	0.68591903037229
CC(C)(C)Cc1ccc(N2CCN(C)CC2)cc1NC(=O)C1CCC1	0.9038941107919808
C=C1C=C(C)C(=O)/C=C1[C@H]c1ccc2c(c1)C(O)C(=O)N2Cc1ccc(Br)cc1	0.7430302318698605
CCCc1cc(C(=O)N2CCOc3cc(NC(=O)c4ccc(Cl)cc4)ccc32)ccn1	0.6131475397152536
CC1CN2c3c(cc4c(c3)CCO4)CC3(C(=O)NC4CC4)CC3(C)CC21	0.889372333509513
CCC1CCN(Cc2ccc(NC(=O)C3CC3)cc2)CC1	0.8956676792606985
CCc1ccc(N2CCN(C)CC2)cc1NC(=O)C=Cc1ccccc1	0.837108197679751
CCc1ccccc1N(C)C(=O)Nc1ccc(Cl)c(Cl)c1	0.8245606745276912
Clc1cccc(N2CCOCC2)c1NC(=O)C=Cc1ccc(F)cc1	0.8387942909804621
CCc1cc(-c2nc(N)c(C(=O)c3ccc(OC)c(OC)c3)s2)cc(C)c1O	0.6039520119332724
c1ccc(C(=O)Nc2ccc(Oc3ccnc(N)c3C#N)c(F)c2)cc1	0.7481480168784704
CCCCN1CCN(c2nc(N)nc3c2nc2n3CCN(Cc3ccc(Cl)cc3)C2)CC1	0.612811930860812
CC(C)CN1CCN(c2nc(N)nc3c2nc2n3CCN(Cc3ccc(Cl)cc3)C2=O)CC1	0.6140194218031315
CC1CCCN(Cc2ccc(NC(=O)Nc3ccc(C#N)cc3)cc2)C1	0.8584366108132369
c1nc(N2CCOCC2)cc(N2CCOCC2)c1CN1CCCCC1	0.8271962801319607
CCCc1cc(Nc2ccnc(Nc3ccc(N(C)C)cc3)n2)ccn1	0.6605261816889055
CC(C)C(=O)Nc1ccc(-c2nc(N)c(C(=O)NC(C)C)s2)cc1O	0.6101909401887409
CCC(N)Cc1ccc(N2C(=O)NC3(CSC4=C3C(=O)CC(C)(C)C4)C2=O)cc1	0.7399755449654719
CCCCCCCc1c(C)[nH]c2c1C(=O)C=C(N2C)C(=O)N1CCCC1	0.7635610470236786
CCCC1=C/C(=O)/C=C1/C=C/c1ccc2c(c1)C(O)C(=O)N2Cc1ccc(OC)cc1	0.7218396098914671
CSC1=C(C#N)C(=O)Nc2cc(C)ccc21	0.7653518480080074
Cc1cccc(N2CCN(C)CC2)c1NC(=O)C=Cc1ccccc1	0.8700541237284592
C=C1C=C(C)C(=O)/C=C1[C@H]c1ccc2c(c1)C(=O)C(=O)N2Cc1ccc(Br)cc1	0.6366059444379479
CCC(C)n1c(=O)[nH]c2cc(C(=O)N3CCCCC3)ccc21	0.9473064324181997
c1cn(-c2ccc(Nc3nc(N4CCOCC4)cc(N4CCOCC4)n3)cc2)cc1C#N	0.6591392790511892
CCCc1nc(C)c(-c2ccnc(Nc3ccc(C)cc3)n2)n1C	0.765323842365268
CCC(C)n1c(=O)[nH]c2cc(C(N)=O)ccc21	0.8397336937509787
Cc1nnc(N2CCCCC2)c2c1C(=O)C=C(Nc1ccc(OC(F)(F)F)cc1)C2=O	0.7803561998725451
Clc1ccc(C(=O)N2CCOc3cc(NC(=O)c4ccccc4)ccc32)cc1	0.7064512522625824
CCOc1cccc(-c2c[nH]nc2-c2cc(OC)c(OC)c(OC)c2)c1	0.6897762368965878
Clc1ccc(N2CCOCC2)c(Nc2nc(N)nc(C(F)(F)F)c2C#N)c1	0.8184388125964542
OCCN1CCN(c2nc(N)nc3c2nc2n3CCN(Cc3ccccc3)C2)CC1	0.6311018276056589
Fc1ccc(CN2CCCCC2)cc1NC(=O)C=Cc1ccccc1	0.8162920992780698
O=C(Nc1cccc(N2CCOCC2)c1)Nc1ccc(F)cc1	0.9135029972302049
CC(C)n1c(=O)[nH]c2cc(C(=O)N3CCCCC3)ccc21	0.922434648147281
CCOCc1ccc(N2C(=O)NC3(CSC4=C3C(=O)CC(C)(C)C4)C2=O)cc1	0.7841721499970017
CC(C)c1c(C(=O)N2CCOCC2)c(C#N)c2n(c1=O)CCC2	0.8232366305021278
Cc1ccccc1Nc1nc(N)n(C(=O)c2cc(OC)c(OC)c(OC)c2)n1	0.6677335658733174
COc1cccc(-c2c[nH]nc2C)c1NC(=O)C1CCC1	0.9065511462885387
CCCCc1cc(C)c(N2CCN(C)CC2)cc1NC	0.8904437241692411
CCC(=O)Nc1ccc2c(c1)C(=O)C(=O)N2Cc1ccc(C)cc1	0.8797808157330625
Cc1cccc(-c2c[nH]nc2C)c1NC(=O)C1CCCCC1	0.8911382009273229
CC(C)Cc1cc(C(=O)c2cnc(N)c(N)n2)cc(C(=O)N2CCCCC2)c1	0.7695415504425648
COc1ccc(-c2cc(C)n[nH]2)cc1NC	0.8297841483287769
CCCCCC1CCN(C(=O)c2cc3ccccc3[nH]2)CC1	0.8045331825248843
COc1cccc(-n2nc(N)c(C(=O)Nc3ccc(OC)c(OC)c3)n2)c1	0.6840128778141069
O=C(Nc1ccc(N2CCOCC2)cc1)c1cc2ccccc2n(C2CCCCC2)c1=O	0.6560258800343312
CCc1ccc(N2CCN(C)CC2)cc1NC(=O)C1CCCCC1	0.9178857934112509
c1ccc2c(NCCN3CCOCC3)cc(N3CCOCC3)nc2c1NC1CCCC1	0.7064904528284626
CC(C)(C)Cc1ccc(CN2C(=O)NC(=O)C3(CSC4=C3C(=O)c3ncccc3C4=O)C2=O)cc1	0.6581946052878743
O=C(CO)Nc1ccc(-c2nc(N)c(C(=O)NC(C)C)s2)cc1	0.6602113198270977
COc1ccc(CC(=O)Nc2ccc(Oc3ccnc(N)c3)cc2)cc1	0.7093097340326854
O=C(Nc1cccc(-c2ccc(N3CCOCC3)cc2)c1)C1CCCN1	0.889362996184143
NCC(=O)Nc1ccc2c(c1)CC(=O)N2Cc1ccccc1	0.9006881860073558
Cc1ccc(-c2nnnn2-c2cc(OC)c(OC)c(OC)c2)cc1Cl	0.6947249597896233
Cc1cccc(CN2C(=O)C(=O)c3cc(NC(=O)C4CC4)ccc32)c1	0.8739663735811076
CC/C=N/C(=O)/C=C/c1ccc2c(c1)C(O)C(=O)N2C	0.672451255280797
O=C(CNCC1CCCO1)Nc1ccc2c(c1)C(O)C(=O)N2C	0.7308643975334724
CC(C)n1c(=O)[nH]c2cc(-c3cc(Cl)ccc3Cl)cc(C(=O)N3CCOCC3)c21	0.6664795514605337
COc1cc(-c2nc(N)c(C(=O)NC(C)C)s2)ccn1	0.8983508275702357
Nc1nc(N2CCOCC2)c2c(C#N)c(-c3ccc(Cl)cc3)sc2c1C#N	0.7083963858506984
CCCC1=NC(=O)C2(CSC3=C2C(=O)c2ncccc23)C1(C)N	0.8999797600284271
O=C(Nc1ccc2c(c1)CC(=O)N2Cc1ccc(C(=O)N2CCOCC2)cc1)c1ccccc1	0.6388141590681847
CCCC(C)N1CCc2c([nH]c3ccccc23)C1c1ccc(OC)c(OC)c1	0.6305790757409219
COc1c(C)cc(C2C(C#N)=C(N)Oc3cc(N(C)C)ccc32)cc1Cl	0.8866779811888028
Fc1ccc(N2CCOCC2)c(Nc2nc(N)nc(C(F)(F)F)c2C#N)c1	0.7874501030165177
Nc1cc(-c2nc(N)c(-c3ccc(Cl)cc3)s2)ccn1	0.7565134735666988
CCCc1nc(C)c(C(=O)Nc2ccc(C)cc2)s1	0.9164080139282322
CCC(C)c1ccc(N2C(=O)NC3(CSC4=C3C(=O)c3ncccc3C4=O)C2=O)cc1	0.744878434302198
O=C(Nc1cc(N2CCOCC2)cc(N2CCOCC2)c1)Nc1ccc(F)c(Cl)c1	0.7659120864051809
CCc1cccc(C(=O)Nc2ccc(Oc3ccncc3)cc2)c1	0.742305273764319
CCC(=O)NC1CN(c2ccc(N3CC=C(Cl)CC3)c(F)c2)C(=O)N1	0.8603015982079564
Cc1ccccc1-n1ccc2c(N)nc(N)nc21	0.6789642114370056
CCC(C)c1cc(C(=O)N2CCOc3cc(OC)c(OC)c(OC)c32)ccn1	0.7546037780936916
O=C(Nc1cc(OC2CCCC2)ccn1)C1CCCO1	0.9176256387942175
CCCc1ccc(CN2CCCCC2)cc1NC	0.8525494153871432
c1cc(Nc2ncnc3cc(OCCN4CCOCC4)ccc23)cc(N2CCOCC2)c1	0.6075077323366822
C=CCC1NC(=O)C2(CSC3=C2C(=O)c2ncccc2C3=O)C1	0.840329823727493
CCc1ccc(-c2nnnn2-c2cc(OC)c(OC)c(OC)c2)cc1NC	0.6853399082291564
CCc1cccc(CN2CCCCC2)c1NC(=O)C1CCC1	0.8919910687115674
Cc1cccc(C(=O)N2CCOCC2)c1NC(=O)C1CCC1	0.9310153459711592
O=C(NCCN1CCOCC1)c1cc2c(o1)C(=O)C=C(Nc1ccc(OC(F)(F)F)cc1)C2=O	0.6239399813716506
COc1cc(Cl)c(CN2CCCCC2)cc1NC	0.9061047324051582
CC(c1c[nH]c2ccccc12)C(C)N1CCC(Oc2ccccc2)C1	0.7248514887696648
Oc1cccc(-c2c[nH]nc2-c2cc(OC)c(OC)c(OC)c2)c1	0.7505314589955216
CCOc1cc(-c2c[nH]nc2-c2ccc(C)cc2)cc(OC)c1OC	0.7203982033265538
CCCN1CCN(C(=O)c2cc3ccccc3[nH]2)CC1	0.9303745378813394
COc1c(O)ccc2c1C(=O)C=C(Nc1ccc(Oc3ccncc3)cc1)C2=O	0.6825348994263222
CCCc1cccc(-c2c[nH]nc2-c2cc(OC)c(OC)c(OC)c2)c1	0.6682189047998717
CCC(C)n1ccc2c1C(=O)c1ccccc1C2=O	0.7029701292797538
Cc1ccc(-c2nnnn2-c2cc(OC)c(OC)c(OC)c2)cc1NC	0.7276589469876251
c1cccc(CN2CCC(Nc3nc(Cl)cc(-c4ccc(Cl)cc4)n3)C2)c1	0.6037625485891629
CCCCCn1ccc2c1C(=O)C=C(Nc1ccc(OC)c(OC)c1)C2=O	0.7114455887342248
OCc1ccc(N2CCOCC2)cc1NC(=O)C1CCCCC1	0.8954091980555628
O=C1N(C2CCCC2)CCN1CCN1CCN(C(=O)c2cc3cc(Cl)ccc3[nH]2)CC1	0.7710303008259357
Fc1cc(N2CCOCC2)cc(N2CCOCC2)c1NC1CCCC1	0.9046476582015569
CCC1=C(C)C(=O)Nc2cc(C)c(C)cc21	0.7789268766583156
CCC(C)n1c(=O)[nH]c2cc(-c3cc(OC)c(OC)c(OC)c3)cc(CC)c21	0.6486727818318666
Cc1ccccc1-c1nc(N)c(C(=O)c2cc(OC)c(OC)c(OC)c2)s1	0.6478682685489124
CCOCc1ccc(N2CCN(C)CC2)cc1NC(=O)C1CCC1	0.870443000229273
CN(C)CCn1cnnc1-c1cc(Oc2ccc(N)cc2)ccc1	0.7064528895749098
COc1ccc(CN2CCCCC2)cc1NC	0.866620701970963
CCCc1cccc(N2CCN(C)CC2)c1NC(=O)C1CCC1	0.9065784884462874
Cc1cc(C(=O)N2CCOCC2)cc(N2CCc3nc(N)sc3C2)n1	0.8739195143184212
CC1CCCN(Cc2ccc(NC(=O)Nc3ccc(Cl)cc3)cc2)C1	0.7878021541785848
CCCCC1NC(=O)c2ccccc2-n2cccc21	0.893940888836896
CCCCCCCCC(=O)Nc1ccc2c(c1)C(O)C(=O)N2C	0.7218954348377317
CN(C)CCc1c[nH]c2c1C(=O)C=C(Nc1ccc(Oc3ccncc3)cc1)C2=O	0.626896775496268
Fc1ccc(CN2CCCCC2)cc1NC(=O)C1CCCC1	0.9135079247075473
CCCc1ccc(-c2c[nH]nc2C)cc1NC	0.8434374881724127
COC(=O)N1CCCCC1c1ccc(N2CCOCC2)cc1NC	0.9216914195515481
CN(C)CCn1c(=O)[nH]c2cc(C(=O)N3CCCCC3)ccc2c1=O	0.8929462285536792
O=C1c2cc(OCCF)ccc2OC2C=CC(=O)C3CCC123	0.8606685900077071
CCOc1ccc(N2CCN(C)CC2)cc1NC(=O)C1CCCCC1	0.8887442241560605
Cc1cccc(N(C)C(=O)Nc2ccc(-c3cc(N)nc(C#N)c3)cc2)c1	0.7349227013428665
c1ccc2c(NCCN3CCOCC3)cc(N3CCOCC3)nc2c1	0.894439098034516
COc1cc(CN2CCCCC2)cc(N2CCc3nc(N)sc3C2)c1	0.908892529511443
Cc1cn(C)c2c1C(=O)C=C(Nc1ccc(F)cc1)C2=O	0.9222235650346312
CNC(=O)Cc1ccc2c(c1)C(O)(C(F)(F)F)c1ccccc1-2	0.893470037234203
OCc1ccc(CN2CCCCC2)cc1NC(=O)C1CCC1	0.8791012568086286
Cc1cccc(-c2c[nH]nc2-c2cc(OC)c(OC)c(OC)c2)c1	0.7681844617153154
Cc1ccc(N2CCN(C)CC2)cc1NC(=O)C=Cc1ccc(Cl)cc1	0.825596711649658
COCc1ccc(N2CCOCC2)cc1NC(=O)C1CCCCC1	0.8995736591052299
OCc1ccc(-c2c[nH]nc2C2CCCCC2)cc1NC1CCCC1	0.7204321683984549
CCC(N)Cc1ccc(N2C(=O)NC3(CSC4=C3C(=O)c3ncccc3C4=O)C2=O)cc1	0.6878785038153038
O=C(N/CCN1CCOCC1)c1cc2c(o1)C(=O)C=C(Nc1ccc(OC(F)(F)F)cc1)C2=O	0.6239399813716506
O=c1[nH]c(N2CCOCC2)cc(CN2CCCCC2)c1C#N	0.9039774931031728
COc1ccc(C(=O)N2CCOCC2)cc1NC	0.8757434410435488
Cc1ccccc1N(C)C(=O)Nc1ccc(C#N)cc1	0.9025475072452633
Cc1cccc(-c2c(-c3cc(OC)c(OC)c(OC)c3)ncn2C)c1OC	0.6556983116615976
Cc1cccc(N2CCN(C)CC2)c1NC(=O)C1CCC1	0.9275012393719477
CCC1=C/C(=O)/C=C1/C=C/c1ccc2c(c1)C(O)C(=O)N2Cc1ccc(Br)cc1	0.7061812777064336
COC(=O)N1CCC(Nc2nc(N)c(C#N)c(C)c2C#N)CC1	0.8428059914774347
CCOC(=O)N1CCN(c2nc(N)nc3c2CCCC3)CC1	0.8840037773401851
Cc1cc(-c2nc(N)c(C(=O)NC(C)C)s2)ccn1	0.9004639342680638
CNCc1cc(-c2ccc(C(F)(F)F)cc2)cc2c(C)cc(N)nc12	0.7331522888230184
COCc1cccc(N2CCN(C)CC2)c1NC(=O)C1CCC1	0.9051308700196158
Nc1ccc(N2CCOCC2)cc1NC(=O)C1CCCCC1	0.8423903173159819
Nc1c(C(=O)N2CCOCC2)c2ccccc2n2c(C(=O)N3CCCC3)cc(C#N)c12	0.6887484506229673
Oc1cc(N2CCOCC2)cc(N2CCOCC2)c1NC1CCCC1	0.8160848417251292
Cc1cn(-c2ccc(N3CCOCC3)cc2)cc1C(=O)Nc1ccc(OC)cc1	0.7171108966196796
CCCCc1ccccc1Nc1nc(N)n(C(=O)N2CCCCC2)c1C#N	0.8363147879513628
CCCC(C)Nc1nc(N2CCOCC2)cc(C)c1C#N	0.9023320471440979
CCCCc1nc2c(c(C(=O)N3CCCCC3)c1C)CCC(=O)N2C	0.8429873576048231
CNCc1c(C)c2cccnc2n(CC(=O)Nc2ccc(C)cc2)c1=O	0.7406758090868476
CCc1ccc(CN2CCCCC2)cc1NC	0.8567759714392349
CC(=O)C=Cc1ccc2c(c1)C(=O)C(=O)N2Cc1ccc(C)cc1	0.6414492872868073
CCC1CCN(C(=O)C(C)(C)N)CC1N1CCN(C(=O)c2cc3cc(OC)ccc3[nH]2)CC1	0.7214697547629418
CCCC(C)(C)c1cc(C)c2c(c1)C(O)C(=O)N2Cc1ccc(OC)cc1	0.8076304584188553
CC(C)c1ccc(CN2CCCCC2)cc1NC	0.868109083655926
CCCCc1nc2c(c(C(=O)N3CCCCC3)c1C)CCC(=O)N2	0.9221657224046639
CCCN1CCCCC1c1ccc(N2CCOCC2)cc1NC	0.8993461690250949
CNCc1cc(-c2ccc(C(F)(F)F)cc2)cc2c1C(=O)NC(=O)N2C	0.7518484783289043
c1ccc(Nc2nc(N)n(C(=O)c3cc(OCCF)ccc3O)n2)cc1	0.620015406775918
CCCc1cc(-c2nc(N)c(C(=O)c3ccc(OC)c(OC)c3)s2)ccn1	0.620890935093843
Nc1cccc(Nc2nc(N)n(C(=O)c3ccccc3)n2)c1	0.6357280255406548
OCCN1CCN(C(=O)c2cc3ccccc3[nH]2)CC1	0.8739535588453586
CCc1nsc2c1C(=O)C=C(Nc1ccc(OC)c(OC)c1)C2=O	0.8979548405322214
CCC(C)n1c(=O)[nH]c2cc(-c3cc(OC)c(OC)c(OC)c3)cc(CC)c2c1=O	0.6360774830981014
CCCCN1CCN(c2nc(N)nc3c2nc2n3CCN(Cc3ccc(C)cc3)C2)CC1	0.6388555485006484
CNc1ccc(-c2c[nH]nc2-c2cc(OC)c(OC)c(OC)c2)cc1C	0.6976109843763473
CCC(C)c1ccc(N2C(=O)NC3(CSC4=C3C(=O)CC(C)(C)C4)C2=O)cc1	0.7672962938433113
Nc1cc(N2CCOCC2)cc(N2CCc3nc(N)sc3C2)n1	0.8503369000365472
CCCCCCCCCC(=O)Nc1ccc2c(c1)C(O)C(=O)N2C	0.6762443611226387
O=C(Nc1cccc(CN2CCCCC2)c1)C1CCCC1	0.9127482822601579
Cc1cc(C)c(N2CCN(C)CC2)cc1NC(=O)C=Cc1ccccc1	0.8549875096613206
O=C(Nc1nc2ccc(C(=O)N3CCOCC3)cc2s1)C1CCC1	0.9277226050107096
Cc1cccc(Nc2nc(N)n(C(=O)c3cc(OCCF)ccc3F)n2)c1	0.6894702727833274
CCC1=C(c2ccc(OC)cc2)C(=O)N2c3ccccc3CCC1C2(C)C(=O)N1CCCC1	0.6774647864184519
N#Cc1cc(N2CCOCC2)cc(N2CCOCC2)c1NC(=O)C=Cc1ccccc1	0.7526976465953992
O=C(NCCN1CCCCC1)c1cc2c(o1)C(=O)C=C(Nc1ccc(OC(F)(F)F)cc1)C2=O	0.6262189726768239
CCCc1nc(N2CCOCC2)cc(N2CCc3nc(N)sc3C2)n1	0.8912540248557389
CN(C)c1nc(N2CCOCC2)cc(N2CCc3nc(N)sc3C2)n1	0.8661902064601505
CC(C)CCc1ccc(N2C(=O)NC3(CSC4=C3C(=O)CC(C)(C)C4)C2=O)cc1	0.741680405085907
CCCC(=O)/C=C/c1ccc2c(c1)C(O)C(=O)N2Cc1ccc(OC)cc1	0.7606600218372687
CCc1cccc(C(=O)N2CCOCC2)c1NC	0.8859676378423624
CC1=CCCC1=C/c1ccc2c(c1)C(O)C(=O)N2Cc1ccc(Br)cc1	0.7602549644311759
c1cccc(CN2CCC(Nc3nc(Cl)cc(Cl)c3Cl)CC2)c1	0.7572353264240576
COC12CCN(C)CC1c1c(C)ccc3c1C(C2)NC(=O)C3(F)F	0.8565644508551937
Fc1ccc(-c2c[nH]nc2-c2cc(OCCF)ccc2O)cc1	0.7494460785620907
O=C(Nc1ccc2c(c1)CC(=O)N2C1CCCC1)C1CCC1	0.9308743462435055
COc1ccccc1N(C)C(=O)Nc1ccc(-c2ccccc2)cc1N	0.6771667182778003
CCC(C)c1cc(C)c(N2CCN(C)CC2)cc1NC	0.9093219894421807
c1cccc(Nc2nc(N)n(C(=O)c3cc(OCCF)ccc3O)n2)c1	0.620015406775918
O=C(CO)Nc1ccc2c(c1)CC(=O)N2C1CCCC1	0.8761440213430387
CCOc1ccc(-c2c[nH]nc2-c2cc(OC)c(OC)c(OC)c2)cc1N	0.6164241877474022
CC(C)c1ccc(N2CCN(C)CC2)cc1NC(=O)C1CCCC1	0.9149020839091973
CSCC1CN2CCCc3cc(OC)c(OC)c3c21	0.7885823120498664
CCN(CC)Cc1ccc2c(c1)C(=O)C(=O)N2Cc1ccc(Br)cc1	0.6869654764220899
Nc1cc(-c2nc(N)c(C(=O)N3CCOCC3)s2)ccn1	0.8511065463178177
COc1cc(C)c(N2CCN(C)CC2)cc1NC(=O)C1CCCCC1	0.9095629101530682
CNc1ccc(-c2nc(N)c(C(=O)c3ccc(OC)c(OC)c3)s2)cc1	0.6447158976437019
C=C1C=C(C)C(=O)/C=C1[C@H]c1ccc2c(c1)C(O)C(=O)N2Cc1ccc(OC)cc1	0.8282054567540907
CCN1CCN(Cc2ccc(NC(=O)C3CCCO3)cc2)CC1	0.9013573181628328
CCC(=O)Nc1ccc2c(c1)C(=O)C(=O)N2Cc1ccc(Br)cc1	0.8167816181751096
Clc1ccc(-c2c[nH]nc2-c2cc(OCCF)ccc2O)cc1	0.7253164599891183
CSc1ccc(N2CCN(C)CC2)cc1NC(=O)C1CCC1	0.8657605980405755
Clc1cccc(N2C(=O)NC3(CSC4=C3C(=O)CC(C)(C)C4)C2=O)c1	0.7613093717967844
Cc1c(N2CCOCC2)ccc2c1C(=O)C=C(Nc1ccc(F)cc1)C2=O	0.9028538477101541
CCC1=C(C)C(=O)Nc2cc(C)ccc21	0.7556352297598301
CC(C)c1cc(N2CCOCC2)cc(N2CCOCC2)c1N	0.8664555164376685
CCCNC(=O)c1ccc2c(c1)C(=O)C(=O)N2Cc1ccc(Br)cc1	0.7822358066678557
CCc1cc(Nc2ccnc(N3CCOCC3)c2)cc(N2CCOCC2)c1	0.8753857577131386
CN1CCN(Cc2ccc(NC(=O)C3CCCO3)cc2)CC1	0.9165396110870406
CSc1ccc(N2CCN(C)CC2)cc1NC(=O)C1CCCCC1	0.842995499298411
CCc1ccccc1Nc1nc(N)n(C(=O)c2ccccc2)n1	0.7737854854225028
CNc1ccc(-c2c[nH]nc2-c2cc(OC)c(OC)c(OC)c2)cc1Cl	0.6670470799544646
CCC(C)n1c(=O)[nH]c2cc(-c3cc(OC)c(OC)c(OC)c3)ccc21	0.7250890554844904
OCc1ccc(-c2nnnn2-c2cc(OCCF)ccc2O)cc1O	0.6207911835047426
Clc1cccc(N2CCOCC2)c1NC(=O)C=Cc1ccccc1	0.8585376601125762
COCn1ccc2c1C(=O)c1ccccc1C2=O	0.687755840792568
CCCCC1=C(C)C(=O)Nc2ccccc21	0.8376499865058276
CCCCCCN1CCN(c2ccc(N)cc2)CC1	0.6309967891569701
CCCc1cc(C)c(N2C(=O)NC3(CCCC3)C2=O)cc1	0.8665590713688839
O=C([O-])CC(=O)Nc1ccc2c(c1)CC(=O)N2C1CCCC1	0.8245232151537032
CCC(N)Cc1ccc(N2C(=O)NC3(CCCC3)C2=O)cc1	0.8381308424450279
CCc1nc(C)c(C(=O)Nc2ccc(OC)c(OC)c2)s1	0.9206013046598034
COc1ccc(-c2n[nH]cc2-c2cc(OC)c(OC)c(OC)c2)cc1N	0.6589200803362915
OCCc1ccc(N2CCOCC2)cc1NC(=O)C1CCC1	0.8705550238887759
CCCC(C)N1CCc2c([nH]c3ccccc23)C1c1ccc(O)cc1	0.703816758437038
NCC(=O)Nc1ccc(-c2nc(N)c(C(=O)NC(C)C)s2)cc1	0.6588721209852768
CCCCc1nc2c(-c3ccc(Cl)cc3)n[nH]c2c(=O)[nH]1	0.776162373126323
CNc1cc(N2CCOCC2)cc(N2CCc3nc(N)sc3C2)n1	0.8729153185360277
COC12CCC(=O)C3=C(C(=O)C=C4c5ccccc5CC[C@]34C)[C@@H]1C(=O)C(=O)N2C	0.6698336412460474
OCc1ccc(N2CCOCC2)cc1NC(=O)C1CCC1	0.8867043919430642
CC1=CCCC1=C/c1ccc2c(c1)C(=O)C(=O)N2Cc1ccc(Br)cc1	0.6465718956503613
c1cccc(Nc2nc(N)n(C(=O)c3ccccc3)n2)c1	0.7679025959125796
O=C1C/CC=C1c1cc(C(=O)N2CCOCC2)cc(Nc2ncccc2F)c1	0.8807834810521512
CCc1cccc(C(=O)N2CCOc3cc(NC(=O)C4CC4)ccc32)c1	0.9158286575277642
CCC1=NC(=O)C2(CSC3=C2C(=O)c2ncccc23)C1(C)N	0.8546501154113278
C=C1C=C(C)C(=O)/C=C1[C@H]c1ccc2c(c1)C(O)C(=O)N2Cc1ccc(C)cc1	0.8619624882633794
CCc1nc(C)c(-c2ccnc(Nc3ccc(C)cc3)n2)n1C	0.7962788242631257
CCCc1cc(-c2nc(N)c(C(=O)Nc3ccc(C)cc3)s2)ccn1	0.7171602014358267
CCc1ccc(-c2nc(N)c(C(=O)NC(C)C)s2)cc1O	0.8101466509477795
CCCCC(=O)N/1CCc2cc(OC)c(OC)c(OC)c2-c2ccccc21	0.7542854727196908
Cc1ccc(C(=O)N2CCOCC2)cc1NC(=O)C=Cc1ccccc1	0.8621571340037216
CCCN(CC)Cc1c(C)ccc2c1C(=O)C=C(N2C)C(=O)N1CCCC1	0.7846765521710324
CCCNC(=O)c1ccc2c(c1)C(O)C(=O)N2C	0.8322941975939812
Cc1nc(C)c(-c2ccnc(N3CCOCC3)c2)s1	0.8443108356816876
COc1ccccc1Nc1nc(N)n(C(=O)N2CCCCC2)c1C#N	0.8884345857375463
CC1CNCCN1c1ccc(N2CCOCC2)cc1NC(=O)C1CCC1	0.8628734221972477
CCC(C)CN1CCN(c2nc(N)nc3c2CCCC3)CC1	0.9229284122043551
Cc1ccc(C(=O)N2CCOCC2)cc1NC(=O)C1CCC1	0.9310153459711592
CC(C)(C)Cc1ccc(N2C(=O)NC3(CCCC3)C2=O)cc1	0.8476501779621859
CNCc1ccc(-c2nc(N)c(C(=O)c3ccc(OC)c(OC)c3)s2)cc1	0.6085950023159986
CCc1ccccc1-c1nc(N)c(C(=O)Nc2ccc(C)cc2)s1	0.7355039166321199
Cc1cc2nc(N)c(C(=O)NC(C)C)sc2c1C#N	0.8772656726605551
CC(C)Nc1nc(N2CCOCC2)cc(C#N)c1C#N	0.8959531092942707
CCC1CCCN(Cc2ccc(N)cc2)C1	0.7904132980926992
Cc1ccc(C(=O)N2CCOCC2)cc1NC(=O)C=Cc1ccc(C)cc1	0.8458736981669921
N#Cc1c(C#N)c2n(c1C(=O)Nc1ccc(Br)cc1)CCC2	0.898263193784667
Fc1ccc(CN2CCCCC2)cc1NC(=O)C=Cc1ccc(F)cc1	0.7941453454571706
CCCC1=C(C)C(=O)Nc2cc(C)ccc21	0.819992558140159
C=CC(=O)Nc1ccc2c(c1)C(=O)C(=O)N2Cc1ccc(Br)cc1	0.6489142429067217
CC1CCN(C(=O)C(C)(C)N)CC1N1CCN(C(=O)c2cc3cc(OC)ccc3[nH]2)CC1	0.7558574580822658
CC1C(=N)N2C(=O)C3(CSC(=O)N3c3ccc(C#N)cc3)C2C1C	0.795408717710276
Cc1cccc(C(=O)N2CCOCC2)c1NC(=O)C=Cc1ccccc1	0.8621571340037216
c1cccc(CN2CCCCC2)c1NC(=O)C1CCCC1	0.9127482822601579
Clc1cccc(N2CCOCC2)c1NC(=O)C1CCCCC1	0.9223224364497025
O=C(c1ccc2c(c1)CC(=O)N2C1CCCC1)C1CCC1	0.7961506154597504
CSc1ccc(N2C(=O)NC3(CCCC3)C2=O)cc1	0.6672315002103644
c1cn(-c2ccc(Nc3nc(N4CCOCC4)cc(N4CCOCC4)n3)cc2)cc1C(F)(F)F	0.6049161959856676
CCCc1ccc(-c2nc(N)c(C(=O)NC)s2)cc1	0.9011235037220293
CCCCCCCCc1c(C)[nH]c2c1C(=O)C=C(N2C)C(=O)N1CCCC1	0.7028958245383985
CC1CNCCN1c1c(C#N)c2ccccc2n2c(C(=O)N3CCCCC3)cc(C#N)c12	0.6796202665142765
COc1cc(N2C(=O)NC3(CCCC3)C2=O)cc(OC)c1OC	0.859591136748138
CCC(C)n1ccc2c1C(=O)C=C(Nc1ccc(C)cc1)C2=O	0.923112866892965
CCCCC1CCN(C(=O)C(C)(C)N)CC1N1CCN(C(=O)c2cc3ccccc3n2C)CC1	0.7085489804037761
CCc1ccccc1C(=O)Nc1ccc(-c2nc(N)c(C(=O)NC)s2)cc1	0.6302760798125638
CCOc1cccc(CN2CCCCC2)c1NC	0.8662140758023842
Nc1c(C(=O)N2CCOCC2)c2ccccc2n2c(C(=O)N3CCCC3)cc1c2C#N	0.6887484506229673
O=C([O-])CCc1ccc(N2CCOCC2)cc1NC1CCCC1	0.8624453372285938
CNC(=O)C=Cc1ccc2c(c1)CC(=O)N2Cc1ccc(C)cc1	0.8807893047122674
CCc1cc(-c2nc(N)c(C(=O)NC(C)C)s2)cc(OC)c1OC	0.8366599795445666
N#Cc1cccc(Nc2nc(N)n(C(=O)c3cc(OCCF)ccc3F)n2)c1	0.6704371548924173
Cc1nc(C)c(-c2ccnc(Nc3ccc(OCCF)c(OC)c3)n2)s1	0.6642605480253502
Clc1cccc(CN2CCCCC2)c1NC(=O)C1CCCCC1	0.8536445564041272
Clc1cccc(Nc2nc(N)n(C(=O)c3cc(OCCF)ccc3F)n2)c1	0.6658252508274436
CCCc1cc(C(=O)N2CCOc3cc(NC(=O)c4ccc(C)cc4)ccc32)ccn1	0.6592981646748811
Cc1cc(NC(=O)CSc2ncccc2C)no1	0.857883195952687
N#Cc1cccc(N2C(=O)NC3(CSC4=C3C(=O)c3ncccc3C4=O)C2=O)c1	0.7225780392940536
COCCC(=O)Nc1ccc2c(c1)C(=O)C(=O)N2Cc1ccc(Br)cc1	0.7332640846856796
CCCCCCn1ccc2c1C(=O)C=C(N2C)C(=O)N1CCCC1	0.7644012124789124
CCOc1ccc(CCN2CCCCC2)cc1NC	0.8520384891230851
CC1C(=N)N2C(=O)C3(CSC(=O)N3c3ccc(C(F)(F)F)cc3)C2C1C	0.7540717653375102
CC1CCN(Cc2ccc(NC(=O)Nc3ccc(C#N)cc3)cc2)CC1	0.8584366108132369
C=CC1C=CC(=O)/C=C/C12CC1(CC(=O)Nc3ccccc31)C(=O)N2	0.7717324838370465
C=CC1C=C(C)C(=O)/C=C1[C@H]c1ccc2c(c1)C(O)C(=O)N2Cc1ccc(OC)cc1	0.7234638019213716
CNc1ccc(-c2c[nH]nc2C)cc1NC	0.7384059028457008
CCCCC1=C/C(=O)/C=C1/C=C/c1ccc2c(c1)C(O)C(=O)N2Cc1ccc(OC)cc1	0.6472127927093514
COc1ccc(CC(=O)N2CCOCC2)cc1NC	0.8857122566579818
Cc1c(Cl)ccc(N2C(=O)NC(=O)C3(CSC4=C3C(=O)c3ncccc3C4=O)C2=O)c1	0.6600902993563578
Fc1cccc(CN2CCCCC2)c1NC(=O)C1CCCC1	0.9135079247075474
Clc1cccc(N2CCOCC2)c1NC(=O)C1CCCC1	0.9312316676037687
O=C1C=C(Nc2ccc(F)cc2)CCN1c1ccc(F)cc1	0.9371665748754467
O=C(NN1CCOCC1)c1cc2c(o1)C(=O)C=C(N2C)C(=O)N1CCCC1	0.8324633789603949
COc1ccc(C(=O)N2CCOCC2)cc1NC(=O)C=Cc1ccccc1	0.82655919022336
CCc1ccccc1N(C)C(=O)Nc1ccc(-c2ccccc2)cc1	0.6647710657299357
CSC(=O)Nc1ccc(N2CCOCC2)cc1NC	0.891109896291431
O=C(O)CCc1ccc(N2C(=O)NC3(CSC4=C3C(=O)CC(C)(C)C4)C2=O)cc1	0.7345121923730477
Fc1ccc(CN2CCCCC2)cc1NC(=O)C1CCC1	0.919432779606994
COC1CNC(=O)c2ccccc2N1C(=O)C1CCCCC1	0.9118123355689768
CCC1=CC(=O)/C=C1[C@H]c1ccc2c(c1)C(O)C(=O)N2Cc1ccc(Br)cc1	0.7534295282643988
CC/C=N/C(=O)/C=C/c1ccc2c(c1)CC(=O)N2C	0.614764039346948
CCCCc1ccc(N2C(=O)NC3(CSC4=C3C(=O)CC(C)(C)C4)C2=O)cc1	0.771611260951629
O=C(N/CCN1CCOCC1)c1cc2c(o1)C(=O)C=C(Nc1ccc(F)cc1)C2=O	0.7454680766993524
Fc1cccc(CN2CCCCC2)c1NC(=O)C1CCC1	0.919432779606994
O=C(Nc1ccc(N2CCOCC2)cc1)c1cc2ccccc2n(CC(=O)N2CCCCC2)c1=O	0.6144796225061304
CCCc1cccc(N2C(=O)NC3(CSC4=C3C(=O)CC(C)(C)C4)C2=O)c1	0.8046864960215768
O=C(CCN1CCCCC1)Nc1ccc2c(c1)CC(=O)N2C	0.92546854603615
O=c1c(O)c(C2CCCC2)c(N2CCOCC2)cc(N2CCOCC2)c1N1CCCC1	0.7894006932726484
CCCCCc1cc(C)c(N2CCNCC2)cc1N	0.6323473231430062
COc1cccc(CCN2CCCCC2)c1NC	0.8668904251903441
CCCc1c(C)[nH]c2c1C(=O)C=C(Nc1ccc(F)cc1)C2=O	0.9026357046408107
CCOc1cc(-c2nc(N)c(C(=O)NC(C)C)s2)ccn1	0.8844641123846964
CCCCc1c(C)[nH]c2c1C(=O)C=C(N2C)C(=O)N1CCCC1	0.9429124808834523
COCc1cc(N2CCOCC2)cc(N2CCc3nc(NC(=O)C4CC4)sc3C2)n1	0.7554321428805885
CCC(C)Nc1nc(N2CCOCC2)cc(C)c1C#N	0.9125891056501854
Cc1ccc(Nc2nc(N)n(C(=O)c3cc(OCCF)ccc3F)n2)cc1	0.6894702727833274
c1ccc(N2CCOCC2)c(Nc2nc(N)nc(C(F)(F)F)c2C#N)c1	0.8630811735723601
CC(C)c1ccc(CN2C(=O)NC(=O)C3(CSC4=C3C(=O)c3ncccc3C4=O)C2=O)cc1	0.6994044259918578
COc1ccc(-c2c(-c3cc(OC)c(OC)c(OC)c3)ncn2C)cc1NC	0.6688554537757218
COc1cc(OC)c(N2CCN(C)CC2)cc1NC(=O)C1CCC1	0.8951353622233699
CC(C)n1ccc2c(N)nc(N)nc21	0.708518345785903
CCCCCCN1CCN(c2nc(N)nc3c2CCCC3)CC1	0.8174610487934527
[truncated: 82 more rows]
