# Supplementary material for: De Novo Generation and Identification of Novel Compounds with Drug Efficacy Based on Machine Learning
Source: Adv Sci (Weinh). 2024 Jan 10;11(11):2307245. doi: 10.1002/advs.202307245 (PMC10962488; doi:10.1002/advs.202307245)
Supplement: Supplementary file 3 — Supporting Information [file ADVS-11-2307245-s001.zip › data1/Recurrent_datasetB.txt]

COc1ccc(/C=C\c2cc(OC)c(OC)c(OC)c2)cc1O	0.8252975349299134
CN1C(CCl)=NC2C(=O)C(C3=CC(=O)c4c(nc(CCl)n4C)C3=O)=CC(=O)C21	0.6715449871632069
CCN(CC)CCNC(=O)c1c(C)[nH]c(/C=C2\C(=O)Nc3ccc(F)cc32)c1C	0.6263032743124629
COc1ccc(OC)c2c1C(=O)C=C([C@@H](CC=C(C)C)OCC(C)(C)O)C2=O	0.6863738582089153
COc1ccc(O)c2c1C(=O)C=C(CCC=C(C)C)C2=O	0.8609575044687051
COc1cc(/C=C/C(=O)N2CCC=CC2=O)cc(OC)c1OC	0.7776601204486693
Nc1nc(N)c2cc(CSC(=S)N3CCN(c4ccccn4)CC3)ccc2n1	0.6300841287497347
COc1ccc(C2=C(c3cc(OC)c(OC)c(OC)c3)C(=O)CC2O)cc1O	0.7881311278546256
COc1cc2c(c(OC)c1OC)-c1ccc(OC)c(=O)cc1[C@@H](NC(C)=O)CC2	0.8325220081385356
C#CC(=O)N(c1cc(OC)cc(OC)c1)C(C(=O)NC1CCCCC1)c1ccc(OC)cc1	0.6181367900485678
C#CC(=O)N(Cc1ccccc1Cl)C(C(=O)NC1CCCC1)c1ccccc1	0.7496126004619543
C#CC(=O)N(c1ccc(OC)cc1OC)C(C(=O)NC1CCCC1)c1cccs1	0.7067194521692551
COc1ccc(C2=C(c3cc(OC)c(OC)c(OC)c3)C(=O)C(O)C2)cc1F	0.8197975562146846
Cc1ccc(NC(=O)N/N=C2\CC3(CCCC3)Oc3ccccc32)cc1	0.7774349568889044
CCN(CC)CCNC(=O)c1c(C)[nH]c2c1CCC/C2=C1/C(=O)Nc2ccc(C)cc21	0.6204479859100822
CCC1SCC(=O)N1c1c(C#N)c2n(c1C(=O)Nc1ccccc1)CCCC2	0.8563205313062975
COc1ccc(C2=C(c3cc(OC)c(OC)c(OC)c3)C(=O)C(OC(C)=O)C2)cc1O	0.6711262204642069
COc1ccc(C2=C(c3cc(OC)c(OC)c(OC)c3)C(=O)C(O)C2)cc1	0.8427264769490215
COC1=Cc2ccnc3ccnc(c23)C1=O	0.7229836780730448
CCCCNc1nc(NCc2ccco2)c2ccccc2n1	0.6440389489134094
CCCCNc1nc(NCc2ccco2)c2cc(F)ccc2n1	0.6403684808500181
CCN(CC)CCNC(=O)c1c(C)[nH]c(/C=C2\C(=O)Nc3ccc(F)cc32)c1C	0.6263032743124629
COc1cc(C(=O)c2sc(-c3ccc(Cl)cc3)nc2N)cc(OC)c1OC	0.6163623628219607
CC/C=N/c1c(C#N)c2n(c1C(=O)Nc1ccc(Cl)cc1)CCC2	0.8416183706959611
O=C(Nc1ccc([N+](=O)[O-])cc1Cl)c1cc(Cl)ccc1O	0.6611804498474478
O[C@H]1CCN(c2nc(Nc3cccc4c3CCCC4)c3ccccc3n2)C1	0.7434044538054678
Cc1cc(NC(=O)CSc2nc[nH]n2)no1	0.7669770740759253
COc1ccc(/C=C/C(=O)/C=C/c2ccc(OC)c(OC)c2)cc1OC	0.6704203268168198
O=C1/C(=C/c2ccc(O)cc2)CSC/C1=C\c1ccc(O)cc1	0.8231974174966586
O=C1/C(=C/c2cccnc2)COC/C1=C\c1cccnc1	0.7921356512925345
Nc1nc(N)c2cc(CSC(=S)N3CCN(c4ncccn4)CC3)ccc2n1	0.6190764289575276
Cc1ccc(N2CCN(C(=S)SCc3ccc4nc(N)nc(N)c4c3)CC2)cc1	0.618751191762959
COc1cccc2c1C(=O)C(Oc1ccc(F)cc1)=CC2=O	0.8730283568376924
CC(=O)[C@]1(C)C(=O)O[C@@H](OC(=O)c2ccccc2)[C@H]1C	0.6231660763345979
COc1ccc(C2=C(c3cc(OC)c(OC)c(OC)c3)CC(O)C2=O)cc1N	0.7371958742617072
O=C1C(Oc2ccccc2)=CC(=O)c2c(O)cccc21	0.907322250342338
COc1cc(/C=C2\CSC/C(=C\c3cc(OC)c(O)c(OC)c3)C2=O)cc(OC)c1O	0.647868369342642
CN(C)CCN1C(=O)c2cccc3cccc(c23)C1=O	0.7993912746857017
CCSC(CC=C(C)C)C1=CC(=O)c2c(OC)ccc(OC)c2C1=O	0.6708140783172892
C#CC(=O)N(c1cc(OC)cc(OC)c1)C(C(=O)NC1CCCC1)c1ccc(OC)cc1	0.641434590732548
COc1cc(-c2nc(N)sc2-c2ccccc2)cc(OC)c1OC	0.7564438818123501
CC(C)OC1OC(=O)C(Cl)=C1Cl	0.6547937844397006
Cl.O=C1/C(=C/c2ccc(O)cc2)CNC/C1=C\c1ccc(O)cc1	0.7325545007586293
O=C1C=C(N2CCC(c3ccc(Cl)cc3)CC2)C(=O)c2c(O)cccc21	0.8642926817385463
C#CC(=O)N(c1cccc(C(F)(F)F)c1)C(C(=O)NC1CCCC1)c1cccc(OC)c1	0.6687655708285638
O=C1C=C(N2CCC(c3ccccc3)CC2)C(=O)c2c(O)cccc21	0.9132203289562862
COc1ccccc1N1CCN(C2=CC(=O)c3cccc(O)c3C2=O)CC1	0.9023920819269028
Cc1ccccc1N1CCN(C2=CC(=O)c3cccc(O)c3C2=O)CC1	0.904255690518051
CC(C)(C)COC1OC(=O)C(Cl)=C1Cl	0.6945759946268667
Nc1ccn([C@@H]2O[C@H](CO)[C@@H](O)C2(F)F)c(=O)n1	0.6120873727300362
COc1ccc(O)c2c1C(=O)C(CCC=C(C)C)=CC2=O	0.8609575044687051
COc1cc(/C=C2\CCC/C(=C\c3ccc(O)c(OC)c3)C2=O)ccc1O	0.7876586156461018
Cl.O=C1/C(=C/c2ccc(Br)cc2)CNC/C1=C\c1ccc(Br)cc1	0.6072141435665133
COc1ccc(/C=C2\COC/C(=C\c3ccc(OC)cc3)C2=O)cc1	0.7974393792317662
O=C1/C(=C/c2cccnc2)CCC/C1=C\c1cccnc1	0.7854644588129969
COc1ccc(-c2ccc(N)cc2)c(OC)c1	0.8228264726262585
COC(=O)c1sc2cccc(C)c2c1Nc1cc(OC)c(OC)c(OC)c1	0.6150128083538315
COc1ccc(OC)c(C(=O)/C=C/c2ccc(C)s2)c1	0.6166377949199763
COc1ccc(C2=C(c3cc(OC)c(OC)c(OC)c3)C(=O)C(OC(C)=O)C2)cc1	0.6436934049087063
COc1cc(/C=C2\CCC/C(=C\c3cc(OC)c(O)c(OC)c3)C2=O)cc(OC)c1O	0.6632339793171653
Cl.O=C1/C(=C/c2ccc(Cl)cc2)CNC/C1=C\c1ccc(Cl)cc1	0.7382823137703172
O=C1/C(=C/c2ccncc2)CSC/C1=C\c1ccncc1	0.7973842385537518
COc1ccc(/C=C\c2cc(OC)c(OC)c(OC)c2)cc1O	0.8252975349299134
COc1cc2c3c(c1O)-c1c(cc(OC)c(OC)c1OC)CC[C@@H]3N(C(=O)C(F)(F)F)CC2	0.7319663646599572
CSc1c2c3c(n1C)C(=O)C(=O)C(Cl)=C3NCC2	0.6274123371992955
Nc1ccn([C@@H]2O[C@H](CO)[C@@H](O)C2(F)F)c(=O)n1	0.6120873727300362
COc1ccc(/C=C/C(=O)c2cc(OC)c(OC)c(OC)c2)cc1O	0.6134115205008754
C[C@]12CC[C@H]3[C@@H](CC=C4[C@@H](O)[C@@H](O)CC[C@@]43C)[C@@H]1CC[C@@]2(O)Cc1ccccn1	0.666217618105135
C=C(Br)C(=O)Nc1cccc(/C=C/C(=O)Nc2ccc(OC)cc2)c1	0.7136271328242625
C=C(Br)C(=O)Nc1cccc(/C=C/C(=O)Nc2ccc(OC)c(OC)c2)c1	0.6446814958731737
COc1cc2c3c(c1O)-c1c(cc(OC)c(OC)c1OC)CC[C@@H]3N(S(C)(=O)=O)CC2	0.7500126637454597
Nc1nc(N)c2cc(CSC(=S)N3CCN(Cc4ccccc4)CC3)ccc2n1	0.6182048264921511
Cc1ccc(-c2cc(NCCN(C)C)c3ccccc3n2)cc1	0.7660796621417866
C#CC(=O)N(c1ccc2c(c1)OCCO2)C(C(=O)NC1CCCC1)c1ccccc1	0.7773337854138409
C#CC(=O)N(c1ccc(OC)c(OC)c1)C(C(=O)NC1CCCC1)c1cccs1	0.7067194521692551
CN1C(CCl)=NC2C(=O)C(C3=CC(=O)c4c(nc(CCl)n4C)C3=O)=CC(=O)C21	0.6715449871632069
O=C(N/N=C1\CC2(CCCC2)Oc2ccccc21)Nc1ccc(Cl)cc1	0.7345848391699462
COc1cc(-c2n[nH]cc2-c2ccc(OC(F)(F)F)cc2)cc(OC)c1OC	0.6583591708461638
O=C1c2ccccc2C(=O)c2oc(C(=O)N3CCCCC3)cc21	0.6928660399867841
CC(=O)O[C@@H]1OC(=O)[C@](OC(=O)c2ccccc2)(C(C)=O)[C@@H]1C	0.6082525069298201
C(=C/c1ccccc1)\C[N+]12CN3CN(CN(C3)C1)C2.[Cl-]	0.6097371177013446
COc1ccc(/C=C2\c3cc(OC)c(OC)c(OC)c3CC[C@H]2O)cc1C	0.865651954264529
COc1ccc(OC2=CC(=O)c3cc4ccccc4cc3C2=O)cc1	0.7223995226211463
Oc1ccc2oc(Cc3ccccc3)cc2c1CN1CCC(N2CCCCC2)CC1	0.6360555426972068
O=C1CCN(C(=O)c2cc3c(o2)C(=O)c2ccccc2C3=O)CC1	0.6822340064071177
CCSC(CC=C(C)C)c1cc(OC)c2c(c1OC)C(=O)C=CC2=O	0.6544821876016845
Nc1nc(N)c2cc(CSC(=S)N3CCN(c4ccc(F)cc4)CC3)ccc2n1	0.6151635195146322
C[C@]1(CO)[C@@H](O)C(=O)C[C@@]2(C)[C@H]1CC[C@@]1(C)c3cocc3CC[C@@H]12	0.8294702820151483
COc1cc(/C=C2\COC/C(=C\c3cc(OC)c(O)c(OC)c3)C2=O)cc(OC)c1O	0.6764118597822453
O=C1/C(=C/c2ccccn2)CC/C1=C\c1ccccn1	0.7797453944393968
O=C1/C(=C/c2ccsc2)COC/C1=C\c1ccsc1	0.7840063649388751
O=C1/C(=C/c2cccnc2)CC/C1=C\c1cccnc1	0.7797453944393968
COc1ccc(/C=C\c2cc(OC)c(OC)c(OC)c2)cc1O	0.8252975349299134
C=C1Oc2cc3c(cc2C(CCCC)C1=C)OCO3	0.8146947942998645
COc1cc(/C=C/c2cc(Br)ccc2O)cc(OC)c1	0.8448938400510602
COc1ccc(/C=C2\c3cc(OC)c(OC)c(OC)c3CC[C@@H]2O)cc1C	0.865651954264529
O=C1C=C(N2CCN(c3ccccc3)CC2)C(=O)c2c(O)ccc(O)c21	0.8083208696637554
COc1cc2ccnc3c2c(c1O)N(C)C=C3	0.6954930110768107
C[C@]12CC[C@H]3[C@@H](CC=C4[C@H](O)[C@@H](O)CC[C@@]43C)[C@@H]1CC[C@@]2(O)Cc1ccccn1	0.666217618105135
COc1cccc(-n2cc(NC(=O)Cc3ccc(OC)c(OC)c3)cn2)c1	0.6946014518762633
C1=C\CCCCN(CCc2nccc3c2[nH]c2ccccc23)CCCC/1	0.6370278424543824
O=C1/C(=C/c2ccncc2)CC/C1=C\c1ccncc1	0.7797453944393968
O=C1/C(=C/c2ccsc2)CSC/C1=C\c1ccsc1	0.7547101439541052
O=C1/C(=C/c2ccc(F)cc2)CCC/C1=C\c1ccc(F)cc1	0.6980792068412164
COc1ccc(/C=C2\CCC/C(=C\c3ccc(OC)c(OC)c3)C2=O)cc1OC	0.6496885528013813
O=C1/C(=C/c2ccc(O)cc2)COC/C1=C\c1ccc(O)cc1	0.8363523675974639
CCOC(=O)COc1nc(C)nc2c(-c3ccc(Cl)cc3)n[nH]c12	0.7142447904178746
COC(=O)/C=C/c1ccc2c(c1)CC(=O)N2Cc1ccc(OC)cc1	0.6216687267040049
C=CC(=O)Nc1nc(-c2ccccc2)cs1	0.8236027223268786
O=C1/C(=C/c2ccncc2)CCC/C1=C\c1ccncc1	0.7854644588129969
COc1ccc(-c2nc(N)c(C(=O)c3cc(OC)c(OC)c(OC)c3)s2)cc1	0.6050890368828881
COc1ccc(/C=C2\CSC/C(=C\c3ccc(OC)cc3)C2=O)cc1	0.7598656007310114
Cl.O=C1/C(=C/c2ccc(F)cc2)CNC/C1=C\c1ccc(F)cc1	0.8311031409109416
C=C(Br)C(=O)Nc1cccc(/C=C/C(=O)Nc2cccc(F)c2)c1	0.7486005502408479
CCN(CC)CCNC(=O)c1c(C)[nH]c(/C=C2\C(=O)Nc3ccc(F)cc32)c1C	0.6263032743124629
O=C1C=C(N2CCN(c3ccccc3Cl)CC2)C(=O)c2c(O)cccc21	0.882034445625167
C[C@@H]1C(=O)O[C@H]2C3=CC(=O)C[C@@H](O)[C@]3(C)CC[C@@H]12	0.656610965365652
C[C@@H]1CC[C@@H]2C3=C(C[C@]4(C)CCC[C@@H]1[C@H]24)C(=O)C=CC3=O	0.6328939369705532
CC(=O)[C@@]1(C)C(=O)O[C@@H](OC(=O)c2ccccc2)[C@H]1C	0.6231660763345979
CCOC(=O)[C@H]1[C@H](C(O)c2ccc(OC)cc2)C12C(=O)Nc1ccccc12	0.7931328239907184
COc1ccc(C2=C(c3cc(OC)c(OC)c(OC)c3)C(=O)C(O)C2)cc1Cl	0.7922292587591855
COc1ccc(C2=C(c3cc(OC)c(OC)c(OC)c3)C(=O)C(OC(C)=O)C2)cc1F	0.6201906574075993
COc1cc([C@@H]2c3cc4c(cc3[C@H](O)[C@H]3COC(=O)[C@H]23)OCO4)cc(OC)c1OC	0.7629173210900769
CCOC(=O)c1sc2ncccc2c1Nc1cc(OC)c(OC)c(OC)c1	0.6064622450540551
COc1cc(/C=C2\CC/C(=C\c3ccc(O)c(OC)c3)C2=O)ccc1O	0.8151797892040124
COc1cc(/C=C2\CC/C(=C\c3cc(OC)c(O)c(OC)c3)C2=O)cc(OC)c1O	0.6936397888045213
O[C@H]1C=C2CCN3Cc4cc5c(cc4[C@H]([C@@H]1O)[C@@H]23)OCO5	0.6895099729200832
N#CC1=C(N)Oc2c(cc(Cl)c3ccccc23)C1c1ccc(C#N)cc1	0.6903596846460647
C#CC(=O)N(c1ccc(-n2cnnn2)c(C)c1)C(C(=O)NC1CCCC1)c1ccccc1	0.6096484566503052
C#CC(=O)N(c1cccc(C(F)(F)F)c1)C(C(=O)NC1CCCCC1)c1cccs1	0.6792033943134619
COc1ccc(/C=C\c2cc(OC)c(OC)c(OC)c2)cc1O	0.8252975349299134
CN(C)S(=O)(=O)c1cc(NC(=O)CCl)ccc1Cl	0.8618564025501576
O=c1nc(/N=N/c2ccc(O)cc2)ccn1[C@@H]1O[C@H](CO)[C@@H](O)C1(F)F	0.6966697411010376
O=C1C=C(N2CCN(c3ccccc3)CC2)C(=O)c2c(O)cccc21	0.9141658092117212
COc1cc2c3c(c1O)-c1c(cc(OC)c(OC)c1OC)CC[C@@H]3N(S(=O)(=O)C(F)(F)F)CC2=O	0.6424183209304103
CN(C)CCCNc1nc(NCc2ccco2)c2ccccc2n1	0.6200893695426212
NC(=O)c1ccccc1NC(=O)C#Cc1ccccc1	0.8113810505118153
C=C(Br)C(=O)Nc1cccc(/C=C/C(=O)Nc2ccc(OCC)cc2)c1	0.6507494819627568
C=C(Br)C(=O)Nc1cccc(/C=C/C(=O)Nc2ccc(N3CCOCC3)cc2)c1	0.6447120726452175
COc1ccc(/C=C2\c3cc(OC)c(OC)c(OC)c3CC[C@H]2O)cc1	0.887547678348694
CCOC(=O)[C@H]1C(C(=O)c2ccc(OC)cc2)C12C(=O)Nc1ccc(Cl)cc12	0.616253183479236
O=C1/C(=C/c2ccccc2F)CNC/C1=C\c1ccccc1F	0.858639694499956
COc1ccc(OC)c(C(=O)/C=C/c2ccsc2)c1	0.6162870490470758
COc1ccc2cc3c(N)n[nH]c3nc2c1	0.6459801078776107
CN(C)CCNc1nc(-c2ccc(C(C)(C)C)cc2)nc2ccccc12	0.7332912785451973
NCCCCCCCCCNC1=CC(=O)c2cc3ccccc3cc2C1=O	0.6137061488691865
COc1ccc(CC(=O)Nc2cnn(Cc3ccccc3)c2)cc1OC	0.7101922371453566
Nc1nc(N)c2cc(CSC(=S)N3CCN(c4ccccc4)CC3)ccc2n1	0.6373118089943002
O=C1c2ccccc2C(=O)c2oc(C(=O)N3CCSCC3)cc21	0.6855787367640083
COc1cc(/C=C/C(=O)/C=C/c2cc(OC)c(O)c(OC)c2)cc(OC)c1O	0.6713563033741137
N[C@@H](Cc1ccc(N(CCCl)CCCl)cc1)C(=O)O	0.720239222897486
O=C(/C=C/c1ccc(F)cc1)/C=C/c1ccc(F)cc1	0.7585414462885395
COc1cc(/C=C/C(=O)/C=C/c2ccc(O)c(OC)c2)ccc1O	0.7956743445296642
O=C1/C(=C/c2ccccn2)CCC/C1=C\c1ccccn1	0.7854644588129969
O=C1/C(=C/c2ccccn2)COC/C1=C\c1ccccn1	0.7921356512925345
COc1ccc(/C=C\c2cc(OC)c(OC)c(OC)c2)cc1O	0.8252975349299134
N#Cc1c(/N=C/c2cccnc2)c(C(=O)Nc2ccc(Br)cc2)n2c1CCC2	0.6156057529093619
C=C(C(C)=O)[C@@H]1C[C@H]2[C@@](C)(CC[C@@]3(O)C(C)(C)CCC(=O)[C@]23C)O1	0.7876918713058404
NCCCCCCCNC1=CC(=O)c2cc3ccccc3cc2C1=O	0.7225438928307377
Cc1cc(NC(=O)CSc2nncn2C)no1	0.8125973709431324
CC(=O)OC(CC(C)C)CC(C)c1ccc(C)cc1O	0.79426272177566
C#CCC[C@@]1(C)C(=O)CC[C@H]2[C@@H]3CC[C@@](O)(Cc4ccccn4)[C@@]3(C)CC[C@@H]21	0.7791722063875534
CC1=NN(C(=O)c2[nH]nc(-c3ccc(Cl)cc3)c2N)C(=O)C1	0.8269657163728125
N#Cc1c(/N=C/c2ccco2)c(C(=O)Nc2ccc(Br)cc2)n2c1CCC2	0.6197173504844978
COc1cc([C@@H]2c3cc4c(cc3[C@H](O)[C@H]3COC(=O)[C@H]23)OCO4)cc(OC)c1OC	0.7629173210900769
O=C1c2ccccc2C(=O)c2oc(C(=O)N3CCCC3)cc21	0.69051414525732
COc1cc(-c2nc(N(C)C)sc2-c2ccc(C)cc2)cc(OC)c1OC	0.6061159046581499
C=C1c2[nH]c3ccccc3c2C[C@H]2N3CC[C@]12/C(=C\C)C3	0.7259369562705236
Oc1ccc(-c2ccccc2O)cc1	0.7184688940221797
C=C(Br)C(=O)Nc1cccc(/C=C/C(=O)Nc2ccc(F)c(F)c2)c1	0.7194286025584145
C#CC(=O)N(c1cccc(OC)c1)C(C(=O)NC1CCCC1)c1cccs1	0.7779045243077721
C#CC(=O)N(c1cc(OC)ccc1OC)C(C(=O)NC1CCCC1)c1cccs1	0.7067194521692552
Cc1ccccc1C1CCN(C2=CC(=O)c3cccc(O)c3C2=O)CC1	0.8965799272230762
Cc1nc(Cl)c2[nH]nc(-c3ccc(Cl)cc3)c2n1	0.6917946224871636
O=C1Nc2ccccc2C12Nc1ccccc1-n1cccc12	0.6671487433281739
COc1ccc(/C=C/c2cc(OC)c(OC)c(OC)c2)c(O)c1	0.8252975349299134
COc1cc(/C=C/C(=O)NCCc2cc(OC)c(O)c(OC)c2)ccc1O	0.6153458647026946
COc1ccc(/C=C\c2cc(OC)c(OC)c(OC)c2)cc1O	0.8252975349299134
C=C(Br)C(=O)Nc1cccc(/C=C/C(=O)Nc2ccc(C)cc2)c1	0.7453220966131359
C=C(Br)C(=O)Nc1cccc(/C=C/C(=O)NCc2ccc(C)cc2)c1	0.7167426093394766
COC(=O)c1c(CCc2ccccc2)cc(O)c(CC=C(C)C)c1O	0.6114405941188259
C#CC(=O)N(c1ccccc1F)C(C(=O)NC1CCCCC1)c1ccccc1F	0.7732292949293871
C#CC(=O)N(c1ccc2ccccc2c1)C(C(=O)NC1CCCC1)c1ccccc1	0.6406738552160277
CC(C)=CCCC1=CC(=O)c2c(O)ccc(O)c2C1=O	0.6544207261062457
Nc1nc(N)c2cc(CSC(=S)N3CCN(C4CCCCC4)CC3)ccc2n1	0.7377823007447045
COc1ccc(CC(=O)Nc2cnn(-c3ccc(C)cc3)c2)cc1OC	0.7393321357697507
COc1ccc2c(c1)[nH]c1c(C)nccc12	0.6728642510267777
COc1ccc(/C=C\c2cc(OC)c(OC)c(OC)c2)cc1O	0.8252975349299134
C[C@@H]1C[C@@H]2OC(=O)[C@@H](CN(C)CCO)[C@H]2C[C@]2(C)[C@@H](O)CC[C@@H]12	0.7620560926097191
Cc1cc(NC(=O)CSc2nccn2C)no1	0.8336011826010618
C=C(Br)C(=O)Nc1ccc2c(c1)/C(=C\c1cccs1)C(=O)N2	0.7944300786836245
Cc1ccc(NC(=O)N/N=C2\CC3(CCCCC3)Oc3ccccc32)cc1	0.7371353556528571
O=C(N/N=C1\CC2(CCCCC2)Oc2ccccc21)Nc1ccccc1	0.7721822023671226
Cc1ccc(-c2cc(C(F)(F)F)nn2-c2ccc(S(N)(=O)=O)cc2)cc1	0.7541053298167572
COc1ccc(NC(=O)c2cc(OC)c(OC)c(OC)c2)cc1N	0.7899691410661008
C(=C/c1ccccc1)\C[N+]12CN3CN(CN(C3)C1)C2.[Cl-]	0.6097371177013446
C[C@H](Nc1nc(N2CCNCC2)nc2ccccc12)c1ccccc1	0.7677358767837323
CO[C@@H]1C=C[C@@]23c4cc5c(cc4CN(C[C@@H]2O)[C@H]3C1)OCO5	0.789696439580095
COc1ccc(-c2sc(C)nc2-c2cc(OC)c(OC)c(OC)c2)cc1	0.6216808438569527
CC1(C)CC[C@@H]2c3cc(O)c(O)cc3C[C@]3(C)CCC[C@@H]1[C@H]23	0.6633331813895688
Cc1cn([C@@H]2SC[C@@](C)(O)[C@H]2O)c(=O)[nH]c1=O	0.6128834546367239
CC(=O)c1cc2c(o1)C(=O)c1ccccc1C2=O	0.6117907348321547
COc1cc(-c2nccn2-c2ccc(Br)cc2)cc(OC)c1OC	0.6519227230998258
Nc1nc(Cl)nc2c1ncn2[C@H]1C[C@H](O)[C@@H](CO)O1	0.6481668237451135
O=C1COc2ccccc2N1Cc1cn(CCC2OCCO2)nn1	0.8126488723555043
COc1ccc2c(c1)OCC(=O)N2Cc1cn(Cc2ccccc2)nn1	0.7059238193131455
COc1cc(-n2nnnc2-c2ccc(C(C)=O)cc2)cc(OC)c1OC	0.6285786279876234
O=C1N=C(N2CCOCC2)S/C1=C\c1ccc(-c2ccc(C(=O)O)c(O)c2)o1	0.7564261354465931
C=C(Br)C(=O)Nc1ccc(/C=C/C(=O)Nc2ccc(OC)cc2)cc1	0.7136271328242626
O=C1CC2(CCCCC2)Oc2c1ccc1ccccc21	0.7010354189842906
C=C(Br)C(=O)Nc1ccc2c(c1)CC(=O)N2	0.8147885101581137
O=C(/C=C/c1ccc(O)cc1)/C=C/c1ccc(O)cc1	0.8338288917333762
COc1ccc(C(=O)/C=C/c2ccccn2)c2c1C=CC(C)(C)O2	0.6262098941734603
Cc1ccccc1N1CCN(C(=S)SCc2ccc3nc(N)nc(N)c3c2)CC1	0.6187511917629591
COc1cc([C@@H]2c3cc4c(cc3[C@H](O)[C@H]3COC(=O)[C@H]23)OCO4)cc(OC)c1OC	0.7629173210900769
O=C1/C(=C/c2ccncc2)COC/C1=C\c1ccncc1	0.7921356512925345
CC1(C)O[C@](C)([C@H]2CC[C@](C)(Cl)[C@@H](Br)C2)[C@H](O)C[C@H]1Br	0.6124190047014006
Nc1nc(N)c2cc(CSC(=S)N3CCN(c4ccccc4F)CC3)ccc2n1	0.6151635195146322
COc1cc(C(=O)n2nc(Nc3ccc(F)cc3)nc2N)cc(OC)c1OC	0.6630705646831743
COc1cc(C(=O)n2nc(Nc3ccccc3)nc2N)cc(OC)c1OC	0.68042842924638
COc1ccc(/C=C\c2cc(OC)c(OC)c(OC)c2)cc1O	0.8252975349299134
COc1ccc(/C=C2\c3cc(OC)c(OC)c(OC)c3CC[C@@H]2O)cc1	0.887547678348694
COc1cccc(-c2ccccc2)c1	0.6949649441287625
COc1cccc(/C=C/C(=O)Nc2cc(OC)c(OC)c(OC)c2)c1	0.780934883449067
CCN(CC)CCNC(=O)c1c(C)[nH]c2c1CCC/C2=C1/C(=O)Nc2ccc(F)cc21	0.6186113337539536
C=C(C(C)=O)[C@H]1C[C@@H]2[C@@]3(C)[C@@H](O)CCC(C)(C)[C@]3(O)CC[C@@]2(C)O1	0.7608591164592435
O=C1CS/C(=N\c2nc(-c3ccc(Cl)cc3)cs2)N1	0.9256284980344369
N#CC1=C(N)Oc2c(cc(Cl)c3ccccc23)C1c1ccccc1Cl	0.629507928537287
CSc1ccc(C2C(C#N)=C(N)Oc3c2ccc2ccccc32)cc1	0.6797470671982461
COc1ccc(-c2ccc(N)cc2)cc1OC	0.8228264726262585
COc1ccc(/C=C\c2cc(OC)c(OC)c(OC)c2)cc1O	0.8252975349299134
Cc1nc2c(-c3ccc(Cl)cc3)n[nH]c2c(=O)n1N	0.6580887968279907
CCN(CC)CCNC(=O)c1c(C)[nH]c(/C=C2\C(=O)Nc3ccc(F)cc32)c1C	0.6263032743124629
CCCCc1c2c(c(C)c3c1C(=O)OC3)Oc1ccccc1O2	0.6450016359143226
C=C(Br)C(=O)Nc1ccc2c(c1)/C(=C/c1sccc1C)C(=O)N2	0.7651275721179286
O=C(N/N=C1\CC2(CCCC2)Oc2ccccc21)Nc1ccccc1	0.8034817402221085
COc1cc(C(=O)c2cc(OC)c(OC)c(OC)c2)cc(N)c1OC	0.6079240792480807
CCOC(=O)[C@@H]1[C@@H](C(=O)c2ccccc2)C12C(=O)Nc1ccccc12	0.6883980777952545
CCN(CC)CCNC(=O)c1c(C)[nH]c(/C=C2\C(=O)Nc3ccc(F)cc32)c1C	0.6263032743124629
COc1ccc(-n2cc(NC(=O)Cc3ccc(OC)c(OC)c3)cn2)cc1	0.6946014518762634
C=CC(=O)Nc1nc(-c2ccc(C(F)(F)F)cc2)cs1	0.8716632691147915
COc1ccc(-c2nsc3c2C(=O)c2cccc(O)c2C3=O)cc1	0.6072039164893173
COc1cc(/C=C2\CCC/C(=C\c3ccc(F)c(F)c3)C2=O)cc(OC)c1OC	0.6465412357410898
COc1ccccc1/C=C1\CCC/C(=C\c2cc(OC)c(OC)c(OC)c2)C1=O	0.6496885528013813
COc1cc(/C=C2\CCC/C(=C\c3ccc(O)c(Cl)c3)C2=O)cc(OC)c1OC	0.673051746327063
C=CC(=O)Nc1nc(-c2ccc(O)cc2)cs1	0.8182652985346458
CCN(CC)C[C@@H]1C(=O)O[C@H]2C[C@@H](C)[C@@H]3CC[C@H](O)[C@@]3(C)C[C@@H]21	0.8082935259805704
COc1cc([C@@H]2c3cc4c(cc3[C@H](O)[C@H]3COC(=O)[C@H]23)OCO4)cc(OC)c1OC	0.7629173210900769
Cc1cc(C)n(C(=O)c2[nH]nc(-c3ccc(Cl)cc3)c2N)n1	0.7605925994246525
Cc1nn(C(=O)c2[nH]nc(-c3ccc(Cl)cc3)c2N)c(C)c1Cl	0.7405778113397607
COc1cc(-c2nccn2-c2ccc(C)cc2)cc(OC)c1OC	0.7144711593630443
CCCCc1c2c(c(C)c3c1C(=O)OC3)Oc1ccccc1O2	0.6450016359143226
CS(=O)(=O)c1ccc(C(=O)Nc2ccc(Cl)c(-c3ccccn3)c2)c(Cl)c1	0.6621021756233525
Cc1nsc2c1C(=O)c1cccc(O)c1C2=O	0.6568059548727663
C/C(=C\CC12OCC3CC(C=C4C(=O)c5c(O)cccc5OC431)C2=O)CO	0.7924555890864061
CCN(C)C[C@@H]1C(=O)O[C@H]2C[C@@H](C)[C@@H]3CC[C@H](O)[C@@]3(C)C[C@@H]21	0.8128643494794932
C[C@@H]1C[C@@H]2OC(=O)[C@@H](CN3CCC(O)CC3)[C@H]2C[C@]2(C)[C@@H](O)CC[C@@H]12	0.7427232205515572
CN1C/C(=C\c2ccccc2F)C(=O)/C(=C/c2ccccc2F)C1	0.7794810574464865
N#CC1=C(N)Oc2c(ccc3ccccc23)C1c1ccc(C#N)cc1	0.7352405117376364
CCc1nsc2c1C(=O)c1cccnc1C2=O	0.6553769515134417
CC(C)(C)c1ccc(Cn2cc(CNC3=CC(=O)c4ccccc4C3=O)nn2)cc1	0.7070248897179373
C=C(C(C)=O)[C@@H]1C[C@H]2[C@@](C)(CC[C@@]3(O)C(C)(C)CCC[C@]23C)O1	0.7812230621329058
C=C(Br)C(=O)Nc1cccc(/C=C/C(=O)Nc2ccc(Cl)cc2)c1	0.6994091500985409
C=C(Br)C(=O)Nc1cccc(/C=C/C(=O)Nc2cc(OC)cc(OC)c2)c1	0.6446814958731737
COc1cc(/C=C2\CC[C@@H]3[C@H]4CCCN5CCC[C@@H](CN3C2=O)[C@@H]45)cc(OC)c1OC	0.6889948471572132
O=C1C=C(NCc2cn(Cc3ccc(C(F)(F)F)cc3)nn2)C(=O)c2ccccc21	0.6952482802137218
CN(C)CCN1C(=O)c2cccc3cc(N)cc(c23)C1=O	0.6857922177304604
CCN1C/C(=C\c2ccccc2F)C(=O)/C(=C/c2ccccc2F)C1	0.7756661867901675
COC(=O)Nc1nc2ccc(C(=O)c3cccs3)cc2[nH]1	0.7282278318175113
C[C@@H]1C[C@@H]2OC(=O)[C@@H](CN(C)C)[C@H]2C[C@]2(C)[C@@H](O)CC[C@@H]12	0.7907642826272588
C[C@@H]1C[C@@H]2OC(=O)[C@@H](CN3CCCCC3)[C@H]2C[C@]2(C)[C@@H](O)CC[C@@H]12	0.7885390648072996
COc1cc(/C=C/C(=O)N2CCC=CC2=O)cc(OC)c1OC	0.7776601204486693
CCc1nsc2c1C(=O)c1c(O)cccc1C2=O	0.7270289618293789
C=C(C(C)=O)[C@@H]1C[C@@H]2[C@@]3(C)[C@@H](O)CCC(C)(C)[C@]3(O)CC[C@@]2(C)O1	0.7608591164592435
C[C@@H]1C[C@@H]2OC(=O)[C@@H](CN(C)CCO)[C@H]2C[C@]2(C)[C@@H](O)CC[C@@H]12.Cl	0.7456903610095749
O=C1C[C@H](OCc2cc(C3CCCCC3)no2)[C@H]2CO[C@@H]1O2	0.8499106495834333
CCc1nsc2c1C(=O)c1ccccc1C2=O	0.6593184824603534
COc1cc(/C=C2\CCC/C(=C\c3ccccc3F)C2=O)cc(OC)c1OC	0.677364643973312
COc1ccc2c(c1)COc1c-2oc2c(C)c(O)c(C)c(O)c2c1=O	0.7057356749182501
C(=C/c1ccccc1)\C[N+]12CN3CN(CN(C3)C1)C2.[Cl-]	0.6097371177013446
Cc1nsc2c1C(=O)c1c(O)cccc1C2=O	0.6568059548727663
CCc1nsc2c1C(=O)c1cccc(O)c1C2=O	0.7270289618293789
COc1cc(/C=C2\CCC/C(=C\c3cccc(O)c3)C2=O)cc(OC)c1OC	0.7658706418267979
CN(C)c1ccc2nc(NC(=O)CN3CCCCC3)sc2c1	0.9415667869257621
CC(=O)NC1C(=O)Nc2ccc(-c3ccc(N4CCN(C)CC4)cc3)cc21	0.8767203620431637
O=c1nc(N2CCOCC2)sc2ccccc12	0.7666150645668401
COc1ccc(/C=C2\COC/C(=C\c3ccc(OC)c(OC)c3)C2=O)cc1OC	0.6926271377107758
COc1cc(C2=C(c3cc(OC)c(OC)c(OC)c3)CC(O)C2=O)ccc1O	0.7881311278546256
NC1=NC(=O)c2c(-c3ccc(Cl)cc3)n[nH]c2C12CCCCC2	0.8405395151823687
CCC1SCC(=O)N1c1cc(C)nc(C(Cl)(Cl)Cl)n1	0.7738716934908
O=C(N/CC1CCCO1)c1cc(-c2ccc(Cl)cc2)n[nH]1	0.9122669653710843
Cc1ccc(NC(=O)N2CCOc3ccc(Cl)cc3C2=O)cc1	0.8666603632129437
O=C1C(OCc2ccccc2)=CC(=O)c2c(O)ccc(C(=O)c3ccccc3)c21	0.6699957404430577
C#CC(=O)Nc1ccc2c(c1)NC(=O)C2=Cc1ccc(OC)cc1	0.6753089388657249
Cc1ccc(Cl)c(C(=O)Nc2ccc(N3CCCCC3)cc2)c1	0.8695071642421134
COc1cc(NC(=O)C2CCCCC2)cc(OC)c1OC	0.9052236260421097
CC(C)OC(=O)N1CCN(c2nc(N)c3cc(O)ccc3n2)CC1	0.8605330737113899
CCCCCOc1nc(N2CCNCC2)cc(=O)[nH]1	0.7435186996033508
O=C(N/N=C1\CC2(CCCCC2)Oc2ccccc21)Nc1ccc(Cl)cc1	0.6862538556485092
CCN(CC)CCNC(=O)c1c(C)[nH]c(/C=C2\C(=O)Nc3ccccc32)c1C	0.6457599185457328
CC(C)n1nc(C(=O)NCc2ccc(Cl)cc2)c2c1CN(C1CC1)C2	0.8891460669675648
CCCCCN1CCN(c2nc(Nc3ccccc3F)ncc2Cl)CC1	0.7275868243892075
C#CC(=O)Nc1ccc2c(c1)/C(=C/c1cccs1)C(=O)N2	0.6607403384357654
CC(C)(C)COc1ccc(-c2nc(N)c(N)c(C(=O)NCC(F)(F)F)n2)cc1	0.7141621474288798
CCN(CC)Cc1ccc2nc(NC(=O)CN3CCCCC3)sc2c1	0.8200748695525418
Cc1cccc(N2CCN(C(=O)c3ccc(C)s3)CC2)c1	0.8491442392877554
Nc1nc(O)c2ccn(C3CC=CC(CO)O3)c2n1	0.68246716973669
CN(Cc1cnc2nc(N)nc(N)c2n1)c1ccccc1	0.7428246900188306
CC(C)(C)c1ccc(Cn2cc(CNC3=CC(=O)CCC3)nn2)cc1	0.9081008648491706
Nc1c(-c2ccc(Cl)cc2)n[nH]c2cccc12	0.6881381688388162
CC(NC1CCCCC1)=C1C(=O)Nc2ccc(-c3ccccc3)cc21	0.780128449403923
CC(C)(O)C#Cc1ccc2c(c1)C(O)(C(F)(F)F)c1ccccc1-2	0.7240409014322794
CCCC1=NC(=C/C)C(=O)c2c(C)n(C)c(=O)c(C)c21	0.7771757445101397
O=C(N/N=C1\CC2(CCCC2)Oc2ccccc21)Nc1ccc(Cl)cc1Cl	0.6390119301654469
CCOC(=O)c1sc2ncccc2c1N	0.7896857762820357
CCOc1ccc2nc(NC(=O)CN3CCN(CC)CC3)cc(=O)n2c1	0.8167050049248668
CN1CCC(Nc2nc(N)c(C#N)c(-c3ccc(Cl)cc3)n2)CC1	0.8908260604224998
COc1cc(C2=C(c3cc(OC)c(OC)c(OC)c3)CC2=O)cc(OC)c1O	0.7814341402719682
Cl.O=C1/C(=C/c2ccc(F)cc2)CNC/C1=C\c1ccccc1	0.8469669958008658
Nc1c(-c2ccc(Cl)cc2)n[nH]c(=O)c1C#N	0.7978223139762856
O=c1nc(O)c2ccccc2n1C1CCCCC1	0.8385047707227684
CCOC(=O)COc1nc(C)nc2c(-c3ccc(C)cc3)n[nH]c12	0.7248073812489018
COc1cc(NC(=O)C2=CC(=O)c3ccccc3C2=O)cc(OC)c1OC	0.8172743955334931
CCc1ccc(OC(=O)N2CCN(c3nc(N)c4ccccc4n3)CC2)cc1	0.7549880300687223
COc1ccc(-c2nc(N)sc2C(=O)O)cc1OC	0.8902594178788481
O=C1/C(=C/c2ccccn2)COC/C1=C\c1ccccc1	0.7915568306882531
C#CC(=O)N(c1ccccc1F)C(C(=O)NC1CCCCC1)c1ccccc1	0.8003046111741798
CCCN(CCC)CCNC(=O)c1c(O)c2ccccc2n(C)c1=O	0.7682446204163451
O=c1c2c3c(ccc4ccccc4c21)OCN1CCC31	0.6750161784442534
NC(=O)c1cc(-c2ccc(Cl)cc2)n[nH]1	0.8122141381535869
CC1CCN(Cc2ccc3nc(NC(=O)C4CCCCC4)sc3c2)CC1	0.8180968059873227
CCC(=O)N(c1cc(OC)cc(OC)c1)C(C(=O)NC1CCCC1)c1ccc(OC)cc1	0.6306389502581832
CC(NC(C)(C)C)c1cc(-c2ccc(F)cc2)n[nH]1	0.8847857042906284
Cc1nc(Cl)c2[nH]nc(Cl)c2n1	0.6655027681974783
Cc1cccc(NC(=O)N/N=C2\CC3(CCCC3)Oc3ccccc32)c1	0.7774349568889044
C=C1c2[nH]c3ccccc3c2CCN1C	0.689120610107542
O=C(Nc1ccc(-n2ncc3c(F)cccc32)cc1)NC1CCCCC1	0.722545576735265
C#CC(=O)Nc1nc(-c2ccc(O)cc2)cs1	0.7950093392199314
N#CC1=C(N)Oc2ccc3ccccc3c2C1C1CC1	0.8562181064210981
O=C1/C(=C/c2ccccc2F)CNC/C1=C\c1ccccc1	0.8591195226418734
CC1CCN(C(=O)c2cc(C(=O)c3ccccc3)n[nH]2)C1	0.8774349374131875
CCOC(=O)[C@@H]1[C@H](C(O)c2ccc(OC)cc2)C12C(=O)Nc1ccccc12	0.7931328239907184
CC(=O)NC1C(=O)Nc2ccc(-c3ccc(N4CCC(N(C)C)CC4)cc3)cc21	0.8395990200607807
CC1=C/C(=C/c2sc3ccccc3[n+]2C)N=C2C=CC=CN12	0.7341711813642436
CC(C)c1nc(N2CCN(c3ccccc3)CC2)c(C(F)(F)F)cc1C	0.7763960151392901
CC1=C(c2ccc(O)cc2)n2c(cc3sc4c(c23)CCN1)OCO4	0.7116101738332856
Nc1c(NCCN2CCCC2)c(=O)c1=O	0.6458641444135952
O=C1N/C(=C/c2ccccc2)CSC1=C\c1ccc(F)cc1	0.8471168761034665
COc1cc(C2=C(c3cc(OC)c(OC)c(OC)c3)C(=O)C(O)C2)cc(OC)c1O	0.7101522846795014
Nc1nc(N)c2cc(CSC(=O)N3CCCC3)ccc2n1	0.8825820040854258
Nc1c(-c2ccc(Cl)cc2)n[nH]c1C(=O)N1CCN(c2ccccc2)CC1	0.7294059656374211
CC(C)(C)c1ccc(Cn2cc(CN)c(=O)cc2Cl)cc1	0.8844605901797015
CCc1cccc(-c2cc(NC(=O)C3CCCN3C)cn2C)c1	0.9405819369821451
O=c1nc(-c2ccccc2)[nH]c2ccccc12	0.6874461815414392
N#Cc1c(/N=C/c2ccco2)c(C(=O)Nc2ccc(F)cc2)n2c1CCC2	0.7110746679136304
O=C1N=C(N2CCOCC2)S/C1=C\c1ccc(-c2ccc(C(=O)O)cc2)o1	0.8134972232132934
N#CC1=C(N)Oc2c(ccc3ccccc23)C1c1ccccc1	0.7367489042021964
CCCc1nsc2c1C(=O)c1ccccc1C2=O	0.7088625402905195
Cn1c(=O)c2[nH]c(SCC(=O)N3CCCC3)nc2n(C)c1=O	0.7812155108981175
Cc1ccc(C)c(N2CCN(C(=S)Nc3ccc(F)cc3)CC2)c1	0.8317217941196217
N#CC1=C(N)Oc2c(ccc3ccccc23)C1c1ccco1	0.7414722142936124
COc1cccc(NC(=O)c2cc(OC)c(OC)c(OC)c2)c1N	0.7899691410661008
Cc1cccc(N2CCN(C(=S)SCc3ccc4c(c3)NC(=O)CO4)CC2)c1	0.7750319038958791
COC(=O)NC1CCc2ccccc2N1Cc1ccccc1F	0.9431120990269772
Cc1ccc(C)c2nc(NC(=O)CN3CCCCC3)sc12	0.9456412827714772
COc1cc(/C=C2\CCC/C(=C\c3ccccc3)C2=O)ccc1O	0.8393676610496008
COc1ccc(-n2cc(NC(=O)Cc3ccc(OC)c(OC)c3)cn2)cc1OC	0.6289040302717922
COc1cccc(-n2cc(NC(=O)Cc3ccccc3)nn2)c1	0.785856884296208
Cc1c(Cl)c(=O)n2c(n1)COC(=C1C(=O)Nc3ccccc31)C2	0.7511771815437219
C#CC(=O)N(c1cccc(C(F)(F)F)c1)C(C(=O)NC1CCCC1)c1cccs1	0.722728121114182
CCCOc1ccc(/C=C/C(=O)Nc2cc(OC)c(OC)c(OC)c2)cc1	0.6708554796610183
CCN(CC)CCNC(=O)c1c(C)[nH]c2ccc(C)cc12	0.8580108634089161
CNc1cc(-c2n[nH]cc2-c2ccc(OC(F)(F)F)cc2)ccn1	0.7545946331583165
Cc1nc(N2CCN(C(=O)c3ccco3)CC2)c(C(=O)c2ccccc2)s1	0.6492902526531075
c1cc(NCCCN2CCCC2)nc(NC2CCCCC2)c1	0.7531045448633752
Cc1cc(=O)n(-c2ccc(Cl)cc2)nc1C(=O)Nc1ccc(F)cc1	0.7787808484179831
N#Cc1c(-c2ccc(Cl)cc2)n[nH]c1C(=O)Nc1ccc(Cl)cc1	0.7237356589217497
COc1ccccc1-c1nc(NC(=O)C2CCCCC2)cs1	0.9127013899304444
Clc1ccc(C(=O)Nc2ccc(Cl)c(-c3ccccn3)c2)cc1	0.7003947516132963
Nc1c(NCCCN2CCCC2)c2ccccc2[nH]c1=O	0.7350795482478591
CCCN1CCN(C(=O)c2cc(OC)c(OC)c(OC)c2)CC1=O	0.7855417190909461
COc1ccc2nc(NC(=O)CN3CCN(Cc4ccccc4)CC3)sc2c1	0.6940159670524854
CCOC(=O)[C@@H]1[C@H](C(=O)c2ccccc2)C12C(=O)Nc1ccccc12	0.6883980777952545
COC(=O)C1=C(N)Oc2cc(O)ccc2C1c1ccccc1	0.8309157492956953
CCN1C(C)=C(C(=O)c2ccccc2)C(=O)C(C(=O)CCCC(C)(C)C)=C1C	0.6259228103622869
CC(C)(O)CN1CCN(C(=O)c2cc3ccccc3[nH]2)C1	0.9022607600418585
O=C(NCCN1CCCC1)c1cc(-c2ccc(Cl)cc2)n[nH]1	0.890378994570986
COC(=O)N1CCN(c2nc(Nc3ccc(OC)cc3)nc3c2CCC3)CC1	0.8691930223268419
CCOc1cc(/C=C2\CCC/C(=C\c3ccc(O)c(OC)c3)C2=O)ccc1O	0.7339121833485813
COc1cc(NC(=O)C2CCCCC2)ccc1N1CCN(C(=O)c2ccccc2)CC1	0.7869241981309538
CC(C)c1ccc(NC(=O)N/N=C2\CC3(CCCCC3)Oc3ccccc32)cc1	0.6475325472067763
NC(=O)COc1cc(-c2nc(N3CCOCC3)c3sccc3n2)ccn1	0.723852328446126
CC(=O)NCc1ccc(C(=O)Nc2ccc(Oc3ccnc(C)c3)c(F)c2)cc1	0.6574545607851321
C[C@@H]1C(=O)O[C@@H]2C3=CC(=O)C[C@@H](O)[C@@H]3CC[C@@H]12	0.6327982704397568
Cc1cnc(N2CCN(c3nc(N)cc(N4CCCCC4)n3)CC2)nc1	0.8866606721922365
Cc1cc(NC(=O)CSc2nccn2-c2ccc(C)cc2)no1	0.7281360181767038
COc1ccc(-c2nc(N)c(C(=O)c3cc(OC)ccc3O)s2)cc1	0.6809471672821942
OC12Cc3c([nH]c4ccccc34)C(c3ccc(Cl)cc3)[C@H]1[C@H](C(=O)O)CC2	0.6174199214774817
C[C@@H]1C[C@@H]2OC(=O)[C@@H](CN(C)C)[C@@H]2C[C@@H]2COCC12	0.7089592698296939
CC1CCN(C(=O)c2cc(C(=O)c3ccccc3)n[nH]2)CC1	0.8852395252293983
CCCC1=NC(=C/C)C(=O)c2c(C)n(C)c(=O)cc21	0.7646792796491606
CCCCNC(=O)c1c(O)c2ccccc2n(C)c1=O	0.8347001157293863
Nc1nc(O)c2ccn(C3CCCCC3)c2n1	0.7899643729935134
CC1CN(C(=O)c2ccc(-c3ccc(N4CCC(N5CCCCC5)CC4)cc3)c(F)c2)C(=O)N1	0.72395317536532
COc1cc(NC(=O)C2CCCCC2)ccc1N1CCN(Cc2ccccc2)C(=O)C1=O	0.7036338212026741
CCN(CC)c1ccc2nc(NC(=O)CN3CCCCC3)sc2c1	0.8686258925134973
CC(C)(N)C(=O)Nc1ccc(-c2nc(Nc4ccccc4F)ncc2F)cc1	0.6224630586964773
CN1C(CCl)=NC2C(=O)N(Cc3ccccc3)CC21	0.7821535346563157
Cc1nn(C(=O)c2[nH]nc(Cl)c2Cl)cc1Cl	0.8723331046246876
Cn1c(=O)c2[nH]c(CSC(=O)N3CCCC3)nc2n(C)c1=O	0.8638411044579435
CCN(CC)CCNC(=O)c1c(C)[nH]c2ccccc12	0.8494619573537779
Nc1c(-c2ccc(Cl)cc2)n[nH]c1C(=O)N1CCN(C(=O)c2ccccc2)CC1	0.6948131271410076
CCc1ccc(OC(=O)N2CCN(c3nc(N)cc(N(C)C)n3)CC2)cc1	0.8805852419900472
CC(=O)Nc1nc(-c2ccc(C(F)(F)F)cc2)cs1	0.9123060740966484
Cc1cc(NC(=O)CS(=O)(=O)c2ccc(C)cc2)no1	0.9267138480990249
O=C(Nc1nc2ccccc2s1)c1ccccc1F	0.7727247990529114
Cl.O=C1/C(=C/c2ccc(F)cc2)CNC/C1=C\c1ccc(Cl)cc1	0.7931106324273672
O=C(N/CCN1CCCC1)c1cc(-c2ccc(Cl)cc2)n[nH]1	0.890378994570986
COc1ccc(-c2nc(N)c(C(=O)c3ccccc3)s2)cc1	0.7473048322715699
CN(C)c1ccc2nc(NC(=O)CN3CCN(Cc4ccccc4)CC3)sc2c1	0.6779781039612759
Oc1nc(-c2ccc(Cl)cc2)n[nH]1	0.7299523246850754
CNC(=O)c1c(-c2ccc(Cl)cc2)n[nH]c1C(C)(C)C	0.8909019522632324
CCn1nc(C(=O)Nc2ccc(OC)cc2)c2c(C)nccc21	0.80397367319885
O=C1N/C(=C/c2ccccc2)CSC1=C\c1ccc(C(F)(F)F)cc1	0.7670359502660639
CCCCc1c2c(c(C)c3c1C(=O)OC3)OCO2	0.7714284600493441
NC1CCN(c2nc(Nc3ccc(N4CCCCCC4)cc3)ncc2Cl)C1	0.8325337795480288
Cc1c(C(=O)Nc2ccc(Cl)cc2)nn(-c2ccc(Cl)cc2)c1C	0.7106597930724722
Oc1c(Cc2ccccc2)n[nH]c1C(=O)N1CCCCC1	0.909057857316758
COc1cc(-c2ccc(N)cc2)cc(OC)c1OC	0.8575882072287013
O=C(O)CN1CCN(C(=O)c2cc3ccccc3n(Cc3ccc(F)cc3)c2=O)CC1	0.6791623510705447
CC1=C[C@@H]C(=C/c2sc3ccccc3[n+]2C)N=C2C=CC=CN12	0.7280014252143203
CCCCN1CCN(c2nc(Nc3ccc(OC)cc3)nc3c2CCC3)CC1	0.7902544445952939
O=c1cc(-c2ccccc2)[nH]c2ccccc12	0.6721387932230762
Cc1c(C(=O)Nc2ccc(OC(F)(F)F)cc2)n[nH]c1C(=O)N1CCOCC1	0.8242617813674448
O=C1Nc2ccccc2C12Nc1ccccc1-2	0.7177744412435237
COc1ccccc1N1CCN(C2=CC(=O)c3cc4c(cc3OC2)OCO4)CC1	0.7932769965291941
COC(=O)C1=C(N)Oc2cc(O)ccc2C1c1ccccc1Cl	0.8268243136477869
CN(C)CCCN1C(=O)c2cccc3cccc(c23)C1=O	0.8084661796339189
CC1=NC(=C/C)C(=O)c2c(C)n(C)c(=O)c(C)c21	0.6545017519531441
Cc1cc(=O)n(-c2ccc(Cl)cc2)nc1C(=O)Nc1ccc(Cl)cc1	0.7508757046817578
Cc1nn(C(=O)c2[nH]nc(Cl)c2Cl)c(C)c1Cl	0.8790570989680059
CCC(=O)N(c1cc(OC)ccc1OC)C(C(=O)NC1CCCC1)c1cccs1	0.6963415529929368
CCCCNC(=O)c1c(O)c2ccccc2n(Cc2ccccc2)c1=O	0.6703010298301407
CCCCOC(=O)N1CCN(c2nc(N)c3cc(OC)ccc3n2)CC1	0.8185334273762161
Cc1c(C(=O)Nc2ccc(Oc3ccccc3)cc2)nn(C)c1C	0.7874616637577346
Clc1ccc(NCc2nc(NCCN3CCCC3)cc(=O)[nH]2)cc1	0.7175173287294433
CCOC1=Cc2ccnc3ccnc(c23)C1=O	0.787293082965494
COC(=O)Nc1nc2ccc(C(F)(F)F)cc2s1	0.8669398092554029
CCOc1ccc(/C=C2\CCC/C(=C\c3ccccc3)C2=O)cc1	0.7145253296225795
Cc1cccc(NC(=O)N2CCOc3ccc(Cl)cc3C2)c1	0.8611604587404215
CCN(CC)Cc1ccc2nc(NC(=O)CN3CCN(CC)CC3)ccc2c1	0.759506618429389
Cc1ccc(C(=O)Nc2ccc(Oc3ccnc(NC(C)C)c3)c(F)c2)cc1	0.6023529814789463
Cc1ccc(Cl)c(C(=O)Nc2ccc(N3CCNC3=O)cc2)c1	0.9058801701951852
COc1cc(-c2nc(N)sc2C(=O)O)cc(OC)c1OC	0.871180741617819
c1cc(NCCCN2CCCC2)nc(N2CCCC2)c1	0.8079888118268335
CC(NC(C)(C)C)c1cc(-c2ccc(Cl)cc2)n[nH]1	0.8835638996861728
CCCN(CCC)CCNC(=O)c1c(C)[nH]c2ccc(C)cc12	0.7811602166151332
CN1C(CCl)=NC2C(=O)C(C3=CC(=O)c4c(nc(C)nc4C)C3=O)=CC(=O)C21	0.6773117643631715
CCc1cccc(-c2cc(NC(=O)CCl)cn2-c2ccc(C)nc2)c1	0.6818982752690855
CN(Cc1cnc2nc(N)nc(N)c2n1)CC1CC1	0.8191792054805942
C[C@@H]1C(=O)O[C@H]2C3=CC(=O)C[C@@H](O)[C@@H]3CC[C@@H]12	0.6327982704397568
N#Cc1c(-c2ccc(Cl)cc2)n[nH]c1C(=O)Nc1ccccc1	0.7679541428554817
O=C(Nc1ccc(-n2ncc3c(F)cccc32)cc1)NC1CCCCCC1	0.6403419113974933
CNc1c(-c2ccc(C(F)(F)F)cc2)nc2ccccn12	0.7711428671762579
Cc1cccc(C)c1NC(=O)CSc1nc[nH]n1	0.8282381683842573
CN1CCN(C(=O)c2cc(C(=O)c3ccccc3)n[nH]2)C1	0.8532643809092205
O=C(NCc1ccccc1)C(=O)Nc1ccc(F)cc1	0.8404190870314964
COc1ccc(O)c2c1C(=O)C(CC(C)C)=CC2=O	0.9071981135874614
O=C(CN1CCN(c2nc(N3CCOCC3)nc3ccccc23)CC1)NC1CCCCC1	0.7657693111860201
Cc1cn(C2=CC(=O)c3ccccc3C2=O)nn1	0.7561346332758855
C=C(Br)C(=O)Nc1ccc(Cl)cc1	0.8131013628587673
Cc1cnn(C2=CC(=O)c3ccccc3C2=O)c1	0.7641528400833772
Cc1cn(-c2nc(N)c(N)c(C(=O)c3ccc(O)cc3)n2)cc1C	0.6339183953516666
Cc1cn(-c2nc(N)c(C(=O)c3ccccc3)s2)nn1	0.7419712643699659
OC12Cc3c([nH]c4ccccc34)C(c3ccccc3)=CN1C2	0.6753248515398086
CCOC(=O)c1sc2ncccc2c1Nc1cc(OC)cc(OC)c1	0.6649989698442491
Cc1ccc(C)c(N2CCN(C(=S)SCc3ccc4c(c3)NC(=O)CO4)CC2)c1	0.7480207585622649
COC(=O)CC1Nc2ccccc2N2C(=O)CC12	0.6278945414184025
Cc1nn(C(=O)c2[nH]nc(-c3ccc(Cl)cc3)c2N)c(C)c1	0.7605925994246524
N#Cc1c(-c2ccc(Cl)cc2)n[nH]c1C(=O)N1CCCCC1	0.9245454964101474
Cc1cc(C)c2nc(NC(=O)CN3CCN(Cc4ccccc4)CC3)sc2c1	0.7173414701955345
CCCN1CCN(c2nc(Nc3ccccc3F)ncc2Cl)CC1	0.8939829808145615
O=C(N/N=C1\CC2(CCCC2)Oc2ccccc21)NC1CCCC1	0.8131140318761614
CCC1=NC(=C/C)C(=O)c2c(C)noc21	0.6592265390259353
Nc1c(-c2ccc(Cl)cc2)n[nH]c1C(=O)N1CCCCC1	0.8954342277777
COc1cc(C(=O)n2nc(Nc3ccccc3)nc2N)cc(OC)c1	0.7347127952432173
COc1cccc(NC(=O)c2cc(OC)c(OC)c(OC)c2)c1	0.8870310127829565
CCOC(=O)N1CCN(c2nc(Nc3ccc(OC)cc3)nc3c2CCC3)CC1	0.8306868684139446
COC(=O)N1CCN(c2nc(N)c3cc(OC)ccc3n2)CC1	0.8863039571528996
C#CC(=O)N(c1ccccc1F)C(C(=O)NC1CCCC1)c1ccccc1	0.8245303787780177
CN1CCC(Nc2nc(N)c3ccccc3n2)CC1	0.8571311555902341
CCC(=O)Nc1nc(-c2ccc(C(F)(F)F)cc2)cs1	0.9237114687228934
Cc1cccc(NC(=O)N/N=C2\CC3(CCCCC3)Oc3ccccc32)c1	0.7371353556528571
Cc1ccc(C(=O)Nc2ccc(Oc3ccnc(N)c3)c(F)c2)cc1	0.7493834256242309
CCCCN1CCN(c2nc(Nc3ccc(N4CCCCCC4)cc3)nc3c2CCC3)CC1	0.642381071805936
O=C(CN1CCN(c2nc(N3CCOCC3)nc3ccccc23)CC1)Nc1ccc(F)cc1	0.6398069876333192
Oc1ccc2oc(Cc3ccccc3)cc2c1CN1CCCC1	0.7793826216133557
CCCCOC(=O)N1CCN(c2nc(Nc3ccc(OC)cc3)nc3c2CCC3)CC1	0.676441742491253
Cc1c(C(=O)NC2CCCCC2)nn(-c2ccccc2)c1C	0.9414256794876527
CO[C@@H]1C=C[C@@H]2C3=CC(=O)C(O)=C(N)C3=CCC2(C)C1=O	0.7101121284776043
CCN1C/C(=C\c2ccccc2F)C(=O)C(=C)C1=O	0.602851292637466
CCC1=C(c2ccc(O)cc2)n2c(cc3sc4c(c23)CCN1)OCO4	0.7325855459951381
CCCC1=NC(=C/C)C(=O)c2c(C)noc21	0.7168948452018771
COc1ccccc1-c1nc(NC(=O)C2CCCCC2)cc(N2CCCC2)c1	0.8046633424152971
O=C1/C(=C/c2ccc(F)c(F)c2)CCC/C1=C\c1ccc(F)cc1	0.6816015179284164
CC1CCCCC1NC(=O)c1cc(C(C)(C)C)n[nH]1	0.8613845682382314
Cc1cc(Cl)ccc1N1CCN(C2=CC(=O)c3cccc(O)c3C2=O)CC1	0.8616897897573528
CCCCN1CCN(c2nc(Nc3ccc(Cl)cc3Cl)ncc2Cl)CC1	0.7119262039380921
C#CCC[C@@H]1CCN(c2nc(Nc3ccc(N4CCCCC4)cc3)nc3c2CCC3)CC1	0.629016301672584
CC(C)(O)C1CCN(C(=O)c2cc(C(C)(C)C)n[nH]2)C1	0.8689528256754279
CCc1nsc(C(=O)Nc2ccc(OC)cc2)c1C	0.9320306284460721
Cc1c(Cl)c(=O)n2c(n1)COC(=C1C(=O)Nc3ccccc31)N2	0.716648182835501
CCOc1c(C(=O)NCc2ccc(C(F)(F)F)cc2)nn(-c2ccccc2)c1C	0.6580867216613395
Cc1cc(Cl)cc(C(=O)Nc2ccc(Cl)c(-c3ccccn3)c2)c1	0.6613895843695117
Clc1cnc(N2CCNCC2)cc1Cl	0.7996717839099202
Cc1cc(=O)n(-c2ccc(Cl)cc2)nc1C(=O)Nc1ccc(Cl)c(Cl)c1	0.6797655014410167
C=CCN1CCN(c2nc(N)c3cc(OC)ccc3n2)CC1	0.8636356100590482
CCNC(=O)c1c(C)[nH]c2c1CCC/C2=C1/C(=O)Nc2ccc(F)cc21	0.7240112493353636
CCCCN1CCN(c2nc(Nc3ccccc3F)ncc2Cl)CC1	0.8418528494396899
COc1cc(/C=C2\CCC/C(=C)c2=O)cc(OC)c1O	0.8604368196020419
Cc1c(Cc2ccccc2)n[nH]c1C(=O)N1CCN(C(=O)c2ccccc2)CC1	0.7471821130422697
CC(C)(N)C(=O)Nc1ccc(-c2nc(Nc4ccccc4)ncc2F)cc1	0.640981681720167
O=C(Nc1ccc([N+](=O)[O-])cc1Cl)c1ccco1	0.683094204504943
CCC(=O)N1CCN(c2nc(N)c3cc(OC)ccc3n2)CC1	0.9182387127932495
Cn1c(=O)c2[nH]c(SCC(=O)N3CCCC3)nc2n(Cc2ccccc2)c1=O	0.6507220295614734
COc1ccc(-c2ccc(N)cc2)cc1OCc1ccccc1	0.7046514869423389
CC1=C(c2ccc(O)cc2)n2c(cc3c2CCCC3)N1	0.6902115423678594
CC1CCCCN1CCCNC(=O)c1c(-c2ccccc2)n[nH]c1C	0.7926342193415754
Cc1nsc2c1C(=O)C=C(N1CCCC1)C2=O	0.7602413435258727
COc1ccc(/C=C/C(=O)/C=C/c2ccc(O)c(OC)c2)cc1O	0.7956743445296642
O=C1N=C(N2CCOCC2)S/C1=C\c1ccc(-c2ccc(C(=O)N3CCCCC3)cc2)o1	0.6596811726491469
O=C(CN1CCN(c2nc(N3CCOCC3)nc3ccccc23)CC1)NC1CCCC1	0.7823096715654947
CC1CN(C(=O)c2ccc(-c3ccc(N4CCC(N5CCCCC5)CC4)c(Cl)c3)c(F)c2)C(=O)N1	0.6327059098399276
O=C(NC1CCCCC1)c1cc(-c2ccc(Cl)cc2)n[nH]1	0.9059970746696008
CC(C)(N)C(=O)Nc1ccc(-c2nc(N4CCOCC4)ccc2F)cc1	0.877226462921172
COc1ccc2nc(NC(=O)CN3CCN(CC)CC3)cc(=O)n2c1	0.8385328826487897
C=C(C(C)=O)[C@@H]1C[C@H]2C(=C)C(C)(O)CC[C@@]2(C)O1	0.6044170062498565
Cl.N=C1/C(=C/c2ccc(F)cc2)CNC/C1=C\c1ccc(C(F)(F)F)cc1	0.6588335941716185
CCOc1ccc(/C=C2\CCC/C(=C\c3ccccc3)C2=O)cc1OC	0.6866374869783833
Clc1nc(NC2CCCCC2)c2ccccc2n1	0.8297656541473587
CC(C)OC(=O)N1CCN(c2nc(N)c3ccccc3n2)CC1	0.9105986490397513
Cc1cc(Cl)ccc1N1CCN(C(=S)Nc2ccc(Cl)cc2)CC1	0.7529190006740222
Clc1ccc(NCc2nc(N3CCOCC3)c3ncccc3n2)cc1	0.7754082886527892
CCOC(=O)N1CCN(c2nc(N)c3cc(OC)ccc3n2)CC1	0.9105105721440878
CCCCCOC(=O)N1CCN(c2nc(N)c3cc(OC)ccc3n2)CC1	0.7780371433090219
CC(C)N1CCN(c2nc(Nc3ccccc3F)ncc2Cl)CC1	0.9141858220133814
CCC1=NC(=C/C)C(=O)c2c(C)n(C)c(=O)cc21	0.709301509964983
Cc1ccc(OC(=O)N2CCN(c3nc(N)cc(N4CCCCC4)n3)CC2)cc1	0.8532363952298982
CC1=NC(=C/C)C(=O)c2c(C)n(C)c(=O)cc21	0.6355701703652469
Oc1c(Cc2ccccc2)n[nH]c1C(=O)N1CCN(c2ccccc2)CC1	0.7484565349522209
CCCCOC(=O)N1CCN(c2nc(Nc3ccccc3F)ncc2Cl)CC1	0.7276330427275975
CC(=O)N1CCN(c2nc(N)c3cc(OC)ccc3n2)CC1	0.886491208652855
Cc1c(-c2ccc(C(F)(F)F)cc2)n[nH]c1C(=O)Nc1ccc(F)cc1	0.6572368673957425
Nc1cccnc1N1CCN(C2=CC(=O)c3cc4ccccc4cc3C2=O)CC1	0.7318856450088721
CCCc1cccc(-c2cc(NC(=O)C3CCCN3C)cn2C)c1	0.9103923471934112
C#CC(=O)Nc1nc(-c2ccc(C(F)(F)F)cc2)cs1	0.8630151474095978
Cc1ccc(Cl)c(C(=O)Nc2ccc(Cl)c(-c3ccccn3)c2)c1	0.6613895843695117
C(=C/c1ccccc1)\C[N+]12CN3CN(CN(C3)C1)C2	0.753672377261704
CC(=O)Nc1ccc(-c2nc(N)c(C(=O)NC3CCCCC3)s2)cc1	0.7799811909485425
c1ccc(NCc2nc(N3CCOCC3)c3ncccc3n2)cc1	0.7963358342552577
NC1CCN(c2nc(Nc3ccc(N4CCCCC4)cc3)ncc2Cl)C1	0.856673097102329
CCC(=O)N1CCN(c2nc(Nc3ccc(OC)cc3)nc3c2CCC3)CC1	0.8588171196187656
CCCCCCC1=CC(=O)c2c(O)ccc(O)c2C1=O	0.6373212810152066
CNC(=O)c1c(-c2ccc(Cl)cc2)n[nH]c1C	0.8587296247811583
CC1CCN(C(=O)c2cc(C(C)(C)C)n[nH]2)CC1	0.8312885494978126
Cc1nsc(C(=O)Nc2ccc(F)c(F)c2)c1C	0.9076876406389455
CNc1nc(N2CCN(C(=O)c3ccco3)CC2)c(C(=O)c2ccccc2)s1	0.6682700294145634
N#Cc1c(/N=C2N(C)CCC2)c(C(F)(F)F)nn1C1CCCC1	0.8338616434727457
CCCCCCOc1nc(N2CCNCC2)cc(=O)[nH]1	0.7329556813595762
CC(C)OC(=O)N1CCN(c2nc(Nc3ccc(N4CCCCCC4)cc3)nc3c2CCC3)CC1	0.6643254545279312
Clc1ccc(C(=O)Nc2ccc(Cl)c(-c3ccccn3)c2)cc1Cl	0.6115012982872325
O=c1nc(O)c2ccccc2n1C1CC12C(c1ccc(Cl)cc1)CC(=O)N2	0.7144966587716062
CNc1cc(-c2n[nH]cc2-c2ccc(OC)cc2)ccn1	0.7701163658015705
N#Cc1ccc(C(=O)Nc2ccc(Oc3ccnc(N)c3)c(F)c2)cc1	0.7481480168784704
Cc1cnn(C2=CC(=O)c3ccccc3C2=O)c1C	0.7827922431426859
CCCc1ccc(-c2cc(NC(=O)CCl)nn2c2ccccc2)cc1	0.6544700246479461
CN(C)Cc1ccc2nc(NC(=O)CN3CCN(CCN(C)C)CC3)ccc2c1	0.7258169959829057
Cc1ccc(OC(=O)N2CCN(c3nc(N)c4ccccc4n3)CC2)cc1	0.7535973865038217
O=C(/C=C/c1ccc(F)cc1)Nc1ccc(-c2nc(N3CCOCC3)ccn2)cc1	0.6559628953544948
CC(C)c1ccc(NC(=O)N2CCN(c3nc(N)cc(N4CCCCC4)n3)CC2)cc1	0.7818702758043784
CCN1CCN(c2nc(N)c3cc(OC)ccc3n2)CC1	0.9192021961409466
CN(C)CC1NC(=O)c2c(-c3ccccc3)n[nH]c21	0.872838396647703
Cc1ccc(OC(=O)N2CCN(c3nc(Nc4ccccc4)ncc3F)CC2)cc1	0.7052999318926964
CC(C)OC(=O)N1CCN(c2nc(Nc3ccccc3F)ncc2Cl)CC1	0.8539762464356779
CNC(=O)c1c(-c2ccc(Cl)cc2)n[nH]c1C(=O)Nc1ccc(C)cc1	0.6565006325644464
Cc1cnc(N2CCN(c3nc(N)c4ccccc4n3)CC2)nc1	0.7677533681425271
CNc1nc(-c2ccc(C(F)(F)F)cc2)cs1	0.8840322030437858
CN1CCN(c2nc(Nc3ccccc3F)ncc2Cl)CC1	0.9414619817143584
Cc1ccc(N(C)C)cc1N1CCN(C(=O)c2cc(C(=O)Nc3ccccc3)n[nH]2)CC1	0.6475609818783848
CC(=O)NC1C(=O)Nc2ccc(-c3ccc(N4CCC(N5CCCCC5)CC4)cc3)cc2N(C)C1=O	0.6445363211915934
O=C(NCc1ccc(F)cc1)C(=O)Nc1ccc(F)cc1	0.8515761508820793
Cc1c(Cc2ccccc2)n[nH]c1C(=O)N1CCN(c2ccccc2Cl)CC1	0.7291239535766325
CC(C)OC(=O)N1CCN(c2nc(Nc3ccc(OC)cc3)nc3c2CCC3)CC1	0.8077896248115997
CCCCC1=NC(=C/C)C(=O)c2c(C)n(C)c(=O)c(C)c21	0.8017466165314951
CCCc1cccc(NC(=O)N/N=C2\CC3(CCCCC3)Oc3ccccc32)c1	0.6615982967969809
CCCNC(=O)c1c(-c2ccc(Cl)cc2)n[nH]c1C(C)(C)C	0.8883135848634338
C=CCN1CCN(c2nc(Nc3ccc(N4CCCCCC4)cc3)nc3c2CCC3)CC1	0.6831054705409212
CSc1c(C#N)c2n(c1C(=O)Nc1ccc(Cl)cc1)CCC2	0.8667316388489283
CCc1cc(NC(=O)C2CCCCC2)no1	0.8550917606892601
CCc1nsc2c1C(=O)C=C(N1CCCC1)C2=O	0.8183484188451251
Cc1c(C(=O)Nc2ccc(Cl)cc2)nn(-c2ccc(Cl)cc2Cl)c1C	0.6189668353775362
CCN(CC)Cc1ccc2nc(NC(=O)N/N=C3\CC4(CCCC3)CN(C)C4)ccc2c1	0.6564133999043388
COC(=O)N1CCN(c2nc(Nc3ccc(N4CCCCCC4)cc3)nc3c2CCC3)CC1	0.7552746524290755
CCCCNc1nc(N2CCNCC2)cc(=O)[nH]1	0.6603290257038352
CCOc1c(C(=O)NCc2ccccc2)n[nH]c1C(=O)N1CCOCC1	0.8090872446638636
CC(=O)N1CCN(c2nc(Nc3ccc(OC(F)(F)F)cc3)nc3c2CCC3)CC1	0.8172781649509993
CCCOC(=O)N1CCN(c2nc(N)c3cc(OC)ccc3n2)CC1	0.9040241387284349
Cc1ccc(N2CCN(C(=S)SCc3ccc4c(c3)NC(=O)CO4)CC2)cc1	0.7750319038958791
O=C1N=C(N2CCOCC2)S2CSCN12	0.6397072569889748
Cc1cccc(NC(=O)N2CCOc3ccccc3C2)c1	0.8704102055304354
COC(=O)C1C(C)(C)N(Cc2ccccc2)C(=O)N1	0.8404106553846282
Cc1cn(-c2nc(N)c(C(=O)N3CCCCC3)s2)cn1	0.9156576606616631
CCCCCOC(=O)N1CCN(c2nc(N)c3ccccc3n2)CC1	0.8403106226878546
CCn1nc(C(=O)Nc2ccc(Oc3ccccc3)cc2)c(C)c1N	0.7414767417361696
COc1cccc(/C=C2\CCC/C(=C)c2=O)c1	0.7251704727884896
CCc1c(Cc2ccccc2)n[nH]c1C(=O)Nc1ccc(OC)cc1	0.7193882322764297
O=c1c(C2CCCCC2)c[nH]c2ccccc12	0.7932505658039007
CN(C)c1ccc2nc(NC(=O)CN3CCN(CCN(C)C)CC3)ccc2c1	0.779269492003898
NC1CCN(c2nc(Nc3ccc(F)cc3F)ncc2Cl)C1	0.907904731863084
C=CC(=O)Nc1nc(N2CCNCC2)cc(N2CCCC2)c1N	0.7124038467561337
CC1CCCCN1CCCNC(=O)c1cc(C(C)(C)C)n[nH]1	0.8222996928295367
CSc1c(C#N)c2n(c1C(=O)Nc1ccccc1)CCCC2	0.8798953053446691
CCCCCN1CCN(c2nc(N)c3cc(OC)ccc3n2)CC1	0.8215757945402644
COC(=O)Nc1nc(-c2ccc(C(F)(F)F)cc2)cs1	0.9116631298712159
CCN(CC)CN1C(=O)c2cccc3cccc(c23)C1=O	0.809596377166047
CC1=C(c2ccc(O)cc2)n2c(cc3c2CCC3)N1	0.6840219652236511
C#CCC[C@@H]1CCN(c2nc(Nc3ccc(OC)cc3)nc3c2CCC3)CC1	0.7599012091554839
CC(C)(O)C1CCN(C(=O)c2cc(C(=O)c3ccccc3)n[nH]2)C1	0.8395438359639766
CC(C)N1CCN(c2nc(Nc3ccc(OC(F)(F)F)cc3)nc3c2CCC3)CC1	0.7833754688287814
CCc1ccc(NC(=O)N/N=C2\CC3(CCCC3)Oc3ccccc32)cc1	0.7643117608976348
N#Cc1c(-c2ccc(Cl)cc2)n[nH]c1C(=O)Nc1ccc(Cl)cc1Cl	0.6466575066257377
Cc1nc(C)c(C(=O)N2CCN(c3nc(N)cc(N4CCCCC4)n3)CC2)s1	0.8417887747487525
O=C(NCCCN1CCCC1)c1cc(-c2ccc(Cl)cc2)n[nH]1	0.7994720457352169
O=C(O)CN1CCN(c2nc(Nc3ccccc3F)ncc2Cl)CC1	0.8402761650128786
CCCOC(=O)c1sc2ncccc2c1Nc1cc(OC)cc(OC)c1	0.6102198422318651
Clc1cccc(NC(=S)N2CCN(c3nc(N4CCCCC4)ccc3Cl)cc2)c1	0.6365280072246816
CC1CCCCC1NC(=O)c1cc(C(=O)c2ccccc2)n[nH]1	0.852485883497315
CC1CCCCN1CCCNC(=O)c1c(-c2ccccc2)n[nH]c1C(C)(C)C	0.7295072544128883
CCCC1=CC(=O)c2c(O)ccc(O)c2C1=O	0.7663709066932228
CCc1nc(Cl)c2n1CCN(C(C)=O)CC2	0.7475757829389678
CCCc1ccc(C(=O)Nc2ccc(Oc3ccnc(N)c3)c(F)c2)cc1	0.6576944824764712
Cc1ccc(-c2nc(N)c(C(=O)c3ccccc3)s2)cc1	0.7445360351660353
O=C1C(Oc2ccccc2)=CC(=O)c2c(O)ccc(C(=O)c3ccccc3)c21	0.7031795063607909
C=CCN1CCN(c2nc(N)c3ccccc3n2)CC1	0.856153009371315
CC(C)N1CCN(c2nc(N)c3ccccc3n2)CC1	0.9013629075112327
NC1CCN(c2nc(Nc3ccc(N4CCCCCC4)cc3)nc3ccccc23)C1	0.6783505098578854
CCCCc1ccc(-c2cc(NC(=O)C3CCCN3C)cn2C)cc1	0.8613195848074278
COc1cc2c(c(OC)c1OC)CC(=O)N2	0.8362884827097811
C#CCC[C@@H]1CCN(c2nc(N)c3cc(OC)ccc3n2)C1	0.8780535664667355
Cc1ccc(OC(=O)N2CCN(c3nc(N)cc(N(C)C)n3)CC2)cc1	0.8962309723996018
CN(C)Cc1ccc2nc(NC(=O)N/N=C3\CC4(CCCC3)CN(C)C4)ccc2c1	0.7573888981129131
CCCOc1nc(N2CCNCC2)cc(=O)[nH]1	0.7704791272156233
CCc1c(C(=O)Nc2ccc(Cl)cc2)nn(-c2ccc(Cl)cc2)c1C	0.6734838698710538
CCC(=O)N1CCN(c2nc(N)c3ccccc3n2)CC1	0.8990390791800582
c1ccc(NCc2nc(NCCN3CCCC3)cc(=O)[nH]2)cc1	0.7278571456936215
Cc1cccc(C)c1NC(=O)CSc1nc(N2CCCC2)cc(=O)[nH]1	0.6346611419366882
O=c1c(C2=CCNCC2)c[nH]c2ccccc12	0.7797673509451487
CCCN1CCN(c2nc(Nc3ccc(OC)cc3)nc3c2CCC3)CC1	0.8458414131522918
Cl.O=C1/C(=C/c2ccc(Br)cc2)CNC/C1=C\c1ccc(Cl)cc1	0.6738856317755734
Cc1cccc(N2CCN(C(=S)SCc3ccc4nc(N)nc(N)c4c3)CC2)c1	0.618751191762959
Cc1noc(C(=O)Nc2ccc(F)c(F)c2)c1C	0.8936311398561233
CC(=O)N1CCN(c2nc(Nc3ccc(OC)cc3)nc3c2CCC3)CC1	0.8947461929109711
Cc1ccccc1C1C(C#N)=C(N)Oc2ccc3ccccc3c2C1C	0.6685008714257815
CCCn1c(=O)c2[nH]c(SC)nc2n(Cc2ccccc2)c1=O	0.7269662735059154
COC(=O)c1cc(-c2ccc(C)cc2)n[nH]1	0.7825514337733389
CCCNC(=O)c1c(C)[nH]c2ccccc12	0.8134914412611106
CCc1cc(=O)n(-c2ccc(Cl)cc2)nc1C(=O)Nc1ccc(Cl)c(Cl)c1	0.642765747639717
CCc1c(C(=O)Nc2ccc(Cl)cc2)nn(-c2ccccc2)c1C	0.7517392969826141
COc1ccc(/C=C2c3cc(OC)ccc3CCN2C)cc1	0.8617565404930493
Cc1noc(C(=O)Nc2ccc(-c3ccc(F)cc3)cc2)c1C	0.7821788444680504
CCCCCCC1=NC(=C/C)C(=O)c2c(C)n(C)c(=O)c(C)c21	0.6118493524324194
CNc1cc(-c2ccc(C)cc2)n[nH]1	0.7576561512040622
CC(=O)NC1C(=O)Nc2ccc(-c3ccc(N4CCC(N5CCCCC5)CC4)cc3)cc21	0.7682602841520094
O=C(CN1CCN(c2ncccn2)CC1)Nc1ccc(F)cc1	0.9233822029466014
CC(C)OC(=O)N1CCN(c2nc(Nc3ccc(OC(F)(F)F)cc3)nc3c2CCC3)CC1	0.7063282606021394
CCCCCC1=CC(=O)c2c(O)ccc(O)c2C1=O	0.6443199757881201
COc1ccc2nc(NC(=O)CN3CCN(CCN(C)C)CC3)cc(=O)n2c1	0.7046398000968209
CCCCN1CCN(c2nc(N)c3ccccc3n2)CC1	0.9323370351258566
Cc1cc(C)c2nc(NC(=O)CN3CCCCC3)sc2c1	0.9456412827714772
CCN1CCN(c2nc(N)c3ccccc3n2)CC1	0.8798600217333528
C[C@@H]1C[C@@H]2OC(=O)[C@@H](CN3CCCCC3)[C@H]2C[C@]2(C)[C@@H](O)CCC12	0.7885390648072996
CCCCNC(=O)c1cc(C2CCCC2)n[nH]1	0.7706315467226864
CC(=O)N1CCN(c2nc(N)c3ccccc3n2)CC1	0.8330166834449841
COc1ccc(CC(=O)Nc2ccc(Oc3ccnc(N)c3)c(F)c2)cc1OC	0.6297283818101929
CCCc1ccc(OC(=O)N2CCN(c3nc(N)cc(N)c3C)CC2)cc1	0.8599323510958863
CCOc1ccc(-c2nc(N)c(C(=O)NC3CCCCC3)s2)cc1	0.8626092205176016
CCCc1nsc2c1C(=O)C=C(N1CCCC1)C2=O	0.8506267785529639
Clc1ccccc1N1CCN(C2=CC(=O)c3cccc(O)c3C2=O)CC1	0.882034445625167
C#Cc1c(Cc2ccccc2)n[nH]c1C(=O)N	0.7671135236245477
Cc1c(Cl)cccc1N1CCN(C2=CC(=O)c3cccc(O)c3C2=O)CC1	0.8616897897573528
CCCOC(=O)c1sc2ncccc2c1N	0.8311748514585952
COc1cccc(-c2nc(N)c(C(=O)c3ccccc3)s2)c1	0.7473048322715699
Cc1cc(=O)n(-c2ccc(O)cc2)nc1C(=O)N1CCOCC1	0.8824758456224829
N#Cc1ccc(C(=O)Nc2ccc(Oc3ccnc(N)c3)c(F)c2)cc1F	0.730115775249873
CC(C)(C)COc1ccc(-c2nc(N)c(N)c(C(=O)c3ccccc3)n2)cc1	0.6531580836481461
CNC(=O)c1c(-c2ccc(Cl)cc2)n[nH]c1C(=O)Nc1ccccc1	0.6711492323666846
CCc1cccc(NC(=O)N/N=C2\CC3(CCCCC3)Oc3ccccc32)c1	0.7167675153356884
COC(=O)Nc1nc(C2CCCCC2)cs1	0.8618589976593172
CC(C)N1CCN(c2nc(Nc3ccc(OC)cc3)nc3c2CCC3)CC1	0.8755142548608096
N#Cc1cc(-c2ccc(N3CCNCC3)cc2)n[nH]1	0.8476343884293034
CCc1cccc(NC(=O)N/N=C2\CC3(CCCC3)OC2)c1	0.8398142938331588
CCc1ccc(-c2nc(N)c(C(=O)NC3CCCCC3)s2)cc1	0.8900390044283638
COc1cccc(/C=C2\COC/C(=C)c2=O)c1	0.7307825347315117
CCc1cccc(NC(=O)N/N=C2\CC3(CCCC3)Oc3ccccc32)c1	0.7643117608976348
CCCOC(=O)c1c(N)[nH]c2ccc(C)cc12	0.7991615865645613
NC1=NC(=O)c2c(-c3ccc(Cl)cc3)n[nH]c2C12CC(c1ccccc1)=NO2	0.6987699423630944
O=C(Nc1nc2ccccc2s1)c1ccccc1Cl	0.767622722641049
S=C(N/N=C1\CC2(CCCC2)Oc2ccccc21)NC1CCCC1	0.631553787067774
CCCc1nsc(C(=O)Nc2ccc(F)cc2)c1C	0.9240146284286106
CCCCCNC(=O)c1cc(C(C)(C)C)n[nH]1	0.7733737214088331
Cc1nc(C)c(C(=O)N2CCN(c3nc(N)c4ccccc4n3)CC2)s1	0.7463045202389256
CCC1=NC(=C/C)C(=O)c2c(C)n(C)c(=O)c(C)c21	0.7256810569546668
NC(=O)c1ccccc1NC(=O)C#Cc1ccc(C(F)(F)F)cc1	0.8302419094970497
CCc1c(Cc2ccccc2)n[nH]c1C(=O)N1CCN(C)CC1	0.9386620325804848
CCCN1CCN(c2nc(N)c3ccccc3n2)CC1	0.9212574230038982
O=C(CN1CCN(c2nc(N3CCOCC3)nc3c2CCC3)CC1)NC1CCCC1	0.7699929141104117
NC(=O)COc1cc(-c2nc(N3CCOCC3)c3sccc3n2)cc(OC)c1	0.6759926666385628
COc1cc2c(c(OC)c1OC)-c1ccc(OC)c(=O)cc1[C@@H](NC(=O)C(F)(F)F)CC2	0.7473341253445344
CCOC(=O)C1=C(N)Oc2ccc3ccccc3c2C1C	0.8603778273769643
Cc1nc(N2CCNCC2)cc(=O)[nH]1	0.6317410111942597
CC(N)CCCNC1CCc2ccccc2N1Cc1ccccc1	0.7637756817943775
CCNc1nc(-c2ccc(C(F)(F)F)cc2)cs1	0.9025908231565125
CCCN1CCN(c2nc(Nc3ccc(N4CCCCCC4)cc3)nc3c2CCC3)CC1	0.7157999600809363
c1cccc(NCc2nc(N3CCOCC3)c3ncccc3n2)c1	0.7963358342552577
CCCOC(=O)N1CCN(c2nc(N)c3ccccc3n2)CC1	0.9306927789261034
CCCCCCN1CCN(c2nc(N)c3cc(OC)ccc3n2)CC1	0.779807162445536
CCCCOC(=O)c1c(N)[nH]c2c1CCCC2	0.6228745615925364
CCc1ccc(-c2cc(NC(=O)C3CCCN3C)cn2C)cc1	0.9405819369821451
Cc1c(NC(=O)CSc2nc[nH]n2)c(C)nn1C(=O)N1CCOCC1	0.7637514784103129
CCCCCNC(=O)c1cc(C2CCCC2)n[nH]1	0.7613964593106218
CCN1C/C(=C\c2ccccc2F)C(=O)/C(=C)C1=O	0.602851292637466
CCCc1cc(Cc2ccc(N)cc2)c(OC)cc1O	0.8179392844882862
CCc1nsc(C(=O)Nc2ccc(OC)cc2)c1C(F)(F)F	0.9222036153667701
CCOC(=O)C1=C(N)Oc2ccccc2C1C	0.7925629116071663
CC1CN(c2nc(N)cc(N3CCCCC3)n2)CC1	0.8807807195009314
CCn1nc(C(=O)Nc2ccc(F)cc2)c2c1CN(C1CC1)C2	0.943887509475843
CCn1nc(C(=O)Nc2ccc(Oc3ccnc(N)c3)c(F)c2)c(C)c1N	0.634780987865427
Cc1cc(C)n(C(=O)c2[nH]nc(-c3ccc(Cl)cc3)n2)n1	0.7891344169097374
Cc1c(Cl)ccc(NC(=O)c2cc(OC)c(OC)c(OC)c2)c1N	0.8061694842626749
COC(=O)N1CCN(c2nc(Nc3ccc(N4CCCCCC4)cc3)nc3ccccc23)CC1	0.607840165730964
CCCCCOC(=O)N1CCN(c2nc(Nc3ccc(OC)cc3)nc3c2CCC3)CC1	0.6185961865221069
Cc1cc(C)c2nc(NC(=O)CN3CCN(CCN(C)C)CC3)cc(=O)n2c1	0.776259578426154
Cc1ccc(C)c2nc(NC(=O)CN3CCN(CC)CC3)cc(=O)n12	0.8927055799779149
O=C(NCc1ccccc1)C(=O)Nc1ccc(-c2nc(N3CCOCC3)ccc2F)cc1	0.603562609532809
CN1CCC(Nc2nc(N)c(C#N)c(C)c2Cl)CC1	0.8657244824588058
CCCN(CCC)CCNC(=O)c1c(C)[nH]c2ccccc12	0.7854721531949173
CNc1cc(-c2ccc(F)cc2)n[nH]1	0.7639400788979169
C=CC(=O)Nc1ccc(/C=C/C(=O)Nc2ccc(OC)c(OC)c2)cc1	0.7481465310315535
CCCCCOC(=O)N1CCN(c2nc(Nc3ccccc3F)ncc2Cl)CC1	0.6652919570255365
CC(C)CN1CCN(c2nc(N)c3ccccc3n2)CC1	0.9343324390690101
Cc1cccc(N(C)C)c1NC(=O)C=Cc1ccc(C(F)(F)F)cc1	0.8102299146648639
Clc1cccc(NCc2nc(N3CCOCC3)c3ncccc3n2)c1	0.7754082886527892
CCc1nsc(C(=O)Nc2ccc(OC)c(OC)c2)c1C(F)(F)F	0.8757356038259012
N#Cc1ccccc1N1CCN(C2=CC(=O)c3cccc(O)c3C2=O)CC1	0.8860005630086624
Cc1nsc(C(=O)Nc2ccc(F)cc2)c1C	0.8891944479934956
CCN1CCN(c2nc(Nc3ccc(N4CCCCCC4)cc3)nc3c2CCC3)CC1	0.7810869331646364
Cc1nc(C)c(C(=O)N2CCCCCC2)s1	0.7534559410711701
COc1cc(/C=C2c3cc(OC)ccc3CCN2C)cc(OC)c1	0.8575513194335762
CCCCCN1CCN(c2nc(Nc3ccc(Cl)cc3)nc3c2CCC3)CC1	0.6848742801775523
O=C(NCc1ccc(F)cc1)Nc1ccc(-c2nc(N3CCOCC3)ccc2F)cc1	0.6448455655584697
CCc1c(Cc2ccccc2)n[nH]c1C(=O)Nc1ccccc1	0.752688909638467
Cc1ccc(C)c(N2CCN(C(=O)c3ccc(C)s3)CC2)c1	0.8447961324808272
CCOC(=O)C1=C(N)Oc2ccc3ccccc3c2C1C1CCCC1	0.8511064869482733
CCc1ccc(C(=O)Nc2ccc(Oc3ccnc(N)c3)c(F)c2)cc1	0.7136767768278057
c1ccc(C(=O)Nc2ccc(Cl)c(-c3ccccn3)c2)cc1	0.764659516073837
CN1CCN(c2nc(Nc3ccc(N4CCCCCC4)cc3)nc3ccccc23)CC1	0.6754849651381287
CC(=O)N1CCN(c2nc(Nc3ccc(N4CCCCCC4)cc3)nc3c2CCC3)CC1	0.7905947260565387
CC(C)Nc1nc(N2CCNCC2)cc(=O)[nH]1	0.6898976239521833
NC(=O)COc1cc(-c2ccc(Cl)cc2)n[nH]1	0.8659288389543636
CC(C)N1CCN(c2nc(Nc3ccc(N4CCCCCC4)cc3)nc3c2CCC3)CC1	0.7409955580293252
CCc1ccc(NC(=O)N/N=C2\CC3(CCCCC3)Oc3ccccc32)cc1	0.7167675153356885
Nc1ccnc2c1c(C(=O)c1ccccc1)nn2C1CCCC1	0.7529547235419339
CCCc1nsc(C(=O)Nc2ccccc2)c1C	0.9112238889884466
NC1CCN(c2nc(Nc3ccccc3F)ncc2Cl)C1	0.9119448075632598
COc1c(N2CCCC2)ccc2c1C(=O)C=C(N1CCCC1)C2=O	0.8545614265104675
CC(C)(O)CN1CCN(C(=O)c2cc3ccccc3n(Cc3ccc(F)cc3)c2=O)CC1	0.6667355109975325
Cl.O=C1/C(=C/c2ccccc2F)CNCN1	0.7294227996483038
Cc1c(Cl)cccc1N1CCN(C2=CC(=O)c3cc4c(cc3OC2)OCO4)CC1	0.7499657334014678
Cc1cc(C)c2nc(NC(=O)CN3CCN(CCN(C)C)CC3)sc2c1	0.8372826660719112
CCN1CCN(c2nc(Nc3ccc(OC)cc3)nc3c2CCC3)CC1	0.8920356309136924
CCCc1ccc(-c2cc(NC(=O)C3CCCN3C)cn2C)cc1	0.9103923471934112
CCCCN1CCN(c2nc(N)c3cc(OC)ccc3n2)CC1	0.9116243194579422
CCc1cc(=O)n(-c2ccc(Cl)cc2)nc1C(=O)Nc1ccc(Cl)cc1	0.7227402493813622
Nc1nc(N2CCNCC2)cc(N2CCCCC2)n1	0.8066635414120001
CCCCCC1=NC(=C/C)C(=O)c2c(C)n(C)c(=O)c(C)c21	0.6312501312205252
CCOc1cc(-c2nc(N)sc2-c2ccccc2)cc(OC)c1	0.7515002966634791
CCCOC(=O)N1CCN(c2nc(Nc3ccccc3F)ncc2Cl)CC1	0.8350974237054504
Cl.O=C1/C(=C/c2ccc(F)cc2)CNCN1	0.7294227996483038
Cc1cc(NC(=O)C2CCCCC2)no1	0.8119549086929335
O=C1Nc2ccccc2C12CN(Cc1ccccc1)CC2	0.9158582919334332
CCOc1cc(-c2nc(N)c(N)c(C(=O)c3ccccc3)n2)cc(OC)c1	0.6464256303147088
O=C(O)CN1CCN(c2nc(Nc3cccc4c3CCCC4)c3ccccc3n2)CC1	0.6578967552071924
Oc1c(Cc2ccccc2)n[nH]c1C(=O)N1CCN(c2ccccc2Cl)CC1	0.7091738193586609
COc1ccc(/C=C2\COC/C(=C\c3ccc(OC)c(OC)c3)C2=O)cc1	0.7540553447123773
N#Cc1ccc(/C=C/C(=O)Nc2ccc(Oc3ccnc(N)c3)c(F)c2)cc1	0.6543746688796572
CCC(=O)N1CCN(c2nc(Nc3ccc(N4CCCCCC4)cc3)nc3c2CCC3)CC1	0.7414576826200238
Cc1cccc(-c2cc(NC(=O)C3CCCN3C)cn2C)c1	0.9452607833920214
N#CC1=C(N)Oc2ccccc2C1C1CCCC1	0.8203202567290704
CCc1c(Cc2ccccc2)n[nH]c1C(=O)N1CCN(C(=O)N2CCCC2)CC1	0.8646943458327244
C[C@@H]1CCN(C2=CC(=O)c3cccc(O)c3C2=O)CC1	0.8517098088055883
Cc1c(Cc2ccccc2)n[nH]c1C(=O)N1CCN(c2ccccc2Cl)CC1.O=CO	0.6045520012722144
CN1CCN(c2nc(Nc3ccc(N4CCCCCC4)cc3)nc3c2CCC3)CC1	0.8324800995506078
CCCc1cccc(-c2cc(NC(=O)CCl)cn2-c2ccc(C)nc2)c1	0.6245228614596547
O=C(NCc1ccccc1)C(=O)Nc1ccc(-c2ccc(N3CCOCC3)cc2)cc1	0.6265316911090081
CCCc1c(Cc2ccccc2)n[nH]c1C(=O)Nc1ccccc1	0.7149722434864585
CC(=O)Nc1ccc(-c2nc(N)c(C(=O)N3CCCCC3)s2)cc1	0.8957584612420098
CNC(=O)c1cc(-c2ccc(Cl)cc2)n[nH]1	0.8375429573069051
O=C(NCc1ccc(F)cc1)C(=O)Nc1ccc(Cl)cc1	0.8567046431816784
CCCOc1ccc(/C=C2\CCC/C(=C)c2=O)cc1O	0.8461688454164612
CCc1c(C(=O)Nc2ccc(OC)cc2)n[nH]c1C(=O)N1CCOCC1	0.8480532636538695
O=c1n(CCO)c2ccccc2n1C1CC12C(c1ccc(Cl)cc1)CC(=O)N2	0.7095401139943328
CCOc1ccc(/C=C2\CCC/C(=C)c2=O)cc1O	0.8441572830560911
COc1cccc(NC(=O)c2cc(C)no2)c1	0.8809554498272514
Cc1nc2c([nH]1)C(=O)C=C(N1CCCC1)C2=O	0.7849254470479745
Cc1cc(C)c2nc(NC(=O)CN3CCN(CC)CC3)cc(=O)n2c1	0.8927055799779149
COc1c(C2CCCN2C(=O)c2cccnc2)n[nH]c1C	0.9376134099495907
CCc1nsc(C(=O)Nc2ccc(F)cc2)c1C	0.9227190159272042
Cn1nc(C(=O)Nc2ccc(Oc3ccccc3)cc2)c(C(=O)N2CCCC2)c1	0.7206803988251116
CCNc1cc(-c2n[nH]cc2-c2ccc(OC(F)(F)F)cc2)ccn1	0.7140917825881133
Cc1ccc(-c2nc(N)c(C(=O)NC3CCCCC3)s2)cc1	0.9058116029590609
Cc1cc(-c2ccc(N)cc2)c(C(=O)Nc2ccc(=O)[nH]n2)cc1	0.6455709697631337
CCCCCCN1CCN(c2nc(Nc3ccccc3F)ncc2Cl)CC1	0.6596813077517554
N#Cc1ccc(CN2CCN(c3nc(N)cc(N4CCCCC4)n3)CC2)cc1	0.874410412977496
COc1ccc(-c2nc(N)c(C(=O)NC3CCCCC3)s2)cc1	0.899184810683092
COc1cn(C2=CC(=O)c3ccccc3C2=O)c(C)c1	0.8401841821126221
CCCn1c(=O)c2[nH]c(C(=O)N3CCCC3)cc2n(C)c1=O	0.9049970122148958
COc1cc(/C=C2\CC/C(=C\c3cc(OC)c(O)c(OC)c3)C2=O)ccc1O	0.7618250797631437
CC(N)CCCNC1CCc2ccccc2N1Cc1ccccc1Cl	0.7242429574014956
CCCn1c(=O)c2[nH]c(C3CCCCC3)nc2n(C)c1=O	0.9377259529981056
CNC(=O)COc1cc(C(C)(C)C)n[nH]1	0.7778886954534715
COc1cc(NC(=O)C2CCCCC2)ccc1N1CCN(Cc2ccc3c(c2)NC(=O)CC3)CC1	0.6457070566147953
Cc1nc(C)c(C(=O)N2CCN(c3ncccn3)CC2)s1	0.8413812745283605
O=C(O)CN1CCN(c2nc(N3CCOCC3)nc3c2CCC3)CC1	0.8156301589029452
CN1CCN(c2nc(Nc3ccc(OC(F)(F)F)cc3)nc3c2CCC3)CC1	0.8598735077128234
CC(C)c1ccc(NC(=O)N/N=C2\CC3(CCCC3)Oc3ccccc32)cc1	0.7005665467961745
CCC1=CC(=O)c2c(O)ccc(O)c2C1=O	0.704764761405391
CCC(=O)Nc1ccc(-c2nc(N)c(C(=O)NCC(F)(F)F)s2)cc1	0.7514868001050612
COC(=O)C1=C(N)Oc2ccc3ccccc3c2C1C1CCCCC1	0.8327513885204216
N#Cc1c(NC(=O)C2CCCCC2)cc(=O)n(C)c1C	0.8960514346848644
CCCc1c(C(=O)Nc2ccc(OC)cc2)n[nH]c1C(=O)N1CCOCC1	0.8093895506742187
CCN(CC)c1ccc2nc(NC(=O)CN3CCN(CC)CC3)cc(=O)n2c1	0.7687633854702
CCc1ccc(-c2nc(N)c(C(=O)c3ccccc3)s2)cc1	0.7353775753797933
O=c1nc(O)c2ccccc2n1C1CCCC1	0.8167950233710215
Cc1nc(N2CCN(C(=O)c3ccco3)CC2)c(C(=O)N2CCCC2)cc1Cl	0.7891042202768483
Cc1cccc(C(=O)Nc2ccc(Oc3ccnc(N)c3)c(F)c2)c1	0.7493834256242309
CC1CCN(Cc2ccc3nc(NC(=O)CN4CCN(C)CC4)ccc3c2)CC1	0.8435636482161278
COc1cccc(-c2nc(N)c(C(=O)NC3CCCCC3)s2)c1	0.899184810683092
Cc1ccc(C(=O)Nc2ccc(Oc3ccnc(N)c3)c(F)c2)cc1F	0.7316296868453821
CN(C)S(=O)(=O)c1cc(NC(=O)CCl)ccc1N1CCN(C(=O)c2ccccc2)CC1	0.6608715127300963
Cc1c(C(=O)NC2CCCCC2)nn(C(=O)c2ccccc2)c1C	0.9419179432204089
CCNc1nc(N2CCNCC2)cc(=O)[nH]1	0.6507220725256797
C=CCN1CCN(c2nc(Nc3ccc(OC)cc3)nc3c2CCC3)CC1	0.7944327125872234
CCCCCN1CCN(c2nc(N)cc(N)c2C#N)CC1	0.7958190745685179
C#Cc1c(Cc2ccccc2)n[nH]c1C(=O)Nc1ccc(OC)cc1	0.7054023896191
N#Cc1ccc(CN2CCN(c3nc(Nc4ccccc4F)ncc3Cl)CC2)cc1	0.664012873055609
Cc1ccc(N(C)C)cc1N1CCN(C(=O)c2cc(C(=O)N3CCCC3)n[nH]2)CC1	0.834279949915786
CCCCOC(=O)N1CCN(c2nc(N)cc(N)c2C)CC1	0.8201993766230989
Cl.N=C1/C(=C/c2ccc(F)cc2)CNC/C1=C\c1ccc(F)cc1	0.8261540475802324
O=C(Nc1ccc(F)cc1)Nc1nc(N2CCCC2)cc(=O)[nH]1	0.8089033411963483
Cc1ccc(S(=O)(=O)Nc2ccc(Cl)c(NC(=O)CCl)c2)cc1	0.7863552140295315
Cc1noc(C(=O)Nc2ccc(-c3ccc(F)cc3)cc2)c1C(F)(F)F	0.6611187844451845
N#Cc1cccc(CN2CCN(c3nc(N)c4ccccc4n3)CC2)c1	0.7855853666479874
CC1=NC(=Cc2ccc(C)cc2)C(=O)C(C)=C1	0.6739830503858808
CC1SCC(=O)N1c1c(C#N)c2n(c1C(=O)Nc1ccccc1)CCCC2	0.8854618792021044
CCOc1cc(/C=C2\CCC/C(=C\c3ccc(O)c(Cl)c3)C2=O)cc(OC)c1	0.6587314065177503
CC(C)CN1CCN(c2nc(Nc3ccc(OC)cc3)nc3c2CCC3)CC1	0.8265896573328904
CCOC(=O)c1sc2ncccc2c1Nc1ccc(OC)cc1	0.7104244325554189
Cc1ccc(-c2cc(NC(=O)C3CCCN3C)cn2C)cc1	0.9452607833920214
Cc1c(NC(=O)CSc2nc[nH]n2)c(C)nn1Cc1ccc(Cl)cc1	0.6453019739377052
CNc1nc(N2CCN(C(=O)c3ccco3)CC2)c(C(=O)N2CCCC2)cc1Cl	0.8228924654451946
Cn1nc(C(=O)Nc2ccc(F)cc2)c2c1CN(C1CC1)C2	0.9459476551706392
CCCNc1nc(N2CCNCC2)cc(=O)[nH]1	0.6873070095058905
CCN(C)C1CN(c2nc(N)cc(N)c2C#N)CC1	0.8281192245974738
CN(C)CCNc1nc(-c2ccc(C(C)(C)C)cc2)n[nH]1	0.8875717420495828
O=C(Nc1ccc(F)cc1)Nc1nc(N2CCCC2)ccc1Cl	0.8873960318767322
CC(C)n1nc(C(=O)NCc2ccccc2)c2c1CN(C1CC1)C2	0.9199114699820045
Cc1nn(C)c2nc(NC(=O)CN3CCCCC3)sc12	0.9364418295669646
CC1SCC(=O)N1c1cc(C#N)c2n1CCN(Cc1ccccc1)C2	0.8523240853460952
CC(C)(O)CN1CCN(c2nc(N)c3ccccc3n2)CC1	0.8838637124997183
CCCc1c(Cc2ccccc2)n[nH]c1C(=O)N1CCN(C(=O)N2CCCC2)CC1	0.8252863586858038
CC1SCC(=O)N1c1c(C(C)(C)C)n[nH]c1C	0.8359981647237962
CC(C)CN1CCN(c2nc(Nc3ccccc3F)ncc2Cl)CC1	0.8751140802991123
Cc1nc(N2CCN(C(=O)c3ccco3)CC2)cc(=O)[nH]1	0.8763017389547005
N#Cc1ccc(N2CCN(c3nc(N)cc(N4CCCCC4)n3)CC2)cc1	0.8949298719264603
CC(=O)NC1CCc2ccccc2N1Cc1ccccc1F	0.9432105464361549
COC(=O)c1ccc(C)cc1N1CCN(C2=CC(=O)c3ccccc3C2=O)CC1	0.7511325206245211
NC(=O)c1cc(C2CCCCC2)n[nH]1	0.7476572919006648
CCOc1cc(-c2nc(N)sc2C(=O)O)cc(OC)c1OC	0.8409032052245812
CCn1c(=O)c2[nH]c(C3CCCCC3)nc2n(CC(C)=O)c1=O	0.9257038850058857
COC(=O)Nc1nc2ccc(C(=O)c3ccc(OC)cc3OC)cc2[nH]1	0.6822250807706715
Cc1noc(C(=O)Nc2ccc(F)cc2)c1C	0.8686298266288554
CCCCC1=NC(=C/C)C(=O)c2c(C)noc21	0.7523974724841788
Cc1cccc(OC(=O)N2CCN(c3nc(N)c4ccccc4n3)CC2)c1	0.7535973865038217
CCN(CC)CCNC(=O)c1cc(C(C)(C)C)n[nH]1	0.8248034121160581
Cn1nc(C(=O)Nc2ccc(OC(F)(F)F)cc2)c2c(C)nccc21	0.7857584808909565
CCN(C)C1CN(c2nc(N)cc(N)n2)CC1	0.7780832515622117
Cc1c(Cc2ccccc2)n[nH]c1C(=O)N1CCN(C(=O)N2CCCC2)CC1	0.8865752563488726
Cc1ccc(N(C)C)cc1N1CCN(C2=CC(=O)c3cccc(O)c3C2=O)CC1	0.8681404130094428
CCC1=NC(=Cc2ccccc2F)C(=O)C(C)=C1	0.7302939971744549
CCN1CCN(c2nc(Nc3ccc(N4CCCCCC4)cc3)nc3ccccc23)CC1	0.6215349836508319
CCN(C)CC1NC(=O)c2ccccc2-n2cccc21	0.9273404009778077
CCOC(=O)c1c(N)[nH]c2ccc(C)cc12	0.7593599898174076
CC1SCC(=O)N1c1cc(C#CC(C)(C)C)n[nH]1	0.7904685991835592
Nc1cc(-c2nc(N3CCOCC3)c3sccc3n2)ccn1	0.7811136699704158
CC1CN(c2nc(Nc3ccc(N4CCCCCC4)cc3)nc3c2CCC3)CCN1	0.803498751761053
CCC1SCC(=O)N1c1c(C#N)c2n(c1C(=O)N1CCCC1)CCCC2	0.8180277719644274
Clc1cccc(NCc2nc(NCCN3CCCC3)cc(=O)[nH]2)c1	0.7175173287294432
COC(=O)c1ccc(C)cc1N1CCN(C2=CC(=O)c3cc4c(cc3OC2)OCO4)CC1	0.680197535626058
CCSC(CC=C(C)C)C1=CC(=O)c2c(O)cccc2C1=O	0.8281649274519992
CCCc1c(C(=O)Nc2ccc(OC)cc2)n[nH]c1C	0.8797937377776363
CCCCCCNc1nc(N2CCCC2)cc(=O)[nH]1	0.7422002876725152
N#Cc1ccc(N2CCN(c3nc(N)c4ccccc4n3)CC2)cc1	0.7768574653072681
CCC(NC(C)C)C(=O)Nc1ccc(-c2nc(N4CCOCC4)ccc2F)cc1	0.7453638777973903
Cn1nc(C(=O)Nc2ccc(Oc3ccnc(N)c3)c(F)c2)c(C(=O)N2CCCC2)c1	0.6508064438858238
CN(Cc1cnc2nc(N)nc(N)c2n1)c1ccc(C(F)(F)F)cc1	0.746530837629529
CCCc1cc(=O)n(-c2ccc(OC)cc2)nc1C(=O)Nc1ccccc1	0.7279884029283493
CS(=O)(=O)N1CCN(c2nc(N)c3ccccc3n2)CC1	0.8572741848471652
CCN(C)C1CCN(c2nc(Nc3ccc(N4CCCCCC4)cc3)nc3c2CCC3)CC1	0.6703225266402895
CCCOC(=O)N1CCN(c2nc(Nc3ccc(OC)cc3)nc3c2CCC3)CC1	0.7804077155436543
CCc1ccc(C(=O)Nc2ccc(Oc3ccnc(N)c3)c(F)c2)cc1F	0.6916958795570519
CCCCCN1CCN(c2nc(N)c3ccccc3n2)CC1	0.8597805606857364
CCC1SCC(=O)N1c1c(C(C)(C)C)n[nH]c1C	0.8960731777974373
COc1cc2c(c(OC)c1OC)-c1ccc(OC)c(=O)cc1[C@@H](NC(=O)C(O)CC(C)(C)C)CC2	0.6170443312948127
COC(=O)C1=C(N)Oc2ccc3ccccc3c2C1C1CCCC1	0.8528251096070735
Cc1ccc(NC(=O)C2CCCCC2)cc1N1CCN(C)CC1	0.9297137012716453
Cc1cccc(OC(=O)N2CCN(c3nc(N)cc(N(C)C)n3)CC2)c1	0.8962309723996018
O=C1N/C(=C/c2ccccc2)CSC1=C\c1ccccc1	0.8499943833558137
CC1CN(c2nc(Nc3ccc(N4CCCCCC4)cc3)nc3ccccc23)CCN1C	0.635667803470566
CCOc1cc(-c2ccc(=O)[nH]n2)cc(OC)c1OC	0.9018295187766056
Cc1ccc(C(=O)N2CCN(c3nc(N)cc(N)c3C)CC2)cc1	0.8791462262466773
CC(C)Nc1nc(N2CCNCC2)cc(=O)s1	0.832743732670739
CCc1cc(C)nc(N2CCN(C(=O)c3ccc(C)sc3=O)CC2)c1	0.8473899165591505
Cc1ccc(OC(=O)N2CCN(c3nc(Nc4ccc(OC)cc4)nc4c3CCC4)CC2)cc1	0.6076981904820871
CC(C)n1nc(C(=O)NCc2ccc(OC(F)(F)F)cc2)c2c1CN(C1CC1)C2	0.7906514663813997
CN(C)CC1NC(=O)c2ccccc2-n2cccc21	0.888528623281236
C(=C/c1ccccc1)Nc1nc(N2CCCC2)cc(=O)[nH]1	0.9039961385899926
Cc1ccc(-c2nc(N)c(C(=O)c3cc(OC)c(OC)c(OC)c3)s2)cc1	0.6478682685489124
CCOC(=O)[C@@H]1[C@H](C(O)c2ccc(C)cc2)C12C(=O)Nc1ccccc12	0.8307468735588437
N#Cc1cc(NC(=O)C2CCCCC2)n[nH]1	0.7936375060974606
Cc1ccn(N2CCN(C(=O)c3ccc(C)s3)CC2)c1	0.8482158566914029
Cl.O=C1/C(=C/c2ccc(F)cc2)CNC/C1=C	0.778844026515028
COC(=O)N1CCN(c2nc(Nc3ccc(OC(F)(F)F)cc3)nc3c2CCC3)CC1	0.7843825148506517
CC1SCC(=O)N1c1cc(C(=O)Nc2ccc(Cl)cc2)n[nH]1	0.903015438439017
CCCc1c(Cc2ccccc2)n[nH]c1C(=O)N1CCN(C)CC1	0.917434472171124
COc1cc(-n2nc(C(=O)N3CCCCC3)cc2N)cc(OC)c1	0.9280600805527808
CCC(NC(C)C)c1cc(-c2ccc(F)cc2)n[nH]1	0.8618999094084981
O=C1N=C(N2CCOCC2)SCC1=C\c1ccccc1F	0.7458355172789526
C[C@@H]1CN(Cc2ccccc2)C(=O)C(=C/c2ccccc2)C1	0.7783384085060201
Cc1cccc(OC(=O)N2CCN(c3nc(N)cc(N4CCCCC4)n3)CC2)c1	0.8532363952298982
CCOC(=O)C1=C(N)Oc2ccccc2C1Cc1ccc(C)cc1	0.8755600929367802
CCOc1cc(/C=C2\CCC/C(=C)c2=O)cc(OC)c1O	0.8616067128175348
Cc1cc(NC(=O)CSc2nccn2-c2ccc(C(F)(F)F)cc2)no1	0.6774178007702059
CCc1ccc(OC(=O)N2CCN(c3nc(Nc4ccccc4)ncc3F)CC2)cc1	0.6644661451886643
CCCCC1=CC(=O)c2c(O)ccc(O)c2C1=O	0.8037008137898587
Nc1ccccc1N1CCN(C2=CC(=O)c3cccc(O)c3C2=O)CC1	0.8072872079108088
CC(C)COC(=O)N1CCN(c2nc(N)c3ccccc3n2)CC1	0.928371106119212
C=C1c2[nH]c3ccccc3c2C[C@H]2N3CC[C@]12/C(=C)C3=O	0.7379165667675762
c1ccc(CN2CCN(c3nc(Nc4ccccc4)ncc3Cl)CC2)cc1	0.7194641348842438
CCc1cccc(NC(=O)N2CCN(C(=O)c3ccccc3)CC2)c1	0.9346867556691252
Nc1ccnc(N2CCN(c3ccccc3)CC2)c1	0.8899459633407314
CCC(=O)Nc1ccc(-c2nc(Nc4ccccc4F)ncc2Cl)cc1	0.6607365834424952
Cc1cccnc1N1CCN(C2=CC(=O)c3cc4c(cc3OC2)OCO4)CC1	0.7938703286421639
N#Cc1ccc(CN2CCN(c3nc(Nc4ccccc4)ncc3Cl)CC2)cc1	0.6909820073534956
Cc1c(-c2ccc(C(F)(F)F)cc2)n[nH]c1C(=O)N1CCN(C(=O)N2CCCC2)CC1	0.7862657437418263
Cc1ccc(N(C)C)cc1N1CCN(C2=CC(=O)c3ccccc3C2=O)CC1	0.8246189234064075
Cc1c(-c2ccc(C(F)(F)F)cc2)n[nH]c1C(=O)N1CCN(C)CC1	0.9042880692907264
Cc1ccc(-c2nc(N)c(C(=O)c3cc(OC)ccc3O)s2)cc1	0.7082199037003108
C#CC(=O)N1CCN(c2nc(N)c3ccccc3n2)CC1	0.7701311037747229
CCNC(=O)c1c(-c2ccc(Cl)cc2)n[nH]c1C(C)(C)C	0.9064185929958756
CCOC1=Cc2ccnc3c2C(=O)CCC13	0.7605760239961926
N=C1C(=O)Nc2ccc(-c3ccc(N4CCC(N)CC4)cc3)cc21	0.7952359249337262
c1cccc(NCc2nc(NCCN3CCCC3)cc(=O)[nH]2)c1	0.7278571456936215
NC1CCN(c2nc(Nc3ccc(N4CCCCCC4)cc3)nc3c2CCC3)CC1	0.799254444224207
CC1=NC(=Cc2ccccc2F)C(=O)C(C)=C1	0.680005899217246
Clc1ccc(NCc2nc(N3CCOCC3)c3n2CCC3)cc1	0.934469904314734
CCc1ccc(OC(=O)N2CCN(c3nc(N)cc(N)c3C)CC2)cc1	0.8774809856710811
Cc1ccc(-c2cc(NC(=O)C3CCCN3C)cn2C(C)(C)C)cc1	0.9074581727783899
CCc1cc(C)c2nc(NC(=O)CN3CCCCC3)sc2c1	0.9370395668096986
Nc1cccnc1N1CCN(C2=CC(=O)c3cccc(O)c3C2=O)CC1	0.845497644283225
Cc1ccn(N2CCN(C(=S)SCc3ccc4nc(N)nc(N)c4c3)CC2)c1	0.6328609028784686
CCCCOC(=O)c1c(N)[nH]c2ccc(C)cc12	0.6432896750411445
Cc1ccn(N2CCN(C(=O)c3ccc(C)s3)CC2=O)c1	0.8488569698095577
CCc1cc(NC(=O)C2CCCCC2)nn1Cc1ccc(Cl)cc1Cl	0.7632472991814215
Cc1cccc(OC(=O)N2CCN(c3nc(Nc4ccc(OC)cc4)nc4c3CCC4)CC2)c1	0.6076981904820872
Clc1cccc(NCc2nc(N3CCOCC3)c3n2CCC3)c1	0.934469904314734
CNc1cc(-c2n[nH]cc2-c2ccc(OC(F)(F)F)cc2)cc(N)n1	0.6688439102620721
Cc1ccn(N2CCN(C(=O)c3ccc(C(F)(F)F)cc3)CC2)c1C	0.8311961832405474
c1cccc(CN2CCN(c3nc(Nc4ccccc4Cl)ncc3Cl)CC2)c1	0.6468683395720971
COc1cccc(/C=C/C(=O)Nc2ccc(Oc3ccnc(N)c3)c(F)c2)c1	0.625278671878677
CCCCCCN1CCN(c2nc(Nc3ccc(Cl)cc3)nc3c2CCC3)CC1	0.6121739682731808
CC1CCN(Cc2ccc3nc(NC(=O)N4CCN(C)CC4)ccc3c2)CC1	0.8867839392733508
O=C1C(Nc2ccc(F)cc2)=CC(=O)c2c(O)cccc21	0.8889863586025817
C=C1c2[nH]c3ccccc3c2CN1C	0.6663860705560023
CCCNC(=O)c1c(C)[nH]c2c1CCC/C2=C1/C(=O)Nc2ccc(F)cc21	0.7220763053521058
Cc1cccnc1N1CCN(C2=CC(=O)c3cc4ccccc4cc3C2=O)CC1	0.6764466325793803
Cc1cccnc1N1CCN(C2=CC(=O)c3cccc(O)c3C2=O)CC1	0.8958209701803503
CCCOc1ccc(-c2nc(N)c(C(=O)NC3CCCCC3)s2)cc1	0.8084033908830626
CCCOc1ccc(C2=C(N)C(=O)N2)cc1	0.7985559306543832
CCCN1CCN(c2nc(Nc3ccc(Cl)cc3Cl)ncc2Cl)CC1	0.7869841034456503
Cn1c(=O)c2[nH]c(C3CCCCC3)nc2n(C)c1=O	0.8331961412417813
C=CC(=O)Nc1ccc(/C=C/C(=O)Nc2ccc(OC)c(OC)c2)cc1OC	0.6828312183256273
Cc1ccc(S(=O)(=O)Nc2ccc(Cl)c(NC(=O)CCl)c2)cc1Cl	0.7264002966309531
CCn1c(=O)c2[nH]c(SC)nc2n(Cc2ccccc2)c1=O	0.7433185324163408
CCn1c(=O)c2[nH]c(C(=O)N3CCCC3)cc2n(C)c1=O	0.862652718991694
CCOc1ccc2nc(NC(=O)CN3CCN(CCN(C)C)CC3)cc(=O)n2c1	0.6759596269482046
Cc1cc(-c2ccc(N)cc2)c(C(=O)N2CCN(C)CC2)cc1	0.8677004548602443
NCCN1CCN(c2nc(N)c3ccccc3n2)CC1	0.8353946952880279
N#Cc1ccc(N2CCN(C(=O)c3cc(C(=O)c4ccccc4)n[nH]3)CC2)cc1	0.6966536029228041
c1ccc(NCc2nc(N3CCOCC3)c3n2CCC3)cc1	0.9401440266179034
OC12CCN(c3nc(Nc4ccccc4)ncc31)CC2	0.8722598491290643
CS(=O)(=O)N1CCN(c2nc(Nc3ccc(OC(F)(F)F)cc3)nc3c2CCC3)CC1	0.738733898514246
CCCCNC(=O)c1c(C)[nH]c2ccccc12	0.7790846528105286
Cc1ccc(OC(=O)N2CCN(c3nc(N)cc(N)c3C)CC2)cc1	0.8687471617484048
Cc1cccc(C(=O)Nc2ccc(Oc3ccnc(NC(C)C)c3)c(F)c2)c1	0.6023529814789463
CCc1c(C(=O)NC2CCCCC2)nn(C(=O)c2ccccc2)c1C	0.9269940774567929
Cl.N=C1/C(=C/c2ccc(F)cc2)CNC/C1=C	0.7922605624173688
CCCCOC(=O)N1CCN(c2nc(N)c3ccccc3n2)CC1	0.8663056589555818
O=C(NCCc1ccccc1)C(=O)Nc1ccc(F)cc1	0.8458678054796548
Cc1cn(C2=CC(=O)c3ccccc3C2=O)c(C(=O)Nc2ccc(OC(F)(F)F)cc2)n1	0.6534666746467916
CC(C)(O)CN1CCN(C(=O)c2cc3ccccc3n(CC(F)(F)F)c2=O)C1	0.857821930557026
CCCc1cc(=O)n(-c2ccc(OC)cc2)nc1C(=O)Nc1ccc(Cl)cc1	0.6791986572988443
Cc1cnc(N2CCN(C(=O)c3ccc(C(=O)Nc4ccc(Cl)cc4)cc3)CC2)nc1	0.676292680572424
Cc1c(Cl)cccc1N1CCN(C2=CC(=O)c3ccccc3C2=O)CC1	0.8115632883684113
COc1cc(NC2CCCCC2)cc(OC)c1OC	0.8847332009747232
CC(C)c1ccc(NC(=O)N2CCN(c3nc(N)cc(N)c3C)CC2)cc1	0.7730174069509922
CCCCCCCN1CCN(c2nc(N)c3cc(OC)ccc3n2)CC1	0.7312038963735967
CNc1c(C#N)c2n(c1C(=O)Nc1ccccc1)CCCC2	0.9139349528103684
CC(C)COC(=O)N1CCN(c2nc(N)c3cc(O)ccc3n2)CC1	0.8741112628945377
C=CC(C)(O)CCN1CCN(c2ncccc2F)CC1	0.8323618645549463
Cc1cccc(OC(=O)N2CCN(c3nc(Nc4ccccc4)ncc3F)CC2)c1	0.7052999318926964
CCCCNC(=O)COc1cc(C(C)(C)C)n[nH]1	0.7619686282282861
N#Cc1cccc(N2CCN(c3nc(N)cc(N4CCCCC4)n3)CC2)c1	0.8949298719264603
C=C(Br)C(=O)Nc1ccc(C)cc1	0.7909619268065858
CC(C)c1ccc(NC(=O)N2CCN(c3nc(N)cc(N(C)C)n3)CC2)cc1	0.843368228017822
CCCOC(=O)c1c(N)n(C2CCCCC2)c(=O)cc1C	0.8658952883983759
Cc1cc(C)n(C(=O)N2CCN(c3nc(N)cc(N)c3C)CC2)n1	0.812905576763053
N=C1C(=O)Nc2ccc(-c3ccc(N4CCNCC4)cc3)cc21	0.795560183231234
CCNc1cc(-c2n[nH]cc2-c2ccc(OC(F)(F)F)cc2)cc(N)n1	0.6363324319962002
COC(=O)c1ccc(C)cc1N1CCN(C2=CC(=O)c3cccc(O)c3C2=O)CC1	0.7841531011698458
CCCc1cc(=O)n(-c2ccc(OC)cc2)nc1C(=O)N1CCN(C(=O)N2CCCC2)CC1	0.6924615232430882
CNc1c(-c2ccc(C(F)(F)F)cc2)n[nH]c1C(=O)N1CCOCC1	0.8889979387458435
c1ccccc1N1CCN(C2=CC(=O)c3cccc(O)c3C2=O)CC1	0.9141658092117211
COCc1c(Cc2ccccc2)n[nH]c1C(=O)N1CCN(C)CC1	0.9042200700947154
Cc1cnc(N2CCN(C(=O)c3ccc(C(=O)Nc4ccc(Cl)cc4Cl)cc3)CC2)nc1	0.6152394424935634
C#CCC(=O)N1CCN(c2nc(N)c3ccccc3n2)CC1	0.8326041246691548
N#Cc1ccc(CN2CCN(c3nc(N)c4ccccc4n3)CC2)cc1	0.7855853666479874
C#CC(=O)N1CCN(c2nc(N)c3cc(OC)ccc3n2)CC1	0.8132426737416403
COc1cccc(-n2cc(NC(=O)Cc3ccc(OC)c(OC)c3)cn2)c1OC	0.6289040302717921
CCC1=C(c2ccc(O)cc2)n2c(cc3c2CCC3)N1	0.7293442708913803
CCN(C)C1CCN(c2nc(Nc3ccc(Cl)cc3Cl)ncc2Cl)C1	0.7870942435032432
CC(C)OC1CCN(C(=O)c2cc(C(C)(C)C)n[nH]2)C1	0.9236412378775516
N#Cc1cccc(CN2CCN(c3nc(Nc4ccccc4)ncc3Cl)CC2)c1	0.6909820073534957
CN1CCN(C(=O)c2cc(C(=O)N3CCCCC3)c3ccccc3n2)C1	0.8314861837801025
CCCc1cccc(NC(=O)N2CCN(C(=O)c3ccccc3)CC2)c1	0.9144284720897785
CCCc1ccc(NC(=O)N/N=C2\CC3(CCCC3)OC2)cc1	0.8290012619169064
NCCCN1CCN(c2nc(N)c3ccccc3n2)CC1	0.8597463796417417
CCCCCNc1nc(N2CCCC2)cc(=O)[nH]1	0.7577955469791867
N=C1C(=O)Nc2ccc(-c3ccc(N4CCN(C)CC4)cc3)cc21	0.8932922228672854
CC(C)CN1CCN(c2nc(Nc3ccc(N4CCCCCC4)cc3)nc3c2CCC3)CC1	0.6805084222450053
CCc1cc(C)c2nc(NC(=O)CN3CCN(CC)CC3)cc(=O)n2c1	0.8690446292762964
OC12CCN(c3nc(N4CCCCC4)ncc31)CC2	0.8238008325414896
Cc1cccc(-c2nc(N)c(C(=O)NC3CCCCC3)s2)c1	0.9058116029590609
Nc1cc(-c2ccc(O)cc2)n[nH]1	0.6122219232285144
COC1=Cc2ccnc3c2C(=O)CCC13	0.698381523556997
CCCc1ccc(NC(=O)N/N=C2\CC3(CCCCC3)Oc3ccccc32)cc1	0.661598296796981
CCCCCCOC(=O)N1CCN(c2nc(N)c3ccccc3n2)CC1	0.8000126668667807
C#Cc1c(Cc2ccccc2)n[nH]c1C(=O)N1CCN(C)CC1	0.8714654393862813
CCCCN1CCN(c2nc(Nc3ccc(Cl)cc3)nc3c2CCC3)CC1	0.8033006083019508
CN(C)c1ccc2nc(NC(=O)CN3CCN(CC)CC3)ccc2c1	0.8998373065095727
Cc1cc(C)c(C(=O)N2CCN(c3nc(N)cc(N)c3C)CC2)nc1	0.8595334141267404
CN(C)S(=O)(=O)c1cc(NC(=O)CCl)ccc1N1CCN(C(=O)N2CCCC2)CC1	0.6753448420861209
CCCCCCc1c2c(c(C)c3c1C(=O)OC3)OCO2	0.6094751792254895
CCC(=O)OC(CC(C)C)CC(C)c1ccc(C)cc1O	0.7491879893987066
COc1ccccc1-c1nc(Nc2ccc(Cl)cc2)cc(N2CCCC2)c1	0.6116055432357439
NCCCCCCN1CCN(c2ncccc2Cl)CC1	0.7848396525102637
Cc1cccc(OC(=O)N2CCN(c3nc(N)cc(N)c3C)CC2)c1	0.8687471617484048
CSC(=C1C(=O)Nc2ccccc21)N1CCN(C)CC1	0.8438605963683922
CCCNC(=O)c1c(-c2ccc(Cl)cc2)n[nH]c1C	0.9016909132257924
CCNc1cc(-c2n[nH]cc2-c2ccc(OC)cc2)ccn1	0.75471853597989
COc1ccc(-n2cc(NC(=O)Cc3ccccc3)nn2)cc1OC	0.7468750848873894
COC(=O)C1=C(N)Oc2ccc3ccccc3c2C1C	0.8084464502855929
CCc1ccccc1N1CCN(C2=CC(=O)c3cccc(O)c3C2=O)CC1	0.9093956981729746
S=C(NC1CCCCC1)Nc1nc(C2CCC2)cs1	0.8256073200913879
COc1ccc2nc(NC(=O)CN3CCN(Cc4ccccc4)CC3)cc(=O)n2c1	0.6665919484712477
CCN1C(C)=C(C(=O)c2ccccc2)C(=O)C(C)=C1	0.7909672376113269
Cc1c(NC(=O)C2CCCCC2)cc(=O)n(C)c1C	0.8900343335889136
CCc1c(NC(=O)CSc2nc[nH]n2)c(C)nn1C(=O)N1CCOCC1	0.7411702780017263
CCCOc1ccc(/C=C/C(=O)Nc2cc(OC)c(OC)c(OC)c2)cc1O	0.6356709892028426
CCCc1cc(C)c2nc(NC(=O)CN3CCCCC3)sc2c1	0.9011011194761616
CCOc1ccc(/C=C2c3cc(OC)ccc3CCN2C)cc1	0.8492107091141097
CCOC(=O)c1c(N)n(C2CCCCC2)c(=O)cc1C	0.8615965308341554
CN(C)CC1NC(=O)c2ccccc2N1C1CCCC1	0.9154881112041137
CCNc1cc(-c2ccc(C)cc2)n[nH]1	0.8012786997096667
CCCOc1cc(-c2ccc(=O)[nH]n2)cc(OC)c1OC	0.8828928532775281
Nc1cc(-c2nc(N)c(N)c(C(=O)c3ccccc3)n2)ccn1	0.6242600425361301
CCC(=O)Nc1nc(-c2ccc(O)cc2)cs1	0.8775356009907888
Nc1ccnc2c1c(C(=O)c1ccccc1)cn2C1CCCC1	0.7448937137355965
Cc1cc(=O)n(-c2ccc(Cl)cc2)nc1C(=O)Nc1ccc(Cl)cc1Cl	0.6797655014410167
COc1ccc(CC(=O)Nc2cnc(N3CCCCC3)cc2N)cc1	0.8746802523472694
Cc1cccc(-c2nc(N)c(C(=O)c3ccccc3)s2)c1	0.7445360351660353
Cc1cc(C)c2nc(NC(=O)CN3CCN(Cc4ccccc4)CC3)cc(=O)n2c1	0.7037937011868033
CCOc1ccc(C2=C(N)C(=O)N2)cc1	0.7664964433721162
Cc1ccccc1N1CCN(C(=S)SCc2ccc3c(c2)NC(=O)CO3)CC1	0.7750319038958792
N=C1C(=O)Nc2ccc(-c3ccc(N4CCC(N5CCCCC5)CC4)cc3)cc21	0.8312159249866148
CCCc1ccc(NC(=O)N/N=C2\CC3(CCCC3)Oc3ccccc32)cc1	0.7139873913066821
CCCOC(=O)c1sc2ncccc2c1Nc1ccc(OC)cc1	0.6626441590153368
COc1ccc(C(=O)Nc2ccc(Oc3ccnc(N)c3)c(F)c2)cc1	0.7273567479838831
CCCCNC(=O)c1cc(C(C)(C)C)n[nH]1	0.7689990396968535
CCOC(=O)C1=C(N)Oc2ccccc2C1C1CCCC1	0.867791467701246
Cc1ccnc(N2CCN(C(=O)c3ccc(C(=O)Nc4ccccc4)cc3)CC2)c1	0.7267169325060124
CCCNc1nc(-c2ccc(C(F)(F)F)cc2)cs1	0.8844978604521887
CC(C)OC1CCN(C(=O)c2cc(C(=O)c3ccccc3)n[nH]2)C1	0.8550040701948161
CSc1cc(C#N)c2n1CCN(Cc1ccccc1)C2	0.8113196281585918
Cc1cc(C)c(C(=O)N2CCN(c3nc(N)c4ccccc4n3)CC2)nc1	0.7517160114218776
COc1ccc(-n2cc(NC(=O)C3CCCCC3)cn2)cc1OC	0.9127729314929948
COc1cc(-n2nc(C(=O)N3CCCCC3)cc2N(C)C)cc(OC)c1OC	0.7576945372654184
CC(=O)N1CCN(c2nc(Nc3ccc(N4CCCCCC4)cc3)nc3ccccc23)CC1	0.6426185552842512
O=C1N/C(=C/c2ccccc2)C(=O)c2c(C(=O)N3CCCCC3)cccc21	0.8360355114235063
N/CCCC1=C(N)Oc2c(cc(Cl)c3ccccc23)C1c1ccc(C#N)cc1	0.6707635644342222
O=C(NCC1CCCO1)c1cc(-c2ccc(Cl)cc2)n[nH]1	0.9122669653710843
COc1ccc2nc(NC(=O)CN3CCN(CCN(C)C)CC3)sc2c1	0.7875879153029584
CCCc1ccc(C(=O)Nc2ccc(Oc3ccnc(N)c3)c(F)c2)cc1F	0.6320872983373541
Nc1nc(Cl)nc2c1ncn2C1CC1	0.7211313427174469
CC(C)Oc1cc(-c2nc(N)sc2C(=O)O)cc(=O)n1C	0.8874421991581269
c1cc(NCC2CCCN2)cc(N2CCCC2)c1	0.8529888961176674
CCN(CC)CN1C(=O)c2cccc3cc(N)cc(c23)C1=O	0.6944772214450705
N#Cc1cc(NC(=O)C2CCCCC2)nn1Cc1ccc(Cl)cc1Cl	0.8446657058941128
CCNc1c(C#N)c2n(c1C(=O)Nc1ccccc1)CCCC2	0.9093803120694234
CCCCOc1ccc(C2=C(N)C(=O)N2)cc1	0.7581580922593293
NC(=O)COc1cc(-c2nc(N3CCOCC3)c3sccc3n2)cc(OC)c1OC	0.6068290490185454
Cc1ccnc(N2CCN(C(=O)c3ccc(C(=O)Nc4ccc(Cl)cc4)cc3)CC2)c1	0.665970378457199
Cc1cccc(NC(=O)N2CCN(c3nc(N)cc(N(C)C)n3)CC2)c1	0.8722504869533522
CCc1cc(NC(=O)C2CCCCC2)ccc1N1CCN(C(=O)c2cc(C(=O)N3CCCC3)n[nH]2)CC1	0.622328093163402
c1ccc(CN2CCN(c3nc(N4CCCCC4)ncc3Cl)CC2)cc1	0.8221953979972371
COc1ccc(C(=O)Nc2ccc(Oc3ccnc(N)c3)c(F)c2)cc1F	0.7080632841236578
NCC1CCN(c2nc(N)c3ccccc3n2)CC1	0.8493051614592335
CC(C)(C)COC(=O)N1CCN(c2nc(N)c3ccccc3n2)CC1	0.9017831165860511
Cc1ccc(C(=O)N2CCN(c3nc(N)cc(N4CCCCC4)n3)CC2)cc1	0.8804275897642799
CCCCCCN1CCN(c2ncccc2N)CC1	0.7994839027806959
CC(N)CCCCCNC(=O)c1cc(C(C)(C)C)n[nH]1	0.6702719244384624
CN1CCN(c2nc(N)c3cc(OC)ccc3n2)CC1	0.8792425097847861
CCNC(=O)c1c(-c2ccc(Cl)cc2)n[nH]c1C	0.8946294166469642
COc1cn(N2CCN(C(=O)c3ccccc3)CC2)c(=O)cc1C	0.8515991925688691
C=CC(C)(O)CCN1CCN(c2ncccc2N)CC1	0.7888288937629896
CC1CCN(Cc2ccc3nc(NC(=O)N/N=C4\CCCC4)ccc3c2)CC1	0.7676089259562515
CCOc1ccc2nc(NC(=O)CN3CCN(Cc4ccccc4)CC3)cc(=O)n2c1	0.6273529972311775
O=C(CN1CCN(c2nc(N3CCOCC3)nc3ccccc23)CC1)Nc1ccc(Cl)cc1	0.6193495908891585
COc1c(C2CCCN2C(=O)c2cc(C)n[nH]2)nn(C)c1C	0.9368962051837146
CCCc1c(Cc2ccccc2)n[nH]c1C(=O)Nc1ccc(OC)c(OC)c1	0.6142702628308361
CCNC(=O)c1c(C)[nH]c2c1CCC/C2=C1/C(=O)Nc2ccc(C)cc21	0.7251241865307589
COC(=O)C1=C(N)Oc2ccccc2C1C1CCCC1	0.8415265051397919
CCCC1=NC(=Cc2ccccc2F)C(=O)C(C)=C1	0.7540985982645632
COc1cccc(/C=C2c3cc(OC)ccc3CCN2C)c1	0.8617565404930493
CCCc1cccc(NC(=O)N/N=C2\CC3(CCCC3)OC2)c1	0.8290012619169064
CCc1c(NC(=O)CSc2nc[nH]n2)c(C)nn1Cc1ccc(Cl)cc1	0.6040266797443895
CN(Cc1cnc2nc(N)nc(N)c2n1)c1ccc(C(=O)N2CCCC2)cc1	0.6983022265035556
C#Cc1c(Cc2ccccc2)n[nH]c1C(=O)Nc1ccc(OC)c(OC)c1	0.6609950872219449
O=C(Nc1nc(N2CCCC2)cc(=O)[nH]1)c1ccccc1	0.8975140809981994
CCCn1c(=O)c2[nH]c(SC)nc2n(C)c1=O	0.8120696782303529
CCCN(CCC)CC1CNc2ccccc2N1C	0.8489002247123395
CC(C)n1nc(C(=O)NCc2ccc(OC(F)(F)F)cc2)c2c1CN(C1CCCC1)C2	0.7218636508447018
CCOC(=O)N1CCN(c2nc(Nc3ccccc3F)ncc2Cl)CC1	0.8785477509585875
CCCNc1cc(-c2ccc(C)cc2)n[nH]1	0.8218253340700017
Cl.N=C1/C(=C/c2ccc(F)cc2)CNC/C1=C\c1ccccc1	0.8449938593434504
CCCCCCOC(=O)N1CCN(c2nc(N)c3cc(OC)ccc3n2)CC1	0.729761283081581
CS(=O)(=O)N1CCN(c2nc(Nc3ccc(OC)cc3)nc3c2CCC3)CC1	0.8143750910258456
CCN(C)C1CCN(c2nc(Nc3ccc(Cl)cc3)nc3c2CCC3)CC1	0.8315420214801729
CC1=C(c2ccc(O)cc2)n2c(cc3c2CCN3C)N1	0.7116585480104558
Cc1cccc(-c2cc(NC(=O)CCl)cn2-c2ccc(C)nc2)c1	0.718888174661097
CC(C)(O)CN1CCN(C(=O)c2cc3ccccc3n(Cc3ccccc3)c2=O)CC1	0.6904405109674019
Cc1cccc(-c2nc(N)c(C(=O)c3cc(OC)ccc3O)s2)c1	0.708219903700311
CCc1ccc(N(C)C)cc1N1CCN(C(=O)c2cc(C(=O)N3CCCC3)n[nH]2)CC1	0.7967555227142402
O=C1CSC(=O)c2c(C(=O)N3CCCCC3)cccc21	0.7962667533234027
CCCOc1cc(-c2ccc(=O)[nH]n2)cc(OC)c1	0.8949979111950309
O[C@H]1CCN(c2nc(Nc3ccccc3F)ncc2Cl)C1	0.9123726223069353
CCn1c(=O)c2[nH]c(SC)nc2n(C)c1=O	0.7591712345290644
CNC(=O)c1c(-c2ccc(Cl)cc2)n[nH]c1C(=O)Nc1ccc(Cl)cc1	0.6306050869447984
CCCCC1=NC(=Cc2ccccc2F)C(=O)C(C)=C1	0.749492244288938
O=C1N=C(N2CCOCC2)SCC1=C\c1ccccc1	0.7416065732626645
CCCCCNC(=O)c1cc(C)n[nH]1	0.7015743468656883
CSC(=C1C(=O)Nc2ccccc21)N1CCN(Cc2ccccc2)CC1	0.8416332368862844
CCc1c(NC(=O)CSc2nc[nH]n2)c(C)nn1C	0.8017668634925509
CCN1C(=O)c2ccccc2NC1C	0.7333838571194234
Cc1ccc(Cl)c(C(=O)Nc2ccc(Cl)c(N3CCCCC3)c2)c1	0.776059188580147
CCCOc1cc(-c2nc(N)sc2-c2ccccc2)cc(OC)c1	0.696235117076567
CCc1ccccc1N1CCN(C(=O)c2cc(C(=O)N3CCCC3)n[nH]2)CC1	0.8810332401136406
CN(C)S(=O)(=O)c1cc(NC(=O)CCl)ccc1N1CCN(C(=O)c2ccccc2Cl)CC1	0.6178968886806585
C#CCC(=O)N1CCN(c2nc(Nc3ccc(N4CCCCCC4)cc3)nc3c2CCC3)CC1	0.6886201911375381
C#CC(=O)Nc1nc(C2CCC2)cs1	0.7517042360681612
CCCCNc1cc(-c2ccc(C)cc2)n[nH]1	0.7690407144531494
CCCn1nc(C(=O)Nc2ccc(F)cc2)c2c1CN(C1CC1)C2	0.917082119440259
c1cccc(NCc2nc(N3CCOCC3)c3n2CCC3)c1	0.9401440266179034
Cc1ccn(N2CCN(C(=O)c3ccc(C(=O)Nc4ccccc4)cc3)CC2)c1	0.7470651203226518
CN(C)CCCNc1nc(NCc2ccccc2)ncc1Cl	0.7322393164529515
CN(C)CCNc1nc(-c2ccc(NC(=O)CCl)cc2)nc2ccccc12	0.6113786870574277
CCc1cc(NC(=O)C2CCCCC2)ccc1N1CCN(C(=O)c2cccc(OC)c2)CC1	0.6920654420693002
COc1ccc2c(c1)COC(=C1C(=O)Nc3ccccc31)N2	0.7938999274046913
CCc1cc(C)nc(N2CCN(C(=O)c3ccc(C(=O)Nc4ccccc4)cc3)CC2)c1	0.6625514579289683
CCCOc1cc(-c2nc(N)sc2C(=O)O)cc(OC)c1OC	0.7995636965625
CCCNC(=O)c1c(C)[nH]c2c1CCC/C2=C1/C(=O)Nc2ccc(C)cc21	0.7220093885956761
CC1=C(c2ccc(O)cc2)n2c(nn(C)c2=O)C1	0.816180289172587
CCCOc1ccc(/C=C2\CCC/C(=C\c3ccccc3)C2=O)cc1	0.6569398596871533
CN(C)c1ccc2nc(NC(=O)CN3CCN(CCN(C)C)CC3)sc2c1	0.7729522963780358
N#Cc1cccc(CN2CCN(c3nc(Nc4ccccc4F)ncc3Cl)CC2)c1	0.6640128730556091
COC(=O)Nc1nc2ccc(C(=O)N3CCCCC3)cc2s1	0.9230161580249643
CCCOc1cc(N2CCNCC2)cc(=O)[nH]1	0.8037309028613931
CCCCCCCNc1nc(N2CCCC2)cc(=O)[nH]1	0.7178172715338432
Cc1ccnc(N2CCN(c3nc(N)cc(N4CCCCC4)n3)CC2)c1	0.9052945524999083
Cc1ccccc1OC(=O)N1CCN(c2nc(N)c3cc(OC)ccc3n2)CC1	0.7311295853526312
CC1C(N)CN1C(=O)c1cc(C(F)(F)F)cc(C(F)(F)F)c1	0.8068259221021189
CC(C)(C)COc1ccc(-c2nc(N)c(N)c(=O)[nH]2)cc1	0.8006464166448888
Cc1ccc(N(C)C)cc1N1CCN(C(=O)c2cc(C(=O)Nc3ccc(F)cc3)n[nH]2)CC1	0.6240190120081102
CCCCCN1CCN(c2ncccc2N)CC1	0.8093260481029733
CCOC(=O)[C@H]1[C@H](C(O)c2ccc(C)cc2)C12C(=O)Nc1ccccc12	0.8307468735588437
CCCCCOC(=O)N1CCN(c2nc(N)cc(N)c2C)CC1	0.8050558392887045
Nc1ccccc1N1CCN(C2=CC(=O)c3cc4ccccc4cc3C2=O)CC1	0.6862454681232579
CCCc1ccccc1N1CCN(C(=O)c2cc(C(=O)N3CCCC3)n[nH]2)CC1	0.8445607248646703
COc1cccc(-n2cc(NC(=O)C3CCCCC3)cn2)c1OC	0.9127729314929948
O=C(NC(CCC(=O)N1CCN(c3ncccc3F)CC1)C(=O)Nc1ccccc1)C#C	0.6390503962165576
CCN(CC)c1ccc2nc(NC(=O)CN3CCN(CC)CC3)ccc2c1	0.8131572499420288
CCN(C)CC1NC(=O)c2ccccc2N1C1CCCC1	0.9237603425771002
NCCCNC1CCc2ccccc2N1Cc1ccccc1F	0.8055250600011163
CN1CCN(c2nc(Nc3ccc(OC)cc3)nc3c2CCC3)CC1	0.9234912049836671
CCCN(CC)C1CCN(c2nc(N)cc(N)c2C)C1	0.8593868359355173
CCCOc1cc(/C=C2\CCC/C(=C\c3ccc(O)c(OC)c3)C2=O)ccc1O	0.6656168648442423
NCCN1CCN(c2nc(Nc3ccccc3F)ncc2Cl)CC1	0.860179238025821
CCCNc1cc(-c2n[nH]cc2-c2ccc(OC)cc2)ccn1	0.7230427246109966
CCOc1cc(-c2ccc(=O)[nH]n2)cc(OC)c1	0.8936568421684096
CCCCNc1nc(-c2ccc(C(F)(F)F)cc2)cs1	0.782353097882072
CN1CCC(Nc2nc(Nc3ccc(N4CCCCCC4)cc3)nc3c2CCC3)CC1	0.7375455842539413
CCOC(=O)C1=C(N)Oc2ccccc2C1C1CCCCC1	0.8682953387770604
CC(C)(C)COC(=O)N1CCN(c2nc(N)cc(N)c2C)CC1	0.8625857059841918
CCc1nc(C)c(C(=O)N2CCN(c3nc(N)cc(N)c3C)CC2)s1	0.8660041642125156
C#CCC(=O)N1CCN(c2nc(Nc3ccc(OC)cc3)nc3c2CCC3)CC1	0.7895473864518865
CCCc1c(C(=O)Nc2ccc(Cl)cc2)nn(-c2ccc(Cl)cc2)c1C	0.6102137611620768
CCc1ccc(C)c2nc(NC(=O)CN3CCCCC3)sc12	0.9370395668096986
CN(C)S(=O)(=O)c1cc(NC(=O)CCl)ccc1N1CCN(C)CC1	0.7739655697753225
CCc1cc(=O)n(-c2ccc(OC)cc2)nc1C(=O)N1CCOCC1	0.8359481406176674
COc1ccc(C(=O)Nc2ccc(Oc3ccnc(N)c3)c(F)c2)cc1OC	0.6709731345160767
CCCCOc1cc(-c2ccc(=O)[nH]n2)cc(OC)c1	0.822360270197181
COc1cccc(/C=C/C(=O)Nc2cc(OC)c(OC)c(OC)c2)c1O	0.7390979577426157
NCC1CCN(c2nc(Nc3ccc(N4CCCCC4)cc3)ncc2Cl)C1	0.8168801633592772
CCc1ccc(NC(=O)N2CCN(c3nc(N)cc(N(C)C)n3)CC2)cc1	0.8570816519346135
CN(C)Cc1ccc2nc(NC(=O)CN3CCN(CC)CC3)ccc2c1	0.8573513413887021
CCc1ccc(-c2nc(N)c(C(=O)c3cc(OC)ccc3O)s2)cc1	0.6788240467213122
CCN(C)C1CCN(c2nc(N)c3ccccc3n2)C1	0.921230307451542
NCC1CCN(c2nc(Nc3ccc(N4CCCCCC4)cc3)ncc2Cl)C1	0.7888153260368317
CCn1c(=O)c2[nH]c(C3CCCCC3)nc2n(C)c1=O	0.9028647064229087
CCNC(=O)COc1cc(C(C)(C)C)n[nH]1	0.8093285588464215
C=C(C(C)=O)[C@H]1C[C@H]2[C@@](C)(CC[C@@]3(O)C(C)(C)CCC(=O)[C@]23C)O1	0.7876918713058404
CN(C)CCNc1nc(-c2ccc(C(C)(C)C)cc2)nc2c1CCCC2	0.8712406643641725
CCOc1cc(N2CCNCC2)cc(=O)[nH]1	0.7674109718601856
CCCc1cc(=O)n(-c2ccc(OC)cc2)nc1C(=O)N1CCOCC1	0.8137422494388853
Cc1ccc(N2CCN(C(=O)c3ccc(C)s3)CC2)cc1	0.8491442392877554
c1cccc(CN2CCN(c3nc(Nc4ccccc4)ncc3Cl)CC2)c1	0.7194641348842438
N#Cc1cc(NC(=O)C2CCCCC2)ccc1N1CCN(C(=O)c2cc(C(=O)N3CCCC3)n[nH]2)CC1	0.646190050671773
CCc1nc(C)c(C(=O)N2CCN(C(=O)N3CCCCC3)CC2)s1	0.8227686925478348
N#Cc1cccc(N2CCN(C(=O)c3ccc(C(=O)Nc4ccccc4)cc3)CC2)c1	0.7103346386633975
Cc1ccnc(N2CCN(c3nc(N)c4ccccc4n3)CC2)c1	0.7806651676055598
CCc1ccc(NC(=O)C2CCCCC2)cc1N1CCN(C)CC1	0.9178857934112509
C=CCN1CCN(c2nc(Nc3ccc(Cl)cc3Cl)ncc2Cl)CC1	0.7518833160241192
CCCC1CCN(C(=O)c2cc(C(C)(C)C)n[nH]2)C1	0.9110938125510105
CC(=O)Nc1nc(-c2ccc(O)cc2)cs1	0.838665901910896
NCCCNC1CCc2ccccc2N1Cc1ccccc1Cl	0.7961942364303286
CC(C)(N)C(=O)Nc1ccc(-c2nc(N3CCOCC3)ccc2F)cc1	0.877226462921172
CCCc1cc(=O)n(-c2ccc(OC)cc2)nc1C(=O)Nc1ccc(Cl)c(Cl)c1	0.6101924877199577
Cc1cccc(N(C)C)c1NC(=O)CSc1nc[nH]n1	0.8232118542539352
CC(C)COC1CCN(C(=O)c2cc(C(=O)c3ccccc3)n[nH]2)C1	0.819401730478799
N#Cc1cccc(N2CCN(C(=O)c3cc(C(=O)c4ccccc4)n[nH]3)CC2)c1	0.6966536029228041
CN(C)c1ccc2nc(NC(=O)CN3CCN(Cc4ccccc4)CC3)cc(=O)n2c1	0.6519368129996423
CNc1cc(-c2n[nH]cc2-c2ccc(OC(F)(F)F)cc2)cc(N2CCCC2)c1	0.6093971715510037
O=C1N/C(=Cc2ccccc2)C(=O)c2c(C(=O)N3CCCCC3)cccc21	0.8360355114235063
CCCCCCOC(=O)N1CCN(c2nc(N)cc(N)c2C)CC1	0.7747312235785327
C=CC(C)(O)CCN1CCN(c2nc(Nc3ccc(OC)cc3)nc3c2CCC3)CC1	0.631945047441013
Cc1cccc(OC(=O)N2CCN(c3nc(Nc4ccccc4F)ncc3Cl)CC2)c1	0.6355273304160328
CCN(CC)CN1C(=O)c2ccccc2NC1C	0.8856746960828361
CC(C)OC1CCN(C(=O)c2cc(C(=O)N3CCCCC3)c3ccccc3n2)C1	0.7948975876118719
CCOC(=O)[C@H]1[C@H](C(=O)c2ccccc2)C12C(=O)Nc1ccccc12	0.6883980777952545
COc1ccc(-c2nc(N)c(C(=O)NC3CCCCC3)s2)cc1OC	0.8514178147958653
O=C(/C=C/c1ccc(F)cc1)Nc1ccc(-c2nc(N3CCOCC3)cc(=O)[nH]2)cc1	0.6197858814164736
CC(C)C1CCN(C(=O)c2cc(C(C)(C)C)n[nH]2)C1	0.8916309799018767
COc1ccc(-c2sc(C)nc2-c2cc(OC)c(OC)c(OC)c2)cc1N	0.6328977880937532
CCCc1ccc(-c2nc(N)c(C(=O)NCC(=O)N3CCCCC3)s2)cc1	0.7984369482473715
O=C1/C(=C/c2ccccc2F)CNCN1	0.6697818377656862
CCCCCCN1CCN(c2nc(N)cc(N)c2C#N)CC1	0.7782751952538621
Cc1cccc(N(C)C)c1NC(=O)C1CCCCC1	0.900591691026903
CCCCCOc1cc(-c2nc(N)sc2C(=O)O)cc(OC)c1OC	0.6523898571488246
C#CC(=O)Nc1ccc2c(c1)/C(=C/c1ccc(F)cc1)C(=O)N2	0.6618931077349012
CCc1ccc(C)c(N2CCN(C(=S)Nc3ccc(F)cc3)CC2)c1	0.8290426737563908
O=C(Nc1nc(N2CCCC2)cc(=O)[nH]1)C(F)(F)F	0.839861798255066
C=CCc1c(Cc2ccccc2)n[nH]c1C(=O)N1CCN(C)CC1	0.8572755413479207
Cc1ccccc1OC(=O)N1CCN(c2nc(N)c3ccccc3n2)CC1	0.7535973865038217
CCC(C)(O)CN1CCN(c2nc(N)c3ccccc3n2)CC1	0.889958214900821
CNC(=O)COc1cc(-c2nc(N3CCOCC3)c3sccc3n2)cc(OC)c1	0.6624997017951499
CC(C)COC1CCN(C(=O)c2cc3ccccc3n(Cc3ccccc3)c2=O)C1	0.6253838450132986
COc1cc(-n2nc(C(=O)Nc3ccc(F)cc3)nc2N)cc(OC)c1OC	0.6668488861643461
COC1CCN(C(=O)c2cc(C(C)(C)C)n[nH]2)C1	0.8676172707796623
CCCCCCCCCN1CCN(c2ncccc2N)CC1	0.7088631736912093
NCC1CNc2ccccc2N1Cc1ccccc1F	0.9012674724104489
Cc1cc(C)c(C(=O)N2CCN(c3nc(Nc4ccc(OC)cc4)nc4c3CCC4)CC2)cc1	0.6161860102127785
COc1ccc(NC(=O)C2CCCCC2)cc1N1CCN(C)CC1	0.9211936057950463
N#Cc1ccccc1N1CCN(C(=S)Nc2ccc(-c3ccccc3)cc2)CC1	0.6454158578930214
CC(C)CN1CCN(c2nc(Nc3ccc(Cl)cc3Cl)ncc2Cl)CC1	0.7489799700215558
CC(C)COc1ccc(-c2nc(N)c(N)c(C(=O)c3ccccc3)n2)cc1	0.6496506318306158
CCN1CCN(c2nc(Nc3ccc(Cl)cc3Cl)ncc2Cl)CC1	0.8473989446858463
CC1C(Nc2nc(N3CCOCC3)c3ccccc3n2)CN(C)C1	0.928141232916515
CCCc1cc(=O)n(-c2ccc(OC)cc2)nc1C(=O)Nc1ccc(Cl)cc1Cl	0.6101924877199578
O=C(Nc1ccc(F)cc1)N1CCN(c2nc(N3CCOCC3)ccc2F)CC1	0.8536839110487422
CCC1CCN(C(=O)c2cc(C(C)(C)C)n[nH]2)C1	0.8754297293354748
CCN1CCN(C(=O)c2cc(C(C)(C)C)n[nH]2)CC1	0.8801333317312501
CC(C)CN1CCN(c2nc(Nc3ccc(OC(F)(F)F)cc3)nc3c2CCC3)CC1	0.7266825050565668
CCN(C)C1CN(c2nc(Nc3ccc(N4CCCCCC4)cc3)nc3c2CCC3)CCN1C	0.6915493041203181
N#Cc1ccc(N2CCN(c3nc(Nc4ccccc4)ncc3Cl)CC2)cc1	0.7237510497548514
CCN1CCC(Nc2nc(N)c3ccccc3n2)CC1	0.894646445447249
CCCCc1cc(Cc2ccc(N)cc2)n[nH]1	0.7744335133582528
CCCOC(=O)c1cc(C(C)(C)C)n[nH]1	0.778506618902196
CC(C)COC(=O)N1CCN(c2nc(Nc3ccc(N4CCCCCC4)cc3)nc3c2CCC3)CC1	0.6079748220442996
CC(N)CCCCCCNC(=O)c1cc(C(C)(C)C)n[nH]1	0.6445385946300691
O=C1CC2(CCCC2)Oc2c1ccc1c2C(=O)CCC1	0.7245219553044988
NCCN1CCN(c2nc(Nc3ccc(N4CCCCCC4)cc3)nc3c2CCC3)CC1	0.721898540886601
N#Cc1cccc(CN2CCN(c3nc(N)cc(N4CCCCC4)n3)CC2)c1	0.874410412977496
NCC1CCN(c2nc(Nc3ccc(N4CCCCCC4)cc3)nc3c2CCC3)CC1	0.7529758186885159
CCCCc1c(Cc2ccccc2)n[nH]c1C(=O)N1CCN(C)CC1	0.8795984829563215
C=CC1CN(Cc2ccccc2)C(=O)C(C)=C1	0.7270503064323312
CCOc1ccc(NC(=O)c2cc(C)no2)cc1OC	0.9083328586473249
CC(C)(O)CN1CCN(C(=O)c2cc3ccccc3n(Cc3ccccc3)c2=O)C1	0.7085383852001583
N#Cc1ccc(N2CCN(C(=O)c3cc(C(=O)c4ccccc4)n[nH]3)CC2)cc1Cl	0.6555901923769117
CCOC(=O)c1c(N)[nH]c2c1CCCC2	0.7260225345878517
CCOC1=Cc2ccnc3ccnc(c23)C1	0.7669697480812562
O=C1CS/C(=N\c2nc(N3CCOCC3)c3sccc3n2)N1	0.8930218309679206
Cc1cc(C)c(C(=O)N2CCN(c3nc(Nc4ccccc4F)ncc3Cl)CC2)cc1	0.6437424571113937
CCC(C)(O)CN1CCN(c2nc(Nc3ccccc3F)ncc2Cl)CC1	0.784691429562291
O=C1N/C(=Cc2ccccc2)CSC1=C\c1ccccc1	0.8499943833558137
Nc1cc(-c2ccc(N3CCNCC3)cc2)n[nH]1	0.7376198430599156
Cc1ccc(OC(=O)N2CCN(c3nc(Nc4ccccc4F)ncc3Cl)CC2)cc1	0.6355273304160328
CCCOc1ccc(-c2nc(N)c(C(=O)NCC(=O)N3CCCCC3)s2)cc1	0.7420667138910662
CC(C)C1CCN(C(=O)c2cc3ccccc3n(Cc3ccccc3)c2=O)C1	0.6878491271281884
O=C(O)CN1CCN(C(=O)c2cc3ccccc3n(Cc3ccccc3)c2=O)C1	0.7177923939702171
Nc1ccc(-c2nc(N3CCOCC3)c3sccc3n2)cc1	0.7371968161969659
CC(C)COC1CCN(C(=O)c2cc(C(=O)N3CCCCC3)c3ccccc3n2)C1	0.7545768450645078
CCOC1CCN(C(=O)c2cc(C(C)(C)C)n[nH]2)C1	0.9085373876875085
CN(C)CCN1C(=O)c2ccccc2NC1C1CCCC1	0.9244548592055373
O=C(N1CCN(c2nc(N3CCOCC3)ccc2F)CC1)N1CCCC1	0.7949931363558186
c1ccccc1N1CCN(C2=CC(=O)c3cc4ccccc4cc3C2=O)CC1	0.6873379491492657
CC(=O)N1CCN(c2nc(Nc3ccccc3F)ncc2Cl)CC1	0.9227479383849752
O=C(Nc1ccc(F)cc1)N1CCN(c2ncccc2F)CC1	0.926053739808679
c1cc(NCCCN2CCCC2)nc(NCc2ccccc2)c1	0.7310783360847378
Cc1cc(C)c(C(=O)N2CCN(c3nc(Nc4ccccc4)ncc3F)CC2)cc1	0.7125047622209819
NCCN1CCN(c2nc(Nc3ccc(OC(F)(F)F)cc3)nc3c2CCC3)CC1	0.7410332768334876
Cc1ccccc1N1CCN(C(=S)Nc2ccc(F)cc2)CC1	0.8474494423895506
N=C(C)c1ccc(C(=O)Nc2ccc(Cl)c(-c3ccccn3)c2)cc1	0.647668318316192
O[C@H]1CCN(c2nc(N3CCCCC3)c3ccccc3n2)C1	0.9208496111316445
N#Cc1ccc(N2CCN(c3nc(Nc4ccccc4F)ncc3Cl)CC2)cc1	0.6970183229914046
c1ccc(CN2CCN(c3nc(Nc4ccccc4Cl)ncc3Cl)CC2)cc1	0.6468683395720971
COCc1cc(Cc2ccc(N)cc2)n[nH]1	0.7664484418599101
Cc1ccccc1OC(=O)N1CCN(c2ncccc2N)CC1	0.9209653291861764
CN(C)Cc1ccc2nc(NC(=O)CN3CCN(Cc4ccccc4)CC3)cc(=O)n2c1	0.6078821909605702
CC(C)COC(=O)N1CCN(c2nc(Nc3ccc(OC(F)(F)F)cc3)nc3c2CCC3)CC1	0.6525334333694889
COc1c(-c2ccc(C(F)(F)F)cc2)n[nH]c1C(=O)N1CCN(C)CC1	0.9043689254636379
Cc1cc(Cl)ccc1N1CCN(C(=S)Nc2ccc(F)cc2)CC1	0.8010312693543008
CCCc1c(Cc2ccccc2)n[nH]c1C(=O)Nc1ccc(OC)cc1	0.671182614482634
CCCN(CCC)Cc1ccc2nc(N)nc(N)c2c1	0.844409801105446
CN(C)CCCN1CCN(c2ncccc2N)CC1	0.8488195765293797
CCc1cc(NC(=O)C2CCCCC2)ccc1N1CCN(C(=O)c2ccccc2)CC1	0.762248301872616
CC1C(N)CN1C(=O)c1cc(C(=O)c2ccccc2)n[nH]1	0.8158745311367966
CCc1ccccc1N1CCN(C(=S)Nc2ccc(F)cc2)CC1	0.8515932213811459
NCCCN1CCN(c2ncccc2N2CCCC2)CC1	0.8810870990232976
CC(C)(O)CN1CCN(c2nc(Nc3ccc(OC)cc3)nc3c2CCC3)CC1	0.7761036443746647
CCC(C)N1CCN(c2nc(N)c3ccccc3n2)CC1	0.9359510796577403
CSC(=C1C(=O)Nc2ccccc21)N1CCN(c2ccc(Cl)cc2)CC1	0.8050619713556512
COC(=O)Nc1nc(C2CCC2)cs1	0.8193219809434682
Nc1nc(N2CCNCC2)cc(N2CCCC2)n1	0.7715624197433678
CC(C)COC(=O)N1CCN(c2nc(Nc3ccccc3F)ncc2Cl)CC1	0.8093811796898676
N#Cc1cccc(N2CCN(c3nc(N)c4ccccc4n3)CC2)c1	0.7768574653072681
CN1CCN(C(=O)c2cc(C(=O)N3CCCCC3)c3ccccc3n2)CC1	0.8180287980967295
CCCc1ccc(OC(=O)N2CCN(c3nc(N)c4ccccc4n3)CC2)cc1	0.7328789163961699
CCCCC1CCN(C(=O)c2cc(C)n[nH]2)C1	0.8706302833862934
c1cc(NCCCN2CCCC2)nc(NCc2ccc(Cl)cc2)c1	0.7024167896497767
CCCCNc1cc(-c2n[nH]cc2-c2ccc(OC)cc2)ccn1	0.6344636230838087
Cc1ccccc1OC(=O)N1CCN(c2nc(Nc3ccc(OC)cc3)nc3c2CCC3)CC1	0.6076981904820872
CCNc1c(C#N)c2n(c1C(=O)N1CCCC1)CCC2	0.9148186839117527
Nc1cccnc1N1CCN(C2=CC(=O)c3cc4c(cc3OC2)OCO4)CC1	0.841611191545313
CCc1ccc(C(=O)Nc2ccc(Oc3ccnc(N)c3)c(F)c2)cc1OC	0.6600896257564611
CCOc1cc(N2CCNCC2)cc(N)c1NC(=O)c1ccc(C(=O)N2CCCC2)cc1	0.6009105259761646
CCN(C)C1CCN(c2nc(Nc3ccccc3F)ncc2Cl)C1	0.8940071489520491
CCc1ccc(N(C)C2=CC(=O)c3ccccc3C2=O)cc1	0.8659625819449961
O=C(Nc1nc(N2CCCC2)cc(=O)[nH]1)C1CCCC1	0.8766405237183998
Nc1c(NCC2CCCCC2)cc(N2CCCCC2)cc1N	0.7393896993595249
COC(=O)C1=C(N)Oc2ccccc2C1C1C(CCC(C)(C)C)NC(=O)c2ccccc2N1C	0.667166585926922
CCc1ccc(C)c(N2CCN(C(=O)c3ccc(C)sc3=O)CC2)c1	0.8475757964188149
Cc1nc(C)c(C(=O)N2CCN(c3nc(N)cc(N)c3C)CC2)s1	0.856149197152607
Oc1ccc(-c2ccccc2O)cc1N1CCN(C2=CC(=O)c3ccccc3C2=O)CC1	0.6622604862248804
NCCN1CCN(c2nc(Nc3ccc(OC(F)(F)F)cc3)ncc2Cl)CC1	0.7491174483393197
CCCc1ccc(C)c(N2CCN(C(=O)c3ccc(C)s3)CC2)c1	0.8278266679900796
CC(C)(C)c1cc(C(=O)N2CCN(CCN)CC2)ccn1	0.9051615249431928
CNc1ccc(-c2nc(N)c(C(=O)c3ccccc3)s2)cc1	0.7216362009134206
Nc1ccc(N2CCN(c3nc(N)cc(N4CCCCC4)n3)CC2)cc1	0.8156146186919128
CSC(=C1C(=O)Nc2ccccc21)N1CCN(c2ccc(N3CCCCC3)cc2)CC1	0.7184759449352749
CCNC(=O)C1CCCc2ccccc2N1C1CCCC1	0.9245925867660968
N#Cc1ccccc1N1CCN(C(=S)Nc2ccc(Cl)cc2)CC1	0.8303137660088704
CCCCCOC(=O)N1CCN(c2ncccc2N)CC1	0.8415806737818148
CCc1cccc(NC(=O)N2CCN(c3nc(N)cc(N(C)C)n3)CC2)c1	0.8570816519346135
CCc1nc(N)c(C(=O)c2cc(OC)c(OC)c(OC)c2)s1	0.8228910990089174
CCc1cc(=O)n(-c2ccc(Cl)cc2)nc1C(=O)Nc1ccccc1	0.7774076312794141
CC1CCN(C(=O)c2cc(C(C)(C)C)n[nH]2)C1	0.8108091552330318
CC1CCCCC1NC(=O)c1cc(C(=O)Nc2ccc(Cl)cc2)n[nH]1	0.7776966609237405
COc1ccccc1N1CCN(C2=CC(=O)c3cc4ccccc4cc3C2=O)CC1	0.669069114726749
CCCOC(=O)COc1nc(C)nc2c(-c3ccc(C)cc3)n[nH]c12	0.693903034135312
CCCNc1cc(-c2n[nH]cc2-c2ccc(OC(F)(F)F)cc2)ccn1	0.657366946044264
CCOC1CCN(C(=O)c2cc(C)n[nH]2)C1	0.830264534643975
CCCCCCCOc1nc(N2CCNCC2)cc(=O)[nH]1	0.7115717576324239
CCC(C)(O)CN1CCN(c2nc(Nc3ccc(Cl)cc3)nc3c2CCC3)CC1	0.7503995394541901
CC(C)(N)C(=O)Nc1ccc(-c2ccc(N3CCNCC3)cc2)cc1	0.8007337673399652
Clc1ccccc1N1CCN(C2=CC(=O)c3cc4c(cc3OC2)OCO4)CC1	0.7729006532549861
O=C1CCN(C(=O)c2cc(C(=O)c3ccccc3)n[nH]2)C1	0.8535870130162653
N#CC1CCN(c2nc(N)c3ccccc3n2)CC1	0.8399349817333719
CCC(C)(O)CN1CCN(c2nc(Nc3ccc(Cl)cc3Cl)ncc2Cl)CC1	0.685475881887264
CN(Cc1cnc2nc(N)nc(N)c2c1C)CC1CC1	0.871932926913394
CC(C)COc1ccc(-c2nc(N)c(N)c(C(=O)NCC(F)(F)F)n2)cc1	0.7061413285290751
CCCCC1CN(c2nc(N)cc(N)c2C#N)CC1	0.8638099435883879
CC(C)(O)C1CCN(C(=O)c2cc(C(=O)N3CCCCC3)c3ccccc3n2)C1	0.8667201805632004
CC(C)c1cc(C(=O)N2CCN(CCN)CC2)ccn1	0.8881148134046007
CCN(CC)c1ccc2nc(NC(=O)CN3CCN(CCN(C)C)CC3)cc(=O)n2c1	0.6275086735550603
CCCCOc1ccc(-c2nc(N)c(C(=O)NCC(=O)N3CCCCC3)s2)cc1	0.6435754322181997
CCC(=O)Nc1ccc(-c2nc(N)c(C(=O)NC3CCCCC3)s2)cc1	0.7434029980611857
CSCCC(=O)N1CCN(c2nc(N)c3ccccc3n2)CC1	0.9173240144343778
CC(NC1CCCCC1)=C1C(=O)Nc2ccc(-c3ccc(N4CCN(C)CC4)cc3)cc21	0.6898968410446806
CCCCCC1CN(c2nc(N)cc(N)c2C#N)CC1	0.8041642820214846
c1cccc(NCc2nc(NCCN3CCCCC3)cc(N3CCCCC3)n2)c1	0.706382254199967
NC(=O)c1ccccc1NC(=O)C#Cc1ccccc1N1CCN(C2CCCCC2)CC1	0.7303092240483331
c1ccccc1N1CCN(C2=CC(=O)c3cc4c(cc3OC2)OCO4)CC1	0.816753702791356
CCOc1cc(/C=C2\CCC/C(=C\c3ccc(O)cc3)C2=O)ccc1O	0.783372643328802
Cc1ccc(C(=O)Nc2ccc(Oc3ccnc(N)c3)c(F)c2)cc1OC	0.7069209051860573
CCCc1c(C(=O)NC2CCCCC2)nn(C(=O)c2ccccc2)c1C	0.8866424520735658
CCN(CC)CN1C(=O)c2ccccc2NC1C1CCCC1	0.9054716975044028
O=C1CC2(CCCCC2)Oc2c1ccc1c2C(=O)CCC1	0.7259606850004948
CCCc1c(C(=O)Nc2ccc(Cl)cc2)nn(C(=O)c2ccccc2)c1C	0.693886375761613
CC1CN(c2nc(Nc3ccc(N4CCCCCC4)cc3)nc3c2CCC3)CCN1C	0.798781730247252
CCCCCCNC(=O)c1cc(C)n[nH]1	0.7041837430643964
CCNC(=O)c1c(C)[nH]c2ccc(C)cc12	0.7957000551584762
Cc1cccc(N(C)C)c1NC(=O)c1cc(C(=O)Nc2ccc(Cl)cc2)n[nH]1	0.6077893401060881
C[C@@H]1CN(Cc2ccccc2)C(=O)C(=C/c2ccccc2F)C1	0.7750835491478394
CC(C)(O)C1CCN(C(=O)c2cc3ccccc3n(Cc3ccccc3)c2=O)C1	0.7436382426710424
CC(C)(C)COC(=O)N1CCN(c2nc(Nc3ccccc3F)ncc2Cl)CC1	0.7923990498938641
CC1CCN(C(=O)c2cc(C(=O)N3CCCCC3)c3ccccc3n2)C1	0.8337283059863044
CN1CCN(C(=O)c2cc(C(C)(C)C)n[nH]2)CC1	0.8116345867955679
CSCCC(=O)N1CCN(c2nc(Nc3ccc(OC)cc3)nc3c2CCC3)CC1	0.7279193094607292
O=C(Nc1nc2ccccc2s1)c1ccc(C(F)(F)F)cc1	0.750882405576772
CCCCOc1cc(-c2nc(N)sc2C(=O)O)cc(OC)c1OC	0.7024892590041492
NC(=O)c1cc(C(=O)c2ccccc2)n[nH]1	0.7397919202800362
COC(=O)N1CCN(c2nc(N)c3ccccc3n2)CC1	0.8451719175094093
Nc1c(NCC2CCCCC2)cc(N2CCCCC2)cc1C	0.8010384212027639
O=c1nc(N2CCCC2)c(C(F)(F)F)cc2[nH]ccc12	0.8746345575067583
Cc1c(NC(=O)CSc2nc[nH]n2)c(C)nn1Cc1ccc(Cl)cc1Cl	0.6041638300589838
CCc1cccc(-c2cc(NC(=O)C3CCCN3C)cn2C(C)(C)C)c1	0.8782419124244991
CCCCCc1c2c(c(C)c3c1C(=O)OC3)OCO2	0.6174409705429933
CCOc1ccc(-c2nc(N)c(C(=O)NCC(=O)N3CCCCC3)s2)cc1	0.7924667145539952
CC(C)Oc1cc(-c2ccc(=O)[nH]n2)cc(OC)c1	0.9151854826345817
CCCCCNc1nc(N2CCNCC2)cc(=O)[nH]1	0.663002555831315
c1ccccc1CN1CCN(c2nc(Nc3ccccc3Cl)ncc2Cl)CC1	0.6468683395720971
CC1CCN(C(=O)c2cc3ccccc3n(Cc3ccccc3)c2=O)CC1	0.7103388638789141
CC(C)(C)COC(=O)N1CCN(c2nc(Nc3ccc(OC)cc3)nc3c2CCC3)CC1	0.7535724045537046
CCC(C)(O)C1CCN(C(=O)c2cc(C)n[nH]2)C1	0.8514478124808744
CC(C)Oc1cc(-c2nc(N)sc2C(=O)O)cc(OC)c1OC	0.8341951842423089
CCc1ccc(-c2nc(N)c(C(=O)NCC(=O)N3CCCCC3)s2)cc1	0.8445342896761436
CCCCCNc1cc(-c2ccc(C)cc2)n[nH]1	0.7531454757904467
CCCCc1ccc(NC(=O)N2CCN(C(=O)c3ccccc3)CC2)cc1	0.870019900883718
Cc1nsc(N2CCN(c3nc(N)cc(N4CCCCC4)n3)CC2)n1	0.8817963802886389
CCc1ccc(C)c(N2CCN(C(=O)c3ccc(C)s3)CC2)c1	0.8532387317759343
COc1cccc(-c2nc(N)c(C(=O)c3cc(OC)ccc3O)s2)c1	0.6809471672821942
COC1CCN(C(=O)c2cc(C(=O)N3CCCCC3)c3ccccc3n2)C1	0.8368172173451873
CCc1ccc(N(C)C)cc1N1CCN(C(=O)c2cc(C(=O)Nc3ccccc3)n[nH]2)CC1	0.6072769682525445
COc1ccc(/C=C/C(=O)/C=C/c2ccc(OC)c(OC)c2)cc1O	0.7784587740564536
CCCCc1c(Cc2ccccc2)n[nH]c1C(=O)N1CCN(C(=O)N2CCCC2)CC1	0.7747236588630321
CCCOc1ccc(CN2CCN(c3nc(N)cc(N)c3C)CC2)cc1	0.8291156160966864
CCc1cc(NC(=O)C2CCCCC2)cc(N2CCCC2)c1	0.8953056160521027
Cc1ccccc1OC(=O)N1CCN(c2nc(Nc3ccccc3F)ncc2Cl)CC1	0.6355273304160328
Cc1cccc(C(=O)N2CCN(c3nc(N)cc(N)c3C)CC2)c1	0.8791462262466773
CCC1CCCCN1CCCNC(=O)c1cc(C)n[nH]1	0.7834305401773483
O=C(N1CCCC1)N1CCN(c2nc(N3CCOCC3)ccc2F)CC1	0.7949931363558187
CCCNc1c(C#N)c2n(c1C(=O)N1CCCC1)CCC2	0.9239910641190144
CCOc1ccc(NC(=O)c2cc(OC)c(OC)c(OC)c2)cc1N	0.7490346249897165
CCCCc1ccc(NC(=O)N/N=C2\CC3(CCCC3)OC2)cc1	0.7937054765401234
CCc1ccccc1N1CCN(C(=S)SCc2ccc3c(c2)NC(=O)CO3)CC1	0.7464959616520822
CC(C)(C)c1ccc(Cn2cc(CNC3=CC(=O)c4ccccc4C3=O)cc2)cc1	0.6659378620978829
Cc1nc(N2CCN(C(=O)c3ccco3)CC2)c(C(=O)Nc2ccccc2)s1	0.7323411027311943
Cc1cccc(-c2cc(NC(=O)CCl)cc(N3CCCCC3)c2)c1C(=O)N1CCN(C)CC1	0.6674490714223271
CCC(C)(O)c1ccc2nc(NC(=O)CN3CCCCC3)sc2c1	0.8705322966507469
CC(C)c1nc(N2CCN(c3ccccc3)CC2)c(C(=O)Nc2ccc(F)cc2)s1	0.627270193633717
c1cccc(CN2CCN(c3nc(N4CCCCC4)ncc3Cl)CC2)c1	0.8221953979972371
CCOc1c(C(=O)NCc2ccc(C(F)(F)F)cc2)n[nH]c1C(C)(C)C	0.8353999396046602
CCc1c(Cc2ccccc2)n[nH]c1C(=O)Nc1ccc(OC)c(OC)c1	0.6670641075576742
CCc1ccc(NC(=O)N/N=C2\CC3(CCCC3)OC2)cc1	0.8398142938331586
NCCN1CCN(c2ncccc2N2CCCC2)CC1	0.8790775559906034
CCc1ccc(OC(=O)N2CCN(c3nc(N)cc(N4CCCCC4)n3)CC2)cc1	0.8289944128576072
CS(=O)(=O)N1CCN(c2nc(Nc3ccc(N4CCCCCC4)cc3)nc3c2CCC3)CC1	0.7187535589748895
Clc1ccc(NCc2nc(NCCN3CCCCC3)cc(N3CCCCC3)n2)cc1	0.6388373510257478
CCc1c(NC(=O)CSc2nc[nH]n2)c(C)nn1Cc1ccc(C)cc1	0.6243592381589587
CC(C)(C)COC(=O)N1CCN(c2nc(N)c3cc(O)ccc3n2)CC1	0.8468306676107703
CCC1CN(c2nc(N)cc(N)c2C#N)CC1	0.8012280650500164
CC(C)(C)c1ccc(Cn2cc(CN)c(=O)c3c2CCCC3)cc1	0.9386672337931379
CC(C)Oc1cc(-c2nc(N)sc2-c2ccccc2)cc(OC)c1	0.7207642068323007
CCCCOC(=O)N1CCN(c2ncccc2N)CC1	0.8490892937006068
COc1cn(N2CCN(C(=O)c3ccc(C)sc3=O)CC2)c(=O)cc1C	0.8000794973032006
O=C(N1CCN(c2nc(N3CCOCC3)ccc2F)CC1)N1CCN(c2ccccc2Cl)CC1	0.6619914825052372
Cc1nc(C)c(C(=O)N2CCN(c3nc(Nc4ccccc4F)ncc3Cl)CC2)s1	0.6513542717741323
CC1C(N)CN1C(=O)c1cc(C(C)(C)C)n[nH]1	0.7597044127280345
CCOc1c(C(=O)NC2CCCCC2)cn(C)c1C	0.9083986022595156
Cc1ccc(N2CCN(C(=S)Nc3ccc(F)cc3)CC2)cc1	0.8474494423895506
CC(C)COC(=O)N1CCN(c2nc(Nc3ccc(OC)cc3)nc3c2CCC3)CC1	0.7569105173168056
CCNC(=O)COc1cc(-c2nc(N3CCOCC3)c3sccc3n2)cc(OC)c1	0.6192251877059034
O=C1CCN(C(=O)c2cc(C(C)(C)C)n[nH]2)C1	0.7929079643279897
CSCCCNC(=O)c1cc(C(C)(C)C)n[nH]1	0.7929631925031323
Nc1ccc(N2CCN(c3nc(N)c4ccccc4n3)CC2)cc1	0.7037049938296409
N/CCCC1=C(N)Oc2ccccc2C1C1CCCC1	0.8840271723697536
CC1=NN(C(=O)c2cc(C(C)(C)C)n[nH]2)C(=O)C1	0.7639572199740263
CCc1c(C(=O)Nc2ccc(OC)cc2)nn(C(=O)c2ccccc2)c1C	0.7500244655544154
c1ccccc1CN1CCN(c2nc(Nc3ccccc3)ncc2Cl)CC1	0.7194641348842439
COc1c(C(=O)NC2CCCCC2)cn(C)c1C	0.8948612517183354
CCCc1ccc(OC)c(NC(=O)N2CCCC2)c1	0.9044083788326106
CCN(C)C1CN(c2nc(Nc3ccc(Cl)cc3Cl)ncc2Cl)CC1	0.7870942435032432
C#CCC[C@@H]1CCN(c2nc(Nc3ccc(Cl)cc3Cl)ncc2Cl)CC1	0.6326046444915258
Cc1cccc(-c2nc(N)c(C(=O)c3cc(OC)c(OC)c(OC)c3)s2)c1	0.6478682685489124
CCc1nc(Cl)c2n1CCN(C(C)=O)CC21CCN(C(=O)c2cc(C(=O)N3CCCC3)n[nH]2)C1	0.7086879741802626
c1cc(NC2CCCCC2)nc(N2CCCC2)c1	0.884015105430867
CC(C)C1CCN(C(=O)c2cc(C(=O)N3CCCCC3)c3ccccc3n2)C1	0.8105245030395676
NCC1CNc2ccccc2N1C1CCCC1	0.8195044422356603
CCCc1ccc(-c2cc(NC(=O)CCl)nn2c2ccccc2)cc1OC	0.602586307077651
CC(C)(O)c1cc2nc(NC(=O)CN3CCN(CCN(C)C)CC3)ccc2s1	0.7297863645655595
Cc1cc(-c2ccc(N)cc2)c(C(=O)N2CCN(CCN)CC2)cc1	0.8358248355546085
O=C(NCCCN1CCN(c2nc(N3CCOCC3)nc3ccccc23)CC1)C(F)(F)F	0.6685931842012693
CCCC1CN(c2nc(N)cc(N)c2C#N)CC1	0.8458883851917882
CC(C)C1CCN(C(=O)c2cc3ccccc3n(Cc3ccc(Cl)cc3)c2=O)C1	0.6205715367885619
CCN(CC)c1ccc2nc(NC(=O)CN3CCN(CCN(C)C)CC3)sc2c1	0.6742264585548494
CCCOC(=O)COc1nc(C)nc2c(-c3ccc(Cl)cc3)n[nH]c12	0.6780587599094635
C#CCC1CN(c2nc(N)cc(N)c2C#N)CC1	0.7525159758674176
Cc1cccc(NC(=O)N2CCN(C(=O)c3ccccc3)CC2)c1	0.9235518767479841
CCc1cn(C2=CC(=O)c3ccccc3C2=O)c(C(=O)Nc2ccc(OC)cc2)n1	0.7051189525483423
CCC1CCCC(=O)N1CCN1CCN(c2ncccc2N)CC1	0.8872122314436302
CCC(C)(O)CN1CCN(c2nc(N)cc(N)c2C)CC1	0.7616780859811415
Cc1ccccc1OC(=O)N1CCN(c2nc(Nc3ccccc3)ncc2Cl)CC1	0.6656532556583233
Nc1ccccc1N1CCN(C2=CC(=O)c3ccccc3C2=O)CC1	0.8547489606776228
COc1cccc(-n2cc(NC(=O)Cc3ccc(OC)cc3)nn2)c1	0.7468750848873894
O=c1nc(O)c2ccccc2n1C1CC12C(c1ccccc1)=CC(=O)N2	0.7439845258933119
C[C@@H]1CN(Cc2ccccc2)C(=O)C(C)=C1	0.7422774925635315
CCCNc1cc(C2CCCN2C)cn(C)c1=O	0.886236548733284
CC1CCCC1C(=O)N1CCN(c2nc(N)cc(N)c2C)CC1	0.8654354819556183
CCC(C)(N)C(=O)Nc1ccc(-c2nc(N4CCOCC4)ccc2F)cc1	0.8435878839451962
CCCOc1cc(/C=C2\CCC/C(=C\c3ccc(O)cc3)C2=O)ccc1O	0.7239243950814813
c1ccc(NCc2nc(NCCN3CCCCC3)cc(N3CCCCC3)n2)cc1	0.7063822541999673
CSCCCN1CCN(c2ncccc2N)CC1	0.8191480471901523
O=C(N1CCCC1)N1CCN(c2nc(Nc3ccc(OC(F)(F)F)cc3)ncc2Cl)CC1	0.7246354473007061
CCc1ccc(N(C)C2=CC(=O)Nc3ccccc32)cc1	0.7894317606538557
COc1cccc(CN2CCN(c3nc(N)cc(N)c3C)CC2)c1	0.8923975067844206
CNC(=O)COc1cc(-c2nc(N3CCOCC3)c3sccc3n2)ccn1	0.7150984827837786
CCCCNc1cc(C2CCCN2C)n[nH]1	0.7518020184775283
CCc1ccc(OC)c(NC(=O)N2CCCC2)c1	0.8932617150375267
CN1CCC(Nc2nc(N3CCOCC3)c3ccccc3n2)CC1	0.9301704890915261
CCCc1ccc(OC(=O)N2CCN(c3nc(Nc4ccccc4)ncc3F)CC2)cc1	0.6086799445678478
Cc1cccc(C(=O)N2CCN(c3nc(N)cc(N4CCCCC4)n3)CC2)c1	0.8804275897642799
CC(C)COc1ccc(-c2nc(N)c(C(=O)NC3CCCCC3)s2)cc1	0.7819671217623384
COc1cccc(OC)c1N1CCN(C2=CC(=O)c3ccccc3C2=O)CC1	0.8154801199083345
COc1c(-c2nc(N)c(C(=O)N3CCCCC3)s2)cc(OC)cc1O	0.8666852600337609
CN(C)c1ccc2nc(NC(=O)CN3CCN(CCN(C)C)CC3)cc(=O)n2c1	0.6931023415034641
CC(C)NC(=O)c1cc(C(C)(C)C)n[nH]1	0.7805376830920223
CCC(C)OC(=O)N1CCN(c2nc(N)c3ccccc3n2)CC1	0.9296673049369203
CCCNC(=O)COc1cc(-c2nc(N3CCOCC3)c3sccc3n2)ccn1	0.636436925518344
Cc1nc(C)c(C(=O)N2CCN(c3nc(Nc4ccccc4)ncc3F)CC2)s1	0.7080860293523943
CC(N)CCCN1CCN(c2ncccc2F)CC1	0.8763984583038423
CCOc1ccc(CN2CCN(c3nc(N)cc(N)c3C)CC2)cc1	0.8682971736803407
CCCOc1cc(-c2nc(N)c(N)c(C(=O)c3ccccc3)n2)cc(OC)c1	0.6061576075365717
Cc1cc(=O)n(C)c(C)c1N1CCN(C2=CC(=O)c3ccccc3C2=O)CC1	0.8019935163870417
O=C(N1CCCC1)N1CCN(c2nc(Nc3ccc(OC)cc3)nc3c2CCC3)CC1	0.8164627358012206
CCCC(=O)N1CCN(c2nc(N)c3ccccc3n2)CC1	0.9326043828027049
CCNC(=O)COc1cc(-c2nc(N3CCOCC3)c3sccc3n2)ccn1	0.6788832326585834
CCCCCc1ccc(C)c(N2CCN(C(=O)c3ccc(C)s3)CC2)c1	0.6636347871865301
Cc1nnc(N2CCN(c3nc(N)cc(N4CCCCC4)n3)CC2)cc1C	0.8772137087688742
CCCCc1ccc(NC(=O)N/N=C2\CC3(CCCC3)Oc3ccccc32)cc1	0.6469949465726267
CCCOC(=O)C1=C(N)Oc2ccc3ccccc3c2C1C	0.8813126700073396
CCCCNC1CCN(c2ncccc2N)C1	0.7603833815327443
CCCc1cc(Cc2ccc(N)cc2)c(OC)cc1OC	0.8203542702071925
CCC(C)Oc1nc(N2CCNCC2)cc(=O)[nH]1	0.8092537822307391
CSCCCNC(=O)c1c(C)[nH]c2ccccc12	0.8137003115370091
CCC1CCCC(=O)N1CCN1CCN(c2nc(N)c3ccccc3n2)CC1	0.8534450811406715
CSCCC(=O)N1CCN(c2nc(Nc3ccc(N4CCCCCC4)cc3)nc3c2CCC3)CC1	0.6083345986429393
CCCCc1ccc(C)c(N2CCN(C(=S)Nc3ccc(Cl)cc3)CC2)c1	0.6652043013212786
CCCc1cccc(NC(=O)N/N=C2\CC3(CCCC3)Oc3ccccc32)c1	0.713987391306682
CCCc1ccc(C)c(N2CCN(C(=S)Nc3ccc(F)cc3)CC2)c1	0.7912116910547877
COc1cc(/C=C/C(=O)/C=C/c2cc(OC)c(O)c(OC)c2)ccc1O	0.7396197223966763
Clc1cnc(N2CCNCC2)cc1N1CCN(Cc2ccc3ccccc3c2)CC1	0.6955885087001424
CCCCOc1ccc(-c2nc(N)c(C(=O)NC3CCCCC3)s2)cc1	0.6935642428372103
CNc1ccc(-c2nc(N)c(C(=O)NC3CCCCC3)s2)cc1	0.8013945380106038
CCC(C)(O)C1CCN(C(=O)c2cc3ccccc3n(Cc3ccccc3)c2=O)C1	0.705738272508911
CCN(CC)Cc1ccc2nc(N)nc(N)c2c1C	0.8766809303308002
CCC(C)(O)CC1NC(=O)c2cc3c(cc2-c2ccccc2)OC3C1=O	0.8877878443862773
Clc1ccc(CN2CCN(c3nc(N4CCCCC4)ccc3F)nc2)cc1	0.7896908497145609
c1cccc(NC(=S)N2CCN(c3nc(Nc4ccccc4)ncc3Cl)CC2)c1	0.6020044029706019
CC1CCN(C(=O)c2cc3ccccc3n(Cc3ccc(Cl)cc3)c2=O)CC1	0.6523178613710776
CN(Cc1ccccc1)C(=O)Nc1ccc(C#N)cn1	0.9279785236811029
N#CC1CCN(c2nc(Nc3ccc(N4CCCCCC4)cc3)nc3c2CCC3)CC1	0.7699491813748277
Cc1cccc(-c2nc(N)c(C(=O)NCC(=O)N3CCCCC3)s2)c1	0.8785480172890427
c1ccc(CN2CCN(c3nc(N4CCCCC4)ccc3F)nc2)cc1	0.8429784409003043
CCCNC(=O)c1c(C)[nH]c2ccc(C)cc12	0.836260382242856
COc1cc(C(=O)n2nc(Nc3ccc(Cl)cc3)nc2N)cc(OC)c1OC	0.6452940885024625
CNc1c(Cc2ccccc2)n[nH]c1C(=O)N1CCOCC1	0.897843887279909
CNc1ccc(-c2nc(N)c(C(=O)N3CCCCC3)s2)cc1	0.9127130747655032
NC(=O)c1ccccc1NC(=O)C#Cc1ccccc1N1CCN(Cc2ccccc2)CC1	0.6003339035710884
O=C(NC1CCCCC1)Nc1ccc(-c2nc(N3CCOCC3)ccc2F)cc1	0.8109451889035533
Nc1nc(N2CCCC2)cc(=O)[nH]1	0.6351506418859479
CCCCNc1c(C#N)c2n(c1C(=O)N1CCCC1)CCC2	0.8505707910451363
Cc1ccnc(N2CCN(c3nc(N)cc(N(C)C)n3)CC2)c1	0.9109211716310924
NCC1CCN(c2nc(Nc3ccc(N4CCCCCC4)cc3)nc3ccccc23)C1	0.6363731896226831
CCC(C)N1CCN(c2nc(Nc3ccc(OC)cc3)nc3c2CCC3)CC1	0.8245075481193099
Cc1ccc(C(=O)N2CCN(c3nc(N)c4ccccc4n3)CC2)cc1	0.7707135599255337
O=C(CCN1CCN(c2nc(N3CCOCC3)nc3ccccc23)CC1)Nc1ccc(F)cc1	0.6014028870698507
CNc1ccc(-c2nc(N)c(C(=O)c3cc(OC)ccc3O)s2)cc1	0.6071370568277525
CCC(C)(O)c1ccc2nc(NC(=O)CN3CCN(CC)CC3)ccc2c1	0.8173706777979297
CCCCOc1cc(-c2ccc(=O)[nH]n2)cc(OC)c1OC	0.7960109808990881
Nc1ccc(N2CCN(C(=O)c3ccc(C(=O)Nc4ccccc4)cc3)CC2)cc1	0.6574371666457312
Cc1c(Cl)cccc1N1CCN(C2=CC(=O)Nc3ccccc32)CC1	0.7609659800182
CCCCCCCCNc1nc(N2CCCC2)cc(=O)[nH]1	0.6864306967678226
O=C(Nc1cc(F)ccc1F)Nc1nc(N2CCCC2)ccc1Cl	0.8674896320793501
CCC(C)OC(=O)N1CCN(c2nc(Nc3ccccc3F)ncc2Cl)CC1	0.8051626716127968
O=C(O)c1cc(C(=O)c2ccc(O)cc2)n[nH]1	0.6858843931860935
C[C@@H]1c2[nH]c3ccccc3c2CN1C1C(=O)Nc2ccccc21	0.7192451570536628
COc1cc(-n2nc(C(=O)Nc3ccccc3)nc2N)cc(OC)c1OC	0.6840128778141068
CCCC(=O)Nc1nc(-c2ccc(C(F)(F)F)cc2)cs1	0.8980874424501927
CC1CCCC(=O)N1CCN1CCN(c2ncccc2N)CC1	0.903387987836412
c1cccc(CN2CCN(c3nc(N4CCCCC4)ccc3F)nc2)c1	0.8429784409003043
COc1cccc(-c2nc(N)c(C(=O)NCC(=O)N3CCCCC3)s2)c1	0.8356104333504303
COc1ccccc1CN1CCN(C2=CC(=O)c3ccccc3C2=O)CC1	0.8371144925896028
CCCCOc1ccc(CN2CCN(c3nc(N)cc(N)c3C)CC2)cc1	0.7302997073414608
CCN(CC)Cc1ccc2nc(NC(=O)N3CCN(CC)CC3)ccc2c1	0.849236725300472
CCCC1CCN(C(=O)c2cc(C)n[nH]2)C1	0.8480720959588489
N#Cc1cccc(CN2CCN(c3nc(N)cc(N(C)C)n3)CC2)c1	0.9002627009949796
C=CC(C)(O)CCN1CCN(c2nc(N)c3ccccc3n2)CC1	0.8133684311850169
COCc1cc(CN2CCCC2)n[nH]1	0.783264002130038
N/CCCC1=C(N)Oc2c(ccc3ccccc23)C1c1ccco1	0.7650983226911753
CC(C)(C)COC(=O)N1CCN(c2ncccc2N)CC1	0.9019857075704415
CCNc1cc(C2CCCN2C)cn(C)c1=O	0.8640803183533795
CCOc1cc(N2CCNCC2)cc(N)c1NC(=O)c1ccc(C)cc1	0.7195340757453234
CCC(C)OC(=O)N1CCN(c2nc(N)c3cc(OC)ccc3n2)CC1	0.8947436830507504
CCc1ccc(N(C)C2=CC(=O)Nc3c2C(=O)CCC3)cc1	0.9458218892107477
CCC(C)(O)C1CCN(C(=O)c2cc3ccccc3n(Cc3ccc(Cl)cc3)c2=O)C1	0.6446067441734868
CCCc1cc(NC(=O)C2CCCCC2)cc(N2CCCC2)c1	0.8496875919512399
CCCN1CCN(C(=O)c2cc(C(C)(C)C)n[nH]2)CC1	0.9181491598155217
N#Cc1ccc(CN2CCN(c3nc(N)cc(N(C)C)n3)CC2)cc1	0.9002627009949796
CCCCCCCN1CCN(c2ncccc2N)CC1	0.7778687037371791
CC1CCCCC1NC(=O)COC(=O)c1cc(C(C)(C)C)n[nH]1	0.8348090381232943
O[C@H]1CCN(c2nc(Nc3ccc(OC(F)(F)F)cc3)ncc2Cl)C1	0.8549868109087285
CN(C)CCNc1nc(N2CCCC2)cc(=O)[nH]1	0.7900418247293693
CCN(CC)c1ccc2nc(N)nc(N)c2c1C	0.8634061571111732
COc1cc(-n2nc(C(=O)N3CCCCC3)cc2N)cc(OC)c1OC	0.8779181925584332
COc1ccc(-c2nc(N)c(C(=O)NCC(=O)N3CCCCC3)s2)cc1	0.8356104333504303
CCCCc1ccc(C)c(N2CCN(C(=S)Nc3ccc(F)cc3)CC2)c1	0.7302451936312916
CN(C)CCN1CCN(c2ncccc2N)CC1	0.834081162262722
CNc1cc(C2CCCN2C(=O)c2cccnc2)n[nH]1	0.892746086602698
c1ccc(C(=O)N2CCN(c3nc(N4CCCCC4)ccc3F)nc2)cc1	0.8364687055243455
N#Cc1ccc(C(=O)Nc2ccc(Oc3ccnc(N)c3)c(F)c2)cc1OC	0.6999201189887229
CC(C)Oc1cc(-c2nc(N)c(N)c(C(=O)c3ccccc3)n2)cc(OC)c1	0.6324215450224284
O=C(Nc1cc(F)ccc1F)N1CCN(c2ncccc2F)CC1	0.9173873779430433
Cl.O=C1/C(=C/c2ccc(F)cc2)CNCN1C1CCCC1	0.8518476292188937
CCOC1CCN(C(=O)c2cc(C(=O)N3CCCCC3)c3ccccc3n2)C1	0.8163841993838566
CCC(C)N1CCN(c2nc(Nc3ccccc3F)ncc2Cl)CC1	0.8714201145477992
CN(C)Cc1ccc2nc(NC(=O)N3CCN(CC)CC3)ccc2c1	0.9281282100972132
CCCc1ccc(-c2nc(N)c(C(=O)NC3CCCCC3)s2)cc1	0.8448667384124486
CCc1ccccc1-c1nc(NCc2ccccc2)cc(=O)[nH]1	0.756802410115604
CCN1CCC(Nc2nc(N)c(C#N)c(-c3ccc(Cl)cc3)n2)CC1	0.8739974766095873
CCCCCN1CCN(c2nc(N)cc(N)c2C)CC1	0.8039426846177867
CCCCCCNc1cc(C2CCC2)n[nH]1	0.6896492463176226
CC(C)c1c(C(=O)NC2CCCCC2)nn(C(=O)c2ccccc2)c1C	0.9011385934347879
CCCCCNc1cc(C2CCC2)n[nH]1	0.7027396541315153
CCCCCCCCN1CCN(c2ncccc2N)CC1	0.7471098520979583
CCOC(=O)c1sc(N)c(C(=O)N2CCCC2)c1C	0.8611710511005203
CCOc1ccc(NC(=O)c2cc(OC)c(OC)c(OC)c2)cc1	0.8425154468742677
O=C(Nc1cc(F)ccc1F)Nc1nc(N2CCCC2)cc(=O)[nH]1	0.8026651619157182
CCCN(CC)C1CCN(c2ncccc2N)C1	0.8651444009159086
CC1C(=O)Nc2ccc(-c3ccc(N4CCN(C)CC4)cc3)cc21	0.9227414946152425
CCC(C)N1CCN(c2nc(Nc3ccc(Cl)cc3Cl)ncc2Cl)CC1	0.7370304748226314
O=C1C(OC(=O)c2cc(-c3ccc(Cl)cc3)n[nH]2)c2ccccc21	0.7366854031086382
COCc1cc(CN2CCN(c3nc(N)cc(N4CCCCC4)n3)CC2)ccn1	0.7914581584880245
C=C1CCN(C)C1=C\c1ccc2c(c1)CC(=O)N2Cc1ccc(OC)cc1	0.8256351827858033
Cc1nn(C(=O)c2[nH]nc(-c3ccc(Cl)cc3)n2)c(C)c1	0.7891344169097375
Cc1ccccc1-c1nc(NCc2ccccc2)cc(=O)[nH]1	0.774665698825512
N#CC1CCN(c2nc(Nc3ccc(N4CCCCCC4)cc3)nc3ccccc23)C1	0.642670634401011
N#Cc1cc(C(=O)Nc2ccc(N3CCNC3=O)cc2)ccn1	0.9019210183738452
OC12CCN(c3nc(N4CCCCC4)ccc31)CC2	0.8355740607674756
CCC1CCCC(=O)N1CCN1CCN(c2nc(N)cc(N)c2C)CC1	0.8260698945723981
Cc1nsc(N2CCN(c3nc(N)c4ccccc4n3)CC2)n1	0.7665776930517637
O=C(Nc1cc(-c2ccc(F)cc2)n[nH]1)C(F)(F)F	0.8264212993031841
C#CCC[C@@H]1CCN(c2nc(Nc3ccc(Cl)cc3)nc3c2CCC3)CC1	0.7414932415166157
Nc1c(NCC2CCCCC2)cc(N2CCCCC2)nc1C	0.8838290437950782
N#CC1CCN(c2nc(N3CCCCC3)c3ccccc3n2)C1	0.8534925287681304
CS(=O)(=O)N1CCN(c2nc(N3CCOCC3)ccc2F)CC1	0.7770984157077204
Cc1ccc(S(=O)(=O)Nc2ccc(Cl)c(NC(=O)CCl)c2)cc1OC	0.7217925027095716
Cc1nnc(N2CCN(c3nc(N)c4ccccc4n3)CC2)cc1C	0.7659312460218891
CCC1CCN(C(=O)c2cc(C(=O)N3CCCCC3)c3ccccc3n2)C1	0.8326672620190301
N#Cc1ccc(C(=O)Nc2ccc(Oc3ccnc(NC(C)C)c3)c(F)c2)cc1	0.621313107697737
CCCOC(=O)C1=C(N)Oc2ccccc2C1C1CCCC1	0.8649274842301398
COc1cccc(OC)c1N1CCN(C2=CC(=O)c3cc4c(cc3OC2)OCO4)CC1	0.7422778944368237
COc1cccc(OC)c1N1CCN(C2=CC(=O)c3cccc(O)c3C2=O)CC1	0.8534795296422676
Cc1cn(-c2nc(N)c(C(=O)N3CCCCC3)s2)c(C)c1	0.9275670602423982
NCC1CCN(c2nc(N3CCCCC3)ccc2F)C1	0.9182795033445875
CC(=O)O[C@@H]1OC(=O)[C@](OC(=O)c2ccccc2)(C(C)=O)C1	0.6046195197354104
Cc1cc(C(=O)Nc2ccc(Oc3ccnc(N)c3)c(F)c2)cc(N2CCCC2)c1	0.6387704475377147
CC1=CCCC(=O)N1CCN1CCN(c2ncccc2N)CC1	0.907400024715361
CC1=CCCCC1=C\c1ccc2c(c1)CC(=O)N2Cc1ccc(O)cc1	0.8506973910101078
C#CCC1CN(c2nc(Nc3ccc(N4CCCCCC4)cc3)nc3c2CCC3)CC1	0.701022953317975
Cc1cc(Cl)ccc1N1CCN(C2=CC(=O)Nc3ccccc32)CC1	0.7609659800182
CCCCCCNc1nc(N2CCNCC2)cc(=O)[nH]1	0.6535204991085487
C=C1CCN(C(=O)c2cc(C(C)(C)C)n[nH]2)C1	0.7551631202288434
Cc1cccc(N(C)C)c1NC(=O)c1cc(C(=O)N2CCCC2)n[nH]1	0.8937800743634216
CN(C)Cc1ccc2nc(NC(=O)N3CCN(C)CC3)ccc2c1	0.937649986587559
CNc1c(C#N)c2n(c1C(=O)N1CCCC1)CCC2	0.87581760686991
CC1C(=O)Nc2ccc(C(=O)N3CCCCC3)cc2N1C1CCCC1	0.8968329815226095
CCC(C)N1CCN(c2nc(Nc3ccc(N4CCCCCC4)cc3)nc3c2CCC3)CC1	0.6703225266402895
Cc1nnc(N2CCN(c3nc(N)cc(N(C)C)n3)CC2)cc1C	0.8874811547772792
C=CC(C)(O)CCN1CCN(c2nc(N)cc(N)c2C)CC1	0.7031267123994992
c1ccccc1CN1CCN(c2ncccc2N)CC1	0.9243849718344895
Cc1cnc(N2CCN(c3nc(N)cc(N(C)C)n3)CC2)nc1	0.8786549876400385
CC1=NN(C(=O)c2[nH]nc(-c3ccc(Cl)cc3)c2N)CC1	0.8933453442156939
S=C(NC1CCCCC1)Nc1ccc(-c2nc(N3CCOCC3)ccc2F)cc1	0.7260117621574809
Nc1ccc(N2CCN(c3nc(N)cc(N(C)C)n3)CC2)cc1	0.8183898298879306
NCCN1CCN(c2ncccc2N)CC1	0.7358781475637538
CC(C)COc1cc(-c2ccc(=O)[nH]n2)cc(=O)n1C	0.9083111622553937
Cc1ccccc1C1C(C#N)=C(N)Oc2ccc3c(c21)CCN1CCCN1C3	0.8327761970335585
CC(C)(C)c1cc(C(=O)N2CCN(c3ncccc3F)CC2)ccn1	0.8420054131597283
C=C1c2[nH]c3ccccc3c2C[C@H]2N3CCC1C23	0.696759491232093
CCCN(CC)Cc1ccc2nc(N)nc(N)c2c1C	0.8735266165854458
O=C(O)CN1CCN(C(=O)c2cc3ccccc3n(Cc3ccc(Cl)cc3)c2=O)CC1	0.6602285453667732
CCc1ccc(-c2cc(NC(=O)CCl)nn2c2ccccc2)cc1OC	0.6593462888632146
Cn1c(C(=O)Nc2ccc(F)cc2)n[nH]c1=O	0.7963514143682273
Cc1cn(-c2nc(N)c(C(=O)NC3CCCCC3)s2)c(C)c1	0.9125176095757987
N#Cc1ccc(N2CCN(c3nc(N)cc(N(C)C)n3)CC2)cc1	0.9115119075354646
COCc1ccc(CN2CCN(c3nc(N)cc(N)c3C)CC2)cc1	0.8659721481899056
CCOC(=O)Nc1nc(N2CCCC2)cc(=O)[nH]1	0.8354865674940796
CCN(CC)c1ccc2nc(NC(=O)N3CCN(CC)CC3)ccc2c1	0.8944589814295983
O=C(N1CCCC1)N1CCN(c2nc(Nc3ccc(OC(F)(F)F)cc3)nc3c2CCC3)CC1	0.7207316081824772
CC1=C/C(=C/c2ccccc2F)C(=O)C(C)=C1	0.6699145264109713
Cc1cccc(C(=O)N2CCN(c3nc(N)c4ccccc4n3)CC2)c1	0.7707135599255337
CCOc1cc(N2CCCC2)cc(=O)[nH]1	0.8156990670911248
CCCc1ccc(OC(=O)N2CCN(c3nc(N)cc(N4CCCCC4)n3)CC2)cc1	0.7875972947894545
O=C1/C(=C/c2ccccc2F)CNCN1C1CCCC1	0.8405738412718045
CCc1nc(N)c(C(=O)Nc2ccc(OC)cc2)s1	0.8999849507912986
CCN(CC)c1ccc2nc(NC(=O)N3CCN(C)CC3)ccc2c1	0.9290104650175081
CCC(C)OC1OC(=O)C(Cl)=C1Cl	0.6913780643148921
CC1CCCCN1CCCNC(=O)c1c(C)[nH]c2ccccc12	0.8304291765151586
CCC(C)OC(=O)N1CCN(c2nc(Nc3ccc(OC)cc3)nc3c2CCC3)CC1	0.7544605015543118
Cc1nc2c(-c3ccc(Cl)cc3)n[nH]c2c(=O)n1C	0.7403919226997057
CCCCN1CCN(c2nc(N)cc(N)c2C)CC1	0.860621675782109
CCCNc1cc(C2CCCN2C)n[nH]1	0.7950830990411719
CCCc1cc(C)c2nc(NC(=O)N3CCCC3)cc(=O)n2c1	0.9466350385225648
O=C(N1CCCC1)N1CCN(c2nc(Nc3ccccc3F)ncc2Cl)CC1	0.8494273255395649
COc1ccc(/C2=CC(=O)Nc3ccccc32)cc1	0.7595475407641451
