# Supplementary material for: De Novo Generation and Identification of Novel Compounds with Drug Efficacy Based on Machine Learning
Source: Adv Sci (Weinh). 2024 Jan 10;11(11):2307245. doi: 10.1002/advs.202307245 (PMC10962488; doi:10.1002/advs.202307245)
Supplement: Supplementary file 3 — Supporting Information [file ADVS-11-2307245-s001.zip › data1/train_voc.txt]

L
[N+]
6
8
[SH-]
N
)
3
[F-]
[O]
[CH4+]
/
[NH2+]
=
O
-
(
S
5
[C-]
4
[C@@H]
[L-]
[O+]
[S]
[nH+]
[NH+]
C
[S+]
o
[C@@]
n
[O-]
\
[n-]
[SH]
[SH+]
[nH]
[L+3]
[cH-]
[CH]
#
[s+]
c
[C@H]
7
[CH-]
[N]
[NH3+]
R
9
.
[R-]
s
%
[CH3+]
0
[c-]
[N-]
[CH2+]
1
2
[n+]
[C@]
F
[NH-]
[S-]
[o+]
