# Supplementary material for: De Novo Generation and Identification of Novel Compounds with Drug Efficacy Based on Machine Learning
Source: Adv Sci (Weinh). 2024 Jan 10;11(11):2307245. doi: 10.1002/advs.202307245 (PMC10962488; doi:10.1002/advs.202307245)
Supplement: Supplementary file 3 — Supporting Information [file ADVS-11-2307245-s001.zip › data3/two_finetune_C_A_early_results/2run_2021-09-06-23_08_25/29epoch trainingset_sample1]

SMILES      QED       active       active_prob
CC(C)c1cc(-c2ccc(C(F)(F)F)cc2)cc2c(C#N)c[nH]c12 0.629609 6.127116
O=C(Nc1ccc(Oc2ccnc3[nH]ccc23)cc1)N1CCCCC1 0.745789 5.976723
COc1ccc(-c2sc(N)nc2-c2ccc(C)cc2)cc1 0.780106 6.372076
CCC1SCC(=O)N1c1c(C#N)c2n(c1C(=O)Nc1ccc(Br)cc1)CCC2 0.745905 6.194848
O=C(c1cc2ccccc2[nH]1)N1CCC(Oc2ccccc2)C1 0.805174 5.685340
Cc1ccc(-c2c[nH]nc2-c2cc(OC)c(OC)c(OC)c2)cc1 0.768184 7.331650
CC(C)C(=O)Nc1ccc(-c2nc(N)c(C(=O)NC(C)C)s2)cc1 0.774614 6.332746
CCCCCc1c(C)[nH]c2c1C(=O)c1ccccc1C2=O 0.738774 5.815972
Cc1cccc(N2C(=O)NC3(CSC4=C3C(=O)c3ncccc3C4=O)C2=O)c1 0.749395 7.203074
COc1cc(/C=N/NC(=O)c2cccnc2)cc(OC)c1OC 0.649857 5.724552
C=CCC(=O)Nc1ccc2c(c1)NC(=O)C2=Cc1cccc(C)c1 0.660999 5.821301
Nc1ccc(-c2nc(N)c(-c3ccc(Cl)cc3)s2)cc1 0.693755 5.800730
COC(=O)c1sc2ncccc2c1N 0.723739 6.218179
O=C(c1ccc(OCc2ccc(Cl)cc2)cc1)c1cc2c([nH]1)CCOC2 0.672858 5.801979
COc1ccc(-c2c[nH]nc2-c2ccc(C)cc2)cc1 0.774261 5.902338
O=C(Nc1ccc(Oc2ccc(F)cc2)cc1)C1CCCN1 0.910537 5.439214
CCOC(=O)/C=C/c1ccc2c(c1)C(O)C(=O)N2Cc1ccc(OC)cc1 0.627597 6.351470
CCCC(=O)N/1CCc2cc(OC)c(OC)c(OC)c2-c2ccc(OC)c(=O)cc21 0.722344 6.631868
