# Supplementary material for: De Novo Generation and Identification of Novel Compounds with Drug Efficacy Based on Machine Learning
Source: Adv Sci (Weinh). 2024 Jan 10;11(11):2307245. doi: 10.1002/advs.202307245 (PMC10962488; doi:10.1002/advs.202307245)
Supplement: Supplementary file 3 — Supporting Information [file ADVS-11-2307245-s001.zip › data3/two_finetune_C_A_early_results/2run_2021-09-06-23_08_25/29epoch trainingset_sample10]

SMILES      QED       active       active_prob
CCC(C)(C)C(=O)Nc1ccc2c(c1)/C(=C/c1ccc(C)s1)C(=O)N2 0.765420 6.105690
N#CC1=C(N)Oc2c(ccc3ccccc23)C1(C#N)C#N 0.790706 6.359773
CN(C)CCC(=O)Nc1csc2c1C(=O)c1ccccc1C2=O 0.798576 6.110969
C=CC(=O)Nc1cc2c(c(OC)c1OC)-c1ccc(OC)c(=O)cc1[C@@H](NC(=O)CF)CC2 0.621379 7.707119
Cc1sc(-c2ccccc2)nc1C(=O)Nc1ccc(OC(F)(F)F)cc1 0.672909 5.976207
CCCCNC(=O)c1c(C)[nH]c2c1CCCC2 0.772997 5.938596
O=C(Nc1ccc(N2CCOCC2)cc1)c1cc2ccccc2nn1 0.797576 5.534024
CCN1CCN(c2nc(N)nc3c2CN(Cc2ccc(C)cc2)CC3)CC1 0.893821 5.983993
Cc1cc(C)c(CNc2nc(Cl)nc3c2CCS3)cc1C#N 0.683233 6.166475
CCn1c(=O)[nH]c2cc(C(=O)N3CCCCC3)ccc2c1=O 0.909135 5.987546
CCCCCCCn1c(=O)c(C(=O)N2CCCCC2)c(O)c2ccccc21 0.739114 6.313278
O=C(NC(=O)c1cc(OCCF)ccc1O)Nc1ccc(F)c(F)c1 0.770323 5.478258
O=C(/C=C/c1ccc2ccccc2n1)N1CCC=C(c2ccccc2)C1 0.654754 5.815200
CCOc1ccc(N2C(=O)NC3(CSC4=C3C(=O)c3ncccc3C4=O)C2=O)cc1 0.758585 8.748068
COc1ccc(-c2c[nH]nc2-c2ccc(C)cc2)cc1 0.774261 5.902338
CCC(C)N1CCN(C(=O)c2cc3c(o2)C(=O)c2ccccc2C3=O)CC1 0.712570 6.568307
COc1cc(N2CC3=CC(=O)c4ccccc4C3=C2)cc(OC)c1OC 0.842349 6.137131
CC(C)c1nc(Cl)cc(Nc2c[nH]nc2-c2ccc(Cl)cc2)n1 0.648376 6.176364
CC(=O)NC1CN(c2ccc(N3CC=C(Cl)CC3)c(F)c2)C(=O)O1 0.906904 5.836538
