# Supplementary material for: De Novo Generation and Identification of Novel Compounds with Drug Efficacy Based on Machine Learning
Source: Adv Sci (Weinh). 2024 Jan 10;11(11):2307245. doi: 10.1002/advs.202307245 (PMC10962488; doi:10.1002/advs.202307245)
Supplement: Supplementary file 3 — Supporting Information [file ADVS-11-2307245-s001.zip › data3/two_finetune_C_A_early_results/2run_2021-09-06-23_08_25/29epoch trainingset_sample2]

SMILES      QED       active       active_prob
Cc1cc(N2CCOCC2)cc(Nc2nc(N)nc(-c3ccc(Cl)cc3)n2)n1 0.692051 5.690678
CC(C)c1c(C(=O)Nc2ccc(Oc3ccncc3)cc2)nnn1C 0.771628 5.946815
CC(C)Cc1c(C#N)c2n(c1C(=O)Nc1ccc(Br)cc1)CCC2 0.840148 5.968026
COC(=O)/C=C/c1ccc2c(c1)C(O)C(=O)N2Cc1ccc(C)cc1 0.688063 6.444881
COc1cc(/C=C2\c3cc(OC)c(OC)c(OC)c3CC[C@H]2O)cc(OC)c1OC 0.739274 5.802965
c1cc2c(cn1)CCN(CC1CCCCC1)C2=C1C(=O)Nc2ccccc21 0.811459 5.670938
Nc1nc2ccc(C(=O)N3CCOCC3)cc2s1 0.842955 5.550352
Cc1cc(=O)n(-c2ccccc2)nc1C(=O)Nc1ccc(Cl)cc1 0.794559 5.648539
NCC(=O)Nc1ccc(-c2nc(N)c(C(=O)N3CCOCC3)s2)cc1 0.738632 6.413019
CCn1c(C)c(C(=O)Nc2ccc(OC)c(OC)c2)c(C#N)c1C 0.914207 5.714062
NC(=O)c1sc2ccc(CN3CCOCC3)cc2c1Cl 0.947334 6.167969
OCc1c(-c2ccc(Cl)cc2)nc2ccc(Cl)cn12 0.780014 6.030570
N#Cc1sc(=O)[nH]c1-c1ccc(-c2ccccc2)cc1 0.777645 6.224492
N#CC1=C(N)Oc2c(ccc3ccccc23)C1(C#N)C#N 0.790706 6.359773
COc1ccc(/C=C2\c3cc(OC)c(OC)c(OC)c3CC2)cc1O 0.892576 6.038259
CN1CCN(c2nc(N)nc3c2CN(c2ccc(Cl)cc2)CC3)CC1 0.885914 6.002768
O=C(C=C/c1ccc2ccccc2n1)N1CCC=C(Cl)C1=O 0.800526 5.954056
