# Supplementary material for: De Novo Generation and Identification of Novel Compounds with Drug Efficacy Based on Machine Learning
Source: Adv Sci (Weinh). 2024 Jan 10;11(11):2307245. doi: 10.1002/advs.202307245 (PMC10962488; doi:10.1002/advs.202307245)
Supplement: Supplementary file 3 — Supporting Information [file ADVS-11-2307245-s001.zip › data3/two_finetune_C_A_early_results/2run_2021-09-06-23_08_25/29epoch trainingset_sample3]

SMILES      QED       active       active_prob
O=C([O-])Cc1ccc2c(c1)C(=O)C(=O)N2Cc1ccc(Br)cc1 0.760969 6.203738
CCOc1ccc(N2C(=O)NC3(CSC4=C3C(=O)c3ncccc3C4=O)C2=O)cc1 0.758585 8.748068
COc1cccc(Nc2nc(N)n(C(=O)c3ccccc3)n2)c1 0.767579 5.928441
Cc1nc(N2CCOCC2)c2c(C)c(C)sc2n1 0.791896 6.087928
Cc1c(C)c2ccc(NC(=O)CCc3ccccc3)cc2oc1=O 0.739417 5.673827
O=C(CNCCc1ccccc1)Nc1ccc2c(c1)OCC(=O)N2 0.707579 5.621548
CCCCn1ccc2c3c(=O)cc(C)oc3ccc21 0.712045 6.080967
CC(C)Cc1cc(C(=O)c2cnc(N)c(N)n2)cc(C(C)C)c1 0.826668 6.596340
CC(C)c1ccc(N2C(=O)NC3(CSC4=C3C(=O)c3ncccc3C4=O)C2=O)cc1 0.751789 8.277526
O=C([O-])CN1CCN(c2nc(N)nc3c2CCN(c2ccc(F)cc2)C3)CC1 0.760965 6.413410
COc1cc(-c2c[nH]nc2-c2cc(OC)c(OC)c(OC)c2)ccc1C(N)=O 0.649343 6.754052
COC(=O)c1cc(C)cc2c1C(=O)C=C(Nc1ccc(OC)c(OC)c1)C2=O 0.795589 5.902206
CCOc1cc(-n2nnnc2-c2ccc(C)cc2)cc(OC)c1 0.724579 7.072256
CN(C)CCn1cnnc1-c1cc(Oc2ccc(NC(=O)CN)cc2)ccc1F 0.604384 5.897164
C1C2c3c([nH]c4ccccc34)C3(C=N1)C1(C=N2)C(=O)C2(C)C(=O)C=CC3(C)C1C2 0.708589 6.207519
O=C(Nc1ccc2c(c1)CC(=O)N2Cc1ccc(C(F)(F)F)cc1)c1ccccn1 0.690460 5.915268
