# Supplementary material for: De Novo Generation and Identification of Novel Compounds with Drug Efficacy Based on Machine Learning
Source: Adv Sci (Weinh). 2024 Jan 10;11(11):2307245. doi: 10.1002/advs.202307245 (PMC10962488; doi:10.1002/advs.202307245)
Supplement: Supplementary file 3 — Supporting Information [file ADVS-11-2307245-s001.zip › data3/two_finetune_C_A_early_results/2run_2021-09-06-23_08_25/29epoch trainingset_sample4]

SMILES      QED       active       active_prob
NC1=NC(=O)C2(C#Cc3ccccc32)S1 0.650855 6.115130
Oc1ccc(-c2nc(N3CCOCC3)c3sccc3n2)cc1 0.788121 6.449821
O=C(N/CCN1CCOCC1)c1cc2c(o1)C(=O)c1ccccc1C2=O 0.755208 6.577065
CN(C)Cc1ccc2c(c1)C(O)(C(F)(F)F)c1ccccc1-2 0.917324 6.264161
CC(c1c[nH]c2ccccc12)C(C)(C)C#N 0.807134 5.752100
COc1cccc(N2C(=O)NC3(CSC4=C3C(=O)c3ncccc3C4=O)C2=O)c1 0.758866 7.483716
CC(C)(C)c1cc(-c2c[nH]c(C(=O)O)c2)cc(-c2ccc(F)cc2)n1 0.715197 5.815856
Cc1cc2nc(N)[nH]c(=O)c2n1-c1ccc(C(C)(C)C)cc1 0.724587 5.701788
COc1cc(/C=C\c2cc(OC)c(OC)c(OC)c2)ccc1O 0.825298 6.055212
COc1cccc(-c2c[nH]nc2-c2cc(C)cc(C)c2)c1 0.772206 6.523298
OCc1ccc(-c2nnnn2-c2cc(OCCF)ccc2O)cc1 0.716631 7.018536
CCOC(=O)/C=C/c1ccc2c(c1)C(O)C(=O)N2C 0.657032 6.335772
