# Supplementary material for: De Novo Generation and Identification of Novel Compounds with Drug Efficacy Based on Machine Learning
Source: Adv Sci (Weinh). 2024 Jan 10;11(11):2307245. doi: 10.1002/advs.202307245 (PMC10962488; doi:10.1002/advs.202307245)
Supplement: Supplementary file 3 — Supporting Information [file ADVS-11-2307245-s001.zip › data3/two_finetune_C_A_early_results/2run_2021-09-06-23_08_25/29epoch trainingset_sample5]

SMILES      QED       active       active_prob
COC(=O)c1sc2ncccc2c1Nc1ccc(C)cc1 0.738480 6.173699
Cc1ccc(-c2c[nH]nc2-c2cc(OC)c(OC)c(OC)c2)cc1C 0.749619 7.262398
OCCN1CCN(C(=O)c2cc3c(o2)C(=O)c2ccccc2C3=O)CC1 0.748314 6.607646
COc1ccc(-c2n[nH]cc2-c2ccc(C)c(C)c2)cc1 0.772206 6.661323
Cc1ccc(N(C)C(=O)CSc2nc3ccccc3[nH]2)cc1 0.748600 5.812672
CCCC(=O)N/1CCc2cc(OC)c(OC)c(OC)c2-c2ccc(OC)c(=O)cc21 0.722344 6.631868
Cc1cc(C)c(CNc2nc(Cl)nc3c2CCS3)cc1C 0.675270 6.056485
CC(C)C(C)Oc1ccc(-c2cc(NC(=O)c3ccc(C#N)cc3)ncn2)cc1 0.663810 5.695908
CCOc1ccc(N2C(=O)NC3(CSC4=C3C(=O)c3ncccc3C4=O)C2=O)cc1 0.758585 8.748068
CC(C)c1nc(Cl)cc(Nc2c[nH]nc2-c2ccc(C#N)cc2)n1 0.693512 6.297536
CCN(CC)CCNC(=O)c1c(C)[nH]c2c1CCCC2 0.837786 5.895028
COc1cccc(-c2c[nH]nc2-c2ccc(C)cc2)c1 0.774261 6.456144
COc1cc(N2C(=O)NC3(CSC4=C3C(=O)c3ncccc3C4=O)C2=O)cc(OC)c1OC 0.672265 8.397252
CC(C)(C)OC(=O)Nc1ccc(Oc2ccnc3[nH]ccc23)cc1 0.731409 6.201784
COC(=O)c1csc2c1C(=O)c1ccccc1C2=O 0.637714 5.974335
COc1cc(N2CC3=CC(=O)c4ccccc4C3=C2)cc(OC)c1OC 0.842349 6.137131
O=C(NCCCO)Nc1nc2ccc(Cl)cc2s1 0.755546 5.866247
COCc1cc2c(c(OC)c1OC)-c1ccc(OC)c(=O)cc1[C@@H](NC(C)=O)CC2 0.783953 7.626590
CSc1c(C#N)c2n(c1C(=O)Nc1ccc(Br)cc1)CCC2 0.822898 6.210830
CCCCC(=O)Nc1ccc2c(c1)C(=O)c1ccccc1C2=O 0.800853 5.572771
CC1CCN(CCc2ccc(NC(=O)Nc3ccc(Cl)cc3)cc2)CC1 0.752570 5.742829
CCOc1cccc(-c2nc(N)c(C(=O)NC(C)C)s2)c1O 0.786257 6.513400
O=C(CO)Nc1ccc(-c2nc(N3CCOCC3)cc(=O)[nH]2)cc1 0.739326 5.643686
