# Supplementary material for: De Novo Generation and Identification of Novel Compounds with Drug Efficacy Based on Machine Learning
Source: Adv Sci (Weinh). 2024 Jan 10;11(11):2307245. doi: 10.1002/advs.202307245 (PMC10962488; doi:10.1002/advs.202307245)
Supplement: Supplementary file 3 — Supporting Information [file ADVS-11-2307245-s001.zip › data3/two_finetune_C_A_early_results/2run_2021-09-06-23_08_25/29epoch trainingset_sample6]

SMILES      QED       active       active_prob
Cc1cc(-c2n[nH]cc2-c2ccc(C(=O)N)cc2)no1 0.759856 6.470156
O=C(NCc1ccc(OC(F)(F)F)cc1)c1nc2ccccc2[nH]1 0.767906 5.593808
Cc1cc(C(=O)N2CCOCC2)cc(N2CCc3nc(NC(=O)C4CC4)sc3C2)c1 0.813827 6.275353
CCCCN1CCC(Nc2nc(Cl)cc(Cl)c2C#N)CC1 0.832535 6.026893
COc1cc(N2CC3=CC(=O)c4ccccc4C3=C2)cc(OC)c1OC 0.842349 6.137131
O=C(Nc1ccc(Oc2ccnc3[nH]ccc23)cc1)N1CCCCC1 0.745789 5.976723
c1cc(CN2CCCCC2)c(OCCn2ccnc2)c(Br)c1 0.782942 5.945391
Cc1cc(C(=O)Nc2ccc(Oc3ccnc(N)c3C#N)c(F)c2)ccn1 0.733979 6.055902
O=C(Nc1ccc2c(c1)NC(=O)C2=C1C(=O)N2CCCC2=C1)c1cccc(Cl)c1 0.745397 5.763079
COCc1cc2c(c(OC)c1OC)-c1ccc(OC)c(=O)cc1[C@@H](NC(C)=O)CC2 0.783953 7.626590
O=C1C/CC=C1c1cc(Br)cc2[nH]ccc12 0.846361 5.526772
CCCc1nc2c(-c3ccc(Cl)cc3)n[nH]c2n1C 0.793574 6.314602
Cc1c(C)c2ccc(-n3cc(C)c(C#N)c3)cc2oc1=O 0.641032 6.468175
COC(=O)c1sc2ccccc2c1Nc1ccccc1 0.722505 6.056999
CCCc1ccc(-c2c[nH]nc2-c2ccc(C)cc2)cc1 0.713013 5.882845
CCn1cc2c3c(cccc31)C(=O)NC1=C2C(=O)CC(C)(C)C1 0.745652 6.154505
Cc1ccc(-c2c[nH]nc2-c2cc(OC)c(OC)c(OC)c2)cc1N 0.693282 7.329134
O=C(Nc1cccc(-c2nc3ccccc3[nH]2)c1)N1CCCCC1 0.741363 5.680640
O=C(CN1CCN(c2ccc(F)cc2)CC1)Nc1ccc(Cl)c(-c2cccnc2)c1 0.662970 5.516637
CC1(C)NC(=O)N(CC(=O)N2CCN(c3ccc(Cl)cc3)CC2)C(=O)N(C(C)(C)C)C1=O 0.743082 5.901071
CC(=O)NC1Cc2ccc(OC)c(OC)c2-c2ccc(OC)c(=O)cc21 0.912019 7.391619
O=C(O)Cc1ccc(N2C(=O)NC3(CSC4=C3C(=O)c3ncccc3C4=O)C2=O)cc1 0.694461 8.728114
