# Supplementary material for: De Novo Generation and Identification of Novel Compounds with Drug Efficacy Based on Machine Learning
Source: Adv Sci (Weinh). 2024 Jan 10;11(11):2307245. doi: 10.1002/advs.202307245 (PMC10962488; doi:10.1002/advs.202307245)
Supplement: Supplementary file 3 — Supporting Information [file ADVS-11-2307245-s001.zip › data3/two_finetune_C_A_early_results/2run_2021-09-06-23_08_25/29epoch trainingset_sample7]

SMILES      QED       active       active_prob
CCCNC(=O)c1c(C)c2cccnc2n(-c2ccc(Cl)cc2)c1=O 0.778769 6.246879
CC(C)N1CCN(c2nc(N)nc3c2nc2n3CCN(Cc3ccccc3)C2)CC1 0.709383 6.155803
O=C(C=Cc1ccc2c(c1)CC(=O)N2Cc1ccccc1)N1CCCC1 0.796198 5.244785
Cc1c(C#N)c2n(c1C(=O)Nc1ccccc1)CCCC2 0.916930 6.473340
N#Cc1ccc(N2N=C3c4ccc(C(=O)Nc5ccccc5)cc4CC(=O)C3C2=O)cc1 0.656844 5.838916
CCC(C)N1CCc2c([nH]c3ccccc23)C1c1ccc(O)cc1 0.738942 5.697557
Clc1ccc(-c2c[nH]nc2C2CNCCO2)cc1 0.874763 6.054611
N#CC1=C(N)Oc2c(ccc3ccccc23)C1(C#N)C#N 0.790706 6.359773
CC(C)(C)OC(=O)Nc1ccc(Oc2ccnc3[nH]ccc23)cc1 0.731409 6.201784
COc1cccc(-c2nc(N)c(C(=O)NC(C)C)s2)c1OC 0.883563 6.349823
O=C(NNc1nc2ccccc2[nH]1)c1cccc(C(F)(F)F)c1 0.648330 5.589735
Cc1ccc(-c2c[nH]nc2-c2cc(OC)c(OC)c(OC)c2)cc1N 0.693282 7.329134
O=c1cc(O)[nH]c2ccccc12 0.610213 5.745717
CN1C(=O)c2cccc3cccc(c23)C1=O 0.625368 5.513106
COC(=O)c1sc2ccccc2c1Nc1ccc(C)cc1 0.709573 6.069382
CC(C)c1cc(C(=O)N2CCOc3cc(NC(=O)c4ccccc4)ccc32)ccn1 0.698880 5.789308
