# Supplementary material for: De Novo Generation and Identification of Novel Compounds with Drug Efficacy Based on Machine Learning
Source: Adv Sci (Weinh). 2024 Jan 10;11(11):2307245. doi: 10.1002/advs.202307245 (PMC10962488; doi:10.1002/advs.202307245)
Supplement: Supplementary file 3 — Supporting Information [file ADVS-11-2307245-s001.zip › data3/two_finetune_C_A_early_results/2run_2021-09-06-23_08_25/29epoch trainingset_sample8]

SMILES      QED       active       active_prob
N#Cc1c(-c2ccc(Cl)cc2)nc2c(C#N)c(N3CCOCC3)[nH]c2c1C#N 0.719922 6.310897
COc1ccc(-c2cc(-c3ccc(F)cc3)n[nH]c2=O)cc1 0.806873 5.876490
Cc1c(C)c2ccc(NC(=O)CC3CCCCC3)cc2oc1=O 0.858529 5.649054
CCN1CC=C(c2cc(C)c3nc(-c4ccc(Cl)cc4)cn3c2)CC1 0.656126 5.870982
CCN(CC)CCNC(=O)c1c(C)[nH]c2c1CCCC2 0.837786 5.895028
c1cc(Nc2ncnc3cc(OCCN4CCOCC4)ccc23)ccn1 0.731266 5.519525
CC(C)(C)C#Cc1ccc2c(c1)C(O)(C(F)(F)F)c1ccccc1-2 0.683862 6.214945
C=CCN1CCN(c2nc(N)nc3c2nc2n3CCCC2=C2CCCCC2)CC1 0.807115 5.994934
O=C(Nc1cccc(-c2nc3ccccc3[nH]2)c1)N1CCCCC1 0.741363 5.680640
COc1ccc(-c2n[nH]cc2-c2ccc(C)c(C)c2)cc1 0.772206 6.661323
COc1cccc(N2C(=O)NC3(CSC4=C3C(=O)c3ncccc3C4=O)C2=O)c1 0.758866 7.483716
CC1(C)CCC(=O)[C@H]1CCC1C(=O)OC2C1(C)CCC1=CC(=O)CCC12C 0.688646 5.905521
COc1cccc(-c2c[nH]nc2-c2cc(OC)c(OC)c(OC)c2)c1 0.739652 7.331650
Cc1cccc(N(C)C(=O)Nc2ccc(-c3ccc(C#N)cc3)cc2)c1 0.711448 6.267723
CN(C)Cc1cn(C)c2c1C(=O)c1ccccc1C2=O 0.712203 6.200836
OCCNc1nc(N2CCOCC2)nc2c(Cl)c(Cl)sc12 0.882323 5.962472
CCOc1cc(-c2c[nH]nc2-c2ccc(C)cc2)ccn1 0.788927 7.309526
N#CC1=C(N)Oc2c(ccc3ccccc23)C1(C#N)C#N 0.790706 6.359773
NC(=O)C=Cc1ccc2c(c1)C(=O)C(=O)N2Cc1ccc(F)cc1 0.690265 6.397671
