# Supplementary material for: De Novo Generation and Identification of Novel Compounds with Drug Efficacy Based on Machine Learning
Source: Adv Sci (Weinh). 2024 Jan 10;11(11):2307245. doi: 10.1002/advs.202307245 (PMC10962488; doi:10.1002/advs.202307245)
Supplement: Supplementary file 3 — Supporting Information [file ADVS-11-2307245-s001.zip › data3/two_finetune_C_A_early_results/2run_2021-09-06-23_08_25/29epoch trainingset_sample9]

SMILES      QED       active       active_prob
CCc1ccc(-c2c[nH]nc2-c2ccc(C)cc2)cc1 0.733017 5.897310
OCCN1CCN(C(=O)c2cc3c(o2)C(=O)c2ccccc2C3=O)CC1 0.748314 6.607646
COc1ccc(-c2c[nH]nc2-c2ccc(C)cc2)cc1 0.774261 5.902338
CC(C)(C)OC(=O)Nc1ccc(-c2nc(N)n(C3CCC(=O)O3)c2C#N)cc1 0.777744 6.496200
O=c1cc(-c2ccccc2)[nH]c2ccc(CN3CCC(CO)CC3)cc12 0.759714 6.351842
NCc1c(Cl)ccc2[nH]c3c(c12)CC1(O)CCN31 0.734243 6.880995
OC1c2cc(Cl)ccc2OC2C=CC3CC(=O)CCC321 0.747104 5.983149
COc1cccc(-c2c[nH]nc2-c2cc(OC)c(OC)c(OC)c2)c1 0.739652 7.331650
O=C(Nc1cccc(Nc2ccnc(N3CCOCC3)c2)c1)C1CC1 0.877169 5.555266
COC(=O)c1sc2ccccc2c1Nc1ccc(C)cc1 0.709573 6.069382
COc1ccc(-c2n[nH]cc2-c2ccc(C)cc2)cc1 0.774261 6.324727
CCC1=C(c2ccc(OC)cc2)C(=O)N2c3ccccc3CCC1C2(C)C 0.747442 5.771045
CN(Cc1ccc2c(c1)OCO2)C(=O)Nc1ccc(Cl)c(Cl)c1 0.890678 5.646747
Cc1cc(C)c(CNc2nc(Cl)nc3c2ncn3C)cc1 0.754574 5.834290
CCOc1ccc(-c2c[nH]nc2-c2ccc(C)cc2)cc1 0.765229 6.176398
