# Supplementary material for: De Novo Generation and Identification of Novel Compounds with Drug Efficacy Based on Machine Learning
Source: Adv Sci (Weinh). 2024 Jan 10;11(11):2307245. doi: 10.1002/advs.202307245 (PMC10962488; doi:10.1002/advs.202307245)
Supplement: Supplementary file 3 — Supporting Information [file ADVS-11-2307245-s001.zip › data3/two_finetune_C_A_early_results/2run_2021-09-06-23_08_25/Trainingset_average 29 64 0.60.xls]

## Sheet: 29Random_sample_average
	Validity	Diversity	Active	Remove_duplicate_Validity	Unique_Validity_request	Sample_QED	QED_request	QED_Active	QED_Active_request	QED_Active_Novel	Lead_request	Statis_sim_thre	Statis_sim_thre_request
29epoch trainingset_sample1	95.31%	92.19%	67.19%	91.80%	56	91.07%	51	66.67%	34	52.94%	18	50.00%	9
29epoch trainingset_sample2	92.19%	93.75%	67.19%	93.22%	55	90.91%	50	70.00%	35	48.57%	17	35.29%	6
29epoch trainingset_sample3	89.06%	96.88%	59.38%	96.49%	55	92.73%	51	66.67%	34	47.06%	16	43.75%	7
29epoch trainingset_sample4	96.88%	100.00%	48.44%	100.00%	62	91.94%	57	49.12%	28	42.86%	12	50.00%	6
29epoch trainingset_sample5	93.75%	98.44%	62.50%	98.33%	59	84.75%	50	72.00%	36	63.89%	23	56.52%	13
29epoch trainingset_sample6	98.44%	95.31%	62.50%	95.24%	60	91.67%	55	69.09%	38	57.89%	22	36.36%	8
29epoch trainingset_sample7	96.88%	100.00%	53.12%	100.00%	62	77.42%	48	58.33%	28	57.14%	16	37.50%	6
29epoch trainingset_sample8	96.88%	92.19%	68.75%	91.94%	57	84.21%	48	68.75%	33	57.58%	19	36.84%	7
29epoch trainingset_sample9	92.19%	95.31%	48.44%	94.92%	56	92.86%	52	55.77%	29	51.72%	15	53.33%	8
29epoch trainingset_sample10	90.62%	96.88%	42.19%	96.55%	56	94.64%	53	47.17%	25	76.00%	19	47.37%	9
average_all	94.22%	96.09%	57.97%	95.85%	57	89.22%	51	62.36%	32	55.57%	17	44.70%	7
