# Supplementary material for: De Novo Generation and Identification of Novel Compounds with Drug Efficacy Based on Machine Learning
Source: Adv Sci (Weinh). 2024 Jan 10;11(11):2307245. doi: 10.1002/advs.202307245 (PMC10962488; doi:10.1002/advs.202307245)
Supplement: Supplementary file 3 — Supporting Information [file ADVS-11-2307245-s001.zip › data5/two_finetune_D_B_early_results/2run_2021-09-06-22_18_24/31epoch trainingset_sample1]

SMILES      QED       active       active_prob
O=c1nc(N2CCOCC2)sc2ccccc12 0.766615 6.078453
COc1ccc2nc(NC(=O)CN3CCN(Cc4ccccc4)CC3)sc2c1 0.694016 5.879117
CN1CCC(Nc2nc(N)c(C#N)c(-c3ccc(Cl)cc3)n2)CC1 0.890826 5.831900
CC(C)(C)c1ccc(Cn2cc(CN)c(=O)cc2Cl)cc1 0.884461 6.221340
CC(C)c1nc(N2CCN(c3ccccc3)CC2)c(C(F)(F)F)cc1C 0.776396 6.079938
CCCN1CCN(C(=O)c2cc(OC)c(OC)c(OC)c2)CC1=O 0.785542 5.617556
Cc1ccc(C)c(N2CCN(C(=S)Nc3ccc(F)cc3)CC2)c1 0.831722 5.521263
CCc1cccc(-c2cc(NC(=O)C3CCCN3C)cn2C)c1 0.940582 6.222618
O=c1nc(O)c2ccccc2n1C1CCCCC1 0.838505 6.114239
Clc1ccc(C(=O)Nc2ccc(Cl)c(-c3ccccn3)c2)cc1 0.700395 5.620728
COc1ccc(/C=C2\COC/C(=C\c3ccc(OC)c(OC)c3)C2=O)cc1OC 0.692627 5.916064
Cn1c(=O)c2[nH]c(SCC(=O)N3CCCC3)nc2n(C)c1=O 0.781216 5.348270
CC(NC(C)(C)C)c1cc(-c2ccc(F)cc2)n[nH]1 0.884786 6.139958
O=c1nc(-c2ccccc2)[nH]c2ccccc12 0.687446 5.541148
CN(Cc1cnc2nc(N)nc(N)c2n1)c1ccccc1 0.742825 5.776660
NC(=O)c1cc(-c2ccc(Cl)cc2)n[nH]1 0.812214 6.031349
CC(=O)NCc1ccc(C(=O)Nc2ccc(Oc3ccnc(C)c3)c(F)c2)cc1 0.657455 5.484430
CCCc1nsc2c1C(=O)c1ccccc1C2=O 0.708863 5.633826
