# Supplementary material for: De Novo Generation and Identification of Novel Compounds with Drug Efficacy Based on Machine Learning
Source: Adv Sci (Weinh). 2024 Jan 10;11(11):2307245. doi: 10.1002/advs.202307245 (PMC10962488; doi:10.1002/advs.202307245)
Supplement: Supplementary file 3 — Supporting Information [file ADVS-11-2307245-s001.zip › data5/two_finetune_D_B_early_results/2run_2021-09-06-22_18_24/31epoch trainingset_sample10]

SMILES      QED       active       active_prob
CCCCCN1CCN(c2nc(Nc3ccccc3F)ncc2Cl)CC1 0.727587 5.575165
COc1cc(C2=C(c3cc(OC)c(OC)c(OC)c3)CC(O)C2=O)ccc1O 0.788131 5.757525
O=C1/C(=C/c2ccccc2F)CNC/C1=C\c1ccccc1 0.859120 5.651846
CCC1SCC(=O)N1c1cc(C)nc(C(Cl)(Cl)Cl)n1 0.773872 5.914033
CCOc1cc(/C=C2\CCC/C(=C\c3ccc(O)c(OC)c3)C2=O)ccc1O 0.733912 5.418767
Cc1nc(N2CCN(C(=O)c3ccco3)CC2)c(C(=O)c2ccccc2)s1 0.649290 5.878249
C[C@@H]1C[C@@H]2OC(=O)[C@@H](CN(C)C)[C@@H]2C[C@@H]2COCC12 0.708959 5.597450
Cc1cccc(N2CCN(C(=S)SCc3ccc4c(c3)NC(=O)CO4)CC2)c1 0.775032 5.510833
Cc1cc(NC(=O)CSc2nccn2-c2ccc(C)cc2)no1 0.728136 6.072730
CCc1ccc(OC(=O)N2CCN(c3nc(N)c4ccccc4n3)CC2)cc1 0.754988 5.550521
