# Supplementary material for: De Novo Generation and Identification of Novel Compounds with Drug Efficacy Based on Machine Learning
Source: Adv Sci (Weinh). 2024 Jan 10;11(11):2307245. doi: 10.1002/advs.202307245 (PMC10962488; doi:10.1002/advs.202307245)
Supplement: Supplementary file 3 — Supporting Information [file ADVS-11-2307245-s001.zip › data5/two_finetune_D_B_early_results/2run_2021-09-06-22_18_24/31epoch trainingset_sample2]

SMILES      QED       active       active_prob
NC(=O)COc1cc(-c2nc(N3CCOCC3)c3sccc3n2)ccn1 0.723852 6.273121
O=C1/C(=C/c2ccccc2F)CNC/C1=C\c1ccccc1 0.859120 5.651846
N#CC1=C(N)Oc2c(ccc3ccccc23)C1c1ccco1 0.741472 6.372738
O=C(Nc1ccc(-n2ncc3c(F)cccc32)cc1)NC1CCCCC1 0.722546 5.402040
O=C1/C(=C/c2ccccn2)COC/C1=C\c1ccccc1 0.791557 5.555396
CCCOc1ccc(/C=C/C(=O)Nc2cc(OC)c(OC)c(OC)c2)cc1 0.670855 5.450137
Cn1c(=O)c2[nH]c(SCC(=O)N3CCCC3)nc2n(C)c1=O 0.781216 5.348270
CCOC(=O)[C@@H]1[C@H](C(=O)c2ccccc2)C12C(=O)Nc1ccccc12 0.688398 5.516463
CCOC(=O)COc1nc(C)nc2c(-c3ccc(C)cc3)n[nH]c12 0.724807 5.624633
CC(C)c1ccc(NC(=O)N/N=C2\CC3(CCCCC3)Oc3ccccc32)cc1 0.647533 5.591531
CCN(CC)CCNC(=O)c1c(C)[nH]c2ccc(C)cc12 0.858011 5.764332
CC(C)n1nc(C(=O)NCc2ccc(Cl)cc2)c2c1CN(C1CC1)C2 0.889146 5.752655
Cl.O=C1/C(=C/c2ccc(F)cc2)CNC/C1=C\c1ccccc1 0.846967 5.463183
COC(=O)NC1CCc2ccccc2N1Cc1ccccc1F 0.943112 6.050241
CC1=C(c2ccc(O)cc2)n2c(cc3sc4c(c23)CCN1)OCO4 0.711610 6.138845
C#CC(=O)N(c1ccccc1F)C(C(=O)NC1CCCCC1)c1ccccc1 0.800305 5.218478
