# Supplementary material for: De Novo Generation and Identification of Novel Compounds with Drug Efficacy Based on Machine Learning
Source: Adv Sci (Weinh). 2024 Jan 10;11(11):2307245. doi: 10.1002/advs.202307245 (PMC10962488; doi:10.1002/advs.202307245)
Supplement: Supplementary file 3 — Supporting Information [file ADVS-11-2307245-s001.zip › data5/two_finetune_D_B_early_results/2run_2021-09-06-22_18_24/31epoch trainingset_sample3]

SMILES      QED       active       active_prob
CCCN(CCC)CCNC(=O)c1c(O)c2ccccc2n(C)c1=O 0.768245 6.472013
CC(C)(C)c1ccc(Cn2cc(CNC3=CC(=O)CCC3)nn2)cc1 0.908101 5.193540
CC(=O)NC1C(=O)Nc2ccc(-c3ccc(N4CCC(N(C)C)CC4)cc3)cc21 0.839599 5.603584
COc1cc(C2=C(c3cc(OC)c(OC)c(OC)c3)C(=O)C(O)C2)cc(OC)c1O 0.710152 5.787698
Nc1nc(N)c2cc(CSC(=O)N3CCCC3)ccc2n1 0.882582 5.520461
c1cc(NCCCN2CCCC2)nc(NC2CCCCC2)c1 0.753105 5.885942
COC(=O)C1=C(N)Oc2cc(O)ccc2C1c1ccccc1 0.830916 5.745772
CC1CCN(Cc2ccc3nc(NC(=O)C4CCCCC4)sc3c2)CC1 0.818097 6.006237
CCN(CC)Cc1ccc2nc(NC(=O)CN3CCCCC3)sc2c1 0.820075 5.708998
N#CC1=C(N)Oc2c(ccc3ccccc23)C1c1ccco1 0.741472 6.372738
COc1cc(NC(=O)C2CCCCC2)cc(OC)c1OC 0.905224 5.507903
Cc1ccc(Cl)c(C(=O)Nc2ccc(N3CCCCC3)cc2)c1 0.869507 5.651410
