# Supplementary material for: De Novo Generation and Identification of Novel Compounds with Drug Efficacy Based on Machine Learning
Source: Adv Sci (Weinh). 2024 Jan 10;11(11):2307245. doi: 10.1002/advs.202307245 (PMC10962488; doi:10.1002/advs.202307245)
Supplement: Supplementary file 3 — Supporting Information [file ADVS-11-2307245-s001.zip › data5/two_finetune_D_B_early_results/2run_2021-09-06-22_18_24/31epoch trainingset_sample4]

SMILES      QED       active       active_prob
CC1=C/C(=C/c2sc3ccccc3[n+]2C)N=C2C=CC=CN12 0.734171 5.454511
Cc1cc(=O)n(-c2ccc(Cl)cc2)nc1C(=O)Nc1ccc(F)cc1 0.778781 5.761403
Cc1cccc(NC(=O)N/N=C2\CC3(CCCC3)Oc3ccccc32)c1 0.777435 5.475934
CCOC(=O)[C@@H]1[C@H](C(O)c2ccc(OC)cc2)C12C(=O)Nc1ccccc12 0.793133 5.522821
C#CC(=O)Nc1nc(-c2ccc(O)cc2)cs1 0.795009 5.419493
Nc1c(NCCCN2CCCC2)c2ccccc2[nH]c1=O 0.735080 5.979401
CC1CCN(C(=O)c2cc(C(=O)c3ccccc3)n[nH]2)CC1 0.885240 5.792428
O=C1C(OCc2ccccc2)=CC(=O)c2c(O)ccc(C(=O)c3ccccc3)c21 0.669996 6.151018
CC(C)(C)COc1ccc(-c2nc(N)c(N)c(C(=O)NCC(F)(F)F)n2)cc1 0.714162 5.838356
CC(C)(O)C#Cc1ccc2c(c1)C(O)(C(F)(F)F)c1ccccc1-2 0.724041 6.224734
NC1=NC(=O)c2c(-c3ccc(Cl)cc3)n[nH]c2C12CCCCC2 0.840540 6.285686
C[C@@H]1C(=O)O[C@@H]2C3=CC(=O)C[C@@H](O)[C@@H]3CC[C@@H]12 0.632798 5.930579
Nc1c(-c2ccc(Cl)cc2)n[nH]c(=O)c1C#N 0.797822 6.183577
CN(Cc1cnc2nc(N)nc(N)c2n1)c1ccccc1 0.742825 5.776660
O=C(N/N=C1\CC2(CCCC2)Oc2ccccc21)Nc1ccc(Cl)cc1Cl 0.639012 5.511907
Clc1ccc(C(=O)Nc2ccc(Cl)c(-c3ccccn3)c2)cc1 0.700395 5.620728
