# Supplementary material for: De Novo Generation and Identification of Novel Compounds with Drug Efficacy Based on Machine Learning
Source: Adv Sci (Weinh). 2024 Jan 10;11(11):2307245. doi: 10.1002/advs.202307245 (PMC10962488; doi:10.1002/advs.202307245)
Supplement: Supplementary file 3 — Supporting Information [file ADVS-11-2307245-s001.zip › data5/two_finetune_D_B_early_results/2run_2021-09-06-22_18_24/31epoch trainingset_sample5]

SMILES      QED       active       active_prob
CCN(CC)CCNC(=O)c1c(C)[nH]c(/C=C2\C(=O)Nc3ccccc32)c1C 0.645760 5.912283
CC(NC1CCCCC1)=C1C(=O)Nc2ccc(-c3ccccc3)cc21 0.780128 5.879213
CN(C)c1ccc2nc(NC(=O)CN3CCCCC3)sc2c1 0.941567 6.057823
N#CC1=C(N)Oc2c(ccc3ccccc23)C1c1ccccc1 0.736749 6.091259
CCCC1=NC(=C/C)C(=O)c2c(C)n(C)c(=O)c(C)c21 0.777176 6.359649
CCC(=O)N(c1cc(OC)cc(OC)c1)C(C(=O)NC1CCCC1)c1ccc(OC)cc1 0.630639 5.509696
C#CC(=O)Nc1ccc2c(c1)/C(=C/c1cccs1)C(=O)N2 0.660740 5.778488
NC1=NC(=O)c2c(-c3ccc(Cl)cc3)n[nH]c2C12CCCCC2 0.840540 6.285686
C#CC(=O)Nc1ccc2c(c1)NC(=O)C2=Cc1ccc(OC)cc1 0.675309 5.732145
CCOC(=O)c1sc2ncccc2c1N 0.789686 5.861333
CC(C)OC(=O)N1CCN(c2nc(N)c3cc(O)ccc3n2)CC1 0.860533 5.351047
OC12Cc3c([nH]c4ccccc34)C(c3ccc(Cl)cc3)[C@H]1[C@H](C(=O)O)CC2 0.617420 5.775104
