# Supplementary material for: De Novo Generation and Identification of Novel Compounds with Drug Efficacy Based on Machine Learning
Source: Adv Sci (Weinh). 2024 Jan 10;11(11):2307245. doi: 10.1002/advs.202307245 (PMC10962488; doi:10.1002/advs.202307245)
Supplement: Supplementary file 3 — Supporting Information [file ADVS-11-2307245-s001.zip › data5/two_finetune_D_B_early_results/2run_2021-09-06-22_18_24/31epoch trainingset_sample6]

SMILES      QED       active       active_prob
O=C1/C(=C/c2ccccc2F)CNC/C1=C\c1ccccc1 0.859120 5.651846
N#Cc1c(-c2ccc(Cl)cc2)n[nH]c1C(=O)Nc1ccc(Cl)cc1 0.723736 6.179641
COc1ccc(-c2nc(N)sc2C(=O)O)cc1OC 0.890259 5.920845
COc1cccc(NC(=O)c2cc(OC)c(OC)c(OC)c2)c1N 0.789969 5.697817
CCN1C(C)=C(C(=O)c2ccccc2)C(=O)C(C(=O)CCCC(C)(C)C)=C1C 0.625923 5.818838
COc1ccc(/C=C2\COC/C(=C\c3ccc(OC)c(OC)c3)C2=O)cc1OC 0.692627 5.916064
COc1cc(NC(=O)C2=CC(=O)c3ccccc3C2=O)cc(OC)c1OC 0.817274 5.439077
Cc1cc(=O)n(-c2ccc(Cl)cc2)nc1C(=O)Nc1ccc(F)cc1 0.778781 5.761403
CCOc1ccc2nc(NC(=O)CN3CCN(CC)CC3)cc(=O)n2c1 0.816705 5.714092
Cc1cccc(N2CCN(C(=O)c3ccc(C)s3)CC2)c1 0.849144 5.858119
Nc1nc(O)c2ccn(C3CC=CC(CO)O3)c2n1 0.682467 6.056273
CC1CCN(Cc2ccc3nc(NC(=O)C4CCCCC4)sc3c2)CC1 0.818097 6.006237
