# Supplementary material for: De Novo Generation and Identification of Novel Compounds with Drug Efficacy Based on Machine Learning
Source: Adv Sci (Weinh). 2024 Jan 10;11(11):2307245. doi: 10.1002/advs.202307245 (PMC10962488; doi:10.1002/advs.202307245)
Supplement: Supplementary file 3 — Supporting Information [file ADVS-11-2307245-s001.zip › data5/two_finetune_D_B_early_results/2run_2021-09-06-22_18_24/31epoch trainingset_sample7]

SMILES      QED       active       active_prob
O=C1N=C(N2CCOCC2)S/C1=C\c1ccc(-c2ccc(C(=O)O)cc2)o1 0.813497 5.742238
COC(=O)N1CCN(c2nc(Nc3ccc(OC)cc3)nc3c2CCC3)CC1 0.869193 6.106767
CC(C)(O)CN1CCN(C(=O)c2cc3ccccc3[nH]2)C1 0.902261 5.837014
COc1ccc(-c2nc(N)c(C(=O)c3cc(OC)ccc3O)s2)cc1 0.680947 5.943109
CCOC(=O)[C@@H]1[C@H](C(=O)c2ccccc2)C12C(=O)Nc1ccccc12 0.688398 5.516463
COc1ccccc1-c1nc(NC(=O)C2CCCCC2)cs1 0.912701 6.155280
CNc1cc(-c2n[nH]cc2-c2ccc(OC(F)(F)F)cc2)ccn1 0.754595 5.928523
Cn1c(=O)c2[nH]c(SCC(=O)N3CCCC3)nc2n(C)c1=O 0.781216 5.348270
Cc1cnc(N2CCN(c3nc(N)cc(N4CCCCC4)n3)CC2)nc1 0.886661 5.515222
COc1cccc(-n2cc(NC(=O)Cc3ccccc3)nn2)c1 0.785857 5.308605
