# Supplementary material for: De Novo Generation and Identification of Novel Compounds with Drug Efficacy Based on Machine Learning
Source: Adv Sci (Weinh). 2024 Jan 10;11(11):2307245. doi: 10.1002/advs.202307245 (PMC10962488; doi:10.1002/advs.202307245)
Supplement: Supplementary file 3 — Supporting Information [file ADVS-11-2307245-s001.zip › data5/two_finetune_D_B_early_results/2run_2021-09-06-22_18_24/31epoch trainingset_sample8]

SMILES      QED       active       active_prob
Nc1c(-c2ccc(Cl)cc2)n[nH]c1C(=O)N1CCN(c2ccccc2)CC1 0.729406 5.880522
O=C(N/CC1CCCO1)c1cc(-c2ccc(Cl)cc2)n[nH]1 0.912267 5.749685
COc1cc(C2=C(c3cc(OC)c(OC)c(OC)c3)CC2=O)cc(OC)c1O 0.781434 5.691453
N#Cc1c(/N=C/c2ccco2)c(C(=O)Nc2ccc(F)cc2)n2c1CCC2 0.711075 5.922537
Cc1c(Cl)c(=O)n2c(n1)COC(=C1C(=O)Nc3ccccc31)C2 0.751177 6.242767
Cc1ccc(C)c2nc(NC(=O)CN3CCCCC3)sc12 0.945641 5.557508
Nc1nc(N)c2cc(CSC(=O)N3CCCC3)ccc2n1 0.882582 5.520461
CC(=O)NC1C(=O)Nc2ccc(-c3ccc(N4CCN(C)CC4)cc3)cc21 0.876720 5.530766
O=c1c2c3c(ccc4ccccc4c21)OCN1CCC31 0.675016 6.131180
C[C@@H]1C[C@@H]2OC(=O)[C@@H](CN(C)C)[C@@H]2C[C@@H]2COCC12 0.708959 5.597450
COc1cc(/C=C2\CCC/C(=C\c3ccccc3)C2=O)ccc1O 0.839368 5.469819
COc1cc(NC(=O)C2CCCCC2)ccc1N1CCN(C(=O)c2ccccc2)CC1 0.786924 5.478505
Cn1c(=O)c2[nH]c(SCC(=O)N3CCCC3)nc2n(C)c1=O 0.781216 5.348270
CC(C)(C)COc1ccc(-c2nc(N)c(N)c(C(=O)NCC(F)(F)F)n2)cc1 0.714162 5.838356
