# Supplementary material for: De Novo Generation and Identification of Novel Compounds with Drug Efficacy Based on Machine Learning
Source: Adv Sci (Weinh). 2024 Jan 10;11(11):2307245. doi: 10.1002/advs.202307245 (PMC10962488; doi:10.1002/advs.202307245)
Supplement: Supplementary file 3 — Supporting Information [file ADVS-11-2307245-s001.zip › data5/two_finetune_D_B_early_results/2run_2021-09-06-22_18_24/31epoch trainingset_sample9]

SMILES      QED       active       active_prob
Nc1c(NCCN2CCCC2)c(=O)c1=O 0.645864 6.473509
CC1CCN(C(=O)c2cc(C(=O)c3ccccc3)n[nH]2)C1 0.877435 5.779414
O=C(NCCN1CCCC1)c1cc(-c2ccc(Cl)cc2)n[nH]1 0.890379 5.849135
O=C(N/N=C1\CC2(CCCCC2)Oc2ccccc21)Nc1ccc(Cl)cc1 0.686254 5.579851
CCOC(=O)c1sc2ncccc2c1N 0.789686 5.861333
Cc1nc(Cl)c2[nH]nc(Cl)c2n1 0.665503 6.643185
Nc1c(-c2ccc(Cl)cc2)n[nH]c2cccc12 0.688138 6.017658
CCCCCOc1nc(N2CCNCC2)cc(=O)[nH]1 0.743519 6.283261
O=C1N/C(=C/c2ccccc2)CSC1=C\c1ccc(F)cc1 0.847117 5.591746
COc1ccc(-n2cc(NC(=O)Cc3ccc(OC)c(OC)c3)cn2)cc1OC 0.628904 5.053340
C=C1c2[nH]c3ccccc3c2CCN1C 0.689121 6.001053
C#CC(=O)N(c1cccc(C(F)(F)F)c1)C(C(=O)NC1CCCC1)c1cccs1 0.722728 5.361707
N#CC1=C(N)Oc2ccc3ccccc3c2C1C1CC1 0.856218 6.106018
CCN(CC)CCNC(=O)c1c(C)[nH]c2ccc(C)cc12 0.858011 5.764332
Cc1ccc(NC(=O)N2CCOc3ccc(Cl)cc3C2=O)cc1 0.866660 6.385770
