# Supplementary material for: De Novo Generation and Identification of Novel Compounds with Drug Efficacy Based on Machine Learning
Source: Adv Sci (Weinh). 2024 Jan 10;11(11):2307245. doi: 10.1002/advs.202307245 (PMC10962488; doi:10.1002/advs.202307245)
Supplement: Supplementary file 3 — Supporting Information [file ADVS-11-2307245-s001.zip › data5/two_finetune_D_B_early_results/2run_2021-09-06-22_18_24/Prior_train.log]

Model initialized, starting training...
----------------------------------------------------------------------------------------------------
Epoch   0   step   0    loss:  0.57
----------------------------------------------------------------------------------------------------
Epoch   0   step   1    loss:  0.34
----------------------------------------------------------------------------------------------------
Epoch   0   step   2    loss:  0.45
----------------------------------------------------------------------------------------------------
Epoch   0   step   3    loss:  0.33
save model
0
----------------------------------------------------------------------------------------------------
Epoch   1   step   0    loss:  0.39
----------------------------------------------------------------------------------------------------
Epoch   1   step   1    loss:  0.31
----------------------------------------------------------------------------------------------------
Epoch   1   step   2    loss:  0.30
----------------------------------------------------------------------------------------------------
Epoch   1   step   3    loss:  0.27
save model
1
----------------------------------------------------------------------------------------------------
Epoch   2   step   0    loss:  0.31
----------------------------------------------------------------------------------------------------
Epoch   2   step   1    loss:  0.24
----------------------------------------------------------------------------------------------------
Epoch   2   step   2    loss:  0.23
----------------------------------------------------------------------------------------------------
Epoch   2   step   3    loss:  0.33
save model
2
----------------------------------------------------------------------------------------------------
Epoch   3   step   0    loss:  0.26
----------------------------------------------------------------------------------------------------
Epoch   3   step   1    loss:  0.24
----------------------------------------------------------------------------------------------------
Epoch   3   step   2    loss:  0.26
----------------------------------------------------------------------------------------------------
Epoch   3   step   3    loss:  0.21
save model
3
----------------------------------------------------------------------------------------------------
Epoch   4   step   0    loss:  0.20
----------------------------------------------------------------------------------------------------
Epoch   4   step   1    loss:  0.23
----------------------------------------------------------------------------------------------------
Epoch   4   step   2    loss:  0.18
----------------------------------------------------------------------------------------------------
Epoch   4   step   3    loss:  0.26
save model
4
----------------------------------------------------------------------------------------------------
Epoch   5   step   0    loss:  0.21
----------------------------------------------------------------------------------------------------
Epoch   5   step   1    loss:  0.18
----------------------------------------------------------------------------------------------------
Epoch   5   step   2    loss:  0.22
----------------------------------------------------------------------------------------------------
Epoch   5   step   3    loss:  0.18
save model
5
----------------------------------------------------------------------------------------------------
Epoch   6   step   0    loss:  0.20
----------------------------------------------------------------------------------------------------
Epoch   6   step   1    loss:  0.20
----------------------------------------------------------------------------------------------------
Epoch   6   step   2    loss:  0.18
----------------------------------------------------------------------------------------------------
Epoch   6   step   3    loss:  0.16
save model
6
----------------------------------------------------------------------------------------------------
Epoch   7   step   0    loss:  0.16
----------------------------------------------------------------------------------------------------
Epoch   7   step   1    loss:  0.17
----------------------------------------------------------------------------------------------------
Epoch   7   step   2    loss:  0.18
----------------------------------------------------------------------------------------------------
Epoch   7   step   3    loss:  0.17
save model
7
----------------------------------------------------------------------------------------------------
Epoch   8   step   0    loss:  0.15
----------------------------------------------------------------------------------------------------
Epoch   8   step   1    loss:  0.16
----------------------------------------------------------------------------------------------------
Epoch   8   step   2    loss:  0.15
----------------------------------------------------------------------------------------------------
Epoch   8   step   3    loss:  0.17
save model
8
----------------------------------------------------------------------------------------------------
Epoch   9   step   0    loss:  0.15
----------------------------------------------------------------------------------------------------
Epoch   9   step   1    loss:  0.16
----------------------------------------------------------------------------------------------------
Epoch   9   step   2    loss:  0.15
----------------------------------------------------------------------------------------------------
Epoch   9   step   3    loss:  0.14
save model
9
----------------------------------------------------------------------------------------------------
Epoch  10   step   0    loss:  0.14
----------------------------------------------------------------------------------------------------
Epoch  10   step   1    loss:  0.17
----------------------------------------------------------------------------------------------------
Epoch  10   step   2    loss:  0.14
----------------------------------------------------------------------------------------------------
Epoch  10   step   3    loss:  0.13
save model
10
----------------------------------------------------------------------------------------------------
Epoch  11   step   0    loss:  0.13
----------------------------------------------------------------------------------------------------
Epoch  11   step   1    loss:  0.16
----------------------------------------------------------------------------------------------------
Epoch  11   step   2    loss:  0.12
----------------------------------------------------------------------------------------------------
Epoch  11   step   3    loss:  0.12
save model
11
----------------------------------------------------------------------------------------------------
Epoch  12   step   0    loss:  0.13
----------------------------------------------------------------------------------------------------
Epoch  12   step   1    loss:  0.13
----------------------------------------------------------------------------------------------------
Epoch  12   step   2    loss:  0.13
----------------------------------------------------------------------------------------------------
Epoch  12   step   3    loss:  0.11
save model
12
----------------------------------------------------------------------------------------------------
Epoch  13   step   0    loss:  0.14
----------------------------------------------------------------------------------------------------
Epoch  13   step   1    loss:  0.12
----------------------------------------------------------------------------------------------------
Epoch  13   step   2    loss:  0.10
----------------------------------------------------------------------------------------------------
Epoch  13   step   3    loss:  0.13
save model
13
----------------------------------------------------------------------------------------------------
Epoch  14   step   0    loss:  0.13
----------------------------------------------------------------------------------------------------
Epoch  14   step   1    loss:  0.11
----------------------------------------------------------------------------------------------------
Epoch  14   step   2    loss:  0.12
----------------------------------------------------------------------------------------------------
Epoch  14   step   3    loss:  0.11
save model
14
----------------------------------------------------------------------------------------------------
Epoch  15   step   0    loss:  0.10
----------------------------------------------------------------------------------------------------
Epoch  15   step   1    loss:  0.11
----------------------------------------------------------------------------------------------------
Epoch  15   step   2    loss:  0.11
----------------------------------------------------------------------------------------------------
Epoch  15   step   3    loss:  0.12
save model
15
----------------------------------------------------------------------------------------------------
Epoch  16   step   0    loss:  0.11
----------------------------------------------------------------------------------------------------
Epoch  16   step   1    loss:  0.11
----------------------------------------------------------------------------------------------------
Epoch  16   step   2    loss:  0.10
----------------------------------------------------------------------------------------------------
Epoch  16   step   3    loss:  0.11
save model
16
----------------------------------------------------------------------------------------------------
Epoch  17   step   0    loss:  0.12
----------------------------------------------------------------------------------------------------
Epoch  17   step   1    loss:  0.12
----------------------------------------------------------------------------------------------------
Epoch  17   step   2    loss:  0.10
----------------------------------------------------------------------------------------------------
Epoch  17   step   3    loss:  0.09
save model
17
----------------------------------------------------------------------------------------------------
Epoch  18   step   0    loss:  0.12
----------------------------------------------------------------------------------------------------
Epoch  18   step   1    loss:  0.10
----------------------------------------------------------------------------------------------------
Epoch  18   step   2    loss:  0.10
----------------------------------------------------------------------------------------------------
Epoch  18   step   3    loss:  0.10
save model
18
----------------------------------------------------------------------------------------------------
Epoch  19   step   0    loss:  0.10
----------------------------------------------------------------------------------------------------
Epoch  19   step   1    loss:  0.11
----------------------------------------------------------------------------------------------------
Epoch  19   step   2    loss:  0.09
----------------------------------------------------------------------------------------------------
Epoch  19   step   3    loss:  0.09
save model
19
----------------------------------------------------------------------------------------------------
Epoch  20   step   0    loss:  0.09
----------------------------------------------------------------------------------------------------
Epoch  20   step   1    loss:  0.09
----------------------------------------------------------------------------------------------------
Epoch  20   step   2    loss:  0.10
----------------------------------------------------------------------------------------------------
Epoch  20   step   3    loss:  0.09
save model
20
----------------------------------------------------------------------------------------------------
Epoch  21   step   0    loss:  0.09
----------------------------------------------------------------------------------------------------
Epoch  21   step   1    loss:  0.10
----------------------------------------------------------------------------------------------------
Epoch  21   step   2    loss:  0.09
----------------------------------------------------------------------------------------------------
Epoch  21   step   3    loss:  0.09
save model
21
----------------------------------------------------------------------------------------------------
Epoch  22   step   0    loss:  0.09
----------------------------------------------------------------------------------------------------
Epoch  22   step   1    loss:  0.09
----------------------------------------------------------------------------------------------------
Epoch  22   step   2    loss:  0.10
----------------------------------------------------------------------------------------------------
Epoch  22   step   3    loss:  0.09
----------------------------------------------------------------------------------------------------
Epoch  23   step   0    loss:  0.09
----------------------------------------------------------------------------------------------------
Epoch  23   step   1    loss:  0.08
----------------------------------------------------------------------------------------------------
Epoch  23   step   2    loss:  0.10
----------------------------------------------------------------------------------------------------
Epoch  23   step   3    loss:  0.08
save model
23
----------------------------------------------------------------------------------------------------
Epoch  24   step   0    loss:  0.10
----------------------------------------------------------------------------------------------------
Epoch  24   step   1    loss:  0.09
----------------------------------------------------------------------------------------------------
Epoch  24   step   2    loss:  0.08
----------------------------------------------------------------------------------------------------
Epoch  24   step   3    loss:  0.09
----------------------------------------------------------------------------------------------------
Epoch  25   step   0    loss:  0.08
----------------------------------------------------------------------------------------------------
Epoch  25   step   1    loss:  0.09
----------------------------------------------------------------------------------------------------
Epoch  25   step   2    loss:  0.09
----------------------------------------------------------------------------------------------------
Epoch  25   step   3    loss:  0.08
save model
25
----------------------------------------------------------------------------------------------------
Epoch  26   step   0    loss:  0.09
----------------------------------------------------------------------------------------------------
Epoch  26   step   1    loss:  0.08
----------------------------------------------------------------------------------------------------
Epoch  26   step   2    loss:  0.09
----------------------------------------------------------------------------------------------------
Epoch  26   step   3    loss:  0.10
----------------------------------------------------------------------------------------------------
Epoch  27   step   0    loss:  0.09
----------------------------------------------------------------------------------------------------
Epoch  27   step   1    loss:  0.07
----------------------------------------------------------------------------------------------------
Epoch  27   step   2    loss:  0.08
----------------------------------------------------------------------------------------------------
Epoch  27   step   3    loss:  0.09
save model
27
----------------------------------------------------------------------------------------------------
Epoch  28   step   0    loss:  0.08
----------------------------------------------------------------------------------------------------
Epoch  28   step   1    loss:  0.08
----------------------------------------------------------------------------------------------------
Epoch  28   step   2    loss:  0.09
----------------------------------------------------------------------------------------------------
Epoch  28   step   3    loss:  0.09
save model
28
----------------------------------------------------------------------------------------------------
Epoch  29   step   0    loss:  0.07
----------------------------------------------------------------------------------------------------
Epoch  29   step   1    loss:  0.08
----------------------------------------------------------------------------------------------------
Epoch  29   step   2    loss:  0.08
----------------------------------------------------------------------------------------------------
Epoch  29   step   3    loss:  0.09
save model
29
----------------------------------------------------------------------------------------------------
Epoch  30   step   0    loss:  0.07
----------------------------------------------------------------------------------------------------
Epoch  30   step   1    loss:  0.08
----------------------------------------------------------------------------------------------------
Epoch  30   step   2    loss:  0.08
----------------------------------------------------------------------------------------------------
Epoch  30   step   3    loss:  0.08
----------------------------------------------------------------------------------------------------
Epoch  31   step   0    loss:  0.08
----------------------------------------------------------------------------------------------------
Epoch  31   step   1    loss:  0.09
----------------------------------------------------------------------------------------------------
Epoch  31   step   2    loss:  0.07
----------------------------------------------------------------------------------------------------
Epoch  31   step   3    loss:  0.08
Early stopping
