# Supplementary material for: De Novo Generation and Identification of Novel Compounds with Drug Efficacy Based on Machine Learning
Source: Adv Sci (Weinh). 2024 Jan 10;11(11):2307245. doi: 10.1002/advs.202307245 (PMC10962488; doi:10.1002/advs.202307245)
Supplement: Supplementary file 3 — Supporting Information [file ADVS-11-2307245-s001.zip › data5/two_finetune_D_B_early_results/2run_2021-09-06-22_18_24/Trainingset_average 31 64 0.60.xls]

## Sheet: 31Random_sample_average
	Validity	Diversity	Active	Remove_duplicate_Validity	Unique_Validity_request	Sample_QED	QED_request	QED_Active	QED_Active_request	QED_Active_Novel	Lead_request	Statis_sim_thre	Statis_sim_thre_request
31epoch trainingset_sample1	100.00%	95.31%	60.94%	95.31%	61	95.08%	58	60.34%	35	51.43%	18	16.67%	3
31epoch trainingset_sample2	95.31%	98.44%	54.69%	98.36%	60	91.67%	55	61.82%	34	47.06%	16	50.00%	8
31epoch trainingset_sample3	93.75%	98.44%	54.69%	98.33%	59	88.14%	52	59.62%	31	38.71%	12	33.33%	4
31epoch trainingset_sample4	93.75%	100.00%	54.69%	100.00%	60	96.67%	58	58.62%	34	47.06%	16	43.75%	7
31epoch trainingset_sample5	98.44%	95.31%	65.62%	95.24%	60	93.33%	56	67.86%	38	31.58%	12	50.00%	6
31epoch trainingset_sample6	95.31%	92.19%	54.69%	91.80%	56	85.71%	48	58.33%	28	42.86%	12	33.33%	4
31epoch trainingset_sample7	98.44%	100.00%	42.19%	100.00%	63	87.30%	55	45.45%	25	40.00%	10	50.00%	5
31epoch trainingset_sample8	95.31%	95.31%	46.88%	95.08%	58	89.66%	52	48.08%	25	56.00%	14	42.86%	6
31epoch trainingset_sample9	95.31%	93.75%	51.56%	95.08%	58	89.66%	52	55.77%	29	51.72%	15	53.33%	8
31epoch trainingset_sample10	96.88%	93.75%	59.38%	93.55%	58	93.10%	54	61.11%	33	30.30%	10	60.00%	6
average_all	96.25%	96.25%	54.53%	96.28%	59	91.03%	54	57.70%	31	43.67%	13	43.33%	5
