# Supplementary material for: De Novo Generation and Identification of Novel Compounds with Drug Efficacy Based on Machine Learning
Source: Adv Sci (Weinh). 2024 Jan 10;11(11):2307245. doi: 10.1002/advs.202307245 (PMC10962488; doi:10.1002/advs.202307245)
Supplement: Supplementary file 3 — Supporting Information [file ADVS-11-2307245-s001.zip › data7/Generate_JCA_molecules/1.mol]

     RDKit          2D

 22 24  0  0  0  0  0  0  0  0999 V2000
    4.2707    7.4388    0.0000 C   0  0  0  0  0  0  0  0  0  0  0  0
    4.8187    6.0424    0.0000 C   0  0  0  0  0  0  0  0  0  0  0  0
    6.3019    5.8189    0.0000 C   0  0  0  0  0  0  0  0  0  0  0  0
    6.8499    4.4226    0.0000 C   0  0  0  0  0  0  0  0  0  0  0  0
    5.9147    3.2498    0.0000 C   0  0  0  0  0  0  0  0  0  0  0  0
    4.4315    3.4734    0.0000 C   0  0  0  0  0  0  0  0  0  0  0  0
    3.4962    2.3006    0.0000 N   0  0  0  0  0  0  0  0  0  0  0  0
    2.0130    2.5242    0.0000 C   0  0  0  0  0  0  0  0  0  0  0  0
    1.4650    3.9205    0.0000 O   0  0  0  0  0  0  0  0  0  0  0  0
    1.0777    1.3515    0.0000 N   0  0  0  0  0  0  0  0  0  0  0  0
    1.7286    0.0000    0.0000 C   0  0  0  0  0  0  0  0  0  0  0  0
    1.0777   -1.3515    0.0000 C   0  0  0  0  0  0  0  0  0  0  0  0
   -0.3846   -1.6852    0.0000 O   0  0  0  0  0  0  0  0  0  0  0  0
   -1.5574   -0.7500    0.0000 C   0  0  0  0  0  0  0  0  0  0  0  0
   -2.8564   -1.5000    0.0000 C   0  0  0  0  0  0  0  0  0  0  0  0
   -4.1555   -0.7500    0.0000 C   0  0  0  0  0  0  0  0  0  0  0  0
   -4.1555    0.7500    0.0000 C   0  0  0  0  0  0  0  0  0  0  0  0
   -5.4545    1.5000    0.0000 Cl  0  0  0  0  0  0  0  0  0  0  0  0
   -2.8564    1.5000    0.0000 C   0  0  0  0  0  0  0  0  0  0  0  0
   -1.5574    0.7500    0.0000 C   0  0  0  0  0  0  0  0  0  0  0  0
   -0.3846    1.6852    0.0000 C   0  0  0  0  0  0  0  0  0  0  0  0
    3.8835    4.8697    0.0000 C   0  0  0  0  0  0  0  0  0  0  0  0
  1  2  1  0
  2  3  2  0
  3  4  1  0
  4  5  2  0
  5  6  1  0
  6  7  1  0
  7  8  1  0
  8  9  2  0
  8 10  1  0
 10 11  1  0
 11 12  1  0
 12 13  1  0
 13 14  1  0
 14 15  2  0
 15 16  1  0
 16 17  2  0
 17 18  1  0
 17 19  1  0
 19 20  2  0
 20 21  1  0
  6 22  2  0
 22  2  1  0
 21 10  1  0
 20 14  1  0
M  END
