# Supplementary material for: De Novo Generation and Identification of Novel Compounds with Drug Efficacy Based on Machine Learning
Source: Adv Sci (Weinh). 2024 Jan 10;11(11):2307245. doi: 10.1002/advs.202307245 (PMC10962488; doi:10.1002/advs.202307245)
Supplement: Supplementary file 3 — Supporting Information [file ADVS-11-2307245-s001.zip › data7/Generate_JCA_molecules/1004.mol]

     RDKit          2D

 28 31  0  0  0  0  0  0  0  0999 V2000
   -0.0332    9.8104    0.0000 C   0  0  0  0  0  0  0  0  0  0  0  0
   -1.4598    9.3469    0.0000 C   0  0  0  0  0  0  0  0  0  0  0  0
   -2.8864    8.8834    0.0000 C   0  0  0  0  0  0  0  0  0  0  0  0
   -1.9233   10.7735    0.0000 C   0  0  0  0  0  0  0  0  0  0  0  0
   -0.9963    7.9203    0.0000 C   0  0  0  0  0  0  0  0  0  0  0  0
    0.4709    7.6085    0.0000 C   0  0  0  0  0  0  0  0  0  0  0  0
    0.9345    6.1819    0.0000 C   0  0  0  0  0  0  0  0  0  0  0  0
   -0.0692    5.0672    0.0000 C   0  0  0  0  0  0  0  0  0  0  0  0
    0.3943    3.6406    0.0000 N   0  0  0  0  0  0  0  0  0  0  0  0
    1.8209    3.1771    0.0000 C   0  0  0  0  0  0  0  0  0  0  0  0
    3.0344    4.0587    0.0000 O   0  0  0  0  0  0  0  0  0  0  0  0
    1.8209    1.6771    0.0000 N   0  0  0  0  0  0  0  0  0  0  0  0
    0.3943    1.2135    0.0000 C   0  0  0  0  0  0  0  0  0  0  0  0
    1.2760    0.0000    0.0000 C   0  0  0  0  0  0  0  0  0  0  0  0
    0.3943   -1.2135    0.0000 S   0  0  0  0  0  0  0  0  0  0  0  0
   -1.0323   -0.7500    0.0000 C   0  0  0  0  0  0  0  0  0  0  0  0
   -1.0323    0.7500    0.0000 C   0  0  0  0  0  0  0  0  0  0  0  0
   -2.3313    1.5000    0.0000 C   0  0  0  0  0  0  0  0  0  0  0  0
   -2.4513    2.4768    0.0000 O   0  0  0  0  0  0  0  0  0  0  0  0
   -3.6304    0.7500    0.0000 C   0  0  0  0  0  0  0  0  0  0  0  0
   -3.6304   -0.7500    0.0000 C   0  0  0  0  0  0  0  0  0  0  0  0
   -4.1434   -2.1595    0.0000 C   0  0  0  0  0  0  0  0  0  0  0  0
   -5.1076   -0.4895    0.0000 C   0  0  0  0  0  0  0  0  0  0  0  0
   -2.3313   -1.5000    0.0000 C   0  0  0  0  0  0  0  0  0  0  0  0
   -0.4874    2.4271    0.0000 C   0  0  0  0  0  0  0  0  0  0  0  0
   -1.4642    2.5470    0.0000 O   0  0  0  0  0  0  0  0  0  0  0  0
   -1.5364    5.3790    0.0000 C   0  0  0  0  0  0  0  0  0  0  0  0
   -2.0000    6.8056    0.0000 C   0  0  0  0  0  0  0  0  0  0  0  0
  1  2  1  0
  2  3  1  0
  2  4  1  0
  2  5  1  0
  5  6  2  0
  6  7  1  0
  7  8  2  0
  8  9  1  0
  9 10  1  0
 10 11  2  0
 10 12  1  0
 12 13  1  0
 13 14  1  0
 14 15  1  0
 15 16  1  0
 16 17  2  0
 17 18  1  0
 18 19  2  0
 18 20  1  0
 20 21  1  0
 21 22  1  0
 21 23  1  0
 21 24  1  0
 13 25  1  0
 25 26  2  0
  8 27  1  0
 27 28  2  0
 28  5  1  0
 25  9  1  0
 17 13  1  0
 24 16  1  0
M  END
