# Supplementary material for: De Novo Generation and Identification of Novel Compounds with Drug Efficacy Based on Machine Learning
Source: Adv Sci (Weinh). 2024 Jan 10;11(11):2307245. doi: 10.1002/advs.202307245 (PMC10962488; doi:10.1002/advs.202307245)
Supplement: Supplementary file 3 — Supporting Information [file ADVS-11-2307245-s001.zip › data7/Generate_JCA_molecules/1005.mol]

     RDKit          2D

 28 31  0  0  0  0  0  0  0  0999 V2000
    3.0000    0.0000    0.0000 F   0  0  0  0  0  0  0  0  0  0  0  0
    1.5000    0.0000    0.0000 C   0  0  0  0  0  0  0  0  0  0  0  0
    0.7500   -1.2990    0.0000 C   0  0  0  0  0  0  0  0  0  0  0  0
   -0.7500   -1.2990    0.0000 C   0  0  0  0  0  0  0  0  0  0  0  0
   -1.5000    0.0000    0.0000 C   0  0  0  0  0  0  0  0  0  0  0  0
   -0.7500    1.2990    0.0000 C   0  0  0  0  0  0  0  0  0  0  0  0
   -1.5000    2.5981    0.0000 C   0  0  0  0  0  0  0  0  0  0  0  0
   -0.7500    3.8971    0.0000 N   0  0  0  0  0  0  0  0  0  0  0  0
   -1.3601    5.2674    0.0000 C   0  0  0  0  0  0  0  0  0  0  0  0
   -0.2454    6.2711    0.0000 C   0  0  0  0  0  0  0  0  0  0  0  0
    1.0537    5.5211    0.0000 C   0  0  0  0  0  0  0  0  0  0  0  0
    2.4240    6.1312    0.0000 N   0  0  0  0  0  0  0  0  0  0  0  0
    3.6375    5.2496    0.0000 C   0  0  0  0  0  0  0  0  0  0  0  0
    5.0078    5.8597    0.0000 N   0  0  0  0  0  0  0  0  0  0  0  0
    6.2213    4.9780    0.0000 C   0  0  0  0  0  0  0  0  0  0  0  0
    7.5917    5.5881    0.0000 N   0  0  0  0  0  0  0  0  0  0  0  0
    7.7484    7.0799    0.0000 C   0  0  0  0  0  0  0  0  0  0  0  0
    9.1188    7.6900    0.0000 C   0  0  0  0  0  0  0  0  0  0  0  0
   10.3323    6.8083    0.0000 O   0  0  0  0  0  0  0  0  0  0  0  0
   10.1755    5.3165    0.0000 C   0  0  0  0  0  0  0  0  0  0  0  0
    8.8052    4.7064    0.0000 C   0  0  0  0  0  0  0  0  0  0  0  0
    6.0645    3.4862    0.0000 C   0  0  0  0  0  0  0  0  0  0  0  0
    4.6942    2.8761    0.0000 C   0  0  0  0  0  0  0  0  0  0  0  0
    4.5374    1.3843    0.0000 F   0  0  0  0  0  0  0  0  0  0  0  0
    3.4807    3.7578    0.0000 C   0  0  0  0  0  0  0  0  0  0  0  0
    2.1104    3.1477    0.0000 F   0  0  0  0  0  0  0  0  0  0  0  0
    0.7418    4.0539    0.0000 C   0  0  0  0  0  0  0  0  0  0  0  0
    0.7500    1.2990    0.0000 C   0  0  0  0  0  0  0  0  0  0  0  0
  1  2  1  0
  2  3  2  0
  3  4  1  0
  4  5  2  0
  5  6  1  0
  6  7  1  0
  7  8  1  0
  8  9  1  0
  9 10  1  0
 10 11  1  0
 11 12  1  0
 12 13  1  0
 13 14  2  0
 14 15  1  0
 15 16  1  0
 16 17  1  0
 17 18  1  0
 18 19  1  0
 19 20  1  0
 20 21  1  0
 15 22  2  0
 22 23  1  0
 23 24  1  0
 23 25  2  0
 25 26  1  0
 11 27  1  0
  6 28  2  0
 28  2  1  0
 27  8  1  0
 25 13  1  0
 21 16  1  0
M  END
