# Supplementary material for: De Novo Generation and Identification of Novel Compounds with Drug Efficacy Based on Machine Learning
Source: Adv Sci (Weinh). 2024 Jan 10;11(11):2307245. doi: 10.1002/advs.202307245 (PMC10962488; doi:10.1002/advs.202307245)
Supplement: Supplementary file 3 — Supporting Information [file ADVS-11-2307245-s001.zip › data7/Generate_JCA_molecules/101.mol]

     RDKit          2D

 20 22  0  0  0  0  0  0  0  0999 V2000
   -0.4561   10.4616    0.0000 C   0  0  0  0  0  0  0  0  0  0  0  0
   -1.4598    9.3469    0.0000 C   0  0  0  0  0  0  0  0  0  0  0  0
   -0.9963    7.9203    0.0000 C   0  0  0  0  0  0  0  0  0  0  0  0
    0.4709    7.6085    0.0000 C   0  0  0  0  0  0  0  0  0  0  0  0
    0.9345    6.1819    0.0000 C   0  0  0  0  0  0  0  0  0  0  0  0
    2.4017    5.8700    0.0000 C   0  0  0  0  0  0  0  0  0  0  0  0
   -0.0692    5.0672    0.0000 C   0  0  0  0  0  0  0  0  0  0  0  0
    0.3943    3.6406    0.0000 N   0  0  0  0  0  0  0  0  0  0  0  0
    1.8209    3.1771    0.0000 C   0  0  0  0  0  0  0  0  0  0  0  0
    3.0344    4.0587    0.0000 O   0  0  0  0  0  0  0  0  0  0  0  0
    1.8209    1.6771    0.0000 N   0  0  0  0  0  0  0  0  0  0  0  0
    0.3943    1.2135    0.0000 C   0  0  0  0  0  0  0  0  0  0  0  0
    1.2760    0.0000    0.0000 C   0  0  0  0  0  0  0  0  0  0  0  0
    0.3943   -1.2135    0.0000 C   0  0  0  0  0  0  0  0  0  0  0  0
   -1.0323   -0.7500    0.0000 C   0  0  0  0  0  0  0  0  0  0  0  0
   -1.0323    0.7500    0.0000 C   0  0  0  0  0  0  0  0  0  0  0  0
   -0.4874    2.4271    0.0000 C   0  0  0  0  0  0  0  0  0  0  0  0
   -1.9874    2.4271    0.0000 O   0  0  0  0  0  0  0  0  0  0  0  0
   -1.5364    5.3790    0.0000 C   0  0  0  0  0  0  0  0  0  0  0  0
   -2.0000    6.8056    0.0000 C   0  0  0  0  0  0  0  0  0  0  0  0
  1  2  1  0
  2  3  1  0
  3  4  2  0
  4  5  1  0
  5  6  1  0
  5  7  2  0
  7  8  1  0
  8  9  1  0
  9 10  2  0
  9 11  1  0
 11 12  1  0
 12 13  1  0
 13 14  1  0
 14 15  1  0
 15 16  1  0
 12 17  1  0
 17 18  2  0
  7 19  1  0
 19 20  2  0
 20  3  1  0
 17  8  1  0
 16 12  1  0
M  END
