# Supplementary material for: De Novo Generation and Identification of Novel Compounds with Drug Efficacy Based on Machine Learning
Source: Adv Sci (Weinh). 2024 Jan 10;11(11):2307245. doi: 10.1002/advs.202307245 (PMC10962488; doi:10.1002/advs.202307245)
Supplement: Supplementary file 3 — Supporting Information [file ADVS-11-2307245-s001.zip › data7/Generate_JCA_molecules/1016.mol]

     RDKit          2D

 19 20  0  0  0  0  0  0  0  0999 V2000
    5.2500   -1.2990    0.0000 C   0  0  0  0  0  0  0  0  0  0  0  0
    3.7500   -1.2990    0.0000 C   0  0  0  0  0  0  0  0  0  0  0  0
    3.0000    0.0000    0.0000 O   0  0  0  0  0  0  0  0  0  0  0  0
    1.5000    0.0000    0.0000 C   0  0  0  0  0  0  0  0  0  0  0  0
    0.7500   -1.2990    0.0000 C   0  0  0  0  0  0  0  0  0  0  0  0
   -0.7500   -1.2990    0.0000 C   0  0  0  0  0  0  0  0  0  0  0  0
   -1.5000    0.0000    0.0000 C   0  0  0  0  0  0  0  0  0  0  0  0
   -0.7500    1.2990    0.0000 C   0  0  0  0  0  0  0  0  0  0  0  0
   -1.5000    2.5981    0.0000 C   0  0  0  0  0  0  0  0  0  0  0  0
   -2.9918    2.7549    0.0000 N   0  0  0  0  0  0  0  0  0  0  0  0
   -3.3037    4.2221    0.0000 C   0  0  0  0  0  0  0  0  0  0  0  0
   -4.6740    4.8322    0.0000 N   0  0  0  0  0  0  0  0  0  0  0  0
   -2.0046    4.9721    0.0000 C   0  0  0  0  0  0  0  0  0  0  0  0
   -1.8478    6.4639    0.0000 C   0  0  0  0  0  0  0  0  0  0  0  0
   -3.0613    7.3456    0.0000 O   0  0  0  0  0  0  0  0  0  0  0  0
   -0.4775    7.0740    0.0000 N   0  0  0  0  0  0  0  0  0  0  0  0
   -0.3207    8.5658    0.0000 C   0  0  0  0  0  0  0  0  0  0  0  0
   -0.8899    3.9684    0.0000 S   0  0  0  0  0  0  0  0  0  0  0  0
    0.7500    1.2990    0.0000 C   0  0  0  0  0  0  0  0  0  0  0  0
  1  2  1  0
  2  3  1  0
  3  4  1  0
  4  5  2  0
  5  6  1  0
  6  7  2  0
  7  8  1  0
  8  9  1  0
  9 10  2  0
 10 11  1  0
 11 12  1  0
 11 13  2  0
 13 14  1  0
 14 15  2  0
 14 16  1  0
 16 17  1  0
 13 18  1  0
  8 19  2  0
 19  4  1  0
 18  9  1  0
M  END
