# Supplementary material for: De Novo Generation and Identification of Novel Compounds with Drug Efficacy Based on Machine Learning
Source: Adv Sci (Weinh). 2024 Jan 10;11(11):2307245. doi: 10.1002/advs.202307245 (PMC10962488; doi:10.1002/advs.202307245)
Supplement: Supplementary file 3 — Supporting Information [file ADVS-11-2307245-s001.zip › data7/Generate_JCA_molecules/1021.mol]

     RDKit          2D

 32 36  0  0  0  0  0  0  0  0999 V2000
   -8.6515   -8.2873    0.0000 C   0  0  0  0  0  0  0  0  0  0  0  0
   -7.2812   -8.8974    0.0000 O   0  0  0  0  0  0  0  0  0  0  0  0
   -6.0676   -8.0157    0.0000 C   0  0  0  0  0  0  0  0  0  0  0  0
   -4.6973   -8.6258    0.0000 C   0  0  0  0  0  0  0  0  0  0  0  0
   -3.4838   -7.7441    0.0000 N   0  0  0  0  0  0  0  0  0  0  0  0
   -3.6406   -6.2523    0.0000 C   0  0  0  0  0  0  0  0  0  0  0  0
   -2.4271   -5.3707    0.0000 C   0  0  0  0  0  0  0  0  0  0  0  0
   -1.0567   -5.9808    0.0000 N   0  0  0  0  0  0  0  0  0  0  0  0
    0.1568   -5.0991    0.0000 C   0  0  0  0  0  0  0  0  0  0  0  0
    1.5271   -5.7092    0.0000 N   0  0  0  0  0  0  0  0  0  0  0  0
    2.7406   -4.8275    0.0000 C   0  0  0  0  0  0  0  0  0  0  0  0
    4.1110   -5.4376    0.0000 N   0  0  0  0  0  0  0  0  0  0  0  0
    2.5838   -3.3357    0.0000 N   0  0  0  0  0  0  0  0  0  0  0  0
    1.2135   -2.7256    0.0000 C   0  0  0  0  0  0  0  0  0  0  0  0
   -0.0000   -3.6073    0.0000 C   0  0  0  0  0  0  0  0  0  0  0  0
   -1.2135   -2.7256    0.0000 N   0  0  0  0  0  0  0  0  0  0  0  0
   -0.7500   -1.2990    0.0000 C   0  0  0  0  0  0  0  0  0  0  0  0
    0.7500   -1.2990    0.0000 N   0  0  0  0  0  0  0  0  0  0  0  0
    1.5000    0.0000    0.0000 C   0  0  0  0  0  0  0  0  0  0  0  0
    0.7500    1.2990    0.0000 C   0  0  0  0  0  0  0  0  0  0  0  0
   -0.7500    1.2990    0.0000 N   0  0  0  0  0  0  0  0  0  0  0  0
   -1.5000    2.5981    0.0000 C   0  0  0  0  0  0  0  0  0  0  0  0
   -0.7500    3.8971    0.0000 C   0  0  0  0  0  0  0  0  0  0  0  0
    0.7500    3.8971    0.0000 C   0  0  0  0  0  0  0  0  0  0  0  0
    1.5000    5.1962    0.0000 C   0  0  0  0  0  0  0  0  0  0  0  0
    0.7500    6.4952    0.0000 C   0  0  0  0  0  0  0  0  0  0  0  0
    1.5000    7.7942    0.0000 Cl  0  0  0  0  0  0  0  0  0  0  0  0
   -0.7500    6.4952    0.0000 C   0  0  0  0  0  0  0  0  0  0  0  0
   -1.5000    5.1962    0.0000 C   0  0  0  0  0  0  0  0  0  0  0  0
   -1.5000    0.0000    0.0000 C   0  0  0  0  0  0  0  0  0  0  0  0
   -0.8999   -7.4725    0.0000 C   0  0  0  0  0  0  0  0  0  0  0  0
   -2.1135   -8.3542    0.0000 C   0  0  0  0  0  0  0  0  0  0  0  0
  1  2  1  0
  2  3  1  0
  3  4  1  0
  4  5  1  0
  5  6  1  0
  6  7  1  0
  7  8  1  0
  8  9  1  0
  9 10  2  0
 10 11  1  0
 11 12  1  0
 11 13  2  0
 13 14  1  0
 14 15  2  0
 15 16  1  0
 16 17  2  0
 17 18  1  0
 18 19  1  0
 19 20  1  0
 20 21  1  0
 21 22  1  0
 22 23  1  0
 23 24  2  0
 24 25  1  0
 25 26  2  0
 26 27  1  0
 26 28  1  0
 28 29  2  0
 21 30  1  0
  8 31  1  0
 31 32  1  0
 32  5  1  0
 15  9  1  0
 30 17  1  0
 18 14  1  0
 29 23  1  0
M  END
