# Supplementary material for: De Novo Generation and Identification of Novel Compounds with Drug Efficacy Based on Machine Learning
Source: Adv Sci (Weinh). 2024 Jan 10;11(11):2307245. doi: 10.1002/advs.202307245 (PMC10962488; doi:10.1002/advs.202307245)
Supplement: Supplementary file 3 — Supporting Information [file ADVS-11-2307245-s001.zip › data7/Generate_JCA_molecules/1024.mol]

     RDKit          2D

 22 24  0  0  0  0  0  0  0  0999 V2000
    3.0000    0.0000    0.0000 C   0  0  0  0  0  0  0  0  0  0  0  0
    1.5000    0.0000    0.0000 C   0  0  0  0  0  0  0  0  0  0  0  0
    0.7500   -1.2990    0.0000 C   0  0  0  0  0  0  0  0  0  0  0  0
   -0.7500   -1.2990    0.0000 C   0  0  0  0  0  0  0  0  0  0  0  0
   -1.5000    0.0000    0.0000 C   0  0  0  0  0  0  0  0  0  0  0  0
   -0.7500    1.2990    0.0000 C   0  0  0  0  0  0  0  0  0  0  0  0
   -1.5000    2.5981    0.0000 C   0  0  0  0  0  0  0  0  0  0  0  0
   -2.9918    2.7549    0.0000 C   0  0  0  0  0  0  0  0  0  0  0  0
   -3.3037    4.2221    0.0000 C   0  0  0  0  0  0  0  0  0  0  0  0
   -4.6740    4.8322    0.0000 N   0  0  0  0  0  0  0  0  0  0  0  0
   -4.8308    6.3240    0.0000 C   0  0  0  0  0  0  0  0  0  0  0  0
   -3.6172    7.2057    0.0000 O   0  0  0  0  0  0  0  0  0  0  0  0
   -6.2011    6.9341    0.0000 C   0  0  0  0  0  0  0  0  0  0  0  0
   -7.5001    6.1841    0.0000 C   0  0  0  0  0  0  0  0  0  0  0  0
   -8.6148    7.1878    0.0000 C   0  0  0  0  0  0  0  0  0  0  0  0
   -8.0047    8.5581    0.0000 C   0  0  0  0  0  0  0  0  0  0  0  0
   -6.5129    8.4013    0.0000 N   0  0  0  0  0  0  0  0  0  0  0  0
   -5.5093    9.5160    0.0000 C   0  0  0  0  0  0  0  0  0  0  0  0
   -2.0046    4.9721    0.0000 C   0  0  0  0  0  0  0  0  0  0  0  0
   -0.8899    3.9684    0.0000 N   0  0  0  0  0  0  0  0  0  0  0  0
    0.5773    4.2803    0.0000 C   0  0  0  0  0  0  0  0  0  0  0  0
    0.7500    1.2990    0.0000 C   0  0  0  0  0  0  0  0  0  0  0  0
  1  2  1  0
  2  3  2  0
  3  4  1  0
  4  5  2  0
  5  6  1  0
  6  7  1  0
  7  8  2  0
  8  9  1  0
  9 10  1  0
 10 11  1  0
 11 12  2  0
 11 13  1  0
 13 14  1  0
 14 15  1  0
 15 16  1  0
 16 17  1  0
 17 18  1  0
  9 19  2  0
 19 20  1  0
 20 21  1  0
  6 22  2  0
 22  2  1  0
 20  7  1  0
 17 13  1  0
M  END
