# Supplementary material for: De Novo Generation and Identification of Novel Compounds with Drug Efficacy Based on Machine Learning
Source: Adv Sci (Weinh). 2024 Jan 10;11(11):2307245. doi: 10.1002/advs.202307245 (PMC10962488; doi:10.1002/advs.202307245)
Supplement: Supplementary file 3 — Supporting Information [file ADVS-11-2307245-s001.zip › data7/Generate_JCA_molecules/104.mol]

     RDKit          2D

 33 37  0  0  0  0  0  0  0  0999 V2000
    8.9538    3.9947    0.0000 C   0  0  0  0  0  0  0  0  0  0  0  0
    7.5272    3.5312    0.0000 C   0  0  0  0  0  0  0  0  0  0  0  0
    6.4125    4.5348    0.0000 C   0  0  0  0  0  0  0  0  0  0  0  0
    6.7244    6.0021    0.0000 O   0  0  0  0  0  0  0  0  0  0  0  0
    4.9859    4.0713    0.0000 N   0  0  0  0  0  0  0  0  0  0  0  0
    4.6741    2.6041    0.0000 C   0  0  0  0  0  0  0  0  0  0  0  0
    3.2475    2.1406    0.0000 C   0  0  0  0  0  0  0  0  0  0  0  0
    2.1328    3.1443    0.0000 N   0  0  0  0  0  0  0  0  0  0  0  0
    0.7062    2.6807    0.0000 C   0  0  0  0  0  0  0  0  0  0  0  0
   -0.4086    3.6844    0.0000 N   0  0  0  0  0  0  0  0  0  0  0  0
   -1.8351    3.2209    0.0000 C   0  0  0  0  0  0  0  0  0  0  0  0
   -2.9499    4.2246    0.0000 N   0  0  0  0  0  0  0  0  0  0  0  0
   -2.6380    5.6918    0.0000 C   0  0  0  0  0  0  0  0  0  0  0  0
   -1.2114    6.1554    0.0000 C   0  0  0  0  0  0  0  0  0  0  0  0
   -0.8995    7.6226    0.0000 C   0  0  0  0  0  0  0  0  0  0  0  0
   -2.0143    8.6263    0.0000 C   0  0  0  0  0  0  0  0  0  0  0  0
   -1.7024   10.0935    0.0000 N   0  0  0  0  0  0  0  0  0  0  0  0
   -2.8890   11.0111    0.0000 C   0  0  0  0  0  0  0  0  0  0  0  0
   -2.9114   12.5109    0.0000 C   0  0  0  0  0  0  0  0  0  0  0  0
   -1.7528   13.4636    0.0000 C   0  0  0  0  0  0  0  0  0  0  0  0
   -0.2856   13.1517    0.0000 C   0  0  0  0  0  0  0  0  0  0  0  0
    0.3854   11.8102    0.0000 C   0  0  0  0  0  0  0  0  0  0  0  0
   -0.2451   10.4491    0.0000 C   0  0  0  0  0  0  0  0  0  0  0  0
   -3.4408    8.1628    0.0000 C   0  0  0  0  0  0  0  0  0  0  0  0
   -3.7527    6.6955    0.0000 C   0  0  0  0  0  0  0  0  0  0  0  0
   -2.1470    1.7537    0.0000 N   0  0  0  0  0  0  0  0  0  0  0  0
   -1.0323    0.7500    0.0000 C   0  0  0  0  0  0  0  0  0  0  0  0
    0.3943    1.2135    0.0000 C   0  0  0  0  0  0  0  0  0  0  0  0
    1.2760    0.0000    0.0000 C   0  0  0  0  0  0  0  0  0  0  0  0
    0.3943   -1.2135    0.0000 C   0  0  0  0  0  0  0  0  0  0  0  0
   -1.0323   -0.7500    0.0000 C   0  0  0  0  0  0  0  0  0  0  0  0
    2.4446    4.6115    0.0000 C   0  0  0  0  0  0  0  0  0  0  0  0
    3.8712    5.0750    0.0000 C   0  0  0  0  0  0  0  0  0  0  0  0
  1  2  1  0
  2  3  1  0
  3  4  2  0
  3  5  1  0
  5  6  1  0
  6  7  1  0
  7  8  1  0
  8  9  1  0
  9 10  2  0
 10 11  1  0
 11 12  1  0
 12 13  1  0
 13 14  2  0
 14 15  1  0
 15 16  2  0
 16 17  1  0
 17 18  1  0
 18 19  1  0
 19 20  1  0
 20 21  1  0
 21 22  1  0
 22 23  1  0
 16 24  1  0
 24 25  2  0
 11 26  2  0
 26 27  1  0
 27 28  2  0
 28 29  1  0
 29 30  1  0
 30 31  1  0
  8 32  1  0
 32 33  1  0
 33  5  1  0
 28  9  1  0
 25 13  1  0
 31 27  1  0
 23 17  1  0
M  END
