# Supplementary material for: De Novo Generation and Identification of Novel Compounds with Drug Efficacy Based on Machine Learning
Source: Adv Sci (Weinh). 2024 Jan 10;11(11):2307245. doi: 10.1002/advs.202307245 (PMC10962488; doi:10.1002/advs.202307245)
Supplement: Supplementary file 3 — Supporting Information [file ADVS-11-2307245-s001.zip › data7/Generate_JCA_molecules/1041.mol]

     RDKit          2D

 22 23  0  0  0  0  0  0  0  0999 V2000
    3.0000   -1.5000    0.0000 C   0  0  0  0  0  0  0  0  0  0  0  0
    3.0000    0.0000    0.0000 C   0  0  0  0  0  0  0  0  0  0  0  0
    3.0000    1.5000    0.0000 C   0  0  0  0  0  0  0  0  0  0  0  0
    4.5000    0.0000    0.0000 C   0  0  0  0  0  0  0  0  0  0  0  0
    1.5000    0.0000    0.0000 C   0  0  0  0  0  0  0  0  0  0  0  0
    0.7500   -1.2990    0.0000 C   0  0  0  0  0  0  0  0  0  0  0  0
   -0.7500   -1.2990    0.0000 C   0  0  0  0  0  0  0  0  0  0  0  0
   -1.5000    0.0000    0.0000 C   0  0  0  0  0  0  0  0  0  0  0  0
   -3.0000    0.0000    0.0000 C   0  0  0  0  0  0  0  0  0  0  0  0
   -3.8817   -1.2135    0.0000 N   0  0  0  0  0  0  0  0  0  0  0  0
   -5.3083   -0.7500    0.0000 C   0  0  0  0  0  0  0  0  0  0  0  0
   -6.5218   -1.6317    0.0000 N   0  0  0  0  0  0  0  0  0  0  0  0
   -5.3083    0.7500    0.0000 C   0  0  0  0  0  0  0  0  0  0  0  0
   -6.5218    1.6317    0.0000 C   0  0  0  0  0  0  0  0  0  0  0  0
   -7.8921    1.0216    0.0000 O   0  0  0  0  0  0  0  0  0  0  0  0
   -6.3650    3.1235    0.0000 N   0  0  0  0  0  0  0  0  0  0  0  0
   -7.5785    4.0051    0.0000 C   0  0  0  0  0  0  0  0  0  0  0  0
   -7.4217    5.4969    0.0000 C   0  0  0  0  0  0  0  0  0  0  0  0
   -8.9488    3.3950    0.0000 C   0  0  0  0  0  0  0  0  0  0  0  0
   -3.8817    1.2135    0.0000 S   0  0  0  0  0  0  0  0  0  0  0  0
   -0.7500    1.2990    0.0000 C   0  0  0  0  0  0  0  0  0  0  0  0
    0.7500    1.2990    0.0000 C   0  0  0  0  0  0  0  0  0  0  0  0
  1  2  1  0
  2  3  1  0
  2  4  1  0
  2  5  1  0
  5  6  2  0
  6  7  1  0
  7  8  2  0
  8  9  1  0
  9 10  2  0
 10 11  1  0
 11 12  1  0
 11 13  2  0
 13 14  1  0
 14 15  2  0
 14 16  1  0
 16 17  1  0
 17 18  1  0
 17 19  1  0
 13 20  1  0
  8 21  1  0
 21 22  2  0
 22  5  1  0
 20  9  1  0
M  END
