# Supplementary material for: De Novo Generation and Identification of Novel Compounds with Drug Efficacy Based on Machine Learning
Source: Adv Sci (Weinh). 2024 Jan 10;11(11):2307245. doi: 10.1002/advs.202307245 (PMC10962488; doi:10.1002/advs.202307245)
Supplement: Supplementary file 3 — Supporting Information [file ADVS-11-2307245-s001.zip › data7/Generate_JCA_molecules/1044.mol]

     RDKit          2D

 25 27  0  0  0  0  0  0  0  0999 V2000
    3.2909   -7.0059    0.0000 C   0  0  0  0  0  0  0  0  0  0  0  0
    2.8273   -5.5793    0.0000 C   0  0  0  0  0  0  0  0  0  0  0  0
    1.3601   -5.2674    0.0000 C   0  0  0  0  0  0  0  0  0  0  0  0
    0.7500   -3.8971    0.0000 C   0  0  0  0  0  0  0  0  0  0  0  0
    1.5000   -2.5981    0.0000 C   0  0  0  0  0  0  0  0  0  0  0  0
    0.7500   -1.2990    0.0000 C   0  0  0  0  0  0  0  0  0  0  0  0
    1.5000    0.0000    0.0000 C   0  0  0  0  0  0  0  0  0  0  0  0
    0.7500    1.2990    0.0000 C   0  0  0  0  0  0  0  0  0  0  0  0
   -0.7500    1.2990    0.0000 C   0  0  0  0  0  0  0  0  0  0  0  0
   -1.5000    0.0000    0.0000 C   0  0  0  0  0  0  0  0  0  0  0  0
   -0.7500   -1.2990    0.0000 C   0  0  0  0  0  0  0  0  0  0  0  0
   -0.7418   -4.0539    0.0000 N   0  0  0  0  0  0  0  0  0  0  0  0
   -1.0537   -5.5211    0.0000 N   0  0  0  0  0  0  0  0  0  0  0  0
    0.2454   -6.2711    0.0000 C   0  0  0  0  0  0  0  0  0  0  0  0
    0.4022   -7.7629    0.0000 C   0  0  0  0  0  0  0  0  0  0  0  0
    1.7725   -8.3730    0.0000 O   0  0  0  0  0  0  0  0  0  0  0  0
   -0.8113   -8.6446    0.0000 N   0  0  0  0  0  0  0  0  0  0  0  0
   -0.6546  -10.1364    0.0000 C   0  0  0  0  0  0  0  0  0  0  0  0
   -1.8681  -11.0180    0.0000 C   0  0  0  0  0  0  0  0  0  0  0  0
   -1.7113  -12.5098    0.0000 C   0  0  0  0  0  0  0  0  0  0  0  0
   -0.3410  -13.1199    0.0000 C   0  0  0  0  0  0  0  0  0  0  0  0
   -0.1842  -14.6117    0.0000 O   0  0  0  0  0  0  0  0  0  0  0  0
   -1.3977  -15.4934    0.0000 C   0  0  0  0  0  0  0  0  0  0  0  0
    0.8726  -12.2383    0.0000 C   0  0  0  0  0  0  0  0  0  0  0  0
    0.7158  -10.7465    0.0000 C   0  0  0  0  0  0  0  0  0  0  0  0
  1  2  1  0
  2  3  1  0
  3  4  1  0
  4  5  1  0
  5  6  1  0
  6  7  2  0
  7  8  1  0
  8  9  2  0
  9 10  1  0
 10 11  2  0
  4 12  2  0
 12 13  1  0
 13 14  1  0
 14 15  1  0
 15 16  2  0
 15 17  1  0
 17 18  1  0
 18 19  2  0
 19 20  1  0
 20 21  2  0
 21 22  1  0
 22 23  1  0
 21 24  1  0
 24 25  2  0
 14  3  2  0
 25 18  1  0
 11  6  1  0
M  END
