# Supplementary material for: De Novo Generation and Identification of Novel Compounds with Drug Efficacy Based on Machine Learning
Source: Adv Sci (Weinh). 2024 Jan 10;11(11):2307245. doi: 10.1002/advs.202307245 (PMC10962488; doi:10.1002/advs.202307245)
Supplement: Supplementary file 3 — Supporting Information [file ADVS-11-2307245-s001.zip › data7/Generate_JCA_molecules/1045.mol]

     RDKit          2D

 19 21  0  0  0  0  0  0  0  0999 V2000
   -3.5718    0.8070    0.0000 C   0  0  0  0  0  0  0  0  0  0  0  0
   -2.2841    1.5763    0.0000 C   0  0  0  0  0  0  0  0  0  0  0  0
   -2.4186    3.0703    0.0000 C   0  0  0  0  0  0  0  0  0  0  0  0
   -1.3344    4.1069    0.0000 C   0  0  0  0  0  0  0  0  0  0  0  0
   -1.6022    5.5828    0.0000 O   0  0  0  0  0  0  0  0  0  0  0  0
   -0.2814    6.2936    0.0000 C   0  0  0  0  0  0  0  0  0  0  0  0
   -0.0800    7.7800    0.0000 O   0  0  0  0  0  0  0  0  0  0  0  0
    0.8028    5.2570    0.0000 C   0  0  0  0  0  0  0  0  0  0  0  0
    2.2787    5.5248    0.0000 C   0  0  0  0  0  0  0  0  0  0  0  0
    2.7847    6.9369    0.0000 N   0  0  0  0  0  0  0  0  0  0  0  0
    4.2606    7.2048    0.0000 C   0  0  0  0  0  0  0  0  0  0  0  0
    1.8148    8.0812    0.0000 C   0  0  0  0  0  0  0  0  0  0  0  0
    0.1520    3.9056    0.0000 C   0  0  0  0  0  0  0  0  0  0  0  0
    0.9214    2.6179    0.0000 C   0  0  0  0  0  0  0  0  0  0  0  0
    0.3943    1.2135    0.0000 C   0  0  0  0  0  0  0  0  0  0  0  0
    1.2760    0.0000    0.0000 C   0  0  0  0  0  0  0  0  0  0  0  0
    0.3943   -1.2135    0.0000 O   0  0  0  0  0  0  0  0  0  0  0  0
   -1.0323   -0.7500    0.0000 C   0  0  0  0  0  0  0  0  0  0  0  0
   -1.0323    0.7500    0.0000 C   0  0  0  0  0  0  0  0  0  0  0  0
  2  1  1  6
  2  3  1  0
  4  3  1  6
  4  5  1  0
  5  6  1  0
  6  7  2  0
  6  8  1  0
  8  9  1  1
  9 10  1  0
 10 11  1  0
 10 12  1  0
  8 13  1  0
 13 14  1  6
 15 14  1  6
 15 16  1  0
 16 17  1  0
 17 18  1  0
 18 19  1  0
 19  2  1  0
 13  4  1  0
 19 15  1  0
M  END
