# Supplementary material for: De Novo Generation and Identification of Novel Compounds with Drug Efficacy Based on Machine Learning
Source: Adv Sci (Weinh). 2024 Jan 10;11(11):2307245. doi: 10.1002/advs.202307245 (PMC10962488; doi:10.1002/advs.202307245)
Supplement: Supplementary file 3 — Supporting Information [file ADVS-11-2307245-s001.zip › data7/Generate_JCA_molecules/1048.mol]

     RDKit          2D

 35 39  0  0  0  0  0  0  0  0999 V2000
   -3.0851  -13.6995    0.0000 C   0  0  0  0  0  0  0  0  0  0  0  0
   -2.6216  -12.2729    0.0000 C   0  0  0  0  0  0  0  0  0  0  0  0
   -2.1581  -10.8463    0.0000 C   0  0  0  0  0  0  0  0  0  0  0  0
   -4.0482  -11.8094    0.0000 C   0  0  0  0  0  0  0  0  0  0  0  0
   -1.1950  -12.7365    0.0000 C   0  0  0  0  0  0  0  0  0  0  0  0
   -0.0803  -11.7328    0.0000 C   0  0  0  0  0  0  0  0  0  0  0  0
   -0.3922  -10.2655    0.0000 C   0  0  0  0  0  0  0  0  0  0  0  0
    0.7225   -9.2618    0.0000 C   0  0  0  0  0  0  0  0  0  0  0  0
    2.1491   -9.7254    0.0000 C   0  0  0  0  0  0  0  0  0  0  0  0
    3.2638   -8.7217    0.0000 C   0  0  0  0  0  0  0  0  0  0  0  0
    2.9520   -7.2544    0.0000 N   0  0  0  0  0  0  0  0  0  0  0  0
    4.0667   -6.2508    0.0000 C   0  0  0  0  0  0  0  0  0  0  0  0
    5.4933   -6.7143    0.0000 O   0  0  0  0  0  0  0  0  0  0  0  0
    3.7548   -4.7835    0.0000 N   0  0  0  0  0  0  0  0  0  0  0  0
    2.3282   -4.3200    0.0000 C   0  0  0  0  0  0  0  0  0  0  0  0
    2.3561   -3.5233    0.0000 O   0  0  0  0  0  0  0  0  0  0  0  0
    1.2135   -5.3237    0.0000 C   0  0  0  0  0  0  0  0  0  0  0  0
   -0.0000   -6.2054    0.0000 C   0  0  0  0  0  0  0  0  0  0  0  0
   -1.2135   -5.3237    0.0000 S   0  0  0  0  0  0  0  0  0  0  0  0
   -0.7500   -3.8971    0.0000 C   0  0  0  0  0  0  0  0  0  0  0  0
    0.7500   -3.8971    0.0000 C   0  0  0  0  0  0  0  0  0  0  0  0
    1.5000   -2.5981    0.0000 C   0  0  0  0  0  0  0  0  0  0  0  0
    2.2972   -2.5981    0.0000 O   0  0  0  0  0  0  0  0  0  0  0  0
    0.7500   -1.2990    0.0000 C   0  0  0  0  0  0  0  0  0  0  0  0
    1.5000    0.0000    0.0000 N   0  0  0  0  0  0  0  0  0  0  0  0
    0.7500    1.2990    0.0000 C   0  0  0  0  0  0  0  0  0  0  0  0
   -0.7500    1.2990    0.0000 C   0  0  0  0  0  0  0  0  0  0  0  0
   -1.5000    0.0000    0.0000 C   0  0  0  0  0  0  0  0  0  0  0  0
   -0.7500   -1.2990    0.0000 C   0  0  0  0  0  0  0  0  0  0  0  0
   -1.5000   -2.5981    0.0000 C   0  0  0  0  0  0  0  0  0  0  0  0
   -3.0000   -2.5981    0.0000 O   0  0  0  0  0  0  0  0  0  0  0  0
    1.5254   -6.7909    0.0000 C   0  0  0  0  0  0  0  0  0  0  0  0
    0.4107   -7.7946    0.0000 O   0  0  0  0  0  0  0  0  0  0  0  0
    2.4610  -11.1926    0.0000 C   0  0  0  0  0  0  0  0  0  0  0  0
    1.3463  -12.1963    0.0000 C   0  0  0  0  0  0  0  0  0  0  0  0
  1  2  1  0
  2  3  1  0
  2  4  1  0
  2  5  1  0
  5  6  1  0
  6  7  2  0
  7  8  1  0
  8  9  2  0
  9 10  1  0
 10 11  1  0
 11 12  1  0
 12 13  2  0
 12 14  1  0
 14 15  1  0
 15 16  2  0
 15 17  1  0
 17 18  1  0
 18 19  1  0
 19 20  1  0
 20 21  2  0
 21 22  1  0
 22 23  2  0
 22 24  1  0
 24 25  2  0
 25 26  1  0
 26 27  2  0
 27 28  1  0
 28 29  2  0
 29 30  1  0
 30 31  2  0
 17 32  1  0
 32 33  2  0
  9 34  1  0
 34 35  2  0
 35  6  1  0
 32 11  1  0
 21 17  1  0
 29 24  1  0
 30 20  1  0
M  END
