# Supplementary material for: De Novo Generation and Identification of Novel Compounds with Drug Efficacy Based on Machine Learning
Source: Adv Sci (Weinh). 2024 Jan 10;11(11):2307245. doi: 10.1002/advs.202307245 (PMC10962488; doi:10.1002/advs.202307245)
Supplement: Supplementary file 3 — Supporting Information [file ADVS-11-2307245-s001.zip › data7/Generate_JCA_molecules/1050.mol]

     RDKit          2D

 31 34  0  0  0  0  0  0  0  0999 V2000
    2.9781    2.9851    0.0000 C   0  0  0  0  0  0  0  0  0  0  0  0
    1.6078    3.5952    0.0000 C   0  0  0  0  0  0  0  0  0  0  0  0
    1.4510    5.0870    0.0000 C   0  0  0  0  0  0  0  0  0  0  0  0
    0.3943    2.7135    0.0000 N   0  0  0  0  0  0  0  0  0  0  0  0
   -1.0323    3.1771    0.0000 N   0  0  0  0  0  0  0  0  0  0  0  0
   -1.9140    1.9635    0.0000 C   0  0  0  0  0  0  0  0  0  0  0  0
   -3.4140    1.9635    0.0000 C   0  0  0  0  0  0  0  0  0  0  0  0
   -4.1640    0.6645    0.0000 O   0  0  0  0  0  0  0  0  0  0  0  0
   -4.1640    3.2626    0.0000 N   0  0  0  0  0  0  0  0  0  0  0  0
   -5.6640    3.2626    0.0000 C   0  0  0  0  0  0  0  0  0  0  0  0
   -6.4140    4.5616    0.0000 C   0  0  0  0  0  0  0  0  0  0  0  0
   -5.6640    5.8606    0.0000 C   0  0  0  0  0  0  0  0  0  0  0  0
   -6.4140    7.1597    0.0000 C   0  0  0  0  0  0  0  0  0  0  0  0
   -7.9140    7.1597    0.0000 C   0  0  0  0  0  0  0  0  0  0  0  0
   -8.6640    8.4587    0.0000 O   0  0  0  0  0  0  0  0  0  0  0  0
   -7.9140    9.7578    0.0000 C   0  0  0  0  0  0  0  0  0  0  0  0
   -7.1640   11.0568    0.0000 F   0  0  0  0  0  0  0  0  0  0  0  0
   -9.2130   10.5078    0.0000 F   0  0  0  0  0  0  0  0  0  0  0  0
   -6.6149    9.0078    0.0000 F   0  0  0  0  0  0  0  0  0  0  0  0
   -8.6640    5.8606    0.0000 C   0  0  0  0  0  0  0  0  0  0  0  0
   -7.9140    4.5616    0.0000 C   0  0  0  0  0  0  0  0  0  0  0  0
   -1.0323    0.7500    0.0000 C   0  0  0  0  0  0  0  0  0  0  0  0
    0.3943    1.2135    0.0000 C   0  0  0  0  0  0  0  0  0  0  0  0
    1.2760    0.0000    0.0000 C   0  0  0  0  0  0  0  0  0  0  0  0
    0.3943   -1.2135    0.0000 N   0  0  0  0  0  0  0  0  0  0  0  0
    0.8578   -2.6401    0.0000 C   0  0  0  0  0  0  0  0  0  0  0  0
    2.2844   -3.1036    0.0000 C   0  0  0  0  0  0  0  0  0  0  0  0
    2.2844   -4.6036    0.0000 C   0  0  0  0  0  0  0  0  0  0  0  0
    0.8578   -5.0672    0.0000 C   0  0  0  0  0  0  0  0  0  0  0  0
   -0.0239   -3.8536    0.0000 C   0  0  0  0  0  0  0  0  0  0  0  0
   -1.0323   -0.7500    0.0000 C   0  0  0  0  0  0  0  0  0  0  0  0
  1  2  1  0
  2  3  1  0
  2  4  1  0
  4  5  1  0
  5  6  2  0
  6  7  1  0
  7  8  2  0
  7  9  1  0
  9 10  1  0
 10 11  1  0
 11 12  2  0
 12 13  1  0
 13 14  2  0
 14 15  1  0
 15 16  1  0
 16 17  1  0
 16 18  1  0
 16 19  1  0
 14 20  1  0
 20 21  2  0
  6 22  1  0
 22 23  2  0
 23 24  1  0
 24 25  1  0
 25 26  1  0
 26 27  1  0
 27 28  1  0
 28 29  1  0
 29 30  1  0
 25 31  1  0
 23  4  1  0
 30 26  1  0
 21 11  1  0
 31 22  1  0
M  END
