# Supplementary material for: De Novo Generation and Identification of Novel Compounds with Drug Efficacy Based on Machine Learning
Source: Adv Sci (Weinh). 2024 Jan 10;11(11):2307245. doi: 10.1002/advs.202307245 (PMC10962488; doi:10.1002/advs.202307245)
Supplement: Supplementary file 3 — Supporting Information [file ADVS-11-2307245-s001.zip › data7/Generate_JCA_molecules/1051.mol]

     RDKit          2D

 28 30  0  0  0  0  0  0  0  0999 V2000
    7.5000   -2.5981    0.0000 C   0  0  0  0  0  0  0  0  0  0  0  0
    6.0000   -2.5981    0.0000 C   0  0  0  0  0  0  0  0  0  0  0  0
    5.2500   -1.2990    0.0000 C   0  0  0  0  0  0  0  0  0  0  0  0
    3.7500   -1.2990    0.0000 C   0  0  0  0  0  0  0  0  0  0  0  0
    3.0000    0.0000    0.0000 C   0  0  0  0  0  0  0  0  0  0  0  0
    1.5000    0.0000    0.0000 C   0  0  0  0  0  0  0  0  0  0  0  0
    0.7500   -1.2990    0.0000 C   0  0  0  0  0  0  0  0  0  0  0  0
   -0.7500   -1.2990    0.0000 C   0  0  0  0  0  0  0  0  0  0  0  0
   -1.5000    0.0000    0.0000 C   0  0  0  0  0  0  0  0  0  0  0  0
   -0.7500    1.2990    0.0000 C   0  0  0  0  0  0  0  0  0  0  0  0
    0.7500    1.2990    0.0000 C   0  0  0  0  0  0  0  0  0  0  0  0
    1.5000    2.5981    0.0000 N   0  0  0  0  0  0  0  0  0  0  0  0
    0.7500    3.8971    0.0000 C   0  0  0  0  0  0  0  0  0  0  0  0
   -0.7418    4.0539    0.0000 N   0  0  0  0  0  0  0  0  0  0  0  0
   -1.0537    5.5211    0.0000 C   0  0  0  0  0  0  0  0  0  0  0  0
   -2.4240    6.1312    0.0000 N   0  0  0  0  0  0  0  0  0  0  0  0
    0.2454    6.2711    0.0000 N   0  0  0  0  0  0  0  0  0  0  0  0
    0.4022    7.7629    0.0000 C   0  0  0  0  0  0  0  0  0  0  0  0
   -0.8113    8.6446    0.0000 O   0  0  0  0  0  0  0  0  0  0  0  0
    1.7725    8.3730    0.0000 N   0  0  0  0  0  0  0  0  0  0  0  0
    2.9860    7.4913    0.0000 C   0  0  0  0  0  0  0  0  0  0  0  0
    4.3563    8.1014    0.0000 C   0  0  0  0  0  0  0  0  0  0  0  0
    4.5131    9.5932    0.0000 C   0  0  0  0  0  0  0  0  0  0  0  0
    3.2996   10.4749    0.0000 C   0  0  0  0  0  0  0  0  0  0  0  0
    1.9293    9.8648    0.0000 C   0  0  0  0  0  0  0  0  0  0  0  0
    1.3601    5.2674    0.0000 C   0  0  0  0  0  0  0  0  0  0  0  0
    2.8273    5.5793    0.0000 C   0  0  0  0  0  0  0  0  0  0  0  0
    4.2945    5.8912    0.0000 N   0  0  0  0  0  0  0  0  0  0  0  0
  1  2  1  0
  2  3  1  0
  3  4  1  0
  4  5  1  0
  5  6  1  0
  6  7  2  0
  7  8  1  0
  8  9  2  0
  9 10  1  0
 10 11  2  0
 11 12  1  0
 12 13  1  0
 13 14  1  0
 14 15  2  0
 15 16  1  0
 15 17  1  0
 17 18  1  0
 18 19  2  0
 18 20  1  0
 20 21  1  0
 21 22  1  0
 22 23  1  0
 23 24  1  0
 24 25  1  0
 17 26  1  0
 26 27  1  0
 27 28  3  0
 11  6  1  0
 26 13  2  0
 25 20  1  0
M  END
