# Supplementary material for: De Novo Generation and Identification of Novel Compounds with Drug Efficacy Based on Machine Learning
Source: Adv Sci (Weinh). 2024 Jan 10;11(11):2307245. doi: 10.1002/advs.202307245 (PMC10962488; doi:10.1002/advs.202307245)
Supplement: Supplementary file 3 — Supporting Information [file ADVS-11-2307245-s001.zip › data7/Generate_JCA_molecules/1057.mol]

     RDKit          2D

 23 25  0  0  0  0  0  0  0  0999 V2000
    1.5000    0.0000    0.0000 C   0  0  0  0  0  0  0  0  0  0  0  0
    0.7500   -1.2990    0.0000 C   0  0  0  0  0  0  0  0  0  0  0  0
   -0.7500   -1.2990    0.0000 C   0  0  0  0  0  0  0  0  0  0  0  0
   -1.5000    0.0000    0.0000 C   0  0  0  0  0  0  0  0  0  0  0  0
   -0.7500    1.2990    0.0000 C   0  0  0  0  0  0  0  0  0  0  0  0
    0.7500    1.2990    0.0000 C   0  0  0  0  0  0  0  0  0  0  0  0
    1.5000    2.5981    0.0000 N   0  0  0  0  0  0  0  0  0  0  0  0
    3.0000    2.5981    0.0000 C   0  0  0  0  0  0  0  0  0  0  0  0
    3.8817    3.8116    0.0000 N   0  0  0  0  0  0  0  0  0  0  0  0
    5.3083    3.3481    0.0000 C   0  0  0  0  0  0  0  0  0  0  0  0
    6.5218    4.2298    0.0000 N   0  0  0  0  0  0  0  0  0  0  0  0
    5.3083    1.8481    0.0000 N   0  0  0  0  0  0  0  0  0  0  0  0
    6.5218    0.9664    0.0000 C   0  0  0  0  0  0  0  0  0  0  0  0
    7.8921    1.5765    0.0000 O   0  0  0  0  0  0  0  0  0  0  0  0
    6.3650   -0.5254    0.0000 C   0  0  0  0  0  0  0  0  0  0  0  0
    4.9947   -1.1355    0.0000 C   0  0  0  0  0  0  0  0  0  0  0  0
    4.8379   -2.6273    0.0000 C   0  0  0  0  0  0  0  0  0  0  0  0
    6.0514   -3.5090    0.0000 C   0  0  0  0  0  0  0  0  0  0  0  0
    7.4217   -2.8988    0.0000 C   0  0  0  0  0  0  0  0  0  0  0  0
    7.5785   -1.4071    0.0000 C   0  0  0  0  0  0  0  0  0  0  0  0
    3.8817    1.3846    0.0000 C   0  0  0  0  0  0  0  0  0  0  0  0
    3.4182   -0.0420    0.0000 C   0  0  0  0  0  0  0  0  0  0  0  0
    2.9546   -1.4686    0.0000 N   0  0  0  0  0  0  0  0  0  0  0  0
  1  2  2  0
  2  3  1  0
  3  4  2  0
  4  5  1  0
  5  6  2  0
  6  7  1  0
  7  8  1  0
  8  9  1  0
  9 10  2  0
 10 11  1  0
 10 12  1  0
 12 13  1  0
 13 14  2  0
 13 15  1  0
 15 16  2  0
 16 17  1  0
 17 18  2  0
 18 19  1  0
 19 20  2  0
 12 21  1  0
 21 22  1  0
 22 23  3  0
  6  1  1  0
 21  8  2  0
 20 15  1  0
M  END
