# Supplementary material for: De Novo Generation and Identification of Novel Compounds with Drug Efficacy Based on Machine Learning
Source: Adv Sci (Weinh). 2024 Jan 10;11(11):2307245. doi: 10.1002/advs.202307245 (PMC10962488; doi:10.1002/advs.202307245)
Supplement: Supplementary file 3 — Supporting Information [file ADVS-11-2307245-s001.zip › data7/Generate_JCA_molecules/1060.mol]

     RDKit          2D

 28 30  0  0  0  0  0  0  0  0999 V2000
    0.4022   -7.7629    0.0000 C   0  0  0  0  0  0  0  0  0  0  0  0
    0.2454   -6.2711    0.0000 C   0  0  0  0  0  0  0  0  0  0  0  0
    1.3601   -5.2674    0.0000 S   0  0  0  0  0  0  0  0  0  0  0  0
    0.7500   -3.8971    0.0000 C   0  0  0  0  0  0  0  0  0  0  0  0
    1.5000   -2.5981    0.0000 C   0  0  0  0  0  0  0  0  0  0  0  0
    3.0000   -2.5981    0.0000 O   0  0  0  0  0  0  0  0  0  0  0  0
    0.7500   -1.2990    0.0000 N   0  0  0  0  0  0  0  0  0  0  0  0
    1.5000    0.0000    0.0000 C   0  0  0  0  0  0  0  0  0  0  0  0
    0.7500    1.2990    0.0000 C   0  0  0  0  0  0  0  0  0  0  0  0
   -0.7500    1.2990    0.0000 O   0  0  0  0  0  0  0  0  0  0  0  0
   -1.5000    0.0000    0.0000 C   0  0  0  0  0  0  0  0  0  0  0  0
   -0.7500   -1.2990    0.0000 C   0  0  0  0  0  0  0  0  0  0  0  0
   -0.7418   -4.0539    0.0000 C   0  0  0  0  0  0  0  0  0  0  0  0
   -1.0537   -5.5211    0.0000 C   0  0  0  0  0  0  0  0  0  0  0  0
   -2.4240   -6.1312    0.0000 C   0  0  0  0  0  0  0  0  0  0  0  0
   -2.5808   -7.6230    0.0000 O   0  0  0  0  0  0  0  0  0  0  0  0
   -3.6375   -5.2496    0.0000 N   0  0  0  0  0  0  0  0  0  0  0  0
   -5.0078   -5.8597    0.0000 C   0  0  0  0  0  0  0  0  0  0  0  0
   -6.2213   -4.9780    0.0000 C   0  0  0  0  0  0  0  0  0  0  0  0
   -7.5917   -5.5881    0.0000 C   0  0  0  0  0  0  0  0  0  0  0  0
   -7.7484   -7.0799    0.0000 C   0  0  0  0  0  0  0  0  0  0  0  0
   -9.1188   -7.6900    0.0000 O   0  0  0  0  0  0  0  0  0  0  0  0
  -10.3323   -6.8083    0.0000 C   0  0  0  0  0  0  0  0  0  0  0  0
  -11.5458   -5.9266    0.0000 F   0  0  0  0  0  0  0  0  0  0  0  0
  -11.2140   -8.0218    0.0000 F   0  0  0  0  0  0  0  0  0  0  0  0
   -9.4506   -5.5948    0.0000 F   0  0  0  0  0  0  0  0  0  0  0  0
   -6.5349   -7.9615    0.0000 C   0  0  0  0  0  0  0  0  0  0  0  0
   -5.1646   -7.3514    0.0000 C   0  0  0  0  0  0  0  0  0  0  0  0
  1  2  1  0
  2  3  1  0
  3  4  1  0
  4  5  1  0
  5  6  2  0
  5  7  1  0
  7  8  1  0
  8  9  1  0
  9 10  1  0
 10 11  1  0
 11 12  1  0
  4 13  2  0
 13 14  1  0
 14 15  1  0
 15 16  2  0
 15 17  1  0
 17 18  1  0
 18 19  2  0
 19 20  1  0
 20 21  2  0
 21 22  1  0
 22 23  1  0
 23 24  1  0
 23 25  1  0
 23 26  1  0
 21 27  1  0
 27 28  2  0
 14  2  2  0
 28 18  1  0
 12  7  1  0
M  END
