# Supplementary material for: De Novo Generation and Identification of Novel Compounds with Drug Efficacy Based on Machine Learning
Source: Adv Sci (Weinh). 2024 Jan 10;11(11):2307245. doi: 10.1002/advs.202307245 (PMC10962488; doi:10.1002/advs.202307245)
Supplement: Supplementary file 3 — Supporting Information [file ADVS-11-2307245-s001.zip › data7/Generate_JCA_molecules/1065.mol]

     RDKit          2D

 23 25  0  0  0  0  0  0  0  0999 V2000
    3.7500   -1.2990    0.0000 C   0  0  0  0  0  0  0  0  0  0  0  0
    3.0000    0.0000    0.0000 O   0  0  0  0  0  0  0  0  0  0  0  0
    1.5000    0.0000    0.0000 C   0  0  0  0  0  0  0  0  0  0  0  0
    0.7500   -1.2990    0.0000 C   0  0  0  0  0  0  0  0  0  0  0  0
   -0.7500   -1.2990    0.0000 C   0  0  0  0  0  0  0  0  0  0  0  0
   -1.5000    0.0000    0.0000 C   0  0  0  0  0  0  0  0  0  0  0  0
   -0.7500    1.2990    0.0000 C   0  0  0  0  0  0  0  0  0  0  0  0
   -1.5000    2.5981    0.0000 C   0  0  0  0  0  0  0  0  0  0  0  0
   -2.9918    2.7549    0.0000 N   0  0  0  0  0  0  0  0  0  0  0  0
   -3.3037    4.2221    0.0000 C   0  0  0  0  0  0  0  0  0  0  0  0
   -4.6740    4.8322    0.0000 N   0  0  0  0  0  0  0  0  0  0  0  0
   -2.0046    4.9721    0.0000 C   0  0  0  0  0  0  0  0  0  0  0  0
   -1.8478    6.4639    0.0000 C   0  0  0  0  0  0  0  0  0  0  0  0
   -3.0613    7.3456    0.0000 O   0  0  0  0  0  0  0  0  0  0  0  0
   -0.4775    7.0740    0.0000 N   0  0  0  0  0  0  0  0  0  0  0  0
   -0.3207    8.5658    0.0000 C   0  0  0  0  0  0  0  0  0  0  0  0
    1.0496    9.1759    0.0000 C   0  0  0  0  0  0  0  0  0  0  0  0
    1.2064   10.6676    0.0000 C   0  0  0  0  0  0  0  0  0  0  0  0
   -0.0071   11.5493    0.0000 C   0  0  0  0  0  0  0  0  0  0  0  0
   -1.3774   10.9392    0.0000 C   0  0  0  0  0  0  0  0  0  0  0  0
   -1.5342    9.4474    0.0000 C   0  0  0  0  0  0  0  0  0  0  0  0
   -0.8899    3.9684    0.0000 S   0  0  0  0  0  0  0  0  0  0  0  0
    0.7500    1.2990    0.0000 C   0  0  0  0  0  0  0  0  0  0  0  0
  1  2  1  0
  2  3  1  0
  3  4  2  0
  4  5  1  0
  5  6  2  0
  6  7  1  0
  7  8  1  0
  8  9  2  0
  9 10  1  0
 10 11  1  0
 10 12  2  0
 12 13  1  0
 13 14  2  0
 13 15  1  0
 15 16  1  0
 16 17  1  0
 17 18  1  0
 18 19  1  0
 19 20  1  0
 20 21  1  0
 12 22  1  0
  7 23  2  0
 23  3  1  0
 22  8  1  0
 21 16  1  0
M  END
