# Supplementary material for: De Novo Generation and Identification of Novel Compounds with Drug Efficacy Based on Machine Learning
Source: Adv Sci (Weinh). 2024 Jan 10;11(11):2307245. doi: 10.1002/advs.202307245 (PMC10962488; doi:10.1002/advs.202307245)
Supplement: Supplementary file 3 — Supporting Information [file ADVS-11-2307245-s001.zip › data7/Generate_JCA_molecules/1067.mol]

     RDKit          2D

 23 27  0  0  0  0  0  0  0  0999 V2000
   -4.4231   -2.5537    0.0000 C   0  0  0  0  0  0  0  0  0  0  0  0
   -3.1240   -1.8037    0.0000 N   0  0  0  0  0  0  0  0  0  0  0  0
   -2.9672   -0.3119    0.0000 C   0  0  0  0  0  0  0  0  0  0  0  0
   -1.5000    0.0000    0.0000 C   0  0  0  0  0  0  0  0  0  0  0  0
   -0.7500   -1.2990    0.0000 C   0  0  0  0  0  0  0  0  0  0  0  0
   -1.7537   -2.4138    0.0000 C   0  0  0  0  0  0  0  0  0  0  0  0
   -1.0134   -3.7261    0.0000 C   0  0  0  0  0  0  0  0  0  0  0  0
   -1.8950   -4.9396    0.0000 O   0  0  0  0  0  0  0  0  0  0  0  0
    0.4784   -3.8829    0.0000 C   0  0  0  0  0  0  0  0  0  0  0  0
    1.3601   -2.6694    0.0000 C   0  0  0  0  0  0  0  0  0  0  0  0
    0.7500   -1.2990    0.0000 C   0  0  0  0  0  0  0  0  0  0  0  0
    1.5000    0.0000    0.0000 N   0  0  0  0  0  0  0  0  0  0  0  0
    0.7500    1.2990    0.0000 C   0  0  0  0  0  0  0  0  0  0  0  0
   -0.7500    1.2990    0.0000 C   0  0  0  0  0  0  0  0  0  0  0  0
    2.5736   -3.5510    0.0000 C   0  0  0  0  0  0  0  0  0  0  0  0
    3.5176   -4.7168    0.0000 C   0  0  0  0  0  0  0  0  0  0  0  0
    4.9991   -4.4821    0.0000 C   0  0  0  0  0  0  0  0  0  0  0  0
    5.9431   -5.6478    0.0000 Br  0  0  0  0  0  0  0  0  0  0  0  0
    5.5367   -3.0817    0.0000 C   0  0  0  0  0  0  0  0  0  0  0  0
    7.0182   -2.8471    0.0000 O   0  0  0  0  0  0  0  0  0  0  0  0
    4.5927   -1.9160    0.0000 C   0  0  0  0  0  0  0  0  0  0  0  0
    3.1112   -2.1507    0.0000 C   0  0  0  0  0  0  0  0  0  0  0  0
    1.6920   -4.7646    0.0000 C   0  0  0  0  0  0  0  0  0  0  0  0
  1  2  1  0
  2  3  1  0
  3  4  2  0
  4  5  1  0
  5  6  2  0
  6  7  1  0
  7  8  2  0
  7  9  1  0
  9 10  2  0
 10 11  1  0
 11 12  2  0
 12 13  1  0
 13 14  1  0
 10 15  1  0
 15 16  1  0
 16 17  2  0
 17 18  1  0
 17 19  1  0
 19 20  2  0
 19 21  1  0
 21 22  2  0
 15 23  1  0
  6  2  1  0
 23  9  1  0
 14  4  1  0
 22 15  1  0
 11  5  1  0
M  END
