# Supplementary material for: De Novo Generation and Identification of Novel Compounds with Drug Efficacy Based on Machine Learning
Source: Adv Sci (Weinh). 2024 Jan 10;11(11):2307245. doi: 10.1002/advs.202307245 (PMC10962488; doi:10.1002/advs.202307245)
Supplement: Supplementary file 3 — Supporting Information [file ADVS-11-2307245-s001.zip › data7/Generate_JCA_molecules/107.mol]

     RDKit          2D

 26 29  0  0  0  0  0  0  0  0999 V2000
   -0.0000   -5.1073    0.0000 C   0  0  0  0  0  0  0  0  0  0  0  0
   -0.0000   -3.6073    0.0000 C   0  0  0  0  0  0  0  0  0  0  0  0
    1.2135   -2.7256    0.0000 C   0  0  0  0  0  0  0  0  0  0  0  0
    0.7500   -1.2990    0.0000 C   0  0  0  0  0  0  0  0  0  0  0  0
    1.5000    0.0000    0.0000 N   0  0  0  0  0  0  0  0  0  0  0  0
    0.7500    1.2990    0.0000 C   0  0  0  0  0  0  0  0  0  0  0  0
    1.5000    2.5981    0.0000 N   0  0  0  0  0  0  0  0  0  0  0  0
   -0.7500    1.2990    0.0000 N   0  0  0  0  0  0  0  0  0  0  0  0
   -1.5000    0.0000    0.0000 C   0  0  0  0  0  0  0  0  0  0  0  0
   -3.0000    0.0000    0.0000 O   0  0  0  0  0  0  0  0  0  0  0  0
   -0.7500   -1.2990    0.0000 C   0  0  0  0  0  0  0  0  0  0  0  0
   -1.2135   -2.7256    0.0000 N   0  0  0  0  0  0  0  0  0  0  0  0
   -2.6401   -3.1891    0.0000 C   0  0  0  0  0  0  0  0  0  0  0  0
   -3.7548   -2.1855    0.0000 C   0  0  0  0  0  0  0  0  0  0  0  0
   -5.1814   -2.6490    0.0000 C   0  0  0  0  0  0  0  0  0  0  0  0
   -5.4933   -4.1162    0.0000 C   0  0  0  0  0  0  0  0  0  0  0  0
   -6.9199   -4.5797    0.0000 C   0  0  0  0  0  0  0  0  0  0  0  0
   -7.2317   -6.0469    0.0000 O   0  0  0  0  0  0  0  0  0  0  0  0
   -8.0346   -3.5760    0.0000 N   0  0  0  0  0  0  0  0  0  0  0  0
   -7.7227   -2.1088    0.0000 C   0  0  0  0  0  0  0  0  0  0  0  0
   -8.8374   -1.1051    0.0000 C   0  0  0  0  0  0  0  0  0  0  0  0
  -10.2640   -1.5686    0.0000 O   0  0  0  0  0  0  0  0  0  0  0  0
  -10.5759   -3.0359    0.0000 C   0  0  0  0  0  0  0  0  0  0  0  0
   -9.4612   -4.0396    0.0000 C   0  0  0  0  0  0  0  0  0  0  0  0
   -4.3786   -5.1199    0.0000 C   0  0  0  0  0  0  0  0  0  0  0  0
   -2.9520   -4.6564    0.0000 C   0  0  0  0  0  0  0  0  0  0  0  0
  1  2  1  0
  2  3  2  0
  3  4  1  0
  4  5  1  0
  5  6  2  0
  6  7  1  0
  6  8  1  0
  8  9  1  0
  9 10  2  0
  9 11  1  0
 11 12  1  0
 12 13  1  0
 13 14  2  0
 14 15  1  0
 15 16  2  0
 16 17  1  0
 17 18  2  0
 17 19  1  0
 19 20  1  0
 20 21  1  0
 21 22  1  0
 22 23  1  0
 23 24  1  0
 16 25  1  0
 25 26  2  0
 12  2  1  0
 26 13  1  0
 11  4  2  0
 24 19  1  0
M  END
