# Supplementary material for: De Novo Generation and Identification of Novel Compounds with Drug Efficacy Based on Machine Learning
Source: Adv Sci (Weinh). 2024 Jan 10;11(11):2307245. doi: 10.1002/advs.202307245 (PMC10962488; doi:10.1002/advs.202307245)
Supplement: Supplementary file 3 — Supporting Information [file ADVS-11-2307245-s001.zip › data7/Generate_JCA_molecules/1073.mol]

     RDKit          2D

 24 26  0  0  0  0  0  0  0  0999 V2000
    5.2500   -1.2990    0.0000 C   0  0  0  0  0  0  0  0  0  0  0  0
    3.7500   -1.2990    0.0000 C   0  0  0  0  0  0  0  0  0  0  0  0
    3.0000   -2.5981    0.0000 C   0  0  0  0  0  0  0  0  0  0  0  0
    3.0000    0.0000    0.0000 O   0  0  0  0  0  0  0  0  0  0  0  0
    1.5000    0.0000    0.0000 C   0  0  0  0  0  0  0  0  0  0  0  0
    0.7500   -1.2990    0.0000 C   0  0  0  0  0  0  0  0  0  0  0  0
   -0.7500   -1.2990    0.0000 C   0  0  0  0  0  0  0  0  0  0  0  0
   -1.5000   -2.5981    0.0000 C   0  0  0  0  0  0  0  0  0  0  0  0
   -0.8899   -3.9684    0.0000 N   0  0  0  0  0  0  0  0  0  0  0  0
   -2.0046   -4.9721    0.0000 C   0  0  0  0  0  0  0  0  0  0  0  0
   -1.8478   -6.4639    0.0000 N   0  0  0  0  0  0  0  0  0  0  0  0
   -3.3037   -4.2221    0.0000 S   0  0  0  0  0  0  0  0  0  0  0  0
   -2.9918   -2.7549    0.0000 C   0  0  0  0  0  0  0  0  0  0  0  0
   -3.9955   -1.6402    0.0000 C   0  0  0  0  0  0  0  0  0  0  0  0
   -3.5320   -0.2136    0.0000 C   0  0  0  0  0  0  0  0  0  0  0  0
   -4.5356    0.9012    0.0000 C   0  0  0  0  0  0  0  0  0  0  0  0
   -6.0029    0.5893    0.0000 C   0  0  0  0  0  0  0  0  0  0  0  0
   -6.4664   -0.8373    0.0000 C   0  0  0  0  0  0  0  0  0  0  0  0
   -5.4627   -1.9520    0.0000 C   0  0  0  0  0  0  0  0  0  0  0  0
   -1.5000    0.0000    0.0000 C   0  0  0  0  0  0  0  0  0  0  0  0
   -0.7500    1.2990    0.0000 C   0  0  0  0  0  0  0  0  0  0  0  0
   -1.5000    2.5981    0.0000 O   0  0  0  0  0  0  0  0  0  0  0  0
   -0.7500    3.8971    0.0000 C   0  0  0  0  0  0  0  0  0  0  0  0
    0.7500    1.2990    0.0000 C   0  0  0  0  0  0  0  0  0  0  0  0
  1  2  1  0
  2  3  1  0
  2  4  1  0
  4  5  1  0
  5  6  2  0
  6  7  1  0
  7  8  1  0
  8  9  1  0
  9 10  2  0
 10 11  1  0
 10 12  1  0
 12 13  1  0
 13 14  1  0
 14 15  2  0
 15 16  1  0
 16 17  2  0
 17 18  1  0
 18 19  2  0
  7 20  2  0
 20 21  1  0
 21 22  1  0
 22 23  1  0
 21 24  2  0
 24  5  1  0
 13  8  2  0
 19 14  1  0
M  END
