# Supplementary material for: De Novo Generation and Identification of Novel Compounds with Drug Efficacy Based on Machine Learning
Source: Adv Sci (Weinh). 2024 Jan 10;11(11):2307245. doi: 10.1002/advs.202307245 (PMC10962488; doi:10.1002/advs.202307245)
Supplement: Supplementary file 3 — Supporting Information [file ADVS-11-2307245-s001.zip › data7/Generate_JCA_molecules/1074.mol]

     RDKit          2D

 27 30  0  0  0  0  0  0  0  0999 V2000
   -0.1459    3.7548    0.0000 O   0  0  0  0  0  0  0  0  0  0  0  0
    0.8578    2.6401    0.0000 C   0  0  0  0  0  0  0  0  0  0  0  0
    2.3250    2.9520    0.0000 N   0  0  0  0  0  0  0  0  0  0  0  0
    2.7886    4.3786    0.0000 N   0  0  0  0  0  0  0  0  0  0  0  0
    4.2558    4.6904    0.0000 C   0  0  0  0  0  0  0  0  0  0  0  0
    4.7193    6.1170    0.0000 C   0  0  0  0  0  0  0  0  0  0  0  0
    3.7156    7.2317    0.0000 O   0  0  0  0  0  0  0  0  0  0  0  0
    2.2484    6.9199    0.0000 C   0  0  0  0  0  0  0  0  0  0  0  0
    1.7849    5.4933    0.0000 C   0  0  0  0  0  0  0  0  0  0  0  0
    0.3943    1.2135    0.0000 C   0  0  0  0  0  0  0  0  0  0  0  0
    1.2760    0.0000    0.0000 C   0  0  0  0  0  0  0  0  0  0  0  0
    0.3943   -1.2135    0.0000 C   0  0  0  0  0  0  0  0  0  0  0  0
   -1.0323   -0.7500    0.0000 C   0  0  0  0  0  0  0  0  0  0  0  0
   -1.0323    0.7500    0.0000 O   0  0  0  0  0  0  0  0  0  0  0  0
   -2.1470   -1.7537    0.0000 C   0  0  0  0  0  0  0  0  0  0  0  0
   -3.5736   -1.2902    0.0000 O   0  0  0  0  0  0  0  0  0  0  0  0
   -1.8351   -3.2209    0.0000 C   0  0  0  0  0  0  0  0  0  0  0  0
   -0.4086   -3.6844    0.0000 C   0  0  0  0  0  0  0  0  0  0  0  0
    0.7062   -2.6807    0.0000 N   0  0  0  0  0  0  0  0  0  0  0  0
    2.1328   -3.1443    0.0000 C   0  0  0  0  0  0  0  0  0  0  0  0
   -0.0967   -5.1517    0.0000 C   0  0  0  0  0  0  0  0  0  0  0  0
    1.3299   -5.6152    0.0000 O   0  0  0  0  0  0  0  0  0  0  0  0
   -1.2114   -6.1554    0.0000 N   0  0  0  0  0  0  0  0  0  0  0  0
   -1.0546   -7.6471    0.0000 C   0  0  0  0  0  0  0  0  0  0  0  0
   -2.4249   -8.2572    0.0000 C   0  0  0  0  0  0  0  0  0  0  0  0
   -3.4286   -7.1425    0.0000 C   0  0  0  0  0  0  0  0  0  0  0  0
   -2.6786   -5.8435    0.0000 C   0  0  0  0  0  0  0  0  0  0  0  0
  1  2  2  0
  2  3  1  0
  3  4  1  0
  4  5  1  0
  5  6  1  0
  6  7  1  0
  7  8  1  0
  8  9  1  0
  2 10  1  0
 10 11  2  0
 11 12  1  0
 12 13  2  0
 13 14  1  0
 13 15  1  0
 15 16  2  0
 15 17  1  0
 17 18  2  0
 18 19  1  0
 19 20  1  0
 18 21  1  0
 21 22  2  0
 21 23  1  0
 23 24  1  0
 24 25  1  0
 25 26  1  0
 26 27  1  0
  9  4  1  0
 14 10  1  0
 27 23  1  0
 19 12  1  0
M  END
