# Supplementary material for: De Novo Generation and Identification of Novel Compounds with Drug Efficacy Based on Machine Learning
Source: Adv Sci (Weinh). 2024 Jan 10;11(11):2307245. doi: 10.1002/advs.202307245 (PMC10962488; doi:10.1002/advs.202307245)
Supplement: Supplementary file 3 — Supporting Information [file ADVS-11-2307245-s001.zip › data7/Generate_JCA_molecules/108.mol]

     RDKit          2D

 21 23  0  0  0  0  0  0  0  0999 V2000
    5.2500   -1.2990    0.0000 C   0  0  0  0  0  0  0  0  0  0  0  0
    3.7500   -1.2990    0.0000 C   0  0  0  0  0  0  0  0  0  0  0  0
    3.0000    0.0000    0.0000 O   0  0  0  0  0  0  0  0  0  0  0  0
    1.5000    0.0000    0.0000 C   0  0  0  0  0  0  0  0  0  0  0  0
    0.7500   -1.2990    0.0000 C   0  0  0  0  0  0  0  0  0  0  0  0
   -0.7500   -1.2990    0.0000 C   0  0  0  0  0  0  0  0  0  0  0  0
   -1.5000    0.0000    0.0000 C   0  0  0  0  0  0  0  0  0  0  0  0
   -3.0000    0.0000    0.0000 N   0  0  0  0  0  0  0  0  0  0  0  0
   -3.8817   -1.2135    0.0000 N   0  0  0  0  0  0  0  0  0  0  0  0
   -5.3083   -0.7500    0.0000 N   0  0  0  0  0  0  0  0  0  0  0  0
   -5.3083    0.7500    0.0000 N   0  0  0  0  0  0  0  0  0  0  0  0
   -3.8817    1.2135    0.0000 C   0  0  0  0  0  0  0  0  0  0  0  0
   -3.4182    2.6401    0.0000 C   0  0  0  0  0  0  0  0  0  0  0  0
   -1.9509    2.9520    0.0000 C   0  0  0  0  0  0  0  0  0  0  0  0
   -1.4874    4.3786    0.0000 C   0  0  0  0  0  0  0  0  0  0  0  0
   -2.4911    5.4933    0.0000 C   0  0  0  0  0  0  0  0  0  0  0  0
   -2.0276    6.9199    0.0000 C   0  0  0  0  0  0  0  0  0  0  0  0
   -3.9583    5.1814    0.0000 C   0  0  0  0  0  0  0  0  0  0  0  0
   -4.4218    3.7548    0.0000 C   0  0  0  0  0  0  0  0  0  0  0  0
   -0.7500    1.2990    0.0000 C   0  0  0  0  0  0  0  0  0  0  0  0
    0.7500    1.2990    0.0000 C   0  0  0  0  0  0  0  0  0  0  0  0
  1  2  1  0
  2  3  1  0
  3  4  1  0
  4  5  2  0
  5  6  1  0
  6  7  2  0
  7  8  1  0
  8  9  1  0
  9 10  2  0
 10 11  1  0
 11 12  2  0
 12 13  1  0
 13 14  2  0
 14 15  1  0
 15 16  2  0
 16 17  1  0
 16 18  1  0
 18 19  2  0
  7 20  1  0
 20 21  2  0
 21  4  1  0
 12  8  1  0
 19 13  1  0
M  END
