# Supplementary material for: De Novo Generation and Identification of Novel Compounds with Drug Efficacy Based on Machine Learning
Source: Adv Sci (Weinh). 2024 Jan 10;11(11):2307245. doi: 10.1002/advs.202307245 (PMC10962488; doi:10.1002/advs.202307245)
Supplement: Supplementary file 3 — Supporting Information [file ADVS-11-2307245-s001.zip › data7/Generate_JCA_molecules/1081.mol]

     RDKit          2D

 27 30  0  0  0  0  0  0  0  0999 V2000
   -0.4471   -7.5515    0.0000 C   0  0  0  0  0  0  0  0  0  0  0  0
    0.9492   -7.0035    0.0000 C   0  0  0  0  0  0  0  0  0  0  0  0
    1.1727   -5.5202    0.0000 C   0  0  0  0  0  0  0  0  0  0  0  0
    2.5691   -4.9722    0.0000 C   0  0  0  0  0  0  0  0  0  0  0  0
    3.7418   -5.9075    0.0000 C   0  0  0  0  0  0  0  0  0  0  0  0
    3.5182   -7.3907    0.0000 C   0  0  0  0  0  0  0  0  0  0  0  0
    4.6910   -8.3259    0.0000 C   0  0  0  0  0  0  0  0  0  0  0  0
    6.0873   -7.7779    0.0000 C   0  0  0  0  0  0  0  0  0  0  0  0
    7.2600   -8.7132    0.0000 O   0  0  0  0  0  0  0  0  0  0  0  0
    7.0365  -10.1964    0.0000 C   0  0  0  0  0  0  0  0  0  0  0  0
    6.3109   -6.2947    0.0000 C   0  0  0  0  0  0  0  0  0  0  0  0
    5.1381   -5.3594    0.0000 C   0  0  0  0  0  0  0  0  0  0  0  0
    2.7926   -3.4890    0.0000 C   0  0  0  0  0  0  0  0  0  0  0  0
    4.1889   -2.9410    0.0000 O   0  0  0  0  0  0  0  0  0  0  0  0
    1.6852   -2.4718    0.0000 N   0  0  0  0  0  0  0  0  0  0  0  0
    0.7500   -1.2990    0.0000 C   0  0  0  0  0  0  0  0  0  0  0  0
    1.5000    0.0000    0.0000 C   0  0  0  0  0  0  0  0  0  0  0  0
    0.7500    1.2990    0.0000 C   0  0  0  0  0  0  0  0  0  0  0  0
   -0.7500    1.2990    0.0000 C   0  0  0  0  0  0  0  0  0  0  0  0
   -1.5000    0.0000    0.0000 C   0  0  0  0  0  0  0  0  0  0  0  0
   -0.7500   -1.2990    0.0000 C   0  0  0  0  0  0  0  0  0  0  0  0
   -1.6852   -2.4718    0.0000 C   0  0  0  0  0  0  0  0  0  0  0  0
   -1.3515   -3.9342    0.0000 C   0  0  0  0  0  0  0  0  0  0  0  0
    0.0000   -4.5850    0.0000 C   0  0  0  0  0  0  0  0  0  0  0  0
    1.3515   -3.9342    0.0000 C   0  0  0  0  0  0  0  0  0  0  0  0
    1.8455   -4.9097    0.0000 C   0  0  0  0  0  0  0  0  0  0  0  0
    2.8069   -4.2971    0.0000 C   0  0  0  0  0  0  0  0  0  0  0  0
  1  2  1  0
  2  3  1  0
  3  4  2  0
  4  5  1  0
  5  6  2  0
  6  7  1  0
  7  8  2  0
  8  9  1  0
  9 10  1  0
  8 11  1  0
 11 12  2  0
  4 13  1  0
 13 14  2  0
 13 15  1  0
 15 16  1  0
 16 17  2  0
 17 18  1  0
 18 19  2  0
 19 20  1  0
 20 21  2  0
 21 22  1  0
 22 23  1  0
 23 24  1  0
 24 25  1  0
 25 26  1  0
 25 27  1  0
 24  3  1  0
 12  5  1  0
 25 15  1  0
 21 16  1  0
M  END
