# Supplementary material for: De Novo Generation and Identification of Novel Compounds with Drug Efficacy Based on Machine Learning
Source: Adv Sci (Weinh). 2024 Jan 10;11(11):2307245. doi: 10.1002/advs.202307245 (PMC10962488; doi:10.1002/advs.202307245)
Supplement: Supplementary file 3 — Supporting Information [file ADVS-11-2307245-s001.zip › data7/Generate_JCA_molecules/1086.mol]

     RDKit          2D

 34 38  0  0  0  0  0  0  0  0999 V2000
    0.7500   -3.8971    0.0000 C   0  0  0  0  0  0  0  0  0  0  0  0
    1.5000   -2.5981    0.0000 C   0  0  0  0  0  0  0  0  0  0  0  0
    0.7500   -1.2990    0.0000 C   0  0  0  0  0  0  0  0  0  0  0  0
    1.5000    0.0000    0.0000 C   0  0  0  0  0  0  0  0  0  0  0  0
    0.7500    1.2990    0.0000 C   0  0  0  0  0  0  0  0  0  0  0  0
   -0.7500    1.2990    0.0000 C   0  0  0  0  0  0  0  0  0  0  0  0
   -1.5000    0.0000    0.0000 C   0  0  0  0  0  0  0  0  0  0  0  0
   -0.7500   -1.2990    0.0000 C   0  0  0  0  0  0  0  0  0  0  0  0
   -2.9672    0.3119    0.0000 C   0  0  0  0  0  0  0  0  0  0  0  0
   -4.0819   -0.6918    0.0000 O   0  0  0  0  0  0  0  0  0  0  0  0
   -3.1240    1.8037    0.0000 C   0  0  0  0  0  0  0  0  0  0  0  0
   -4.4231    2.5537    0.0000 O   0  0  0  0  0  0  0  0  0  0  0  0
   -1.7537    2.4138    0.0000 N   0  0  0  0  0  0  0  0  0  0  0  0
   -1.4418    3.8810    0.0000 C   0  0  0  0  0  0  0  0  0  0  0  0
    3.0000   -2.5981    0.0000 C   0  0  0  0  0  0  0  0  0  0  0  0
    3.7500   -1.2990    0.0000 C   0  0  0  0  0  0  0  0  0  0  0  0
    5.2500   -1.2990    0.0000 C   0  0  0  0  0  0  0  0  0  0  0  0
    6.0000   -2.5981    0.0000 C   0  0  0  0  0  0  0  0  0  0  0  0
    5.2500   -3.8971    0.0000 C   0  0  0  0  0  0  0  0  0  0  0  0
    3.7500   -3.8971    0.0000 C   0  0  0  0  0  0  0  0  0  0  0  0
    6.2537   -5.0118    0.0000 C   0  0  0  0  0  0  0  0  0  0  0  0
    5.9418   -6.4791    0.0000 O   0  0  0  0  0  0  0  0  0  0  0  0
    7.6240   -4.4017    0.0000 C   0  0  0  0  0  0  0  0  0  0  0  0
    8.9231   -5.1517    0.0000 O   0  0  0  0  0  0  0  0  0  0  0  0
    7.4672   -2.9099    0.0000 N   0  0  0  0  0  0  0  0  0  0  0  0
    8.5819   -1.9062    0.0000 C   0  0  0  0  0  0  0  0  0  0  0  0
   10.0085   -2.3698    0.0000 C   0  0  0  0  0  0  0  0  0  0  0  0
   10.3204   -3.8370    0.0000 C   0  0  0  0  0  0  0  0  0  0  0  0
   11.7470   -4.3005    0.0000 C   0  0  0  0  0  0  0  0  0  0  0  0
   12.8617   -3.2968    0.0000 C   0  0  0  0  0  0  0  0  0  0  0  0
   14.2883   -3.7603    0.0000 O   0  0  0  0  0  0  0  0  0  0  0  0
   14.6001   -5.2276    0.0000 C   0  0  0  0  0  0  0  0  0  0  0  0
   12.5498   -1.8296    0.0000 C   0  0  0  0  0  0  0  0  0  0  0  0
   11.1232   -1.3661    0.0000 C   0  0  0  0  0  0  0  0  0  0  0  0
  1  2  2  0
  2  3  1  0
  3  4  2  0
  4  5  1  0
  5  6  2  0
  6  7  1  0
  7  8  2  0
  7  9  1  0
  9 10  1  0
  9 11  1  0
 11 12  2  0
 11 13  1  0
 13 14  1  0
  2 15  1  0
 15 16  2  0
 16 17  1  0
 17 18  2  0
 18 19  1  0
 19 20  2  0
 19 21  1  0
 21 22  1  0
 21 23  1  0
 23 24  2  0
 23 25  1  0
 25 26  1  0
 26 27  1  0
 27 28  2  0
 28 29  1  0
 29 30  2  0
 30 31  1  0
 31 32  1  0
 30 33  1  0
 33 34  2  0
  8  3  1  0
 20 15  1  0
 34 27  1  0
 13  6  1  0
 25 18  1  0
M  END
