# Supplementary material for: De Novo Generation and Identification of Novel Compounds with Drug Efficacy Based on Machine Learning
Source: Adv Sci (Weinh). 2024 Jan 10;11(11):2307245. doi: 10.1002/advs.202307245 (PMC10962488; doi:10.1002/advs.202307245)
Supplement: Supplementary file 3 — Supporting Information [file ADVS-11-2307245-s001.zip › data7/Generate_JCA_molecules/110.mol]

     RDKit          2D

 28 31  0  0  0  0  0  0  0  0999 V2000
    1.6359    7.1162    0.0000 C   0  0  0  0  0  0  0  0  0  0  0  0
    0.8859    5.8172    0.0000 C   0  0  0  0  0  0  0  0  0  0  0  0
   -0.6141    5.8172    0.0000 C   0  0  0  0  0  0  0  0  0  0  0  0
   -1.4958    7.0307    0.0000 S   0  0  0  0  0  0  0  0  0  0  0  0
   -2.9224    6.5672    0.0000 C   0  0  0  0  0  0  0  0  0  0  0  0
   -2.9224    5.0672    0.0000 C   0  0  0  0  0  0  0  0  0  0  0  0
   -4.1359    4.1855    0.0000 O   0  0  0  0  0  0  0  0  0  0  0  0
   -1.4958    4.6036    0.0000 N   0  0  0  0  0  0  0  0  0  0  0  0
   -1.0323    3.1771    0.0000 C   0  0  0  0  0  0  0  0  0  0  0  0
   -1.9140    1.9635    0.0000 C   0  0  0  0  0  0  0  0  0  0  0  0
   -3.4140    1.9635    0.0000 C   0  0  0  0  0  0  0  0  0  0  0  0
   -4.9140    1.9635    0.0000 N   0  0  0  0  0  0  0  0  0  0  0  0
   -1.0323    0.7500    0.0000 C   0  0  0  0  0  0  0  0  0  0  0  0
    0.3943    1.2135    0.0000 N   0  0  0  0  0  0  0  0  0  0  0  0
    0.3943    2.7135    0.0000 C   0  0  0  0  0  0  0  0  0  0  0  0
    1.6078    3.5952    0.0000 C   0  0  0  0  0  0  0  0  0  0  0  0
    1.4510    5.0870    0.0000 O   0  0  0  0  0  0  0  0  0  0  0  0
    2.9781    2.9851    0.0000 N   0  0  0  0  0  0  0  0  0  0  0  0
    4.1917    3.8668    0.0000 C   0  0  0  0  0  0  0  0  0  0  0  0
    5.5620    3.2567    0.0000 C   0  0  0  0  0  0  0  0  0  0  0  0
    6.7755    4.1383    0.0000 C   0  0  0  0  0  0  0  0  0  0  0  0
    6.6187    5.6301    0.0000 C   0  0  0  0  0  0  0  0  0  0  0  0
    7.8322    6.5118    0.0000 Br  0  0  0  0  0  0  0  0  0  0  0  0
    5.2484    6.2402    0.0000 C   0  0  0  0  0  0  0  0  0  0  0  0
    4.0349    5.3586    0.0000 C   0  0  0  0  0  0  0  0  0  0  0  0
    1.2760    0.0000    0.0000 C   0  0  0  0  0  0  0  0  0  0  0  0
    0.3943   -1.2135    0.0000 C   0  0  0  0  0  0  0  0  0  0  0  0
   -1.0323   -0.7500    0.0000 C   0  0  0  0  0  0  0  0  0  0  0  0
  1  2  1  0
  2  3  1  0
  3  4  1  0
  4  5  1  0
  5  6  1  0
  6  7  2  0
  6  8  1  0
  8  9  1  0
  9 10  1  0
 10 11  1  0
 11 12  3  0
 10 13  2  0
 13 14  1  0
 14 15  1  0
 15 16  1  0
 16 17  2  0
 16 18  1  0
 18 19  1  0
 19 20  2  0
 20 21  1  0
 21 22  2  0
 22 23  1  0
 22 24  1  0
 24 25  2  0
 14 26  1  0
 26 27  1  0
 27 28  1  0
  8  3  1  0
 15  9  2  0
 25 19  1  0
 28 13  1  0
M  END
