# Supplementary material for: De Novo Generation and Identification of Novel Compounds with Drug Efficacy Based on Machine Learning
Source: Adv Sci (Weinh). 2024 Jan 10;11(11):2307245. doi: 10.1002/advs.202307245 (PMC10962488; doi:10.1002/advs.202307245)
Supplement: Supplementary file 3 — Supporting Information [file ADVS-11-2307245-s001.zip › data7/Generate_JCA_molecules/1104.mol]

     RDKit          2D

 29 33  0  0  0  0  0  0  0  0999 V2000
   -6.4623   11.4813    0.0000 C   0  0  0  0  0  0  0  0  0  0  0  0
   -5.4586   12.5960    0.0000 C   0  0  0  0  0  0  0  0  0  0  0  0
   -5.9221   14.0226    0.0000 C   0  0  0  0  0  0  0  0  0  0  0  0
   -7.3893   14.3345    0.0000 Cl  0  0  0  0  0  0  0  0  0  0  0  0
   -4.9184   15.1373    0.0000 C   0  0  0  0  0  0  0  0  0  0  0  0
   -3.4512   14.8255    0.0000 C   0  0  0  0  0  0  0  0  0  0  0  0
   -2.9877   13.3989    0.0000 C   0  0  0  0  0  0  0  0  0  0  0  0
   -3.9914   12.2842    0.0000 C   0  0  0  0  0  0  0  0  0  0  0  0
   -3.5278   10.8576    0.0000 N   0  0  0  0  0  0  0  0  0  0  0  0
   -4.5315    9.7429    0.0000 C   0  0  0  0  0  0  0  0  0  0  0  0
   -4.0680    8.3163    0.0000 C   0  0  0  0  0  0  0  0  0  0  0  0
   -2.6008    8.0044    0.0000 N   0  0  0  0  0  0  0  0  0  0  0  0
   -2.1373    6.5778    0.0000 C   0  0  0  0  0  0  0  0  0  0  0  0
   -3.2215    5.5412    0.0000 C   0  0  0  0  0  0  0  0  0  0  0  0
   -3.0870    4.0473    0.0000 C   0  0  0  0  0  0  0  0  0  0  0  0
   -4.3747    3.2779    0.0000 O   0  0  0  0  0  0  0  0  0  0  0  0
   -1.8351    3.2209    0.0000 C   0  0  0  0  0  0  0  0  0  0  0  0
   -2.1470    1.7537    0.0000 C   0  0  0  0  0  0  0  0  0  0  0  0
   -1.0323    0.7500    0.0000 C   0  0  0  0  0  0  0  0  0  0  0  0
    0.3943    1.2135    0.0000 C   0  0  0  0  0  0  0  0  0  0  0  0
    0.7062    2.6807    0.0000 C   0  0  0  0  0  0  0  0  0  0  0  0
   -0.4086    3.6844    0.0000 C   0  0  0  0  0  0  0  0  0  0  0  0
    0.1185    5.0888    0.0000 O   0  0  0  0  0  0  0  0  0  0  0  0
   -0.6508    6.3765    0.0000 C   0  0  0  0  0  0  0  0  0  0  0  0
    1.2760    0.0000    0.0000 O   0  0  0  0  0  0  0  0  0  0  0  0
    0.3943   -1.2135    0.0000 C   0  0  0  0  0  0  0  0  0  0  0  0
   -1.0323   -0.7500    0.0000 O   0  0  0  0  0  0  0  0  0  0  0  0
   -1.5971    9.1191    0.0000 C   0  0  0  0  0  0  0  0  0  0  0  0
   -2.0606   10.5457    0.0000 C   0  0  0  0  0  0  0  0  0  0  0  0
  1  2  1  0
  2  3  2  0
  3  4  1  0
  3  5  1  0
  5  6  2  0
  6  7  1  0
  7  8  2  0
  8  9  1  0
  9 10  1  0
 10 11  1  0
 11 12  1  0
 12 13  1  0
 13 14  2  0
 14 15  1  0
 15 16  2  0
 15 17  1  0
 17 18  2  0
 18 19  1  0
 19 20  2  0
 20 21  1  0
 21 22  2  0
 22 23  1  0
 23 24  1  0
 20 25  1  0
 25 26  1  0
 26 27  1  0
 12 28  1  0
 28 29  1  0
  8  2  1  0
 29  9  1  0
 24 13  1  0
 22 17  1  0
 27 19  1  0
M  END
