# Supplementary material for: De Novo Generation and Identification of Novel Compounds with Drug Efficacy Based on Machine Learning
Source: Adv Sci (Weinh). 2024 Jan 10;11(11):2307245. doi: 10.1002/advs.202307245 (PMC10962488; doi:10.1002/advs.202307245)
Supplement: Supplementary file 3 — Supporting Information [file ADVS-11-2307245-s001.zip › data7/Generate_JCA_molecules/1107.mol]

     RDKit          2D

 33 37  0  0  0  0  0  0  0  0999 V2000
   -8.2500   -1.2990    0.0000 C   0  0  0  0  0  0  0  0  0  0  0  0
   -7.5000   -2.5981    0.0000 C   0  0  0  0  0  0  0  0  0  0  0  0
   -8.2500   -3.8971    0.0000 O   0  0  0  0  0  0  0  0  0  0  0  0
   -6.0000   -2.5981    0.0000 N   0  0  0  0  0  0  0  0  0  0  0  0
   -5.2500   -1.2990    0.0000 C   0  0  0  0  0  0  0  0  0  0  0  0
   -3.7500   -1.2990    0.0000 C   0  0  0  0  0  0  0  0  0  0  0  0
   -3.0000   -2.5981    0.0000 N   0  0  0  0  0  0  0  0  0  0  0  0
   -1.5000   -2.5981    0.0000 C   0  0  0  0  0  0  0  0  0  0  0  0
   -0.7500   -3.8971    0.0000 N   0  0  0  0  0  0  0  0  0  0  0  0
    0.7500   -3.8971    0.0000 C   0  0  0  0  0  0  0  0  0  0  0  0
    1.5000   -5.1962    0.0000 N   0  0  0  0  0  0  0  0  0  0  0  0
    0.7500   -6.4952    0.0000 C   0  0  0  0  0  0  0  0  0  0  0  0
   -0.7500   -6.4952    0.0000 C   0  0  0  0  0  0  0  0  0  0  0  0
   -1.5000   -7.7942    0.0000 C   0  0  0  0  0  0  0  0  0  0  0  0
   -0.7500   -9.0933    0.0000 C   0  0  0  0  0  0  0  0  0  0  0  0
   -1.5000  -10.3923    0.0000 N   0  0  0  0  0  0  0  0  0  0  0  0
   -0.6550  -11.6317    0.0000 C   0  0  0  0  0  0  0  0  0  0  0  0
   -1.0972  -13.0650    0.0000 C   0  0  0  0  0  0  0  0  0  0  0  0
   -2.4935  -13.6130    0.0000 C   0  0  0  0  0  0  0  0  0  0  0  0
   -3.7925  -12.8630    0.0000 C   0  0  0  0  0  0  0  0  0  0  0  0
   -4.0161  -11.3798    0.0000 C   0  0  0  0  0  0  0  0  0  0  0  0
   -2.9958  -10.2802    0.0000 C   0  0  0  0  0  0  0  0  0  0  0  0
    0.7500   -9.0933    0.0000 C   0  0  0  0  0  0  0  0  0  0  0  0
    1.5000   -7.7942    0.0000 C   0  0  0  0  0  0  0  0  0  0  0  0
    1.5000   -2.5981    0.0000 N   0  0  0  0  0  0  0  0  0  0  0  0
    0.7500   -1.2990    0.0000 C   0  0  0  0  0  0  0  0  0  0  0  0
    1.5000    0.0000    0.0000 C   0  0  0  0  0  0  0  0  0  0  0  0
    0.7500    1.2990    0.0000 C   0  0  0  0  0  0  0  0  0  0  0  0
   -0.7500    1.2990    0.0000 C   0  0  0  0  0  0  0  0  0  0  0  0
   -1.5000    0.0000    0.0000 C   0  0  0  0  0  0  0  0  0  0  0  0
   -0.7500   -1.2990    0.0000 C   0  0  0  0  0  0  0  0  0  0  0  0
   -3.7500   -3.8971    0.0000 C   0  0  0  0  0  0  0  0  0  0  0  0
   -5.2500   -3.8971    0.0000 C   0  0  0  0  0  0  0  0  0  0  0  0
  1  2  1  0
  2  3  2  0
  2  4  1  0
  4  5  1  0
  5  6  1  0
  6  7  1  0
  7  8  1  0
  8  9  2  0
  9 10  1  0
 10 11  1  0
 11 12  1  0
 12 13  2  0
 13 14  1  0
 14 15  2  0
 15 16  1  0
 16 17  1  0
 17 18  1  0
 18 19  1  0
 19 20  1  0
 20 21  1  0
 21 22  1  0
 15 23  1  0
 23 24  2  0
 10 25  2  0
 25 26  1  0
 26 27  2  0
 27 28  1  0
 28 29  2  0
 29 30  1  0
 30 31  2  0
  7 32  1  0
 32 33  1  0
 33  4  1  0
 31  8  1  0
 24 12  1  0
 31 26  1  0
 22 16  1  0
M  END
