# Supplementary material for: De Novo Generation and Identification of Novel Compounds with Drug Efficacy Based on Machine Learning
Source: Adv Sci (Weinh). 2024 Jan 10;11(11):2307245. doi: 10.1002/advs.202307245 (PMC10962488; doi:10.1002/advs.202307245)
Supplement: Supplementary file 3 — Supporting Information [file ADVS-11-2307245-s001.zip › data7/Generate_JCA_molecules/1109.mol]

     RDKit          2D

 22 24  0  0  0  0  0  0  0  0999 V2000
    3.5260    1.2990    0.0000 N   0  0  0  0  0  0  0  0  0  0  0  0
    2.7760    0.0000    0.0000 C   0  0  0  0  0  0  0  0  0  0  0  0
    3.5260   -1.2990    0.0000 O   0  0  0  0  0  0  0  0  0  0  0  0
    1.2760    0.0000    0.0000 C   0  0  0  0  0  0  0  0  0  0  0  0
    0.3943    1.2135    0.0000 C   0  0  0  0  0  0  0  0  0  0  0  0
   -1.0323    0.7500    0.0000 S   0  0  0  0  0  0  0  0  0  0  0  0
   -1.0323   -0.7500    0.0000 C   0  0  0  0  0  0  0  0  0  0  0  0
    0.3943   -1.2135    0.0000 C   0  0  0  0  0  0  0  0  0  0  0  0
    0.7062   -2.6807    0.0000 C   0  0  0  0  0  0  0  0  0  0  0  0
    2.1328   -3.1443    0.0000 O   0  0  0  0  0  0  0  0  0  0  0  0
   -0.4086   -3.6844    0.0000 C   0  0  0  0  0  0  0  0  0  0  0  0
   -1.8351   -3.2209    0.0000 C   0  0  0  0  0  0  0  0  0  0  0  0
   -2.9499   -4.2246    0.0000 N   0  0  0  0  0  0  0  0  0  0  0  0
   -4.3764   -3.7611    0.0000 C   0  0  0  0  0  0  0  0  0  0  0  0
   -4.6883   -2.2939    0.0000 C   0  0  0  0  0  0  0  0  0  0  0  0
   -6.1149   -1.8303    0.0000 C   0  0  0  0  0  0  0  0  0  0  0  0
   -7.2296   -2.8340    0.0000 C   0  0  0  0  0  0  0  0  0  0  0  0
   -8.6562   -2.3705    0.0000 F   0  0  0  0  0  0  0  0  0  0  0  0
   -6.9177   -4.3013    0.0000 C   0  0  0  0  0  0  0  0  0  0  0  0
   -5.4912   -4.7648    0.0000 C   0  0  0  0  0  0  0  0  0  0  0  0
   -2.1470   -1.7537    0.0000 C   0  0  0  0  0  0  0  0  0  0  0  0
   -3.5736   -1.2902    0.0000 O   0  0  0  0  0  0  0  0  0  0  0  0
  1  2  1  0
  2  3  2  0
  2  4  1  0
  4  5  2  0
  5  6  1  0
  6  7  1  0
  7  8  2  0
  8  9  1  0
  9 10  2  0
  9 11  1  0
 11 12  2  0
 12 13  1  0
 13 14  1  0
 14 15  2  0
 15 16  1  0
 16 17  2  0
 17 18  1  0
 17 19  1  0
 19 20  2  0
 12 21  1  0
 21 22  2  0
  8  4  1  0
 20 14  1  0
 21  7  1  0
M  END
