# Supplementary material for: De Novo Generation and Identification of Novel Compounds with Drug Efficacy Based on Machine Learning
Source: Adv Sci (Weinh). 2024 Jan 10;11(11):2307245. doi: 10.1002/advs.202307245 (PMC10962488; doi:10.1002/advs.202307245)
Supplement: Supplementary file 3 — Supporting Information [file ADVS-11-2307245-s001.zip › data7/Generate_JCA_molecules/1110.mol]

     RDKit          2D

 26 29  0  0  0  0  0  0  0  0999 V2000
    1.2990   -5.8573    0.0000 O   0  0  0  0  0  0  0  0  0  0  0  0
   -0.0000   -5.1073    0.0000 C   0  0  0  0  0  0  0  0  0  0  0  0
   -1.2990   -5.8573    0.0000 C   0  0  0  0  0  0  0  0  0  0  0  0
   -2.5981   -5.1073    0.0000 C   0  0  0  0  0  0  0  0  0  0  0  0
   -3.8971   -5.8573    0.0000 C   0  0  0  0  0  0  0  0  0  0  0  0
   -3.8971   -7.3573    0.0000 C   0  0  0  0  0  0  0  0  0  0  0  0
   -5.1962   -8.1073    0.0000 O   0  0  0  0  0  0  0  0  0  0  0  0
   -6.4952   -7.3573    0.0000 C   0  0  0  0  0  0  0  0  0  0  0  0
   -7.7942   -8.1073    0.0000 C   0  0  0  0  0  0  0  0  0  0  0  0
   -9.0933   -7.3573    0.0000 C   0  0  0  0  0  0  0  0  0  0  0  0
  -10.3923   -8.1073    0.0000 C   0  0  0  0  0  0  0  0  0  0  0  0
  -10.3923   -9.6073    0.0000 C   0  0  0  0  0  0  0  0  0  0  0  0
  -11.6913  -10.3573    0.0000 Cl  0  0  0  0  0  0  0  0  0  0  0  0
   -9.0933  -10.3573    0.0000 C   0  0  0  0  0  0  0  0  0  0  0  0
   -7.7942   -9.6073    0.0000 C   0  0  0  0  0  0  0  0  0  0  0  0
   -2.5981   -8.1073    0.0000 C   0  0  0  0  0  0  0  0  0  0  0  0
   -1.2990   -7.3573    0.0000 C   0  0  0  0  0  0  0  0  0  0  0  0
   -0.0000   -3.6073    0.0000 C   0  0  0  0  0  0  0  0  0  0  0  0
   -1.2135   -2.7256    0.0000 C   0  0  0  0  0  0  0  0  0  0  0  0
   -0.7500   -1.2990    0.0000 C   0  0  0  0  0  0  0  0  0  0  0  0
    0.7500   -1.2990    0.0000 C   0  0  0  0  0  0  0  0  0  0  0  0
    1.2135   -2.7256    0.0000 N   0  0  0  0  0  0  0  0  0  0  0  0
    1.5000    0.0000    0.0000 C   0  0  0  0  0  0  0  0  0  0  0  0
    0.7500    1.2990    0.0000 C   0  0  0  0  0  0  0  0  0  0  0  0
   -0.7500    1.2990    0.0000 O   0  0  0  0  0  0  0  0  0  0  0  0
   -1.5000    0.0000    0.0000 C   0  0  0  0  0  0  0  0  0  0  0  0
  1  2  2  0
  2  3  1  0
  3  4  2  0
  4  5  1  0
  5  6  2  0
  6  7  1  0
  7  8  1  0
  8  9  1  0
  9 10  2  0
 10 11  1  0
 11 12  2  0
 12 13  1  0
 12 14  1  0
 14 15  2  0
  6 16  1  0
 16 17  2  0
  2 18  1  0
 18 19  2  0
 19 20  1  0
 20 21  2  0
 21 22  1  0
 21 23  1  0
 23 24  1  0
 24 25  1  0
 25 26  1  0
 17  3  1  0
 22 18  1  0
 15  9  1  0
 26 20  1  0
M  END
