# Supplementary material for: De Novo Generation and Identification of Novel Compounds with Drug Efficacy Based on Machine Learning
Source: Adv Sci (Weinh). 2024 Jan 10;11(11):2307245. doi: 10.1002/advs.202307245 (PMC10962488; doi:10.1002/advs.202307245)
Supplement: Supplementary file 3 — Supporting Information [file ADVS-11-2307245-s001.zip › data7/Generate_JCA_molecules/1113.mol]

     RDKit          2D

 31 34  0  0  0  0  0  0  0  0999 V2000
    4.5000    0.0000    0.0000 N   0  0  0  0  0  0  0  0  0  0  0  0
    3.0000    0.0000    0.0000 C   0  0  0  0  0  0  0  0  0  0  0  0
    1.5000    0.0000    0.0000 C   0  0  0  0  0  0  0  0  0  0  0  0
    0.7500   -1.2990    0.0000 C   0  0  0  0  0  0  0  0  0  0  0  0
   -0.7500   -1.2990    0.0000 C   0  0  0  0  0  0  0  0  0  0  0  0
   -1.5000    0.0000    0.0000 C   0  0  0  0  0  0  0  0  0  0  0  0
   -0.7500    1.2990    0.0000 C   0  0  0  0  0  0  0  0  0  0  0  0
   -1.5000    2.5981    0.0000 N   0  0  0  0  0  0  0  0  0  0  0  0
   -0.7500    3.8971    0.0000 C   0  0  0  0  0  0  0  0  0  0  0  0
   -1.5000    5.1962    0.0000 C   0  0  0  0  0  0  0  0  0  0  0  0
   -3.0000    5.1962    0.0000 N   0  0  0  0  0  0  0  0  0  0  0  0
   -3.7500    6.4952    0.0000 C   0  0  0  0  0  0  0  0  0  0  0  0
   -5.2500    6.4952    0.0000 O   0  0  0  0  0  0  0  0  0  0  0  0
   -3.0000    7.7942    0.0000 C   0  0  0  0  0  0  0  0  0  0  0  0
   -1.5000    7.7942    0.0000 C   0  0  0  0  0  0  0  0  0  0  0  0
   -0.7500    9.0933    0.0000 C   0  0  0  0  0  0  0  0  0  0  0  0
   -1.5000   10.3923    0.0000 C   0  0  0  0  0  0  0  0  0  0  0  0
   -0.7500   11.6913    0.0000 C   0  0  0  0  0  0  0  0  0  0  0  0
   -1.5000   12.9904    0.0000 O   0  0  0  0  0  0  0  0  0  0  0  0
    0.7500   11.6913    0.0000 N   0  0  0  0  0  0  0  0  0  0  0  0
    1.5000   12.9904    0.0000 C   0  0  0  0  0  0  0  0  0  0  0  0
    3.0000   12.9904    0.0000 C   0  0  0  0  0  0  0  0  0  0  0  0
    3.7500   14.2894    0.0000 C   0  0  0  0  0  0  0  0  0  0  0  0
    3.0000   15.5885    0.0000 C   0  0  0  0  0  0  0  0  0  0  0  0
    1.5000   15.5885    0.0000 C   0  0  0  0  0  0  0  0  0  0  0  0
    0.7500   14.2894    0.0000 C   0  0  0  0  0  0  0  0  0  0  0  0
   -3.0000   10.3923    0.0000 C   0  0  0  0  0  0  0  0  0  0  0  0
   -3.7500    9.0933    0.0000 C   0  0  0  0  0  0  0  0  0  0  0  0
   -3.7500    3.8971    0.0000 C   0  0  0  0  0  0  0  0  0  0  0  0
   -3.0000    2.5981    0.0000 C   0  0  0  0  0  0  0  0  0  0  0  0
    0.7500    1.2990    0.0000 C   0  0  0  0  0  0  0  0  0  0  0  0
  1  2  3  0
  2  3  1  0
  3  4  2  0
  4  5  1  0
  5  6  2  0
  6  7  1  0
  7  8  1  0
  8  9  1  0
  9 10  1  0
 10 11  1  0
 11 12  1  0
 12 13  2  0
 12 14  1  0
 14 15  2  0
 15 16  1  0
 16 17  2  0
 17 18  1  0
 18 19  2  0
 18 20  1  0
 20 21  1  0
 21 22  2  0
 22 23  1  0
 23 24  2  0
 24 25  1  0
 25 26  2  0
 17 27  1  0
 27 28  2  0
 11 29  1  0
 29 30  1  0
  7 31  2  0
 31  3  1  0
 30  8  1  0
 28 14  1  0
 26 21  1  0
M  END
