# Supplementary material for: De Novo Generation and Identification of Novel Compounds with Drug Efficacy Based on Machine Learning
Source: Adv Sci (Weinh). 2024 Jan 10;11(11):2307245. doi: 10.1002/advs.202307245 (PMC10962488; doi:10.1002/advs.202307245)
Supplement: Supplementary file 3 — Supporting Information [file ADVS-11-2307245-s001.zip › data7/Generate_JCA_molecules/1116.mol]

     RDKit          2D

 31 35  0  0  0  0  0  0  0  0999 V2000
    1.5000   -5.1962    0.0000 N   0  0  0  0  0  0  0  0  0  0  0  0
    0.7500   -3.8971    0.0000 C   0  0  0  0  0  0  0  0  0  0  0  0
    1.5000   -2.5981    0.0000 C   0  0  0  0  0  0  0  0  0  0  0  0
    3.0000   -2.5981    0.0000 C   0  0  0  0  0  0  0  0  0  0  0  0
    3.7500   -1.2990    0.0000 O   0  0  0  0  0  0  0  0  0  0  0  0
    3.7500   -3.8971    0.0000 N   0  0  0  0  0  0  0  0  0  0  0  0
    3.0000   -5.1962    0.0000 C   0  0  0  0  0  0  0  0  0  0  0  0
    3.7500   -6.4952    0.0000 C   0  0  0  0  0  0  0  0  0  0  0  0
    5.2500   -6.4952    0.0000 O   0  0  0  0  0  0  0  0  0  0  0  0
    6.0000   -5.1962    0.0000 C   0  0  0  0  0  0  0  0  0  0  0  0
    5.2500   -3.8971    0.0000 C   0  0  0  0  0  0  0  0  0  0  0  0
    0.7500   -1.2990    0.0000 C   0  0  0  0  0  0  0  0  0  0  0  0
    1.5000    0.0000    0.0000 C   0  0  0  0  0  0  0  0  0  0  0  0
    0.7500    1.2990    0.0000 C   0  0  0  0  0  0  0  0  0  0  0  0
   -0.7500    1.2990    0.0000 C   0  0  0  0  0  0  0  0  0  0  0  0
   -1.5000    0.0000    0.0000 C   0  0  0  0  0  0  0  0  0  0  0  0
   -0.7500   -1.2990    0.0000 C   0  0  0  0  0  0  0  0  0  0  0  0
   -1.5000   -2.5981    0.0000 N   0  0  0  0  0  0  0  0  0  0  0  0
   -2.9672   -2.9099    0.0000 C   0  0  0  0  0  0  0  0  0  0  0  0
   -4.0819   -1.9062    0.0000 C   0  0  0  0  0  0  0  0  0  0  0  0
   -3.7701   -0.4390    0.0000 O   0  0  0  0  0  0  0  0  0  0  0  0
   -5.5085   -2.3698    0.0000 N   0  0  0  0  0  0  0  0  0  0  0  0
   -5.9720   -3.7964    0.0000 C   0  0  0  0  0  0  0  0  0  0  0  0
   -7.4720   -3.7964    0.0000 C   0  0  0  0  0  0  0  0  0  0  0  0
   -7.9356   -2.3698    0.0000 C   0  0  0  0  0  0  0  0  0  0  0  0
   -6.7220   -1.4881    0.0000 C   0  0  0  0  0  0  0  0  0  0  0  0
   -3.1240   -4.4017    0.0000 C   0  0  0  0  0  0  0  0  0  0  0  0
   -1.7537   -5.0118    0.0000 C   0  0  0  0  0  0  0  0  0  0  0  0
   -1.4418   -6.4791    0.0000 C   0  0  0  0  0  0  0  0  0  0  0  0
   -1.1300   -7.9463    0.0000 N   0  0  0  0  0  0  0  0  0  0  0  0
   -0.7500   -3.8971    0.0000 C   0  0  0  0  0  0  0  0  0  0  0  0
  1  2  1  0
  2  3  2  0
  3  4  1  0
  4  5  2  0
  4  6  1  0
  6  7  1  0
  7  8  1  0
  8  9  1  0
  9 10  1  0
 10 11  1  0
  3 12  1  0
 12 13  2  0
 13 14  1  0
 14 15  2  0
 15 16  1  0
 16 17  2  0
 17 18  1  0
 18 19  1  0
 19 20  1  0
 20 21  2  0
 20 22  1  0
 22 23  1  0
 23 24  1  0
 24 25  1  0
 25 26  1  0
 19 27  2  0
 27 28  1  0
 28 29  1  0
 29 30  3  0
 28 31  2  0
 31  2  1  0
 11  6  1  0
 17 12  1  0
 31 18  1  0
 26 22  1  0
M  END
