# Supplementary material for: De Novo Generation and Identification of Novel Compounds with Drug Efficacy Based on Machine Learning
Source: Adv Sci (Weinh). 2024 Jan 10;11(11):2307245. doi: 10.1002/advs.202307245 (PMC10962488; doi:10.1002/advs.202307245)
Supplement: Supplementary file 3 — Supporting Information [file ADVS-11-2307245-s001.zip › data7/Generate_JCA_molecules/1126.mol]

     RDKit          2D

 30 33  0  0  0  0  0  0  0  0999 V2000
    2.9419    8.4113    0.0000 C   0  0  0  0  0  0  0  0  0  0  0  0
    1.4746    8.7232    0.0000 O   0  0  0  0  0  0  0  0  0  0  0  0
    0.4709    7.6085    0.0000 C   0  0  0  0  0  0  0  0  0  0  0  0
    0.9345    6.1819    0.0000 C   0  0  0  0  0  0  0  0  0  0  0  0
   -0.0692    5.0672    0.0000 C   0  0  0  0  0  0  0  0  0  0  0  0
    0.3943    3.6406    0.0000 N   0  0  0  0  0  0  0  0  0  0  0  0
    1.8209    3.1771    0.0000 C   0  0  0  0  0  0  0  0  0  0  0  0
    3.0344    4.0587    0.0000 O   0  0  0  0  0  0  0  0  0  0  0  0
    1.8209    1.6771    0.0000 N   0  0  0  0  0  0  0  0  0  0  0  0
    0.3943    1.2135    0.0000 C   0  0  0  0  0  0  0  0  0  0  0  0
    1.2760    0.0000    0.0000 C   0  0  0  0  0  0  0  0  0  0  0  0
    0.3943   -1.2135    0.0000 S   0  0  0  0  0  0  0  0  0  0  0  0
   -1.0323   -0.7500    0.0000 C   0  0  0  0  0  0  0  0  0  0  0  0
   -1.0323    0.7500    0.0000 C   0  0  0  0  0  0  0  0  0  0  0  0
   -2.3313    1.5000    0.0000 C   0  0  0  0  0  0  0  0  0  0  0  0
   -2.4513    2.4768    0.0000 O   0  0  0  0  0  0  0  0  0  0  0  0
   -3.6304    0.7500    0.0000 C   0  0  0  0  0  0  0  0  0  0  0  0
   -3.6304   -0.7500    0.0000 C   0  0  0  0  0  0  0  0  0  0  0  0
   -4.1434   -2.1595    0.0000 C   0  0  0  0  0  0  0  0  0  0  0  0
   -5.1076   -0.4895    0.0000 C   0  0  0  0  0  0  0  0  0  0  0  0
   -2.3313   -1.5000    0.0000 C   0  0  0  0  0  0  0  0  0  0  0  0
   -0.4874    2.4271    0.0000 C   0  0  0  0  0  0  0  0  0  0  0  0
   -1.4642    2.5470    0.0000 O   0  0  0  0  0  0  0  0  0  0  0  0
   -1.5364    5.3790    0.0000 C   0  0  0  0  0  0  0  0  0  0  0  0
   -2.0000    6.8056    0.0000 C   0  0  0  0  0  0  0  0  0  0  0  0
   -3.4672    7.1175    0.0000 O   0  0  0  0  0  0  0  0  0  0  0  0
   -3.9307    8.5441    0.0000 C   0  0  0  0  0  0  0  0  0  0  0  0
   -0.9963    7.9203    0.0000 C   0  0  0  0  0  0  0  0  0  0  0  0
   -1.4598    9.3469    0.0000 O   0  0  0  0  0  0  0  0  0  0  0  0
   -0.4561   10.4616    0.0000 C   0  0  0  0  0  0  0  0  0  0  0  0
  1  2  1  0
  2  3  1  0
  3  4  2  0
  4  5  1  0
  5  6  1  0
  6  7  1  0
  7  8  2  0
  7  9  1  0
  9 10  1  0
 10 11  1  0
 11 12  1  0
 12 13  1  0
 13 14  2  0
 14 15  1  0
 15 16  2  0
 15 17  1  0
 17 18  1  0
 18 19  1  0
 18 20  1  0
 18 21  1  0
 10 22  1  0
 22 23  2  0
  5 24  2  0
 24 25  1  0
 25 26  1  0
 26 27  1  0
 25 28  2  0
 28 29  1  0
 29 30  1  0
 28  3  1  0
 22  6  1  0
 14 10  1  0
 21 13  1  0
M  END
